# Supplementary material for: Alterations of Phenylpropanoid Biosynthesis Lead to the Natural Formation of Pinkish-Skinned and White-Fleshed Strawberry (Fragaria × ananassa)
Source: Int J Mol Sci. 2022 Jul 1;23(13):7375. doi: 10.3390/ijms23137375 (PMC9267004; doi:10.3390/ijms23137375)
Supplement: Supplementary file 1 [file ijms-23-07375-s001.zip]

Archive with 14 entries (14 files):
- Supplemental Figures/CDS sequence of FaMYB10, FaTT19, and FaC4H in Benihoppe and Xiaobai strawberry.txt
- Supplemental Figures/Figure S1.tif
- Supplemental Figures/Figure S2.tif
- Supplemental Figures/Figure S3.tif
- Supplemental Figures/Figure S4.tif
- Supplemental Figures/Figure S5.tif
- Supplemental Tables/Table S1.xlsx
- Supplemental Tables/Table S2 mRNA.xlsx
- Supplemental Tables/Table S3 lncRNA.xlsx
- Supplemental Tables/Table S4 circRNA.xls.xlsx
- Supplemental Tables/Table S5 microRNA.xlsx
- Supplemental Tables/Table S6.xlsx
- Supplemental Tables/Table S7.xlsx
- Supplemental Tables/Table S8.xlsx
