# Supplementary material for: Alterations of Phenylpropanoid Biosynthesis Lead to the Natural Formation of Pinkish-Skinned and White-Fleshed Strawberry (Fragaria × ananassa)
Source: Int J Mol Sci. 2022 Jul 1;23(13):7375. doi: 10.3390/ijms23137375 (PMC9267004; doi:10.3390/ijms23137375)
Supplement: Supplementary file 1 [file ijms-23-07375-s001.zip › Supplemental Figures/CDS sequence of FaMYB10, FaTT19, and FaC4H in Benihoppe and Xiaobai strawberry.txt]

>FaMYB10/EU155162
atggagggtttcggtgtgagaaaaggtgcatggactaaagaggaagatgagcttctgaaacagttcatcgaaatccatggagaaggcaaatggcatcatgttcctctcaaatcaggcttaaacagatgcaggaagagctgtagactgaggtggctgaattatttgaagccgaatatcaagagaggagagtttgcagaggatgaagttgatttgatcatcaggcttcataagcttctaggaaacaggtggtctttaattgccggaagattgccaggaagaactgccaatgatgtgaagaactattggaatacttatcaaaggaaaaaggatcaaaagacggcttcatacgcaaagaaactgaaagttaaaccccgagaaaatacaatagcttacacaattgtaagacctcgaccacgaaccttcatcaaaaggttcaattttacagagagatacgcaaatatagagcataatcattcagaagtgagttatactagttctttaccaacagaaccaccacagactctacaattagaaaatgtaactgattggtggaaagatttctcagaagatagtacagagagcattgatagaacaatgtgttctggtcttggtttagaggatcatgacttcttcacaaacttttgggttgaagatatgctactatcggcaagcaatgatctagtcaacatctcctacgtatga
>FaMYB10-1/MG456859
atggagggtttcggtgtgagaaaaggtgcatggactaaagaggaagatgaacttctgaaacagttcatcgaaatccatggagaaggcaaatggcatcatgttcctctcaaatcaggcttaaacagatgcaggaagagctgtagactgaggtgggtgaattatttgaagccgaatatcaagagaggagagtttgcagaggatgaagttgatttgatcatcaggcttcataagcttctaggaaacaggtggtctttaattgccggacgattgccaggaagaactgccaatgatgtgaagaactattggaatacttatcaaaggaaaaaggatcaaaagacggcttcatacgcaaagaaactgaaagttaaaccccgagaaaatacaatagcttacacaattgtaagacctcgaccacgaaccttcatcaaaaggttcaattttacagagagagacgcaaatatagagcataatcattcagaagtgagttataccagttctttaccaacagaaccaccacagactctacaattagaaaatgtaactgattggtggaaagatttctcagaagatagtacagagagcattgatagaacaatgtgttctggtcttggtttagaggatcatgacttcttcacaaacttttgggttgaagatatggtactatcggcaagcaatcatctagtcaacatctcctacgtatga
>FaMYB10 X1/cloned from HY
ATGGGGGGTTTCGGTGTGAGAAAAGGTGCATGGACTAAAGAGGAAGATGAGCTTCTGAAACAGTTCATCGAAATCCATGGAGAAGGCAAATGGAATCATGTTCCTCTCAAATCAGGCTTAAACAGATGCAGGAAGAGCTGTAGACTGAGGTGGGTGAATTATTTGAAGCCGAATATCAAGAGAGGAGAGTTTGCAGAGGATGAAGTTGATTTGATCATCAGGCTTCATAAGCTTCTAGGAAACAGGTGGTCTTTAATTGCCGGACGATTGCCAGGAAGAACTGCCAATGATGTGAAGAACTATTGGAATACTTATCAAAGGAAAAAGGATCAAAAGACGGCTTCATACGCAAAGAAACTGAAAGTTAAACCCCGAGAAAATACAATAGCTTACACAATTGTAAGACCTCGACCACGAACCTTCATCAAAAGGTTCAATTTTACAGAGAGAGACGCAAATATAGAGCATAATCATTCAGAAGTGAGTTATACCAGTTCTTTACCAACAGAACCACCACAGACTCTACAATTAGAAAATGTAACTGATTGGTGGAAAGATTTCTCAGAAGATAGTACAGAGAGCATTGATAGAACAATGTGTTCTGGTCTTGGTTTAGAGGATCATGACTTCTTCACAAACTTTTGGGTTGAAGATATGGTACTATCGGCAAGCAATCATCTAGTCAACATCTCCTACGTGTGA
>FaMYB10 X2/cloned from HY
ATGGGGGGTTTCGGTGTGAGAAAAGGTGCATGGACTAAAGAGGAAGATGAGCTTCTGAAACAGTTCATCGAAATCCATGGAGAAGGCAAATGGAATCATGTTCCTCTCAAATCAGGCTTAAACAGATGCAGGAAGAGCTGTAGACTGAGGTGGGTGAATTATTTGAAGCCGAATATCAAGAGAGGAGAGTTTGCAGAGGATGAAGTTGATTTGATCATCAGGCTTCATAAGCTTCTAGGAAACAGGTGGTCTTTAATTGCCGGACGATTGCCAGGAAGAACTGCCAATGATGTGAAGAACTATTGGAATACTTATCAAAGGAAAAAGGATCAAAAGACGGCTTCATACGCAAAGAAACTGAAAGTTAAACCCCGAGAAAATACAATAGCTTACACAATTGTAAGACCTCGACCACGAACCTTCATCAAAAGGTTCAATTTTACAGAGAGAGACGCAAATATAGAGCATAATCATTCAGAAGTGAGTTATACCAGTTCTTTACCAACAGAACCACCACAGACTCTACAATTAGAAAATGTAACTGATTGGTGGAAAGATTTCTCAGAAGATAGTACAGAGAGCATTGATAGAACAATGTGTTCTGGTCTTGGTTTAGAGGATCATGACTTCTTCACAAACTTTTGGGTTGAAGATATGGTACTATCGGCAAGCAATCATCTAGTCAACATCTCCTACGTGTGA
>FaMYB10 X3/ RNA-seq in HY
ATGGGGGGTTTCGGTGTGAGAAAAGGTGCATGGACTAAAGAGGAAGATGAGCTTCTGAAACAGTTCATCGAAATCCATGGAGAAGGCAAATGGAATCATGTTCCTCTCAAATCAGGCTTAAACAGATGCAGGAAGAGCTGTAGACTGAGGTGGGTGAATTATTTGAAGCCGAATATCAAGAGAGGAGAGTTTGCAGAGGATGAAGTTGATTTGATCATCAGGCTTCATAAGCTTCTAGGAAACAGGTGGTCTTTAATTGCCGGACGATTGCCAGGAAGAACTGCCAATGATGTGAAGAACTATTGGAATACTTATCAAAGGAAAAAGGATCAAAAGACGGCTTCATACGCAAAGAAACTGAAAGTTAAACCCCGAGAAAATACAATAGCTTACACAATTGTAAGACCTCGACCACGAACCTTCATCAAAAGGTTCAATTTTACAGAGAGAGACGCAAATATAGAGCATAATCATTCAGAAGTGAGTTATACCAGTTCTTTACCAACAGAACCACCACAGACTCTACAATTAGAAAATGTAACTGATTGGTGGAAAGATTTCTCAGAAGATAGTACAGAGAGCATTGATAGAACAATGTGTTCTGGTCTTGGTTTAGAGGATCATGACTTCTTCACAAACTTTTGGGTTGAAGATATGGTACTATCGGCAAGCAATCATCTAGTCAACATCTCCTACGTGTGA
>FaMYB10 X4/RNA-seq in HY
ATGGGGGGTTTCGGTGTGAGAAAAGGTGCATGGACTAAAGAGGAAGATGAGCTTCTGAAACAGTTCATCGAAATCCATGGAGAAGGCAAATGGCATCATGTTCCTCTCAAATCAGGCTTAAACAGATGCAGGAAGAGCTGTAGACTGAGGTGGGTGAATTATTTGAAGCCGAATATCAAGAGAGGAGAGTTTGCAGAGGATGAAGTTGATTTGATCATCAGGCTTCATAAGCTTCTAGGAAACAGGTGGTCTTTAATTGCCGGACGATTGCCAGGAAGAACTGCCAATGATGTGAAGAACTATTGGAATACTTATCAAAGGAAAAAGGATCAAAAGACGGCTTCATACGCAAAGAAACTGAAAGTTAAACCCCGAGAAAATACAATAGCTTACACAATTGTAAGACCTCGACCACGAACCTTCATCAAAAGGTTCAATTTTACAGAGAGAGACGCAAATATAGAGCATAATCATTCAGAAGTGAGTTATACCAGTTCTTTACCAACAGAACCACCACAGACTCTACAATTAGAAAATGTAACTGATTGGTGGAAAGATTTCTCAGAAGATAGTACAGAGAGCATTGATAGAACAATGTGTTCTGGTCTTGGTTTAGAGGATCATGACTTCTTCACAAACTTTTGGGTTGAAGATATGGTACTATCGGCAAGCAATCATCTAGTCAACATCTCCTACGTGTGA

>FaMYB10 X5/RNA-seq in HY
ATGGGGGGTTTCGGTGTGAGAAAAGGTGCATGGACTAAAGAGGAAGATGAGCTTCTGAAACAGTTCATCGAAATCCATGGAGAAGGCAAATGGAATCATGTTCCTCTCAAATCAGGCTTAAACAGATGCAGGAAGAGCTGTAGACTGAGGTGGGTGAATTATTTGAAGCCGAATATCAAGAGAGGAGAGTTTGCAGAGGATGAAGTTGATTTGATCATCAGGCTTCATAAGCTTCTAGGAAACAGGTGGTCTTTAATTGCCGGACGATTGCCAGGAAGAACTGCCAATGATGTGAAGAACTATTGGAATACTTATCAAAGGAAAAAGGATCAAAAGACGGCTTCATACGCAAAGAAACTGAAAGTTAAACCCCGAGAAAATACAATAGCTTACACAATTGTAAGACCTCGACCACGAACCTTCATCAAAAGGTTCAATTTTACAGAGAGAGACGCAAATATAGAGCATAATCATTCAGAAGTGAGTTATACCAGTTCTTTACCAACAGAACCACCACAGACTCTACAATTAGAAAATGTAACTGATTGGTGGAAAGATTTCTCAGAAGATAGTACAGAGAGCATTGATAGAACAATGTGTTCTGGTCTTGGTTTAGAGGATCATGACTTCTTCACAAACTTTTGGGTTGAAGATATGGTACTATCGGCAAGCAATCATCTAGTCAACATCTCCTACGTGTGA
>FaMYB10 X6/cloned from XB
ATGGGGAGTTTCGGTGTGAGAAAAGGTGCATGGACTAAAGAGGAAGATGAGCTTCTGAAACAGTTCATCGAAATCCATGGAGAAGGCAAATGGCATCATGTTCCTCTCAAATCAGGCTTAAACAGATGCAGGAAGAGCTGTAGACTGAGGTGGCTGAATTATTTGAAGCCGAATATCAAGAGAGGAGAGTTTGCAGAGGATGAAGTTGATTTGATCATCAGGCTTCATAAGCTTCTAGGAAACAGGTGGTCTTTAATTGCCGGAAGATTGCCAGGAAGAACTGCCAATGATGTGAAGAACTATTGGAATACTTATCAAAGGAAAAAGGATCAAAAGACGGCTTCATACGCAAAGAAACTGAAAGTTAAACCCCGAGAAAATACAATAGCTTACACAATTGTAAGACCTCGACCACGAACCTTCATCAAAAGGTTCAATTTTACAGAGAGATACGCAAATATAGAGCATAATCATTCAGAAGTGAGTTATACTAGTTCTTTACCAACAGAACCACCACAGACTCTACAATTAGAAAATGTAACTGATTGGTGGAAAGATTTCTCAGAAGATAGTACAGAGAGCATTGATAGAACAATGTGTTCTGGTCTTGGTTTAGAGGATCATGACTTCTTCACAAACTTTTGGGTTGAAGATATGCTACTATCGGCAAGCAATGATCTAGTCAACATCTCCTACGTATGA

>FaMYB10 X7/cloned from XB
ATGGGGGGTTTCGGTGTGAGAAAAGGTGCATGGACTAAAGAGGAAGATGAGCTTCTGAAACAGTTCATCGAAATCCATGGAGAAGGCAAATGGAATCATGTTCCTCTCAAATCAGGCTTAAACAGATGCAGGAAGAGCTGTAGACTGAGGTGGGTGAATTATTTGAAGCCGAATATCAAGAGAGGAGAGTTTGCAGAGGATGAAGTTGATTTGATCATCAGGCTTCATAAGCTTCTAGGAAACAGGTGGTCTTTAATTGCCGGACGATTGCCAGGAAGAACTGCCAATGATGTGAAGAACTATTGGAATACTTATCAAAGGAAAAAGGATCAAAAGACGGCTTCATACGCAAAGAAACTGAAAGTTAAACCCCGAGAAAATACAATAGCTTACACAATTGTAAGACCTCGACCACGAACCTTCATCAAAAGGTTCAATTTTACAGAGAGAGACGCAAATATAGAGCATAATCATTCAGAAGTGAGTTATACCAGTTCTTTACCAACAGAACCACCACAGACTCTACAATTAGAAAATGTAACTGATTGGTGGAAAGATTTCTCAGAAGATAGTACAGAGAGCATTGATAGAACAATGTGTTCTGGTCTTGGTTTAGAGGATCATGACTTCTTCACAAACTTTTGGGTTGAAGATATGGTACTATCGGCAAGCAATCATCTAGTCAACATCTCCTACGTGTGA
>FaMYB10 X8/RNA-seq in XB
ATGGGGGGTTTCGGTGTGAGAAAAGGTGCATGGACTAAAGAGGAAGATGAGCTTCTGAAACAGTTCATCGAAATCCATGGAGAAGGCAAATGGAATCATGTTCCTCTCAAATCAGGCTTAAACAGATGCAGGAAGAGCTGTAGACTGAGGTGGGTGAATTATTTGAAGCCGAATATCAAGAGAGGAGAGTTTGCAGAGGATGAAGTTGATTTGATCATCAGGCTTCATAAGCTTCTAGGAAACAGGTGGTCTTTAATTGCCGGACGATTGCCAGGAAGAACTGCCAATGATGTGAAGAACTATTGGAATACTTATCAAAGGAAAAAGGATCAAAAGACGGCTTCATACGCAAAGAAACTGAAAGTTAAACCCCGAGAAAATACAATAGCTTACACAATTGTAAGACCTCGACCACGAACCTTCATCAAAAGGTTCAATTTTACAGAGAGAGACGCAAATATAGAGCATAATCATTCAGAAGTGAGTTATACCAGTTCTTTACCAACAGAACCACCACAGACTCTACAATTAGAAAATGTAACTGATTGGTGGAAAGATTTCTCAGAAGATAGTACAGAGAGCATTGATAGAACAATGTGTTCTGGTCTTGGTTTAGAGGATCATGACTTCTTCACAAACTTTTGGGTTGAAGATATGGTACTATCGGCAAGCAATCATCTAGTCAACATCTCCTACGTGTGA

>FaMYB10 X9/RNA-seq in XB
ATGGGGAGTTTCGGTGTGAGAAAAGGTGCATGGACTAAAGAGGAAGATGAGCTTCTGAAACAGTTCATCGAAATCCATGGAGAAGGCAAATGGCATCATGTTCCTCTCAAATCAGGCTTAAACAGATGCAGGAAGAGCTGTAGACTGAGGTGGCTGAATTATTTGAAGCCGAATATCAAGAGAGGAGAGTTTGCAGAGGATGAAGTTGATTTGATCATCAGGCTTCATAAGCTTCTAGGAAACAGGTGGTCTTTAATTGCCGGAAGATTGCCAGGAAGAACTGCCAATGATGTGAAGAACTATTGGAATACTTATCAAAGGAAAAAGGATCAAAAGACGGCTTCATACGCAAAGAAACTGAAAGTTAAACCCCGAGAAAATACAATAGCTTACACAATTGTAAGACCTCGACCACGAACCTTCATCAAAAGGTTCAATTTTACAGAGAGATACGCAAATATAGAGCATAATCATTCAGAAGTGAGTTATACTAGTTCTTTACCAACAGAACCACCACAGACTCTACAATTAGAAAATGTAACTGATTGGTGGAAAGATTTCTCAGAAGATAGTACAGAGAGCATTGATAGAACAATGTGTTCTGGTCTTGGTTTAGAGGATCATGACTTCTTCACAAACTTTTGGGTTGAAGATATGCTACTATCGGCAAGCAATGATCTAGTCAACATCTCCTACGTATGA

>FaMYB10 X10/RNA-seq in XB
ATGGGGAGTTTCGGTGTGAGAAAAGGTGCATGGACTAAAGAGGAAGATGAGCTTCTGAAACAGTTCATCGAAATCCATGGAGAAGGCAAATGGCATCATGTTCCTCTCAAATCAGGCTTAAACAGATGCAGGAAGAGCTGTAGACTGAGGTGGCTGAATTATTTGAAGCCGAATATCAAGAGAGGAGAGTTTGCAGAGGATGAAGTTGATTTGATCATCAGGCTTCATAAGCTTCTAGGAAACAGGTGGTCTTTAATTGCCGGAAGATTGCCAGGAAGAACTGCCAATGATGTGAAGAACTATTGGAATACTTATCAAAGGAAAAAGGATCAAAAGACGGCTTCATACGCAAAGAAACTGAAAGTTAAACCCCGAGAAAATACAATAGCTTACACAATTGTAAGACCTCGACCACGAACCTTCATCAAAAGGTTCAATTTTACAGAGAGATACGCAAATATAGAGCATAATCATTCAGAAGTGAGTTATACCAGTTCTTTACCAACAGAACCACCACAGACACTACAATTAGAAAATGTAACTGATTGGTGGAAAGATTTCTCAGAAGATAGTACAGAGAGCATTGATAGAACAATGTGTTCTGGTCTTGGTTTAGAGGATCATGACTTCTTCACAAACTTTTGGGTTGAAGATATGGTACTATCGGCAAGCGATGATCTAGTCAACATCTCCTACGTATGA

>FaMYB10 X11/RNA-seq in XB
ATGGGGAGTTTCGGTGTGAGAAAAGGTGCATGGACTAAAGAGGAAGATGAGCTTCTGAAACAGTTCATCGAAATCCATGGAGAAGGCAAATGGCATCATGTTCCTCTCAAATCAGGCTTAAACAGATGCAGGAAGAGCTGTAGACTGAGGTGGCTGAATTATTTGAAGCCGAATATCAAGAGAGGAGAGTTTGCAGAGGATGAAGTTGATTTGATCATCAGGCTTCATAAGCTTCTAGGAAACAGGTGGTCTTTAATTGCCGGAAGATTGCCAGGAAGAACTGCCAATGATGTGAAGAACTATTGGAATACTTATCAAAGGAAAAAGGATCAAAAGACGGCTTCATACGCAAAGAAACTGAAAGTTAAACCCCGAGAAAATACAATAGCTTACACAATTGTAAGACCTCGACCACGAACCTTCATCAAAAGGTTCAATTTTACAGAGAGATACGCAAATATAGAGCATAATCATTCAGAAGTGAGTTATACCAGTTCTTTACCAACAGAACCACCACAGACACTACAATTAGAAAATGTAACTGATTGGTGGAAAGATTTCTCAGAAGATAGTACAGAGAGCATTGATAGAACAATGTGTTCTGGTCTTGGTTTAGAGGATCATGACTTCTTCACAAACTTTTGGGTTGAAGATATGGTACTATCGGCAAGCGATGATCTAGTCAACATCTCCTACGTATGA


>FvRAP/gene31672
atggtactgaaagtttatggtccagttagggcagcctgcccccagagggtgatggtttgccttttggagctaggggttgagtttgagattgtgcctgttgatcttcaagcaggagagcaaaagcaacctcacattcttgctcgacagccatttgggcaagttccagcaatcgaagatggcgatttcaagctttttgaatctagagctatcgtaagatactatgcggctaagtatgcagagcgtggtcctaacctgctaggaacaacactggaggagaaggcactggtggatcaatggctcgaagtcgaatcacacaacttcaacgacttggttttcactgtggtacttcaacttgtgatccttcccagcatgggccaacctggcgacttggccttggtgcgctcttgtgaagaaaaactgaaaaaggtattcgatgtgtatgaggagagactgtccaagagcacctatctggccggaaactacttcagtttggctgatctgagccatcttccggcgattcggtttctggttgacgagttcaaaatgggacatttgatcacggagaggaagaatgtgaatgcttggtggaaagatatttccaataggcctgcatggaagaaacttatgaagcttgctcaatactag
>FaTT19/RNA-seq in HY
ATGGTACTGAAAGTTTTTGGTCCAGTTAGGGCAGCCTGCCCCCAGAGGGTGATGGTTTGTCTTTTGGAGCTAGGGGTTGAGTTTGAGATTGTGCCTGTTGATCTTCAAGCAGGAGAGCAAAAGCAACCTCACATTCTTGCTCGACAGCCATTTGGGCAAGTTCCAGCAATCGAAGATGGCGATTTCAAGCTTTTTGAATCTAGAGCTATCGTAAGATACTACGCGGCTAAGTATGCAGAGCGTGGTCCTAACCTGCTAGGAACAACACTGGAGGAGAAGGCACTGGTGGATCAATGGCTCGAAGTCGAATCACACAACTTCAACGACTTGGTTTTCACTGTGGTACTTCAACTTGTGATCCTTCCCAGCATGGGCCAACCTGGCGACTTGGCCTTGGTGCGCTCTTGTGAAGAAAAACTGAAAAAGGTATTCGATGTGTATGAGGAGAGACTGTCCAAGAGCACCTATCTGGCCGGAAACTACTTCAGTTTGGCTGATCTGAGCCATCTTCCGGCGATTCGGTTTCTGGTTGACGAGTTCAAAATGGGACATTTGATCACGGAGAGGAAGAATGTGAATGCTTGGTGGAAAGATATTTCCAATAGGCCTGCATGGAAGAAACTTATGAAGCTTGCTCAATACTAG
>FaTT19/RNA-seq in HY
ATGGTACTGAAAGTTTATGGTCCAGTTAGGGCAGCCTGCCCCCAGAGGGTGATGGTTTGTCTTTTGGAGCTAGGGGTTGAGTTTGAGATTGTGCCTGTTGATCTTCAAGCAGGAGAGCAAAAGCAACCTCACATTCTTGCTCGACAGCCATTTGGGCAAGTTCCAGCAATCGAAGATGGCGATTTCAAGCTTTTTGAATCTAGAGCTATCGTAAGATACTACGCGGCTAAGTATGCAGAGCGTGGTCCTAACCTGCTAGGAACAACACTGGAGGAGAAGGCACTGGTGGATCAATGGCTCGAAGTCGAATCACACAACTTCAACGACTTGGTTTTCACTGTGGTACTTCAACTTGTGATCCTTCCCAGCATGGGCCAACCTGGCGACTTGGCCTTGGTGCGCTCTTGTGAAGAAAAACTGAAAAAGGTATTCGATGTGTATGAGGAGAGACTGTCCAAGAGCACCTATCTGGCCGGAAACTACTTCAGTTTGGCTGATCTGAGCCATCTTCCGGCGATTCGGTTTCTGGTTGACGAGTTCAAAATGGGACATTTGATCACGGAGAGGAAGAATGTGAATGCTTGGTGGAAAGATATTTCCAATAGGCCTGCATGGAAGAAACTTATGAAGCTTGCTCAATACTAG
>FaTT19/RNA-seq in HY
ATGGTACTGAAAGTTTTTGGTCCAGTTAGGGCAGCCTGCCCCCAGAGGGTGATGGTTTGTCTTTTGGAGCTAGGGGTTGAGTTTGAGATTGTGCCTGTTGATCTTCAAGCAGGAGAGCAAAAGCAACCTCACATTCTTGCTCGACAGCCATTTGGGCAAGTTCCAGCAATCGAAGATGGCGATTTCAAGCTTTTTGAATCTAGAGCTATCGTAAGATACTACGCGGCTAAGTATGCAGAGCGTGGTCCTAACCTGCTAGGAACAACACTGGAGGAGAAGGCACTGGTGGATCAATGGCTCGAAGTCGAATCACACAACTTCAACGACTTGGTTTTCACTGTGGTACTTCAACTTGTGATCCTTCCCAGCATGGGCCAACCTGGCGACTTGGCCTTGGTGCGCTCTTGTGAAGAAAAACTGAAAAAGGTATTCGATGTGTATGAGGAGAGACTGTCCAAGAGCACCTATCTGGCCGGAAACTACTTCAGTTTGGCTGATCTGAGCCATCTTCCGGCGATTCGGTTTCTGGTTGACGAGTTCAAAATGGGACATTTGATCACGGAGAGGAAGAATGTGAATGCTTGGTGGAAAGATATTTCCAATAGGCCTGCATGGAAGAAACTTATGAAGCTTGCTCAATACTAG
>FaTT19/cloned from XB
ATGGTACTGAAAGTTTATGGTCCAGTTAGGGCAGCCTGCCCCCAGAGGGTGATGGTTTGTCTTTTGGAGCTAGGGGTTGAGTTTGAGATTGTGCCTGTTGATCTTCAAGCAGGAGAGCAAAAGCAACCTCACATTCTTGCTCGACAGCCATTTGGGCAAGTTCCAGCAATCGAAGATGGCGATTTCAAGCTTTTTGAATCTAGAGCTATCGTAAGATACTATGCGGCTAAGTATGCAGAGCGTGGTCCTAACCTGCTAGGAACAACACTGGAGGAGAAGGCACTGGTGGATCAATGGCTCGAAGTCGAATCACACAACTTCAACGACTTGGTTTTCACTGTGGTACTTCAACTTGTGATCCTTCCCAGCATGGGCCAACCTGGCGACTTGGCCTTGGTGCGCTCTTGTGAAGAAAAACTGAAAAAGGTATTCGATGTGTATGAGGAGAGACTGTCCAAGAGCACCTATCTGGCCGGAAACTACTTCAGTTTGGCTGATCTGAGCCATCTTCCGGCGATTCGGTTTCTGGTTGACAAGTTCAAAATGGGACATTTGATCACGGAGAGGAAGAATGTGAAAGCTTGGTGGAAAGATATTTCCAATAGGCCTGCATGGAAGAAACTTATGAAGCTTGCTCAATACTAG
>FaTT19/RNA-seq in XB
ATGGTACTGAAAGTTTATGGTCCAGTTAGGGCAGCCTGCCCCCAGAGGGTGATGGTTTGTCTTTTGGAGCTAGGGGTTGAGTTTGAGATTGTGCCTGTTGATCTTCAAGCAGGAGAGCAAAAGCAACCTCACATTCTTGCTCGACAGCCATTTGGGCAAGTTCCAGCAATCGAAGATGGCGATTTCAAGCTTTTTGAATCTAGAGCTATCGTAAGATACTATGCGGCTAAGTATGCAGAGCGTGGTCCTAACCTGCTAGGAACAACACTGGAGGAGAAGGCACTGGTGGATCAATGGCTCGAAGTCGAATCACACAACTTCAACGACTTGGTTTTCACTGTGGTACTTCAACTTGTGATCCTTCCCAGCATGGGCCAACCTGGCGACTTGGCCTTGGTGCGCTCTTGTGAAGAAAAACTGAAAAAGGTATTCGATGTGTATGAGGAGAGACTGTCCAAGAGCACCTATCTGGCCGGAAACTACTTCAGTTTGGCTGATCTGAGCCATCTTCCGGCGATTCGGTTTCTGGTTGACAAGTTCAAAATGGGACATTTGATCACGGAGAGGAAGAATGTGAAAGCTTGGTGGAAAGATATTTCCAATAGGCCTGCATGGAAGAAACTTATGAAGCTTGCTCAATACTAG

>FaTT19/RNA-seq in XB
ATGGTACTGAAAGTTTATGGTCCAGTTAGGGCAGCCTGCCCCCAGAGGGTGATGGTTTGTCTTTTGGAGCTAGGGGTTGAGTTTGAGATTGTGCCTGTTGATCTTCAAGCAGGAGAGCAAAAGCAACCTCACATTCTTGCTCGACAGCCATTTGGGCAAGTTCCAGCAATCGAAGATGGCGATTTCAAGCTTTTTGAATCTAGAGCTATCGTAAGATACTATGCGGCTAAGTATGCAGAGCGTGGTCCTAACCTGCTAGGAACAACACTGGAGGAGAAGGCACTGGTGGATCAATGGCTCGAAGTCGAATCACACAACTTCAACGACTTGGTTTTCACTGTGGTACTTCAACTTGTGATCCTTCCCAGCATGGGCCAACCTGGCGACTTGGCCTTGGTGCGCTCTTGTGAAGAAAAACTGAAAAAGGTATTCGATGTGTATGAGGAGAGACTGTCCAAGAGCACCTATCTGGCCGGAAACTACTTCAGTTTGGCTGATCTGAGCCATCTTCCGGCGATTCGGTTTCTGGTTGACAAGTTCAAAATGGGACATTTGATCACGGAGAGGAAGAATGTGAAAGCTTGGTGGAAAGATATTTCCAATAGGCCTGCATGGAAGAAACTTATGAAGCTTGCTCAATACTAG

>FaTT19/RNA-seq in XB
ATGGTACTGAAAGTTTTTGGTCCAGTTAGGGCAGCCTGCCCCCAGAGGGTGATGGTTTGTCTTTTGGAGCTAGGGGTTGAGTTTGAGATTGTGCCTGTTGATCTTCAAGCAGGAGAGCAAAAGCAACCTCACATTCTTGCTCGACAGCCATTTGGGCAAGTTCCAACAATCGAAGATGGCGATTTCAAGCTTTTTGAATCTAGAGCTATCGTAAGATACTATGCGGCTAAGTATGCAGAGCGTGGTCCTAACCTGCTAGGAACAACACTGGAGGAGAAGGCACTGGTGGATCAATGGCTCGAAGTCGAATCACACAACTTCAATGACTTGGTTTTCACTGTGGTACTTCAACTTGTGATCCTTCCCAGAATGGGCCAACATGGCGACTTGGCCTTGGTGCGCTCTTGTGAAGAAAAACTGAAAAAGGTATTCGATGTGTATGAGGAGAAACTGTCCAAGAGCACTTATCTGGCCGGAAGCTACTTCAGTTTGGCTGATCTGAGCCATCTTCCGGCGATTCGGTTTCTGGTTGACGAGTTCAAAATGGGACATTTGATCACGGAGAGGAAGAATGTGAATGCTTGGTGGAAAGATATTTCCAATAGGCCTGCATGGAAGAAACTTATGAAGCTTGCTCAATACTAG


>FvC4H/XM_004294677
atggatctccttctcttggagaagaccctaataggtctcttcatcgctatagtcgtcgcaatcatcgtctccaagctccgcggcaagaagttcaagctccctcccggtcctatccccgtccccgtcttcggcaactggctccaagtcggcgatgacctcaaccaccgcaaccttactgacatggctaaaaaattcggcgacgtgttcatgctccgcatggggcagcgcaacctcgtcgtggtctcgtcacctgacctggccaaggaggtcctccacactcagggcgtcgagttcggctcccgaacgaggaacgtcgtgttcgacatcttcaccgggaaaggacaggacatggtgttcaccgtgtacggtgagcactggaggaaaatgaggaggataatgacggttcctttcttcaccaacaaggtggtgcagcagtaccgccacggctgggaggcggaggcggcggcggtggtggaggacgtgaagaaacaccccgaggccgccaccagcgggatggtgctacgtaggaggctgcagctgatgatgtacaacaacatgtacaggatcatgttcgacaggagatttgaaagcgaggaggaccctctgttcgtgaaacttaagggtttgaatggagagaggagccgacttgcgcagagctttgagtataattacggtgactttattcccgtgctccggccgttcctccgagggtacctgaagatctgtaaggaggtgaaggagaagaggattcagctcttcaaggactatttcgtcgatgagagaaagaaacttgcaagcacacaggtcacaactaatgaaggattgaagtgtgccattgaccacatcttggacgctcaacagaaaggagagatcaacgaggacaatgtcctttacatcgtcgagaacattaacgtcgccgccattgaaactacactatggtcaatcgagtggggaatagccgagcttgtgaaccaccccgaaatccagaagaagctgagggatgagctcgacactgtcctaggccatggagttcaagtcacagaacccgaacttcacaagctaccgtaccttcaagccgtggtgaaggaaaccctaaggcttcgcatggcgatccccctcctcgtcccacacatgaacctccacgatgccaagctcggagggttcgacattccggcggagagcaagatcttggtgaatgcttggtggctagcgaacaaccctgcacactggaagaaaccagaggagtttaggcctgagaggtttttggaagaggagtcaaaggttgaggccaatggcaatgacttcaggtaccttccgtttggtgtcggccggcgaagttgtcccgggattattttggcactgccaatccttggggttactttgggacgtttggtccagaactttgagatgttacctcctccaggacagactcagcttgacactacggagaaaggtggacagtttagcctgcatatcttgaagcactctaccatagtcatgaagccaagggcataa
>FaC4H/cloned from HY
ATGGATCTCCTTCTCTTGGAGAAGACCCTAATAGGTCTCTTCATCGCTGTAGTCGTCGCAATCATCGTCTCCAAGCTCCGCGGCAAGAAGTTCAAGCTCCCTCCCGGTCCTATCCCCGTCCCCGTCTTCGGCAACTGGCTCCAAGTCGGCGATGACCTCAACCACCGCAACCTCACTGACATGGCTAAAAAATTCGGCGACGTGTTCATGCTCCGCATGGGGCAGCGCAACCTCGTCGTGGTCTCGTCACCTGACCTCGCCAAGGAGGTCCTCCACACTCAGGGCGTCGAGTTCGGCTCCCGGACGAGGAACGTCGTGTTCGACATCTTCACCGGGAAAGGACAGGACATGGTGTTCACCGTGTACGGCGAGCACTGGAGGAAAATGAGGAGGATAATGACGGTTCCTTTCTTCACCAACAAGGTGGTGCAGCAGTACCGCCACGGCTGGGAGTCGGAGGCGGCGGCGGTGGTGGAGGACGTGAAGAAACACCCCGAGGCCGCCACCAGCGGGATGGTGCTACGTAGGAGGCTGCAGCTGATGATGTACAACAACATGTACAGGATCATGTTCGACAGGAGATTTGAAAGCGAGGAGGATCCTCTGTTCGTGAAACTGAAGGGTTTGAATGGAGAGAGGAGCCGACTTGCGCAGAGCTTTGAGTATAATTACGGTGACTTTATTCCCGTGCTCCGGCCGTTCCTCCGAGGGTACCTGAAGATCTGTAAGGAGGTGAAGGAGAAGAGGATTCAGCTCTTCAAGGACTATTTCGTCGATGAGAGAAAGAAACTTGCAAGCACACAGGTCACAACTAATGAAGGATTGAAGTGTGCCATTGACCACATCCTGGACGCTCAACAGAAAGGAGAGATCAACGAGGACAATGTCCTTTACATCGTCGAGAACATTAACGTCGCCGCCATTGAAACTACACTATGGTCAATCGAGTGGGGAATAGCCGAGCTTGTGAACCACCCCGAAATCCAGAAGAAGCTGAGGGATGAGCTCGACACTGTCCTAGGCCATGGAGTTCAAATCACAGAACCCGAACTTCACAAGCTACCGTACCTTCAAGCCGTGGTGAAGGAAACCCTAAGGCTTCGCATGGCGATCCCCCTCCTCGTCCCACACATGAACCTCCACGATGCCAAGCTCGGAGGGTTCGACATTCCGGCGGAGAGCAAGATCTTGGTGAATGCTTGGTGGCTAGCGAACAACCCCGCACACTGGAAGAAGCCAGAGGAGTTTAGGCCTGAGAGGTTTTTGGAAGAGGAGTCCAAGGTTGAGGCCAATGGCAATGACTTCAGGTACCTTCCGTTTGGTGTCGGCCGGAGAAGTTGTCCCGGGATTATTTTGGCACTGCCGATCCTTGGGGTTACTTTGGGACGTTTGGTCCAGAACTTTGAGATGTTACCTCCTCCAGGACAGACTCAGCTTGACACGACGGAGAAAGGTGGACAGTTTAGCCTGCATATCTTGAAGCACTCTACCATAGTTATGAAGCCAAGGGCATAA

>FaC4H/RNA-seq in HY
ATGGATCTCCTTCTCTTGGAGAAGACCCTAATAGGTCTCTTCATCGCTATAGTCGTCGCAATCATCGTCTCCAAGCTCCGCGGCAAGAAGTTCAAGCTCCCTCCCGGTCCTATCCCCGTCCCCGTCTTCGGCAACTGGCTCCAAGTCGGCGATGACCTCAACCACCGCAACCTCACTGACATGGCTAAAAAATTCGGCGACGTGTTCATGCTCCGCATGGGGCAGCGCAACCTCGTCGTGGTCTCGTCACCTGACCTCGCCAAGGAGGTCCTCCACACTCAGGGCGTCGAGTTCGGCTCCCGGACGAGGAACGTCGTGTTCGACATCTTCACCGGGAAAGGACAGGACATGGTGTTCACCGTGTACGGCGAGCACTGGAGGAAAATGAGGAGGATAATGACGGTTCCTTTCTTCACCAACAAGGTGGTGCAGCAGTACCGCCACGGCTGGGAGTCGGAGGCGGCGGCGGTGGTGGAGGACGTGAAGAAACACCCCGAGGCCGCCACCAGCGGGATGGTGCTACGTAGGAGGCTGCAGCTGATGATGTACAACAACATGTACAGGATCATGTTCGACAGGAGATTTGAAAGCGAGGAGGACCCTCTGTTCGTGAAACTTAAGGGTTTGAATGGAGAGAGGAGCCGACTTGCGCAGAGCTTTGAGTATAATTACGGTGACTTTATTCCCGTGCTCCGGCCGTTCCTCCGAGGGTACCTGAAGATCTGTAAGGAGGTGAAGGAGAAGAGGATTCAGCTCTTCAAGGACTATTTCGTCGATGAGAGAAAGAAACTTGCAAGCACACAGGTCACAACTAATGATGGATTGAAGTGTGCCATTGACCACATCTTGGACGCTCAACAAAAAGGAGAGATCAACGAGGACAATGTCCTTTACATCGTCGAGAACATTAACGTCGCCGCCATTGAAACTACACTATGGTCAATCGAGTGGGGAATAGCCGAGCTTGTGAACCACCCCGAAATCCAGAAGAAGCTGAGGGATGAGCTCGACACTGTCCTAGGCCATGGAGTTCAAATCACAGAACCCGAACTTCACAAGCTACCGTACCTTCAAGCCGTGGTGAAGGAAACCCTAAGGCTTCGCATGGCGATCCCCCTCCTCGTCCCACACATGAACCTCCACGATGCCAAGCTCGGAGGGTTCGACATTCCGGCGGAGAGCAAGATCTTGGTGAATGCTTGGTGGCTAGCGAACAACCCCGCACACTGGAAGAAGCCAGAGGAGTTTAGGCCTGAGAGGTTTTTGGAAGAGGAGTCCAAGGTTGAGGCCAATGGCAATGACTTCAGGTACCTTCCGTTTGGTGTCGGCCGGAGAAGTTGTCCCGGGATTATTTTGGCACTGCCGATCCTTGGGGTTACTTTGGGACGTTTGGTCCAGAACTTTGAGATGTTACCTCCTCCAGGACAGACTCAGCTTGACACGACGGAGAAAGGTGGACAGTTTAGCCTGCATATCTTGAAGCACTCTACCATAGTTATGAAGCCAAGGGCATAA
>FaC4H/RNA-seq in HY
ATGGATCTCCTTCTCTTGGAGAAGACCCTAATAGGTCTCTTCATCGCTATAGTCGTCGCAATCATCGTCTCCAAGCTCCGCGGCAAGAAGTTCAAGCTCCCTCCCGGTCCTATCCCCGTCCCCGTCTTCGGCAACTGGCTCCAAGTCGGCGATGACCTCAACCACCGCAACCTCACTGACATGGCTAAAAAATTCGGCGACGTGTTCATGCTCCGCATGGGGCAGCGCAACCTCGTCGTGGTCTCGTCACCTGACCTGGCCAAGGAGGTCCTCCACACTCAGGGCGTCGAGTTCGGCTCCCGAACGAGGAACGTCGTGTTCGACATCTTCACCGGGAAAGGACAGGACATGGTGTTCACCGTGTACGGCGAGCACTGGAGGAAAATGAGGAGGATAATGACGGTTCCTTTCTTCACCAACAAGGTGGTGCAGCAGTACCGCCACGGCTGGGAGGCGGAGGCGGCGGCGGTGGTGGAGGACGTGAAGAAACACCCAGAGGCCGCCACCAGCGGGATGGTGCTACGTAGGAGGCTGCAGCTGATGATGTACAACAACATGTACAGGATCATGTTCGACAGGAGATTTGAAAGCGAGGAGGACCCTCTGTTCGTGAAACTTAAGGGTTTGAATGGAGAGAGGAGCCGACTTGCGCAGAGCTTTGAGTATAATTACGGTGACTTTATTCCCGTGCTCCGGCCGTTCCTCCGAGGGTACCTGAAGATCTGTAAGGAGGTGAAGGAGAAGAGGATTCAGCTCTTCAAGGACTATTTCGTCGATGAGAGAAAGAAACTTGCAAGCACACAGGTCACAACTAATGAAGGATTGAAGTGTGCCATTGACCACATCTTGGACGCTCAACAAAAAGGAGAGATCAACGAGGACAATGTCCTTTACATCGTCGAGAACATTAACGTCGCCGCCATTGAAACTACACTATGGTCAATCGAGTGGGGAATAGCCGAGCTTGTGAACCACCCCGAAATCCAGAAGAAGCTGAGGGATGAGCTCGACACTGTCCTAGGCCATGGAGTTCAAGTCACAGAACCCGAACTTCACAAGCTACCGTACCTTCAAGCCGTGGTGAAGGAAACCCTAAGGCTTCGCATGGCGATCCCCCTCCTCGTCCCACACATGAACCTCCACGATGCCAAGCTCGGAGGGTTCGACATTCCGGCGGAGAGCAAGATCTTGGTGAATGCTTGGTGGCTAGCGAACAACCCTGCACACTGGAAGAAACCAGAGGAGTTTAGGCCTGAGAGGTTTTTGGAAGAGGAGTCAAAGGTTGAGGCCAATGGCAATGACTTCAGGTACCTTCCGTTTGGTGTCGGCCGGAGAAGTTGTCCCGGGATTATTTTGGCACTGCCGATCCTTGGGGTTACTTTGGGACGTTTGGTCCAGAACTTTGAGATGTTACCTCCTCCAGGACAGACTCAGCTTGACACTACGGAGAAAGGTGGACAGTTTAGCCTGCATATCTTGAAGCACTCTACCATAGTCATGAAGCCAAGGGCATAA

>FaC4H/RNA-seq in HY
ATGGATCTCCTTCTCTTGGAGAAGACCCTAATAGGTCTCTTCATCGCTGTAGTCGTCGCAATCATCGTCTCCAAGCTCCGCGGCAAGAAGTTCAAGCTCCCTCCCGGTCCTATCCCCGTCCCCGTCTTCGGCAACTGGCTCCAAGTCGGCGATGACCTCAACCACCGCAACCTCACTGACATGGCTAAAAAATTCGGCGACGTGTTCATGCTCCGCATGGGGCAGCGCAACCTCGTCGTGGTCTCGTCACCTGACCTGGCCAAGGAGGTCCTCCACACTCAGGGCGTCGAGTTCGGCTCCCGGACGAGGAACGTCGTGTTCGACATCTTCACCGGGAAAGGACAGGACATGGTGTTCACCGTGTACGGCGAGCACTGGAGGAAAATGAGGAGGATAATGACGGTTCCTTTCTTCACCAACAAGGTGGTGCAGCAGTACCGCCACGGCTGGGAGTCGGAGGCGGCGGCGGTGGTGGAGGACGTGAAGAAACACCCCGAGGCCGCCACCAGCGGGATGGTGTTACGTAGGAGGCTGCAGCTGATGATGTACAACAACATGTACAGGATCATGTTCGACAGGAGATTTGAAAGCGAGGAGGATCCTCTGTTCGTGAAACTGAAGGGTTTGAATGGAGAGAGGAGCCGACTTGCGCAGAGCTTTGAGTATAATTACGGTGACTTTATTCCCGTGCTCCGGCCGTTCCTCCGAGGGTACCTGAAGATCTGTAAGGAGGTGAAGGAGAAGAGGATTCAGCTCTTCAAGGACTATTTCGTCGATGAGAGAAAGAAACTTGCAAGCACACAGGTCACAACTAATGAAGGATTGAAGTGTGCCATTGACCACATCCTGGACGCTCAACAGAAAGGAGAGATCAACGAGGACAATGTCCTTTACATCGTCGAGAACATTAACGTCGCCGCCATTGAAACTACACTATGGTCAATCGAGTGGGGAATAGCCGAGCTTGTGAACCACCCCGAAATCCAGAAGAAGCTGAGGGATGAGCTCGACACTGTCCTAGGCCATGGAGTTCAAGTCACAGAACCCGAACTTCACAAGCTACCGTACCTTCAAGCCGTGGTGAAGGAAACCTTAAGGCTTCGCATGGCGATCCCCCTCCTCGTCCCACACATGAACCTCCACGATGCCAAGCTCGGAGGGTTCGACATTCCAGCGGAGAGCAAGATCTTGGTGAATGCTTGGTGGCTAGCGAACAACCCCGCACACTGGAAGAAGCCAGAGGAGTTTAGGCCTGAGAGGTTTTTGGAAGAGGAGTCCAAGGTTGAGGCCAATGGCAATGACTTCAGGTACCTTCCGTTTGGTGTCGGCCGGAGAAGTTGTCCCGGGATTATTTTGGCACTGCCAATCCTTGGGGTTACTTTGGGACGTTTGGTCCAGAACTTTGAGATGTTACCTCCTCCAGGACAGACTCAGCTTGACACGACGGAGAAAGGTGGACAGTTTAGCCTGCATATCTTGAAGCACTCTACCATAGTTATGAAGCCAAGGGCATAA

>FaC4H/cloned from XB
ATGGATCTCCTTCTCTTGGGGAAGACCCTAATAGGTCTCTTCATCGCTATAGTCGTCGCAATCATCGTCTCCAAGCTCCGCGGCAAGAAGTTCAAGCTCCCTCCCGGTCCTATCCCCGTCCCCGTCTTCGGCAACTGGCTCCAAGTCGGCGATGACCTCAACCACCGCAACCTCACTGACATGGCTAAAAAATTCGGCGACGTGTTCATGCTCCGCATGGGGCAGCGCAACCTCGTCGTGGTCTCGTCACCTGACCTCGCCAAGGAGGTCCTCCACACTCAGGGCGTCGAGTTCGGCTCCCGAACGAGGAACGTCGTGTTCGACATCTTCACCGGGAAAGGACAGGACATGGTGTTCACCGTGTACGGCGAGCACTGGAGGAAAATGAGGAGGATAATGACGGTTCCTTTCTTCACCAACAAGGTGGTGCAGCAGTACCGCCACGGCTGGGAGGCGGAGGCGGCGGCGGTGGTGGAGGACGTGAAGAAACACCCCGAGGCCGCCACCAGCGGGATGGTGCTACGTAGGAGGCTGCAGCTGATGATGTACAACAACATGTACAGGATCATGTTCGACAGGAGATTTGAAAGCGAGGAGGACCCTCTGTTCGTGAAACTTAAGGGTTTGAATGGAGAGAGGAGCCGACTTGCGCAGAGCTTTGAGTATAATTACGGTGACTTTATTCCCGTGCTCCGGCCGTTCCTCCGAGGGTACCTGAAGATCTGTAAGGAGGTGAAGGAGAAGAGGATTCAGCTCTTCAAGGACTATTTCGTCGATGAGAGAAAGAAACTTGCAAGCACACAGGTCACAACTAATGATGGATTGAAGTGTGCCATTGACCACATCTTGGACGCTCAACAAAAAGGAGAGATCAACGAGGACAATGTCCTTTACATCGTCGAGAACATTAACGTCGCCGCCATTGAAACTACACTATGGTCAATCGAGTGGGGAATAGCCGAGCTTGTGAACCACCCCGAAATCCAGAAGAAGCTGAGGGATGAGCTCGACACTGTCCTAGGCCATGGAGTTCAAGTCACAGAACCCGAACTTCACAAGCTACCGTACCTTCAAGCCGTGGTGAAGGAAACCCTAAGGCTTCGCATGGCGATCCCCCTCCTCGTCCCACACATGAACCTCCACGATGCCAAGCTCGGAGGGTTCGACATTCCGGCGGAGAGCAAGATCTTGGTGAATGCTTGGTGGCTAGCGAACAACCCTGCACACTGGAAGAAACCAGAGGAGTTTAGGCCTGAGAGGTTTTTGGAAGAGGAGTCAAAGGTTGAGGCCAATGGCAATGACTTCAGGTACCTTCCGTTTGGTGTCGGCCGGAGAAGTTGTCCCGGGATTATTTTGGCACTGCCGATCCTTGGGGTTACTTTGGGACGTTTGGTCCAGAACTTTGAGATGTTACCTCCTCCAGGACAGACTCAGCTTGACACTACGGAGAAAGGTGGACAGTTTAGCCTGCATATCTTGAAGCACTCTACCATAGTCATGAAGCCAAGGGCATAA
>FaC4H/cloned from XB
ATGGATCTCCTTCTCTTGGAGAAGACCCTAATAGGTCTCTTCATCGCTATAGTCGTCGCAATCATCGTCTCCAAGCTCCGCGGCAAGAAGTTCAAGCTCCCTCCCGGTCCTATCCCCGTCCCCGTCTTCGGCAACTGGCTCCAAGTCGGCGATGACCTCAACCACCGCAACCTCACTGACATGGCTAAAAAATTCGGCGACGTGTTCATGCTCCGCATGGGGCAGCGCAACCTCGTCGTGGTCTCGTCACCTGACCTCGCCAAGGAGGTCCTCCACACTCAGGGCGTCGAGTTCGGCTCCCGAACGAGGAACGTCGTGTTCGACATCTTCACCGGGAAAGGACAGGACATGGTGTTCACCGTGTACGGCGAGCACTGGAGGAAAATGAGGAGGATAATGACGGTTCCTTTCTTCACCAACAAGGTGGTGCAGCAGTACCGCCACGGCTGGGAGGCGGAGGCGGCGGCGGTGGTGGAGGACGTGAAGAAACACCCCGAGGCCGCCACCAGCGGGATGGTGCTACGTAGGAGGCTGCAGCTGATGATGTACAACAACATGTACAGGATCATGTTCGACAGGAGATTTGAAAGCGAGGAGGACCCTCTGTTCGTGAAACTTAAGGGTTTGAATGGAGAGAGGAGCCGACTTGCGCAGAGCTTTGAGTATAATTACGGTGACTTTATTCCCGTGCTCCGGCCGTTCCTCCGAGGGTACCTGAAGATCTGTAAGGAGGTGAAGGAGAAGAGGATTCAGCTCTTCAAGGACTATTTCGTCGATGAGAGAAAGAAACTTGCAAGCACACAGGTCACAACTAATGATGGATTGAAGTGTGCCATTGACCACATCTTGGACGCTCAACAAAAAGGAGAGATCAACGAGGACAATGTCCTTTACATCGTCGAGAACATTAACGTCGCCGCCATTGAAACTACACTATGGTCAATCGAGTGGGGAATAGCCGAGCTTGTGAACCACCCCGAAATCCAGAAGAAGCTGAGGGATGAGCTCGACACTGTCCTAGGCCATGGAGTTCAAGTCACAGAACCCGAACTTCACAAGCTACCGTACCTTCAAGCCGTGGTGAAGGAAACCCTAAGGCTTCGCATGGCGATCCCCCTCCTCGTCCCACACATGAACCTCCACGATGCCAAGCTCGGAGGGTTCGACATTCCGGCGGAGAGCAAGATCTTGGTGAATGCTTGGTGGCTAGCGAACAACCCTGCACACTGGAAGAAACCAGAGGAGTTTAGGCCTGAGAGGTTTTTGGAAGAGGAGTCAAAGGTTGAGGCCAATGGCAATGACTTCAGGTACCTTCCGTTTGGTGTCGGCCGGAGAAGTTGTCCCGGGATTATTTTGGCACTGCCGATCCTTGGGGTTACTTTGGGACGTTTGGTCCAGAACTTTGAGATGTTACCTCCTCCAGGACAGACTCAGCTTGACACTACGGAGAAAGGTGGACAGTTTAGCCTGCATATCTTGAAGCACTCTACCATAGTCATGAAGCCAAGGGCATAA
>FaC4H/cloned from XB
ATGGATCTCCTTCTCTTGGAGAAGACCCTAATAGGTCTCTTCATCGCTATAGTCGTCGCAATCATCGTCTCCAAGCTCCGCGGCAAGAAGTTCAAGCTCCCTCCCGGTCCTATCCCCGTCCCCGTCTTCGGCAACTGGCTCCAAGTCGGCGATGACCTCAACCACCGCAACCTCACTGACATGGCTAAAAAATTCGGCGACGTGTTCATGCTCCGCATGGGGCAGCGCAACCTCGTCGTGGTCTCGTCACCTGACCTCGCCAAGGAGGTCCTCCACACTCAGGGCGTCGAGTTCGGCTCCCGAACGAGGAACGTCGTGTTCGACATCTTCACCGGGAAAGGACAGGACATGGTGTTCACCGTGTACGGCGAGCACTGGAGGAAAATGAGGAGGATAATGACGGTTCCTTTCTTCACCAACAAGGTGGTGCAGCAGTACCGCCACGGCTGGGAGGCGGAGGCGGCGGCGGTGGTGGAGGACGTGAAGAAACACCCCGAGGCCGCCACCAGCGGGATGGTGCTACGTAGGAGGCTGCAGCTGATGATGTACAACAACATGTACAGGATCATGTTCGACAGGAGATTTGAAAGCGAGGAGGACCCTCTGTTCGTGAAACTTAAGGGTTTGAATGGAGAGAGGAGCCGACTTGCGCAGAGCTTTGAGTATAATTACGGTGACTTTATTCCCGTGCTCCGGCCGTTCCTCCGAGGGTACCTGAAGATCTGTAAGGAGGTGAAGGAGAAGAGGATTCAGCTCTTCAAGGACTATTTCGTCGATGAGAGAAAGAAACTTGCAAGCACACAGGTCACAACTAATGATGGATTGAAGTGTGCCATTGACCACATCTTGGACGCTCAACAAAAAGGAGAGATCAACGAGGACAATGTCCTTTACATCGTCGAGAACATTAACGTCGCCGCCATTGAAACTACACTATGGTCAATCGAGTGGGGAATAGCCGAGCTTGTGAACCACCCCGAAATCCAGAAGAAGCTGAGGGATGAGCTCGACACTGTCCTAGGCCATGGAGTTCAAGTCACAGAACCCGAACTTCACAAGCTACCGTACCTTCAAGCCGTGGTGAAGGAAACCCTAAGGCTTCGCATGGCGATCCCCCTCCTCGTCCCACACATGAACCTCCACGATGCCAAGCTCGGAGGGTTCGACATTCCGGCGGAGAGCAAGATCTTGGTGAATGCTTGGTGGCTAGCGAACAACCCTGCACACTGGAAGAAACCAGAGGAGTTTAGGCCTGAGAGGTTTTTGGAAGAGGAGTCAAAGGTTGAGGCCAATGGCAATGACTTCAGGTACCTTCCGTTTGGTGTCGGCCGGAGAAGTTGTCCCGGGATTATTTTGGCACTGCCGATCCTTGGGGTTACTTTGGGACGTTTGGTCCAGAACTTTGAGATGTTACCTCCTCCAGGACAGACTCAGCTTGACACTACGGAGAAAGGTGGACAGTTTAGCCTGCATATCTTGAAGCACTCTACCATAGTCATGAAGCCAAGGGCATAA
>FaC4H/cloned from XB
ATGGATCTCCTTCTCTTGGAGAAGACCCTAATAGGTCTCTTCATCGCTATAGTCGTCGCAATCATCGTCTCCAAGCTCCGCGGCAAGAAGTTCAAGCTCCCTCCCGGTCCTATCCCCGTCCCCGTCTTCGGCAACTGGCTCCAAGTCGGCGATGACCTCAACCACCGCAACCTCACTGACATGGCTAAAAAATTCGGCGACGTGTTCATGCTCCGCATGGGGCAGCGCAACCTCGTCGTGGTCTCGTCACCTGACCTCGCCAAGGAGGTCCTCCACACTCAGGGCGTCGAGTTCGGCTCCCGAACGAGGAACGTCGTGTTCGACATCTTCACCGGGAAAGGACAGGACATGGTGTTCACCGTGTACGGCGAGCACTGGAGGAAAATGAGGAGGATAATGACGGTTCCTTTCTTCACCAACAAGGTGGTGCAGCAGTACCGCCACGGCTGGGAGGCGGAGGCGGCGGCGGTGGTGGAGGACGTGAAGAAACACCCCGAGGCCGCCACCAGCGGGATGGTGCTACGTAGGAGGCTGCAGCTGATGATGTACAACAACATGTACAGGATCATGTTCGACAGGAGATTTGAAAGCGAGGAGGACCCTCTGTTCGTGAAACTTAAGGGTTTGAATGGAGAGAGGAGCCGACTTGCGCAGAGCTTTGAGTATAATTACGGTGACTTTATTCCCGTGCTCCGGCCGTTCCTCCGAGGGTACCTGAAGATCTGTAAGGAGGTGAAGGAGAAGAGGATTCAGCTCTTCAAGGACTATTTCGTCGATGAGAGAAAGAAACTTGCAAGCACACAGGTCACAACTAATGATGGATTGAAGTGTGCCATTGACCACATCTTGGACGCTCAACAAAAAGGAGAGATCAACGAGGACAATGTCCTTTACATCTTCGAGAACATTAACGTCGCCGCCATTGAAACTACACTATGGTCAATCGAGTGGGGAATAGCCGAGCTTGTGAACCACCCCGAAATCCAGAAGAAGCTGAGGGATGAGCTCGACACTGTCCTAGGCCATGGAGTTCAAGTCACAGAACCCGAACTTCACAAGCTACCGTACCTTCAAGCCGTGGTGAAGGAAACCCTAAGGCTTCGCATGGCGATCCCCCTCCTCGTCCCACACATGAACCTCCACGATGCCAAGCTCGGAGGGTTCGACATTCCGGCGGAGAGCAAGATCTTGGTGAATGCTTGGTGGCTAGCGAACAACCCTGCACACTGGAAGAAACCAGAGGAGTTTAGGCCTGAGAGGTTTTTGGAAGAGGAGTCAAAGGTTGAGGCCAATGGCAATGACTTCAGGTACCTTCCGTTTGGTGTCGGCCGGAGAAGTTGTCCCGGGATTATTTTGGCACTGCCGATCCTTGGGGTTACTTTGGGACGTTTGGTCCAGAACTTTGAGATGTTACCTCCTCCAGGACAGACTCAGCTTGACACTACGGAGAAAGGTGGACAGTTTAGCCTGCATATCTTGAAGCACTCTACCATAGTCATGAAGCCAAGGGCATAA
>FaC4H/RNA-seq in XB
ATGGATCTCCTTCTCTTGGAGAAGACCCTAATAGGTCTCTTCATCGCTATAGTCGTCGCAATCATCGTCTCCAAGCTCCGCGGCAAGAAGTTCAAGCTCCCTCCCGGTCCTATCCCCGTCCCCGTCTTCGGCAACTGGCTCCAAGTCGGCGATGACCTCAACCACCGCAACCTCACTGACATGGCTAAAAAATTCGGCGACGTGTTCATGCTCCGCATGGGGCAGCGCAACCTCGTCGTGGTCTCGTCACCTGACCTGGCCAAGGAGGTCCTCCACACTCAGGGCGTCGAGTTCGGCTCCCGAACGAGGAACGTCGTGTTCGACATCTTCACCGGGAAAGGACAGGACATGGTGTTCACCGTGTACGGCGAGCACTGGAGGAAAATGAGGAGGATAATGACGGTTCCTTTCTTCACCAACAAGGTGGTGCAGCAGTACCGCCACGGCTGGGAGGCGGAGGCGGCGGCGGTGGTGGAGGACGTGAAGAAACACCCAGAGGCCGCCACCAGCGGGATGGTGCTACGTAGGAGGCTGCAGCTGATGATGTACAACAACATGTACAGGATCATGTTCGACAGGAGATTTGAAAGCGAGGAGGACCCTCTGTTCGTGAAACTTAAGGGTTTGAATGGAGAGAGGAGCCGACTTGCGCAGAGCTTTGAGTATAATTACGGTGACTTTATTCCCGTGCTCCGGCCGTTCCTCCGAGGGTACCTGAAGATCTGTAAGGAGGTGAAGGAGAAGAGGATTCAGCTCTTCAAGGACTATTTCGTCGATGAGAGAAAGAAACTTGCAAGCACACAGGTCACAACTAATGAAGGATTGAAGTGTGCCATTGACCACATCTTGGACGCTCAACAAAAAGGAGAGATCAACGAGGACAATGTCCTTTACATCGTCGAGAACATTAACGTCGCCGCCATTGAAACTACACTATGGTCAATCGAGTGGGGAATAGCCGAGCTTGTGAACCACCCCGAAATCCAGAAGAAGCTGAGGGATGAGCTCGACACTGTCCTAGGCCATGGAGTTCAAGTCACAGAACCCGAACTTCACAAGCTACCGTACCTTCAAGCCGTGGTGAAGGAAACCCTAAGGCTTCGCATGGCGATCCCCCTCCTCGTCCCACACATGAACCTCCACGATGCCAAGCTCGGAGGGTTCGACATTCCGGCGGAGAGCAAGATCTTGGTGAATGCTTGGTGGCTAGCGAACAACCCTGCACACTGGAAGAAACCAGAGGAGTTTAGGCCTGAGAGGTTTTTGGAAGAGGAGTCAAAGGTTGAGGCCAATGGCAATGACTTCAGGTACCTTCCGTTTGGTGTCGGCCGGAGAAGTTGTCCCGGGATTATTTTGGCACTGCCGATCCTTGGGGTTACTTTGGGACGTTTGGTCCAGAACTTTGAGATGTTACCTCCTCCAGGACAGACTCAGCTTGACACTACGGAGAAAGGTGGACAGTTTAGCCTGCATATCTTGAAGCACTCTACCATAGTCATGAAGCCAAGGGCATAA

>FaC4H/RNA-seq in XB
ATGGATCTCCTTCTCTTGGAGAAGACCCTAATAGGTCTCTTCATCGCTGTAGTCGTCGCAATCATCGTCTCCAAGCTCCGCGGCAAGAAGTTCAAGCTCCCTCCCGGTCCTATCCCCGTCCCCGTCTTCGGCAACTGGCTCCAAGTCGGCGATGACCTCAACCACCGCAACCTCACTGACATGGCTAAAAAATTCGGCGACGTGTTCATGCTCCGCATGGGGCAGCGCAACCTCGTCGTGGTCTCGTCACCTGACCTGGCCAAGGAGGTCCTCCACACTCAGGGCGTCGAGTTCGGCTCCCGGACGAGGAACGTCGTGTTCGACATCTTCACCGGGAAAGGACAGGACATGGTGTTCACCGTGTACGGCGAGCACTGGAGGAAAATGAGGAGGATAATGACGGTTCCTTTCTTCACCAACAAGGTGGTGCAGCAGTACCGCCACGGCTGGGAGTCGGAGGCGGCGGCGGTGGTGGAGGACGTGAAGAAACACCCCGAGGCCGCCACCAGCGGGATGGTGTTACGTAGGAGGCTGCAGCTGATGATGTACAACAACATGTACAGGATCATGTTCGACAGGAGATTTGAAAGCGAGGAGGATCCTCTGTTCGTGAAACTGAAGGGTTTGAATGGAGAGAGGAGCCGACTTGCGCAGAGCTTTGAGTATAATTACGGTGACTTTATTCCCGTGCTCCGGCCGTTCCTCCGAGGGTACCTGAAGATCTGTAAGGAGGTGAAGGAGAAGAGGATTCAGCTCTTCAAGGACTATTTCGTCGATGAGAGAAAGAAACTTGCAAGCACACAGGTCACAACTAATGAAGGATTGAAGTGTGCCATTGACCACATCCTGGACGCTCAACAGAAAGGAGAGATCAACGAGGACAATGTCCTTTACATCGTCGAGAACATTAACGTCGCCGCCATTGAAACTACACTATGGTCAATCGAGTGGGGAATAGCCGAGCTTGTGAACCACCCCGAAATCCAGAAGAAGCTGAGGGATGAGCTCGACACTGTCCTAGGCCATGGAGTTCAAGTCACAGAACCCGAACTTCACAAGCTACCGTACCTTCAAGCCGTGGTGAAGGAAACCTTAAGGCTTCGCATGGCGATCCCCCTCCTCGTCCCACACATGAACCTCCACGATGCCAAGCTCGGAGGGTTCGACATTCCAGCGGAGAGCAAGATCTTGGTGAATGCTTGGTGGCTAGCGAACAACCCCGCACACTGGAAGAAGCCAGAGGAGTTTAGGCCTGAGAGGTTTTTGGAAGAGGAGTCCAAGGTTGAGGCCAATGGCAATGACTTCAGGTACCTTCCGTTTGGTGTCGGCCGGAGAAGTTGTCCCGGGATTATTTTGGCACTGCCAATCCTTGGGGTTACTTTGGGACGTTTGGTCCAGAACTTTGAGATGTTACCTCCTCCAGGACAGACTCAGCTTGACACGACGGAGAAAGGTGGACAGTTTAGCCTGCATATCTTGAAGCACTCTACCATAGTTATGAAGCCAAGGGCATAA

>FaC4H/RNA-seq in XB
ATGGATCTCCTTCTCTTGGAGAAGACCCTAATAGGTCTCTTCATCGCTGTAGTCGTTGCAATCATCGTCTCCAAGCTCCGCGGCAAGAAGTTCAAGCTCCCTCCCGGTCCTATCCCCGTCCCCGTCTTCGGCAACTGGCTCCAAGTCGGCGATGACCTCAACCACCGCAATCTCACTGACATGGCTAAAAAATTCGGCGACGTGTTCATGCTCCGCATGGGTCAGCGCAACCTCGTCGTGGTCTCGTCACCTGACCTGGCCAAGGAGGTCCTCCACACTCAGGGCGTCGAGTTCGGCTCCCGGACGAGGAACGTCGTGTTCGACATCTTCACCGGGAAAGGACAGGACATGGTGTTCACCGTGTACGGCGAGCACTGGAGGAAAATGAGGAGGATAATGACGGTTCCTTTCTTCACCAACAAGGTGGTGCAGCAGTACCGCCACGGCTGGGAGGCGGAGGCGGCGGCTGTGGTGGAGGACGTAAAGAAACACCCCGAGGCCGCCACGAGCGGGATGGTGCTGCGTAGGAGGCTGCAGCTGATGATGTACAACAACATGTACAGGATCATGTTCGACAGGAGATTTGAAAGCGAGGAGGATCCTCTGTTCGTGAAACTGAAGGGTTTGAATGGAGAGAGGAGCCGACTGGCGCAGAGCTTTGAGTATAATTACGGTGACTTTATTCCCGTGCTCCGGCCGTTCCTCCGAGGGTACCTGAAGATCTGTAAGGAGGTGAAGGAGAAGAGGATTCAGCTCTTCAAGGACTATTTCGTCGATGAGAGAAAGAAACTTGCAAGCACACAGGTCACAACTAATGAAGGATTGAAGTGTGCCATTGACCACATCCTGGACGCTCAACAGAAAGGAGAGATCAACGAGGACAATGTCCTTTACATCGTCGAGAACATTAACGTCGCCGCCATTGAAACTACACTATGGTCAATCGAGTGGGGAATAGCCGAGCTTGTGAACCACCCCGAAATCCAGAAGAAGCTGAGGGATGAGCTCGACACTGTCCTAGGCCATGGAGTTCAAATCACAGAACCCGAACTTCACAAGCTACCGTACCTTCAAGCCGTGGTGAAGGAAACCTTAAGGCTTCGCATGGCGATCCCCCTCCTCGTCCCACACATGAACCTCCACGATGCCAAGCTCGGAGGGTTCGACATTCCGGCGGAGAGCAAGATCTTGGTGAATGCTTGGTGGCTAGCGAACAACCCCGCACACTGGAAGAAGCCAGAGGAGTTTAGGCCTGAGAGGTTTTTGGAAGAGGAGTCCAAGGTTGAGGCCAATGGCAATGACTTCAGGTACCTTCCGTTTGGTGTCGGCCGGAGAAGTTGTCCCGGGATTATTTTGGCACTGCCGATCCTTGGGGTTACTTTGGGACGTTTGGTCCAGAACTTTGAGATGTTACCTCCTCCAGGACAGACTCAGCTTGACACGACGGAGAAAGGTGGACAGTTTAGCCTGCATATCTTGAAGCACTCTACCATAGTTATGAAGCCAAGGGCATAA

>FaC4H/RNA-seq in XB
ATGGATCTCCTTCTCTTGGAGAAGACCCTAATAGGTCTCTTCATCGCTGTAGTCGTTGCAATCATCGTCTCCAAGCTCCGCGGCAAGAAGTTCAAGCTCCCTCCCGGTCCTATCCCCGTCCCCGTCTTCGGCAACTGGCTCCAAGTCGGCGATGACCTCAACCACCGCAATCTCACTGACATGGCTAAAAAATTCGGCGACGTGTTCATGCTCCGCATGGGTCAGCGCAACCTCGTCGTGGTCTCGTCACCTGACCTGGCCAAGGAGGTCCTCCACACTCAGGGCGTCGAGTTCGGCTCCCGGACGAGGAACGTCGTGTTCGACATCTTCACCGGGAAAGGACAGGACATGGTGTTCACCGTGTACGGCGAGCACTGGAGGAAAATGAGGAGGATAATGACGGTTCCTTTCTTCACCAACAAGGTGGTGCAGCAGTACCGCCACGGCTGGGAGGCGGAGGCGGCGGCTGTGGTGGAGGACGTAAAGAAACACCCCGAGGCCGCCACGAGCGGGATGGTGCTGCGTAGGAGGCTGCAGCTGATGATGTACAACAACATGTACAGGATCATGTTCGACAGGAGATTTGAAAGCGAGGAGGATCCTCTGTTCGTGAAACTGAAGGGTTTGAATGGAGAGAGGAGCCGACTGGCGCAGAGCTTTGAGTATAATTACGGTGACTTTATTCCCGTGCTCCGGCCGTTCCTCCGAGGGTACCTGAAGATCTGTAAGGAGGTGAAGGAGAAGAGGATTCAGCTCTTCAAGGACTATTTCGTCGATGAGAGAAAGAAACTTGCAAGCACACAGGTCACAACTAATGAAGGATTGAAGTGTGCCATTGACCACATCCTGGACGCTCAACAGAAAGGAGAGATCAACGAGGACAATGTCCTTTACATCGTCGAGAACATTAACGTCGCCGCCATTGAAACTACACTATGGTCAATCGAGTGGGGAATAGCCGAGCTTGTGAACCACCCCGAAATCCAGAAGAAGCTGAGGGATGAGCTCGACACTGTCCTAGGCCATGGAGTTCAAATCACAGAACCCGAACTTCACAAGCTACCGTACCTTCAAGCCGTGGTGAAGGAAACCTTAAGGCTTCGCATGGCGATCCCCCTCCTCGTCCCACACATGAACCTCCACGATGCCAAGCTCGGAGGGTTCGACATTCCGGCGGAGAGCAAGATCTTGGTGAATGCTTGGTGGCTAGCGAACAACCCCGCACACTGGAAGAAGCCAGAGGAGTTTAGGCCTGAGAGGTTTTTGGAAGAGGAGTCCAAGGTTGAGGCCAATGGCAATGACTTCAGGTACCTTCCGTTTGGTGTCGGCCGGAGAAGTTGTCCCGGGATTATTTTGGCACTGCCGATCCTTGGGGTTACTTTGGGACGTTTGGTCCAGAACTTTGAGATGTTACCTCCTCCAGGACAGACTCAGCTTGACACGACGGAGAAAGGTGGACAGTTTAGCCTGCATATCTTGAAGCACTCTACCATAGTTATGAAGCCAAGGGCATAA
