# Supplementary material for: Alterations of Phenylpropanoid Biosynthesis Lead to the Natural Formation of Pinkish-Skinned and White-Fleshed Strawberry (Fragaria × ananassa)
Source: Int J Mol Sci. 2022 Jul 1;23(13):7375. doi: 10.3390/ijms23137375 (PMC9267004; doi:10.3390/ijms23137375)
Supplement: Supplementary file 1 [file ijms-23-07375-s001.zip › Supplemental Tables/Table S1.xlsx]

## Sheet: targeted metabolomics
Table S1 The detected metabolites in the flesh of Benihoppe (HY), Xiaobai (XB), 35S::FaMYB10, and 35SN by targeted metabolomics and quasi-targeted metabolomics.
Compounds	Q1 (Da)	RT (min)	Relative quantification				Fold Change
			XB	35SN	HY	35S :: FaMYB10	HY / XB	35S :: FaMYB10 / 35SN
Pelargonidin 3-O-glucoside	449.1	1.647	(3.1 ± 1.0) × 104	(3.0 ± 0.5) × 105	(6.2 ± 0.4) × 106	(9.9 ± 2.5) × 106	199.017	33.5122
Pelargonidin chloride	287	3.773	(1.3 ± 0.4) × 104	(4.3 ± 0.4) × 104	(5.0 ± 0.8) × 105	(5.9 ± 0.6) × 105	38.6196	13.937
Pelargonidin 3,5-di-O-glucoside	611.1	1.544	0	(4.0 ± 1.4) × 103	(2.8 ± 0.7) × 104	(8.2 ± 1.5) × 104	NA	20.3768
Pelargonidin 3-O-malonyl-malonylhexoside	605.1	1.129	(6.0 ± 1.5) × 104	(1.9 ± 0.4) × 104	(7.0 ± 0.7) × 104	(2.2 ± 1.1) × 104	1.16739	1.13619
Cyanidin O-rutinoside	595.17	1.525	(1.8 ± 0.2) × 104	(5.3 ± 0.4) × 104	(1.4 ± 0.1) × 105	(6.6 ± 0.8) × 106	7.37311	123.065
Cyanidin O-acetylhexoside	489.1	3.739	(5.9 ± 3.1) × 104	(9.3 ± 1.2) × 105	(2.9 ± 0.2) × 106	(4.4 ± 1.1) × 106	48.5049	4.72484
Cyanidin O-syringic acid	465.1	1.555	(1.2 ± 0.2) × 104	(3.5 ± 0.5) × 104	(4.4 ± 0.3) × 105	(4.0 ± 1.0) × 106	37.5528	115.23
Cyanidin-3-O-galactoside chloride	465.1	1.56	(1.1 ± 0.2) × 104	(3.7 ± 0.6) × 104	(3.9 ± 0.2) × 105	(3.9 ± 1.0) × 106	34.0469	105.207
Cyanidin 3-O-malonylhexoside	535.1	3.739	(2.4 ± 1.0) × 104	(3.8 ± 0.3) × 105	(1.0 ± 0.1) × 106	(2.0 ± 0.5) × 106	44.2875	5.13134
Cyanidin 3-O-glucoside	465.1	1.614	0	0	(4.7 ± 0.2) × 104	(5.8 ± 1.6) × 105	NA	NA
Cyanidin 3-O-rutinoside chloride	611.1	1.561	0	0	(1.5 ± 0.2) × 104	(9.0 ± 1.5) × 104	NA	NA
Cyanidin chloride	303.1	3.424	0	0	(2.4 ± 0.2) × 104	(6.8 ± 1.1) × 104	NA	NA
Cyanidin 3-O-glucosyl-malonylglucoside	697.1	3.745	(1.4 ± 0.2) × 104	(2.2 ± 0.4) × 104	(1.5 ± 0.1) × 104	(3.4 ± 0.2) × 104	1.11235	1.5858
Cyanidin-3,5-di-O-glucoside	627.1	1.37	(6.6 ± 0.5) × 103	(6.4 ± 1.1) × 103	(5.3 ± 1.1) × 103	(9.0 ± 1.6) × 103	0.795622	1.40857
Delphinidin O-malonylhexoside	551.1	3.661	0	(1.8 ± 0.2) × 104	(8.7 ± 0.8) × 104	(1.6 ± 0.3) × 106	NA	85.3311
Delphinidin 3-β-D-Glucoside	481.1	1.483	(2.7 ± 1.0) × 103	(3.5 ± 0.2) × 103	(8.8 ± 2.5) × 103	(2.8 ± 0.6) × 104	3.23	7.88312
Delphinidin chloride	319	4.797	(7.0 ± 1.0) × 103	(5.4 ± 0.7) × 103	(5.4 ± 1.6) × 103	(6.1 ± 0.6) × 103	0.764175	1.12909
Peonidin chloride	317.1	3.812	0	(2.2 ± 0.4) × 104	(1.1 ± 0.4) × 105	(1.1 ± 0.3) × 105	NA	5.13837
Peonidin O-hexoside	463.123	3.646	(2.3 ± 1.1) × 104	(3.3 ± 1.1) × 104	(3.9 ± 0.4) × 104	(7.4 ± 1.1) × 104	1.71862	2.22777
Malvidin-3-O-glucoside chloride	509.1	1.708	(1.3 ± 0.3) × 104	(6.3 ± 0.6) × 103	(1.2 ± 0.1) × 104	(2.2 ± 0.2) × 104	0.959478	3.56233
Gentisin	290.892	4.514	(1.5 ± 0.1) × 104	(1.6 ± 0.1) × 104	(1.6 ± 0.2) × 104	(1.6 ± 0.1) × 104	1.07787	0.977759
Pseudopurpurin	332.892	3.496	(2.3 ± 1.2) × 103	(4.0 ± 2.0) × 103	(6.4 ± 0.6) × 103	(5.7 ± 1.8) × 103	2.76005	1.43614
Hibiscetin	366.892	1.018	(4.8 ± 0.2) × 103	(5.3 ± 0.7) × 103	(4.2 ± 0.1) × 103	(4.8 ± 0.3) × 103	0.876421	0.906739
Proanthocyanidin B2	577.135	1.895	(1.3 ± 0.3) × 106	(1.9 ± 0.4) × 106	(7.5 ± 0.9) × 105	(1.1 ± 0.2) × 106	0.585888	0.610753
Proanthocyanidin B3	577.1	1.908	(1.1 ± 0.2) × 106	(1.6 ± 0.3) × 106	(6.4 ± 0.4) × 105	(9.4 ± 1.9) × 105	0.600614	0.594392
Proanthocyanidin A3	577.1	1.996	(4.7 ± 1.9) × 105	(6.0 ± 1.7) × 105	(2.5 ± 0.2) × 105	(2.8 ± 1.1) × 105	0.53495	0.460505
Proanthocyanidin A2	577	2.001	(2.7 ± 1.1) × 105	(3.1 ± 1.0) × 105	(1.4 ± 0.1) × 105	(1.7 ± 0.7) × 105	0.521065	0.53412
Proanthocyanidin A1	577	1.9	(2.6 ± 0.9) × 105	(3.2 ± 1.0) × 105	(1.3 ± 0.1) × 105	(1.6 ± 0.7) × 105	0.489005	0.520433

## Sheet: quasi-targeted metabolomics
Table S1 The detected metabolites in the flesh of Benihoppe (HY), Xiaobai (XB), 35S::FaMYB10, and 35SN by targeted metabolomics and quasi-targeted metabolomics.
ID1	Metabolite name	RT2 (min)	Formula	Molecular Weight (Da)	Class	Relative quantification3													HY vs XB						35S :: FaMYB10 vs 35SN
						XB_1	XB_2	XB_3	35SN_1	35SN_2	35SN_3	HY_1	HY_2	HY_3	35S :: FaMYB10_1	35S :: FaMYB10_2	35S :: FaMYB10_3		FC4	log2FC	Pvalue	ROC5	VIP6		FC	log2FC	Pvalue	ROC	VIP
Com_151_pos	Sclareol Glycol	11.2	C16H30O2	254.408	Alcohols and polyols	21330	18260	24870	24550	20910	18500	24000	25980	18880	16550	24670	25020		1.06826	0.095262	0.645956	0.666667	0.10159		1.03565	0.0505327	0.886892	0.666667	0.042758
Com_381_pos	Synephrine	0.78	C9H13NO2	167.205	Alcohols and polyols	4748	4729	5353	2960	7422	4152	5429	3616	3575	14920	8694	10715		0.850978	-0.232807	0.320977	0.666667	0.281061		2.36198	1.24	0.0562982	1	1.36352
Com_86_neg	6-Deoxycatalpol +HCOOH	17.58	C15H22O9.HCOOH	392.35	Alcohols and polyols	772	814	672	1349	1711	1104	1270	1080	565	818	823	1045		1.29097	0.36845	0.502033	0.666667	0.31701		0.645053	-0.632511	0.0559214	1	0.646199
Com_124_pos	Phellodendrine chloride	0.72	C20H24ClNO4	377.862	Alkaloids	3502	2893	3218	7686	2032	7989	4673	6088	6330	2379	1554	3376		1.7779	0.830178	0.011878	1	0.889108		0.412775	-1.27657	0.226327	0.777778	1.14875
Com_140_pos	Trigonelline	0.73	C7H7NO2	137.136	Alkaloids	12730000	11280000	4861000	9800000	13700000	11640000	5600000	6248000	6714000	16720000	15880000	18030000		0.642929	-0.637269	0.353016	0.666667	0.567033		1.44081	0.526878	0.0470144	1	0.559971
Com_141_pos	Higenamine	2.8	C16H17NO3	271.316	Alkaloids	12880	3015	3671	10970	18320	10550	8895	7526	6399	11830	7962	12680		1.16631	0.22195	0.506798	0.666667	0.578454		0.81506	-0.295021	0.452978	0.444444	0.316526
Com_163_pos	Nuciferin	10.78	C19H21NO2	295.375	Alkaloids	43920	36040	50290	44540	53970	43620	41050	41220	38340	27930	49100	37880		0.925988	-0.110934	0.557455	0.666667	0.106927		0.808485	-0.306707	0.28682	0.777778	0.351056
Com_173_pos	beta-Nicotyrine	2.84	C10H10N2	158.2	Alkaloids	852100	734800	345300	1368000	1411000	1090000	543400	569100	589400	1596000	1301000	1725000		0.880809	-0.183098	0.857869	0.666667	0.0914418		1.19462	0.256557	0.204367	0.777778	0.26936
Com_185_pos	Isohemiphloin	4.34	C21H22O10	434.393	Alkaloids	10927	10800	7584	14275	16546	12241	13930	13050	6353	29860	16000	30360		1.13722	0.185509	0.781184	0.666667	0.133673		1.77001	0.823754	0.110651	0.888889	0.811442
Com_186_pos	Hypaconitine	9.73	C33H45NO10	615.711	Alkaloids	358	766	368	3381	1512	1324	500	1089	494	5312	3497	4976		1.39611	0.481415	0.416827	0.777778	0.509519		2.21731	1.14881	0.0796072	1	1.30467
Com_189_pos	Stachydrine	0.78	C7H13NO3	159.183	Alkaloids	17760	19390	29140	85490	116700	75770	13110	18520	10860	100300	55540	94960		0.640971	-0.641668	0.111001	0.888889	0.695031		0.902288	-0.14834	0.633141	0.444444	0.218831
Com_233_pos	Topotecan	12.21	C23H23N3O5	421.446	Alkaloids	7660000	4973000	5829000	5692000	5951000	5396000	6003000	5447000	4763000	5954000	5259000	7292000		0.878182	-0.187408	0.46779	0.666667	0.185681		1.08604	0.119074	0.522955	0.666667	0.121375
Com_258_pos	Neotuberostemonine	12.19	C22H33NO4	375.502	Alkaloids	65050000	25770000	28880000	31030000	40820000	29030000	35250000	29350000	20660000	34750000	26940000	71580000		0.712281	-0.489482	0.469451	0.444444	0.427898		1.32107	0.401712	0.573794	0.555556	0.338232
Com_26_neg	Pyrroloquinoline quinone	23.5	C14H6N2O8	330.012	Alkaloids	15420000	14800000	14470000	16580000	20370000	15780000	17150000	15650000	16180000	14960000	16400000	16370000		1.09599	0.132241	0.0555068	1	0.142454		0.905177	-0.143728	0.354175	0.777778	0.143163
Com_271_pos	Swainsonine	0.71	C8H15NO3	173.21	Alkaloids	402800	316700	386000	399800	348000	279600	204200	412000	284600	413200	298200	426300		0.814835	-0.29542	0.360173	0.666667	0.379284		1.10736	0.147122	0.552831	0.777778	0.156551
Com_272_pos	Betaine	0.82	C5H11NO2	117.146	Alkaloids	648000	505000	344800	1089000	919500	900500	560200	500200	602500	1793000	1428000	1621000		1.11023	0.150856	0.545727	0.555556	0.21022		1.66449	0.73508	0.00478246	1	0.761696
Com_275_pos	Tryptamine	0.79	C10H12N2	160.216	Alkaloids	24170	33370	13730	53910	36460	33240	21670	26440	15380	40810	41780	55060		0.890838	-0.166766	0.816942	0.555556	0.119549		1.11358	0.155209	0.537381	0.777778	0.180853
Com_308_pos	Pseudoephedrine	2.87	C10H15NO	165.232	Alkaloids	39550	39900	18560	38420	19220	32780	24040	27180	18540	46850	42720	54360		0.711764	-0.490529	0.372939	0.777778	0.459167		1.59179	0.670654	0.128174	1	0.751842
Com_385_pos	Levodopa	0.78	C9H11NO4	197.19	Alkaloids	8465	7971	15597	33990	30560	27250	14180	15110	26160	51590	66120	41190		1.73103	0.791629	0.127047	0.777778	0.869832		1.73094	0.791553	0.0420137	1	0.804266
Com_388_pos	Gramine	11.59	C11H14N2	174.242	Alkaloids	33660	35880	30840	29110	26630	35360	37190	45050	26900	21180	24300	34030		1.08727	0.120708	0.719324	0.666667	0.0991612		0.872777	-0.196315	0.424538	0.777778	0.225143
Com_394_pos	Cordycepin	1.27	C10H13N5O3	251.245	Alkaloids	38060	46760	62580	8969	26320	37970	61800	33020	23450	12700	22130	15870		0.802374	-0.317652	0.442105	0.777778	0.444059		0.692065	-0.53102	0.654954	0.666667	0.349771
Com_406_pos	vasicine	2.45	C11H12N2O	188.226	Alkaloids	1174000	1017000	478700	1924000	1931000	1453000	761800	732700	780000	2240000	1858000	2494000		0.851968	-0.231128	0.775555	0.666667	0.142508		1.2419	0.312548	0.16333	0.777778	0.329122
Com_409_pos	L-Abrine	2.34	C12H14N2O2	218.252	Alkaloids	2161	5134	1555	4815	4690	2884	4132	3888	4974	5435	3938	5596		1.46825	0.554096	0.286055	0.666667	0.799051		1.20825	0.272918	0.377026	0.777778	0.309445
Com_438_pos	4beta-Hydroxy-11-O-(2'-pyrolylcarboxy)epilupinine	5.66	C15H22N2O3	278.35	Alkaloids	1714	2011	514	1746	2087	1837	2055	484	887	4002	1966	723		0.808209	-0.307199	0.718656	0.555556	0.371557		1.18007	0.238873	0.923181	0.555556	0.115948
Com_462_pos	Scopolamine	5.27	C17H21NO4	303.353	Alkaloids	7287	6140	8276	8910	8517	8352	7264	6284	7068	9874	3638	15730		0.949915	-0.07413	0.669128	0.666667	0.0716993		1.13433	0.181846	0.937487	0.666667	0.220003
Com_464_pos	Catharanthine	12.71	C21H24N2O2	336.427	Alkaloids	683	1643	3147	1855	1647	2999	2131	1656	1329	548	340	1800		0.934771	-0.0973156	0.854403	0.555556	0.173914		0.413475	-1.27413	0.144565	0.888889	1.66539
Com_88_neg	Crotonoside	2.73	C10H13N5O5	283.241	Alkaloids	14040	11250	10770	14010	11180	15020	13870	6299	11850	12730	16830	17180		0.887937	-0.171471	0.57142	0.444444	0.259128		1.1624	0.217103	0.320271	0.777778	0.226437
Com_127_pos	1-Methylhistidine	1.1	C7H11N3O2	169.181	Amino Acid And Its Derivatives	37260	47120	36540	43460	52400	33640	33890	38520	57650	71010	63400	70500		1.07559	0.105124	0.786592	0.555556	0.083061		1.58232	0.662038	0.0568875	1	0.709831
Com_134_pos	Proline	0.75	C5H9NO2	115.132	Amino Acid And Its Derivatives	1056000	1190000	943400	2933000	4197000	3499000	1007000	1020000	934000	2804000	2477000	2767000		0.928388	-0.107201	0.410355	0.777778	0.110299		0.757174	-0.401304	0.107741	1	0.407283
Com_135_pos	trans-3-Hydroxy-L-proline	0.81	C5H9NO3	131.13	Amino Acid And Its Derivatives	2029000	2247000	1415000	2860000	3521000	3018000	750700	755500	808500	2948000	2438000	2850000		0.40673	-1.29786	0.0218784	1	1.37493		0.876263	-0.190563	0.198982	0.888889	0.203425
Com_147_pos	L-Leucine	1.23	C6H13NO2	131.173	Amino Acid And Its Derivatives	23540000	23890000	16260000	32230000	40190000	33900000	16950000	16360000	17420000	31200000	26300000	31530000		0.796514	-0.328228	0.231372	0.666667	0.331863		0.837378	-0.25605	0.119624	1	0.26995
Com_149_pos	L-Isoleucine	1.23	C6H13NO2	131.173	Amino Acid And Its Derivatives	14460000	14460000	9762000	19680000	24140000	20050000	10070000	9840000	11230000	19750000	15920000	19360000		0.805026	-0.312893	0.25883	0.666667	0.315549		0.861594	-0.21492	0.190611	0.888889	0.230816
Com_153_pos	Phenylacetylglutamine	1.03	C13H16N2O4	264.277	Amino Acid And Its Derivatives	15720	7591	10020	17720	10180	16080	14220	13540	21180	13100	10080	17680		1.4683	0.554149	0.19442	0.777778	0.640202		0.929059	-0.106158	0.774177	0.666667	0.110274
Com_157_pos	N6-Acetyl-L-Lysine	0.76	C8H16N2O3	188.224	Amino Acid And Its Derivatives	72660	89920	107000	188100	209400	202100	95330	98440	104100	206900	182200	187200		1.10494	0.143969	0.425393	0.666667	0.174614		0.961141	-0.0571804	0.467821	0.777778	0.0629757
Com_178_pos	1-Aminocyclopentanecarboxylate	0.84	C6H11NO2	129.157	Amino Acid And Its Derivatives	975100	997200	812800	414200	502200	384900	844200	785700	808800	587600	528400	562300		0.875624	-0.191617	0.175886	0.888889	0.201506		1.28971	0.367047	0.0668497	1	0.389901
Com_18_neg	D-2-Hydroxypentanedioic acid	0.51	C5H6Na2O5	192.078	Amino Acid And Its Derivatives	9021	5487	1567	9799	11760	5485	3134	9094	1567	1959	3134	391		0.858165	-0.220673	0.813391	0.5	0.298575		0.202781	-2.30201	0.0845885	1	2.78644
Com_188_pos	S-Sulfo-L-cysteine	12.53	C3H7NO5S2	201.221	Amino Acid And Its Derivatives	7055	5598	8517	3296	5563	4137	6920	4785	5325	10390	7597	14850		0.80444	-0.313943	0.258991	0.888889	0.335962		2.5267	1.33725	0.0227752	1	1.37125
Com_192_pos	2-Amino-4-hydroxybutyric acid	0.76	C4H9NO3	119.119	Amino Acid And Its Derivatives	334600	360900	244900	343400	334500	324100	263800	233600	265900	335600	361500	351000		0.811676	-0.301024	0.23367	0.777778	0.307103		1.04601	0.0648939	0.180981	0.888889	0.0676227
Com_193_pos	(-)-N-[3',4'-Dihydroxy-(E)-cinnamoyl]-L-glutamic acid	19.23	C14H15N1O7	309.271	Amino Acid And Its Derivatives	63580	92390	46940	55080	72160	78580	58540	48760	48990	41260	90530	69960		0.770243	-0.376614	0.368554	0.666667	0.354443		0.980225	-0.0288145	0.831507	0.555556	0.0950701
Com_197_pos	Glu-Glu	0.82	C10H14N2O7	276.243	Amino Acid And Its Derivatives	57410	48580	47050	6545	38110	19540	54310	31240	32130	37870	32400	7614		0.768949	-0.37904	0.240084	0.777778	0.457323		1.21324	0.278866	0.779496	0.555556	0.324832
Com_203_pos	Histidine	0.61	C6H9N3O2	155.155	Amino Acid And Its Derivatives	126400	329000	142900	192000	181700	149100	67630	73400	55840	127600	103400	137200		0.329049	-1.60363	0.0679062	1	1.59484		0.704285	-0.50577	0.0375789	1	0.529186
Com_204_pos	L-Homocarnosine	0.64	C10H16N4O3	240.259	Amino Acid And Its Derivatives	129500	135300	240100	489300	363400	167100	107000	418000	162400	192100	242100	453900		1.36146	0.445152	0.713316	0.555556	0.290544		0.870857	-0.199492	0.795748	0.555556	0.183593
Com_205_pos	L-Homocystine	0.9	C8H16N2O4S2	268.354	Amino Acid And Its Derivatives	356900	350800	369500	860000	905100	938500	422400	164200	312900	645200	971500	1192000		0.835035	-0.260091	0.461016	0.666667	0.396347		1.03887	0.0550208	0.970745	0.666667	0.0197591
Com_206_pos	Histamine	0.79	C5H9N3	111.145	Amino Acid And Its Derivatives	116700	173300	132100	118500	148700	181000	177000	125200	156600	170700	198800	159700		1.08695	0.120281	0.603517	0.666667	0.143433		1.18072	0.23967	0.29069	0.777778	0.265433
Com_211_pos	Phosphocreatine	1.08	C4H10N3O5P	211.113	Amino Acid And Its Derivatives	76050	212800	189300	278300	395500	343000	251400	178400	199100	502700	361900	385600		1.31528	0.395367	0.389531	0.666667	0.564818		1.22954	0.298123	0.223088	0.777778	0.312623
Com_213_pos	S-(5-Adenosy)-L-Homocysteine	0.82	C14H20N6O5S	384.411	Amino Acid And Its Derivatives	4363	4091	5039	14480	9261	9453	10690	14540	9200	31050	19670	26970		2.55169	1.35146	0.0101945	1	1.43851		2.34048	1.22681	0.0127609	1	1.27949
Com_214_pos	Nα-Acetyl-L-Arginine	0.81	C8H16N4O3	216.238	Amino Acid And Its Derivatives	31362	30872	36457	27542	28335	28703	36577	37528	37286	33540	18490	28330		1.12868	0.174642	0.141753	1	0.19321		0.950106	-0.073839	0.692818	0.555556	0.143369
Com_216_pos	3-Hydroxy-3-Methylpentane-1,5-Dioic Acid	4.23	C6H10O5	162.141	Amino Acid And Its Derivatives	15930	23640	22950	356300	451000	313500	24170	20850	29580	796500	633100	888200		1.19322	0.254858	0.328787	0.777778	0.285296		2.06799	1.04823	0.00762482	1	1.09169
Com_238_pos	D-Glucono-1,5-lactone	29.34	C6H10O6	178.14	Amino Acid And Its Derivatives	299800	297900	282000	279300	282600	255800	290700	305000	295800	323100	402300	318100		1.01341	0.0192232	0.606098	0.444444	0.0213368		1.27614	0.351787	0.0713882	1	0.359811
Com_246_pos	γ-Glu-Leu	2.91	C11H20N2O5	260.287	Amino Acid And Its Derivatives	8326	19360	8007	10610	17280	13960	6041	8394	6568	19600	15030	18570		0.588435	-0.765046	0.253342	0.777778	0.70516		1.27121	0.346199	0.212348	0.888889	0.386449
Com_247_pos	Γ-Glutamate-Cysteine	0.77	C8H14N2O5S	250.272	Amino Acid And Its Derivatives	82200	140300	83600	86380	106700	78580	92090	85750	99010	89760	73420	116600		0.904443	-0.144899	0.732435	0.666667	0.114492		1.02989	0.0424907	0.909478	0.555556	0.0945809
Com_250_pos	L-Ornithine	0.7	C5H13ClN2O2	132.161	Amino Acid And Its Derivatives	4356000	5043000	3577000	7498000	7846000	6956000	4815000	4829000	4793000	5883000	6497000	6505000		1.11259	0.153925	0.362366	0.666667	0.181924		0.846861	-0.239803	0.0265899	1	0.248744
Com_270_pos	Oxidized glutathione	0.8	C20H32N6O12S2	630.646	Amino Acid And Its Derivatives	78740	93410	100600	61390	39910	31970	121400	90640	125500	71640	69020	102300		1.23754	0.307479	0.183087	0.777778	0.325654		1.82307	0.866367	0.0625108	1	0.930608
Com_280_pos	L-Methionine sulfone	0.78	C5H11NO4S	181.21	Amino Acid And Its Derivatives	24050	23980	24930	35150	57890	36500	14920	19310	21560	46700	31070	42580		0.764666	-0.387099	0.122506	1	0.437003		0.929057	-0.106162	0.777729	0.444444	0.142725
Com_281_pos	S-Methyl-L-cysteine	0.77	C4H9NO2S	135.185	Amino Acid And Its Derivatives	148900	170300	174900	248900	279700	448400	193000	59460	196500	337300	710000	479500		0.908642	-0.138216	0.627103	0.666667	0.357008		1.56274	0.644081	0.198535	0.888889	0.655549
Com_292_pos	L-Homoarginine	2.59	C7H16N4O2	188.227	Amino Acid And Its Derivatives	237600	243000	105100	446600	464300	349400	173000	170900	178300	520600	432500	560200		0.891583	-0.165559	0.880624	0.666667	0.0734614		1.20075	0.263931	0.192847	0.777778	0.280004
Com_295_pos	Threonine	0.75	C4H9NO3	119.119	Amino Acid And Its Derivatives	187400	192500	137300	185400	177600	174100	153000	134800	148700	219800	146500	241000		0.843968	-0.244741	0.275892	0.777778	0.2493		1.1307	0.177219	0.577819	0.666667	0.16608
Com_30_neg	L-Saccharopine	0.72	C11H20N2O6	276.132	Amino Acid And Its Derivatives	420600	581000	915700	109800	119300	123100	649900	738000	561200	153700	178700	205900		1.01659	0.023732	0.816615	0.555556	0.0993902		1.52839	0.612016	0.0255492	1	0.626078
Com_300_pos	L-Glutamate	0.81	C5H9NO4	147.129	Amino Acid And Its Derivatives	28480000	25940000	23000000	21460000	22450000	20990000	26090000	27760000	28400000	22200000	22680000	24490000		1.06239	0.0873094	0.419241	0.666667	0.10007		1.06888	0.0960934	0.149047	0.888889	0.0997519
Com_302_pos	L-Cystine	1.06	C6H12N2O4S2	240.301	Amino Acid And Its Derivatives	208100	230500	200000	1802000	1685000	1864000	222800	258400	363400	2071000	1990000	2163000		1.32258	0.403356	0.208666	0.888889	0.40556		1.16315	0.218034	0.0180257	1	0.226644
Com_304_pos	D-Methionine	0.91	C5H11NO2S	149.211	Amino Acid And Its Derivatives	39080	70390	61930	68510	79010	52890	50960	69090	83710	76980	73560	64340		1.1888	0.249504	0.472864	0.666667	0.285634		1.0722	0.100577	0.58091	0.555556	0.120362
Com_305_pos	D-Norvaline	0.9	C5H11NO2	117.146	Amino Acid And Its Derivatives	14410000	16700000	14730000	18580000	20800000	18070000	14260000	14250000	14510000	18310000	16590000	18730000		0.938482	-0.0915995	0.312611	0.888889	0.0961583		0.933507	-0.0992666	0.297445	0.666667	0.107629
Com_309_pos	DL-threo-beta-Methylaspartic acid	0.74	C5H9NO4	147.129	Amino Acid And Its Derivatives	33240	25680	24800	34240	29610	24770	30790	37110	29180	34660	28780	41440		1.15958	0.213602	0.270985	0.777778	0.237531		1.18348	0.243035	0.304445	0.777778	0.251598
Com_323_pos	2-Phenylglycine	1.16	C8H9NO2	151.163	Amino Acid And Its Derivatives	167100	199300	219000	212800	263400	256500	201600	98640	147100	201300	266200	224100		0.764161	-0.388051	0.276562	0.777778	0.477749		0.943906	-0.0832847	0.600954	0.555556	0.090284
Com_339_pos	L-Serine	0.81	C3H7NO3	105.093	Amino Acid And Its Derivatives	1664000	1873000	1893000	2866000	3030000	2767000	1900000	1828000	2010000	2775000	2842000	2687000		1.05672	0.0795958	0.330429	0.777778	0.0880464		0.958559	-0.0610603	0.26164	0.777778	0.0626951
Com_340_pos	L-Theanine	0.72	C7H14N2O3	174.198	Amino Acid And Its Derivatives	44820	48980	19610	28520	24880	19870	34390	37100	44280	19320	10850	21810		1.02081	0.0297136	0.788804	0.666667	0.141698		0.709431	-0.495266	0.218318	0.888889	0.572517
Com_341_pos	L-Tryptophan	2.67	C11H12N2O2	204.23	Amino Acid And Its Derivatives	37140000	32460000	15360000	59210000	50300000	38320000	23640000	25250000	25170000	56510000	45880000	57040000		0.871704	-0.198089	0.823667	0.666667	0.110817		1.07847	0.108984	0.592675	0.555556	0.131449
Com_342_pos	L-Pipecolate	0.73	C6H11NO2	129.157	Amino Acid And Its Derivatives	30580000	29980000	20820000	11790000	14260000	11980000	22380000	21630000	21320000	21770000	16890000	20120000		0.802777	-0.316929	0.241618	0.666667	0.319782		1.54562	0.628187	0.0119961	1	0.650231
Com_348_pos	β-Alanine	0.66	C3H7NO2	89.093	Amino Acid And Its Derivatives	486100	567300	424800	449700	364400	422600	479800	589300	481000	441200	790500	486800		1.04864	0.0685198	0.669365	0.444444	0.0776141		1.38959	0.474654	0.23375	0.888889	0.46065
Com_349_pos	N-Acetyltryptamine	0.83	C12H14N2O	202.252	Amino Acid And Its Derivatives	320700	100500	129500	1182000	1250000	956000	622800	599300	615200	1843000	1483000	1829000		3.3363	1.73825	0.0628726	1	2.08512		1.52155	0.605539	0.0183454	1	0.631402
Com_350_pos	N-Acetylputrescine	0.74	C6H14N2O	130.188	Amino Acid And Its Derivatives	13360	8304	11090	11800	10970	16410	11100	12760	7752	45220	42960	45500		0.965134	-0.0511988	0.860808	0.444444	0.0666506		3.41194	1.77059	0.00867609	1	1.86061
Com_351_pos	N-Acetylneuraminic acid	19.24	C11H19NO9	309.27	Amino Acid And Its Derivatives	50190	68820	38780	40640	54500	58780	47250	39400	35750	30260	66020	52040		0.775715	-0.366402	0.298754	0.777778	0.364963		0.963617	-0.0534676	0.789937	0.555556	0.115713
Com_369_pos	D-Ala-D-Ala	4.35	C6H12N2O3	160.171	Amino Acid And Its Derivatives	2897	15872	1746	40900	57170	42870	881	1294	1228	20680	28690	36890		0.165879	-2.5918	0.177068	1	2.10652		0.612033	-0.708317	0.0739386	1	0.762615
Com_371_pos	D-(+)-Octopine	0.7	C9H18N4O4	246.264	Amino Acid And Its Derivatives	27060	31270	24310	12890	18450	30340	17760	13340	19640	41230	32130	25360		0.613988	-0.703717	0.0299146	1	0.773049		1.60052	0.67854	0.165293	0.888889	0.76759
Com_376_pos	2-Aminoethanethiol	0.82	C2H7NS	77.149	Amino Acid And Its Derivatives	24270	26170	19800	16950	14610	5540	40530	37720	32580	12910	6338	11380		1.57788	0.657984	0.0138264	1	0.715915		0.825553	-0.276568	0.773148	0.666667	0.222592
Com_386_pos	Reduced glutathione	0.83	C10H17N3O6S	307.323	Amino Acid And Its Derivatives	23670000	21890000	23180000	12980000	11770000	10370000	33450000	32490000	34920000	12640000	12700000	16710000		1.46727	0.553132	0.000275475	1	0.598291		1.19732	0.259813	0.202745	0.777778	0.263798
Com_398_pos	1-Aminocyclopropanecarboxylic acid	0.69	C4H7NO2	101.1	Amino Acid And Its Derivatives	2883000	3180000	2586000	1894000	1979000	1840000	2767000	2838000	2924000	2065000	1829000	2112000		0.986126	-0.0201567	0.877058	0.555556	0.0168759		1.05129	0.0721559	0.402296	0.666667	0.0771367
Com_399_pos	L-Phenylalanine	1.53	C9H11NO2	165.19	Amino Acid And Its Derivatives	16640000	25630000	22000000	10760000	13290000	10030000	9930000	9808000	9538000	15100000	11330000	13390000		0.455516	-1.13443	0.0250189	1	1.20283		1.16843	0.224568	0.258865	0.888889	0.239101
Com_405_pos	L-Asparagine	0.77	C4H8N2O3	132.118	Amino Acid And Its Derivatives	63160000	69170000	53580000	110800000	115200000	103800000	65050000	66210000	68730000	86310000	86190000	88590000		1.07574	0.105323	0.40582	0.666667	0.122116		0.791662	-0.337044	0.0114622	1	0.348783
Com_407_pos	L-Alanine	0.81	C3H7NO2	89.093	Amino Acid And Its Derivatives	3574000	5369000	5314000	7764000	8486000	7855000	4474000	4567000	4450000	10030000	8815000	9678000		0.946272	-0.0796731	0.802471	0.666667	0.0659589		1.18328	0.242793	0.0283075	1	0.251715
Com_411_pos	L-Citrulline	0.74	C6H13N3O3	175.186	Amino Acid And Its Derivatives	34270	28340	48060	52990	44580	39730	47100	42990	57450	107300	88680	99390		1.33315	0.414842	0.17963	0.777778	0.474905		2.15127	1.10519	0.00270597	1	1.15267
Com_414_pos	D-Proline	0.79	C5H9NO2	115.131	Amino Acid And Its Derivatives	3971000	4448000	3520000	9386000	12220000	10100000	3880000	3943000	3672000	8536000	8086000	8939000		0.962811	-0.0546755	0.673462	0.666667	0.0531152		0.806188	-0.310812	0.102773	1	0.317969
Com_416_pos	D-Glutamine	0.65	C5H10N2O3	146.145	Amino Acid And Its Derivatives	228500000	230900000	216500000	112400000	133100000	111100000	237900000	237700000	226500000	126700000	116100000	117200000		1.03876	0.0548667	0.21487	0.777778	0.0595617		1.00953	0.0136902	0.862996	0.666667	0.029263
Com_420_pos	Cys-Gly	0.8	C5H10N2O3S	178.21	Amino Acid And Its Derivatives	550100	481600	252200	313700	296700	204900	734000	759100	736400	292600	245200	338300		1.73651	0.796187	0.128353	1	0.943894		1.07457	0.103765	0.650438	0.444444	0.129477
Com_431_pos	N8-Acetylspermidine	0.65	C9H23Cl2N3O	260.204	Amino Acid And Its Derivatives	13400	15070	9466	15570	25680	21260	10600	9188	17140	37480	31010	38220		0.973429	-0.0388524	0.857487	0.555556	0.0704626		1.70709	0.771536	0.045921	1	0.827548
Com_432_pos	N-Acetyl-Dl-glutamic acid	0.61	C7H11NO5	189.166	Amino Acid And Its Derivatives	2633000	2435000	2138000	2920000	2539000	2542000	2211000	2536000	2211000	2369000	2389000	2838000		0.965584	-0.050526	0.683962	0.555556	0.0539312		0.949381	-0.0749404	0.518387	0.777778	0.0804519
Com_433_pos	N-Acetyl-L-histidine	0.74	C8H11N3O3	197.191	Amino Acid And Its Derivatives	207755	224430	198140	255400	267900	334000	228150	244500	248840	409500	334500	458300		1.14463	0.194884	0.0439595	1	0.211717		1.40243	0.487925	0.0535561	1	0.505361
Com_441_pos	6-Aminohexanoic acid	1.16	C6H13NO2	131.173	Amino Acid And Its Derivatives	28950	27270	16560	33580	41360	25380	10170	12940	18210	28720	25080	36650		0.567738	-0.816702	0.0821368	0.888889	0.883083		0.901615	-0.149417	0.621914	0.666667	0.167408
Com_454_pos	L-Valine	0.79	C5H11NO2	117.146	Amino Acid And Its Derivatives	586200	616000	549300	715000	839600	646100	513000	577400	577100	719900	633600	731200		0.952041	-0.0709042	0.391358	0.777778	0.0775638		0.947289	-0.0781227	0.607483	0.444444	0.0872144
Com_458_pos	Val-Ser	0.86	C8H16N2O4	204.224	Amino Acid And Its Derivatives	32940	43180	33690	69280	102900	74600	44980	61420	34430	85590	87850	93570		1.28249	0.358945	0.311829	0.888889	0.35671		1.08198	0.113668	0.525226	0.666667	0.147365
Com_473_pos	Glycyl-L-Leucine	1.3	C8H16N2O3	188.224	Amino Acid And Its Derivatives	20280	20090	12500	31880	47420	49190	17320	19553	18430	48190	47060	57520		1.04602	0.0649084	0.715578	0.666667	0.106356		1.18896	0.249705	0.312861	0.666667	0.285636
Com_478_pos	NG,NG-Dimethyl-L-arginine	0.8	C8H20Cl2N4O2	202.254	Amino Acid And Its Derivatives	27360	13540	12220	29230	51420	17460	34210	28760	14260	66290	35170	47180		1.45388	0.539906	0.364098	0.888889	0.588603		1.51503	0.59935	0.272332	0.777778	0.724863
Com_479_pos	N-Hydroxy-L-tryptophan	1.07	C11H12N2O3	220.225	Amino Acid And Its Derivatives	523400	571100	284100	412500	592700	461200	464600	276000	531900	779800	653800	620600		0.923038	-0.115538	0.817912	0.666667	0.115751		1.40085	0.486298	0.0642382	1	0.515476
Com_59_neg	N-Acetylthreonine	0.78	C6H11NO4	161.156	Amino Acid And Its Derivatives	2017	802	1209	1609	2410	1206	1607	1606	401	2411	2410	3616		0.897219	-0.156467	0.716221	0.444444	0.332429		1.61474	0.691299	0.117167	0.944444	0.754841
Com_78_neg	N-Acetyl-L-glutamic acid	0.67	C7H11NO5	189.166	Amino Acid And Its Derivatives	8029	2806	4409	4412	2005	4011	12060	4810	3608	6809	3210	5214		1.34335	0.425833	0.629063	0.666667	0.387556		1.46078	0.546738	0.30727	0.777778	0.582288
Com_80_neg	Taurine	0.64	C2H7NO3S	125.147	Amino Acid And Its Derivatives	5156	3617	2411	2411	2411	3515	4444	3615	6833	6431	803	2010		1.33155	0.413101	0.362416	0.666667	0.464908		1.10879	0.148989	0.746233	0.666667	0.38141
Com_257_pos	Malvidin O-hexoside	5.1	NA7	NA	Anthocyanins	2060	6381	2701	811	248	251	796	1848	1033	1539	515	1025		0.330013	-1.59941	0.0733632	1	1.63866		2.35038	1.2329	0.144425	0.888889	1.38429
Com_326_pos	cyanidin 3-glucoside	5.24	C21H21O11	449.385	Anthocyanins	18900	17240	17980	21770	15620	22120	12650	11940	13200	34620	53140	24380		0.698263	-0.518157	0.000831508	1	0.560577		1.88439	0.914097	0.100832	1	0.90614
Com_36_neg	Cyanidin O-acetylhexoside	8.17	NA	490.1	Anthocyanins	12016	12372	11904	3947	4366	3646	20770	16760	19910	17710	19570	22400		1.58272	0.662404	0.0176862	1	0.710113		4.99038	2.31915	7.71223e-05	1	2.40318
Com_453_pos	Cyanidin O-rutinoside	5.25	C27H31O15	595.52	Anthocyanins	10750	3443	4212	6754	3936	3205	3552	7453	8209	45260	43160	45080		1.04396	0.0620601	0.814352	0.555556	0.217395		9.60777	3.2642	0.00886097	1	3.46428
Com_84_neg	Cyanidin O-syringic acid	3.6	NA	466.1	Anthocyanins	3762	2455	2570	3853	2301	2785	2253	2021	2382	4398	1713	3149		0.757483	-0.400715	0.184793	1	0.408304		1.03591	0.0508987	0.968789	0.555556	0.0596055
Com_38_neg	Sennoside B	5.41	C42H38O20	862.739	Anthracenes	6402	4799	3964	3645	3886	3883	6725	5842	6519	13480	8176	16990		1.25856	0.331769	0.211166	0.888889	0.386781		3.38584	1.75951	0.0310453	1	1.76177
Com_180_pos	Anise oil	15.74	C14H18O3	234.291	Benzene and substituted derivatives	87990	55389	38218	89860	63280	67240	42040	22850	43680	56850	23330	77870		0.597862	-0.742115	0.196546	0.777778	0.775198		0.71717	-0.479612	0.350745	0.777778	0.672128
Com_210_pos	Hordenine	1.61	C10H15NO	165.232	Benzene and substituted derivatives	1838000	3286000	2408000	1068000	756700	572900	1063000	1050000	919900	798500	549300	796300		0.402669	-1.31234	0.0272165	1	1.37888		0.894269	-0.161219	0.692404	0.444444	0.145557
Com_278_pos	Sibutramine	17.12	C17H26ClN	279.848	Benzene and substituted derivatives	181600	283700	120800	113400	122800	288200	88430	72120	85140	137800	247300	123600		0.419195	-1.25431	0.0729525	1	1.26863		0.970061	-0.0438526	0.967391	0.666667	0.122245
Com_283_pos	Sildenafil	12.21	C22H30N6O4S	474.576	Benzene and substituted derivatives	51060	43750	38010	38000	61560	35450	49730	43670	32870	41630	43110	56960		0.950685	-0.0729605	0.719953	0.666667	0.0902538		1.04955	0.0697735	0.749029	0.666667	0.136453
Com_413_pos	Dracorhodin perochlorate	8.6	C17H15ClO7	366.75	Benzene and substituted derivatives	6259	6970	1601	2567	5337	1489	1234	10366	7430	23070	20710	22010		1.28321	0.359757	0.906184	0.666667	0.213489		7.00415	2.80821	0.0293961	1	3.11607
Com_336_pos	(3,4-Dimethoxyphenyl) Acetic Acid	3.76	C10H12O4	196.2	Benzoic Acid And Its Derivatives	5458	11850	10740	18480	13950	15130	6138	5487	5824	11490	13290	13710		0.622112	-0.684754	0.224271	0.666667	0.660097		0.809294	-0.305265	0.117366	1	0.311176
Com_106_neg	Trehalose	0.74	C12H22O11	342.297	Carbohydrates	337500000	305800000	302500000	222500000	216900000	209900000	361400000	325500000	348700000	219600000	192700000	224800000		1.09495	0.13086	0.122681	0.888889	0.141958		0.981211	-0.0273654	0.713076	0.555556	0.0386345
Com_107_neg	Trehalose 6-phosphate	0.51	C12H23O14P	422.276	Carbohydrates	85850	36200	19160	45290	53530	33380	71110	82750	81850	61520	54480	75280		1.66922	0.739171	0.249097	0.666667	1.08945		1.4469	0.532964	0.0951157	1	0.570475
Com_11_neg	Inositol	0.72	C6H12O6	180.156	Carbohydrates	45540	17170	15190	25600	21580	10790	22750	23170	18790	19200	8399	15580		0.83068	-0.267635	0.878882	0.666667	0.116956		0.744851	-0.424977	0.471547	0.777778	0.445785
Com_118_neg	beta-D-Lactose	0.74	C12H22O11	342.297	Carbohydrates	82270000	86970000	83960000	55100000	56010000	49800000	92840000	99850000	101700000	51290000	42720000	52520000		1.16268	0.217451	0.0158999	1	0.234354		0.910633	-0.135058	0.284181	0.777778	0.149454
Com_13_neg	D-Glucose	0.79	C6H12O6	180.156	Carbohydrates	55660	67990	100600	98570	67570	91730	59090	92090	65580	110300	88040	108600		0.9666	-0.0490094	0.92676	0.555556	0.0339589		1.19029	0.251313	0.266126	0.777778	0.272637
Com_181_pos	Sedoheptulose Anhydride	0.61	C7H12O6	192.167	Carbohydrates	118600	138500	144500	45670	156100	140200	129900	50690	136700	197600	175100	92980		0.790065	-0.339957	0.422573	0.777778	0.506733		1.36176	0.445469	0.452213	0.777778	0.583701
Com_198_pos	D-Glucosamine	0.63	C6H13NO5	179.171	Carbohydrates	257600	122100	238200	133900	153000	137000	195600	108800	122100	155500	105400	80150		0.690241	-0.534828	0.305053	0.833333	0.550851		0.804553	-0.313741	0.317642	0.666667	0.378774
Com_2_neg	1,6-Anhydro-β-D-Glucopyranose	0.73	C6H10O5	162.141	Carbohydrates	18480	5620	7633	5626	2635	3215	9237	8052	6417	6031	8403	6434		0.747046	-0.420732	0.688198	0.555556	0.273195		1.8184	0.862672	0.0889027	1	0.968651
Com_236_pos	Gentiobiose	0.6	C12H22O11	342.297	Carbohydrates	115500	96750	131900	121000	166800	128700	152600	146400	177200	193800	169600	154100		1.3837	0.46853	0.045412	1	0.513847		1.2425	0.313242	0.143871	0.888889	0.333796
Com_28_neg	L-Arabinose	0.71	C5H10O5	150.053	Carbohydrates	10340	11120	4361	7932	9547	3162	7952	5573	7161	3973	6734	5926		0.801131	-0.31989	0.671087	0.666667	0.238299		0.805823	-0.311464	0.740887	0.666667	0.206251
Com_4_neg	Raffinose	0.9	C18H32O16	504.437	Carbohydrates	1778000	592100	1089000	873200	976500	774900	1765000	1433000	1587000	1034000	674600	879500		1.38331	0.468122	0.318556	0.666667	0.654259		0.986093	-0.0202042	0.871927	0.555556	0.0729466
Com_417_pos	Melezitose	0.72	C18H32O16	504.437	Carbohydrates	26150000	19830000	26520000	16340000	19430000	15820000	34050000	35230000	30370000	17900000	15790000	15500000		1.37448	0.458889	0.0568769	1	0.506802		0.953479	-0.0687264	0.59464	0.777778	0.0720332
Com_42_neg	D-Mannose 6-phosphate	0.53	C6H13O9P	260.136	Carbohydrates	108800	134000	121400	167300	103700	106700	112400	93810	58950	162700	133300	122800		0.728062	-0.457868	0.204647	0.888889	0.545188		1.10882	0.149021	0.539257	0.666667	0.188305
Com_43_neg	Dulcitol	0.69	C6H14O6	182.172	Carbohydrates	402	2067	1363	401	401	803	399	801	400	395	1603	1605		0.417537	-1.26003	0.277554	0.888889	1.13648		2.24486	1.16663	0.280843	0.666667	1.03199
Com_44_neg	D-Sedoheptulose 7-phosphate	0.52	C7H13BaO10P	425.473	Carbohydrates	54250	29470	27220	43150	60560	47240	37990	45820	58100	37130	33630	70230		1.27916	0.355197	0.339265	0.777778	0.442648		0.934018	-0.0984779	0.684386	0.666667	0.217312
Com_45_neg	D-Xylose	0.72	C5H10O5	150.13	Carbohydrates	1206	804	1606	803	804	1205	1186	2405	1207	2005	803	802		1.32688	0.408038	0.439068	0.666667	0.415929		1.28378	0.360402	0.650549	0.611111	0.253125
Com_46_neg	D-Xylulose	0.72	C5H10O5	150.13	Carbohydrates	1162	2355	1572	3925	3919	3138	1563	1556	2750	2746	2395	2356		1.15327	0.205733	0.625619	0.444444	0.232362		0.682663	-0.550756	0.0178326	1	0.567189
Com_480_pos	delta-Aminolevulinic acid hydrochloride	1.17	C5H10ClNO3	167.59	Carbohydrates	122500	126800	97870	155900	196900	129000	64060	87060	67260	166200	138600	151900		0.629029	-0.668802	0.0212308	1	0.727956		0.947904	-0.0771876	0.778888	0.555556	0.0790078
Com_5_neg	Lactobionic acid	0.59	C12H22O12	358.296	Carbohydrates	5595	7589	7153	13140	6624	5192	7593	11510	8365	6876	21900	7494		1.35064	0.433645	0.140702	1	0.456791		1.45336	0.53939	0.550263	0.777778	0.512811
Com_53_neg	Fructose	0.74	C6H12O6	180.063	Carbohydrates	132800	86190	96240	64980	60980	60900	102200	72580	80220	69380	85000	69750		0.808933	-0.305908	0.284317	0.777778	0.320453		1.19945	0.262378	0.1058	1	0.26933
Com_54_neg	D-Glucose 1-phosphate	0.65	C6H13O9P	260.136	Carbohydrates	55510	61270	59480	56530	48880	41850	45380	40140	45050	75970	69150	62430		0.740781	-0.432882	0.00480459	1	0.469304		1.40941	0.495093	0.0358148	1	0.520871
Com_55_neg	2-Deoxyribose 5'-phosphate	0.65	C5H11O7P	214.1	Carbohydrates	26270	28990	9401	28600	35610	28600	22340	24700	30570	28990	35630	33300		1.20026	0.263347	0.514353	0.444444	0.445816		1.05506	0.0773233	0.591938	0.777778	0.0833489
Com_62_neg	D-Glucose 6-phosphate	0.63	C6H13O9P	260.136	Carbohydrates	1118000	1309000	1029000	1164000	1032000	941900	957400	837100	861300	1292000	1316000	1494000		0.768461	-0.379957	0.0454157	1	0.405931		1.30724	0.386528	0.0276622	1	0.403488
Com_63_neg	Sucrose	0.87	C12H22O11	342.297	Carbohydrates	280700000	255400000	276600000	184500000	163900000	175400000	357500000	324200000	301600000	171000000	162400000	174900000		1.20992	0.274909	0.040653	1	0.294828		0.970409	-0.0433358	0.517475	0.777778	0.0439225
Com_72_neg	D-Fructose 6-phosphate	0.64	C6H13O9P	260.03	Carbohydrates	212600	180600	255300	239200	231100	147600	155300	190800	171100	252900	198300	204400		0.797533	-0.326384	0.14796	0.888889	0.343573		1.06101	0.0854425	0.691232	0.444444	0.115157
Com_85_neg	6-Sialyllactose	0.59	C23H39NO19	633.551	Carbohydrates	12900	4111	2070	6970	3276	6115	2065	3158	3664	8626	2039	3272		0.465751	-1.10237	0.445943	0.777778	0.80284		0.851843	-0.231341	0.583531	0.666667	0.443276
Com_89_neg	2-Deoxyribose 1-Phosphate	0.57	C5H11O7P	214.11	Carbohydrates	805	804	401	1549	804	1505	1205	803	805	1821	401	1422		1.3995	0.484914	0.260067	0.722222	0.571657		0.944531	-0.0823302	0.729513	0.555556	0.325257
Com_95_neg	D-sedoheptulose-1-7-phosphate	0.62	NA	NA	Carbohydrates	18380	17240	5095	16380	17580	18780	18350	31240	17860	11730	13620	22000		1.65664	0.728258	0.277299	0.777778	0.961129		0.897801	-0.155533	0.530362	0.666667	0.224338
Com_97_neg	D-Ribulose 5-phosphate	0.6	C5H11O8P	230.02	Carbohydrates	140000	111400	58360	144700	170700	140400	110200	86360	113900	144600	154100	115100		1.00226	0.00325654	0.849315	0.555556	0.0915879		0.907854	-0.139467	0.408497	0.666667	0.151403
Com_99_neg	Galactinol	0.87	C12H22O11	342.116	Carbohydrates	261100000	252200000	241300000	165300000	182400000	160700000	298900000	279300000	302600000	176900000	157800000	172000000		1.16724	0.223102	0.0104108	1	0.241106		0.996656	-0.0048322	0.955936	0.444444	0.0266325
Com_21_neg	(-)-Epicatechin	6.75	C15H14O6	290.268	Catechin derivatives	1300	1051	1393	694	1099	755	816	3716	1257	4510	1807	1550		1.54621	0.628734	0.661046	0.555556	0.372038		3.08752	1.62645	0.0742296	1	1.54072
Com_298_pos	Choline	0.7	C5H14NO+	104.17	Cholines	41300	64080	47920	105700	85810	95690	43590	51900	51800	104000	76470	117300		0.960796	-0.0576982	0.865028	0.555556	0.0445432		1.0368	0.0521427	0.875817	0.555556	0.0549909
Com_243_pos	LPC(1-acyl 18:3)	14.95	C26H48NO7P	517.63	Fatty acid	67420	81030	40750	85460	84180	110400	120200	40050	78280	82770	47560	97660		1.26073	0.334259	0.67225	0.555556	0.282118		0.814134	-0.296662	0.38785	0.777778	0.377304
Com_244_pos	LPC(1-acyl 18:2)	14.52	C26H50NO7P	519.65	Fatty acid	908200	767600	762000	1183000	1523000	1341000	1236000	879900	1020000	1665000	696900	2080000		1.28636	0.3633	0.113959	0.888889	0.383025		1.09758	0.134324	0.999253	0.666667	0.18968
Com_251_pos	LPC(1-acyl 16:1)	14.12	C24H48NO7P	493.61	Fatty acid	17720	27760	18750	13620	12870	16240	41390	12450	30000	19900	11720	31430		1.30531	0.384391	0.689864	0.666667	0.284042		1.47554	0.561247	0.384658	0.666667	0.487043
Com_252_pos	LPC(1-acyl 16:0)	15.06	C24H50NO7P	495.63	Fatty acid	862500	1106000	591700	1149000	1073000	1348000	1656000	548600	1043000	1136000	645600	1305000		1.26849	0.343117	0.669598	0.555556	0.279522		0.864594	-0.209906	0.488126	0.666667	0.292741
Com_253_pos	LPC(1-acyl 18:1)	15.29	C26H52NO7P	521.67	Fatty acid	431400	509700	402700	794900	736400	649100	501700	283200	396000	1005000	418900	1235000		0.878777	-0.186432	0.469188	0.777778	0.239164		1.21946	0.286237	0.78397	0.666667	0.221196
Com_254_pos	LPC(1-acyl 16:2)	13.15	C24H46NO7P	491.6	Fatty acid	3536	5379	4455	2145	4311	3332	10600	4622	8812	2071	2175	4230		1.79761	0.846077	0.151002	0.888889	0.850095		0.865958	-0.207631	0.630312	0.666667	0.285048
Com_274_pos	14,15-Dehydrocrepenynic acid	14.12	C18H28O2	276.414	Fatty acid	3420	6022	2958	5419	8663	14130	12950	2239	3747	44250	23170	50160		1.5271	0.610791	0.757588	0.555556	0.33344		4.16773	2.05926	0.0172945	1	2.1731
Com_424_pos	Quinic acid	0.81	C7H12O6	192.167	Fatty acid	928600	1006000	776400	1386000	1235000	1619000	866000	1103000	1025000	1100000	995500	1434000		1.10439	0.143249	0.39439	0.777778	0.156368		0.832429	-0.2646	0.237877	0.777778	0.285862
Com_77_neg	9,10-EODE	0.7	C18H32O3	296	Fatty acid	1173000	933900	1098000	941000	906800	1013000	857100	843200	889000	898400	1013000	891100		0.807919	-0.307717	0.0840143	1	0.326539		0.979621	-0.0297043	0.708317	0.722222	0.0406054
Com_103_neg	Afzelechin	0.7	C15H14O5	274.084	Flavanone	11700	7771	7079	11330	17270	16650	9252	9502	10580	18650	8215	17160		1.10486	0.143862	0.513705	0.666667	0.194381		0.972928	-0.0395948	0.823196	0.555556	0.190769
Com_183_pos	Baicalein	4.3	C15H10O5	270.237	Flavone	35681	25719	2480	2841	4718	47312	60360	57230	62540	118700	93600	155600		2.81982	1.4956	0.212285	1	2.36787		6.70482	2.7452	0.0890083	1	3.9467
Com_35_neg	Chrysoeriol O-acetylhexoside	0.9	NA	504.1	Flavone	35300	17230	30840	9866	15910	10380	31740	36530	32140	20500	8435	11260		1.20439	0.268303	0.40834	0.777778	0.360648		1.11171	0.152781	0.856041	0.555556	0.145186
Com_105_neg	Trifolirhizin +HCOOH	18.58	C22H22O10	446.404	Flavonoids	21570	20520	20750	21100	20230	21460	21440	22740	20800	20730	20540	20470		1.03405	0.0483126	0.349938	0.777778	0.0517912		0.983278	-0.0243293	0.44619	0.666667	0.0252681
Com_137_pos	Tricetin O-hexoside	6.52	NA	NA	Flavonoids	192040	242266	209935	307054	238518	211773	10390	309885	191785	293200	132900	347300		0.794827	-0.331288	0.477238	0.666667	1.45142		1.0212	0.0302641	0.896169	0.555556	0.144283
Com_150_pos	Denin	13.46	C33H56O14	676.79	Flavonoids	2082	754	3666	2588	2517	1394	2086	1201	1512	7335	2383	10510		0.738081	-0.43815	0.797962	0.555556	0.219391		3.11248	1.63806	0.140599	0.777778	1.5142
Com_152_pos	6-Formyl-isoophiopogonanone A	0.62	C19H16O7	356.326	Flavonoids	26970	36940	45360	44680	87530	42570	39100	48620	40330	56560	61950	81100		1.17187	0.22881	0.371422	0.777778	0.275329		1.14206	0.191644	0.540044	0.666667	0.285853
Com_164_pos	Luteolin-7-O-β-D-glucuronide	5.7	C21H18O12	462.366	Flavonoids	43860	38410	51960	187300	195900	147600	657000	615500	615300	469700	301200	678700		14.0639	3.81393	0.000592192	1	4.13548		2.73097	1.44941	0.0417793	1	1.43791
Com_175_pos	methylNaringenin C-pentoside	6.09	C21H22O9	418.394	Flavonoids	10200	6630	5924	8349	15500	8910	8860	9934	5771	39650	20310	30700		1.07959	0.110484	0.752254	0.444444	0.126394		2.76748	1.46857	0.0209488	1	1.53337
Com_22_neg	Methylophiopogonanone A	0.76	C19H18O6	342.343	Flavonoids	52830	56730	65960	30560	43830	29370	72370	71190	64380	34580	32150	26130		1.18471	0.244532	0.10098	0.888889	0.269362		0.89495	-0.160121	0.549021	0.444444	0.152691
Com_220_pos	Nobiletin	10.91	C21H22O8	402.395	Flavonoids	70850	19020	22190	43060	43690	28450	58260	28170	39620	97440	49010	69320		1.12484	0.169725	0.617037	0.666667	0.407029		1.873	0.905354	0.0737781	1	0.911022
Com_228_pos	Apigenin O-malonylhexoside	4.7	NA	NA	Flavonoids	631800	324300	851100	4779000	4132000	3309000	78210000	82710000	85150000	113200000	82340000	138300000		136.161	7.08917	0.00306436	1	7.78242		27.3191	4.77184	0.000121073	1	4.93418
Com_229_pos	Apigenin 5-O-glucoside	3.86	C21H21O10	432.378	Flavonoids	2701000	1960000	3540000	26180000	23190000	20900000	272300000	274200000	296600000	408700000	362200000	447800000		102.805	6.68376	0.00105006	1	7.27118		17.3431	4.11629	5.95332e-06	1	4.2716
Com_282_pos	Sinensetin	11.68	C20H20O7	372.369	Flavonoids	90620	28990	35420	65340	81560	59660	48970	39740	36570	124600	64880	94190		0.808102	-0.307391	0.825735	0.666667	0.154114		1.37331	0.457653	0.263343	0.777778	0.444137
Com_287_pos	Hesperetin 5-O-glucoside	6.52	C22H24O11	464.419	Flavonoids	223698	310660	258291	12350	12080	277119	14800	8859	16530	381700	173000	464000		0.0507021	-4.30181	0.000897347	1	4.69155		3.37822	1.75626	0.160541	0.888889	3.29687
Com_293_pos	Chrysoeriol	8.98	C16H12O6	300.263	Flavonoids	1321	1332	1145	1439	1652	1966	1707	1161	1292	558	4378	471		1.09531	0.131344	0.572418	0.444444	0.126885		1.06921	0.0965466	0.582244	0.666667	0.769752
Com_294_pos	Chrysin O-malonylhexoside	4.49	NA	NA	Flavonoids	1972	171375	1724	395900	565000	404700	183793	163392	191733	667400	748700	672700		3.07828	1.62213	0.179492	0.888889	4.79373		1.52958	0.613139	0.051592	1	0.654592
Com_32_neg	Isobavachin	15.69	C20H20O4	324.37	Flavonoids	52410	57960	51500	60280	55890	57690	54590	52960	57370	52480	57440	62150		1.01884	0.0269307	0.6818	0.666667	0.031138		0.989704	-0.0149305	0.834892	0.555556	0.0183328
Com_347_pos	Naringerin	7.8	C15H12O5	272.253	Flavonoids	5500	1571	3205	9835	7366	11660	5651	5647	6369	57100	40090	63290		1.71925	0.781778	0.207366	1	1.03964		5.56044	2.4752	0.000883086	1	2.56678
Com_352_pos	Prunin	6.09	C21H22O10	434.393	Flavonoids	51528	46453	45473	17870	20190	9550	53445	12960	52352	87490	72230	97090		0.82784	-0.272576	0.516657	0.666667	0.574126		5.39403	2.43136	0.0100708	1	2.58553
Com_353_pos	Narcissoside	5.92	C28H32O16	624.544	Flavonoids	7367	2809	2602	12040	6872	8490	5789	7376	3043	8811	7463	7006		1.26843	0.343044	0.530958	0.777778	0.462625		0.849573	-0.23519	0.491757	0.555556	0.217087
Com_366_pos	4'-O-β-Glucopyranosyl-5-O-methylvisamminol	6.52	C22H28O10	452.452	Flavonoids	13200	24830	17140	46680	58190	47380	15250	14280	16500	54960	71160	93550		0.83433	-0.26131	0.504381	0.666667	0.236216		1.44282	0.528896	0.137546	0.888889	0.522851
Com_393_pos	Vitexin	4.8	C21H20O10	432.378	Flavonoids	10042	1673	1824	11945	11664	1453	16950	14690	12730	28720	16030	19100		3.2772	1.71246	0.115012	1	2.41446		2.54768	1.34919	0.208825	1	1.88227
Com_401_pos	C-pentosyl-apeignin O-feruloylhexoside	12.13	C36H36O17	740.66	Flavonoids	2547	2380	2024	1967	2873	2541	1675	2103	1726	2813	1757	3399		0.791829	-0.33674	0.0768779	0.888889	0.365609		1.07966	0.110582	0.830887	0.555556	0.153695
Com_402_pos	Myricitrin	4.79	C21H20O12	464.376	Flavonoids	14390	5570	4607	10200	18010	12980	11030	6124	7815	9843	10490	13250		1.01636	0.0234163	0.781489	0.666667	0.189102		0.815319	-0.294563	0.394845	0.666667	0.291608
Com_425_pos	Quercetin O-malonylhexoside	5.46	NA	NA	Flavonoids	2516	221666	146800	11260	14300	19340	41620	53690	53570	1040000	761600	1431000		0.401313	-1.3172	0.937528	0.666667	0.363326		71.9955	6.16984	6.90233e-05	1	6.38847
Com_426_pos	Quercetin 3-D-galactoside	4.72	C21H20O12	464.376	Flavonoids	71440	68880	63810	239800	214200	176600	188800	171500	211900	360400	264200	458900		2.80312	1.48703	0.000574437	1	1.60389		1.7182	0.780902	0.061076	1	0.786563
Com_428_pos	Quercetin-O-glucoside	6.52	C21H20O12	464.376	Flavonoids	133314	120038	135927	183581	177236	158931	147198	170642	165697	131400	67920	177200		1.24213	0.312822	0.0228876	1	0.337711		0.724428	-0.465086	0.296979	0.888889	0.610255
Com_429_pos	Quercetin 5-O-hexoside	6.52	NA	NA	Flavonoids	279071	318802	248207	403922	391160	346139	186828	185706	211751	377300	199000	418900		0.690579	-0.534122	0.018832	1	0.572301		0.872048	-0.19752	0.51314	0.555556	0.300479
Com_455_pos	Luteolin O-malonylhexoside	5.45	NA	NA	Flavonoids	10054	11244	8535	4822	6120	4108	22770	18790	14510	30290	29930	87470		1.87946	0.91032	0.0223332	1	0.968547		9.81329	3.29474	0.0181306	1	3.23623
Com_459_pos	Selgin O-malonylhexoside	6.14	NA	NA	Flavonoids	14532	7724	6880	2668	20602	4518	13925	4072	2478	58820	31890	57440		0.702739	-0.508939	0.392599	0.777778	0.887117		5.33144	2.41452	0.0687945	1	3.0402
Com_465_pos	Catechin	2.59	C15H14O6	290.268	Flavonoids	6401000	4491000	3517000	6630000	6358000	5176000	3175000	3649000	3294000	7876000	6877000	9129000		0.7022	-0.510046	0.19776	0.888889	0.508067		1.3148	0.394842	0.071888	1	0.409524
Com_60_neg	Myrtillin chloride	9.08	C21H21ClO12	500.837	Flavonoids	1851	1062	394	2906	2513	3182	1056	1442	662	1592	2113	1839		0.955549	-0.0655985	0.873398	0.555556	0.146399		0.644576	-0.633577	0.0153728	1	0.661029
Com_66_neg	Lonicerin	7.67	C27H30O15	594.518	Flavonoids	7959	5454	4847	1406	1533	1772	3713	4938	2472	15330	13670	16520		0.609146	-0.715141	0.116169	0.888889	0.799177		9.66249	3.2724	1.81021e-05	1	3.3974
Com_69_neg	Tiliroside	7.69	C30H26O13	594.52	Flavonoids	6025	5000	4111	2233	1197	1186	3089	3177	3792	7422	8020	12340		0.664508	-0.589641	0.0470643	1	0.625723		6.01863	2.58944	0.00297745	1	2.71724
Com_7_neg	Genistin	8.85	C21H20O10	432.378	Flavonoids	398	6338	6812	687	422	231	7127	7012	6165	21420	17520	19590		1.49867	0.583684	0.411602	0.777778	1.51577		43.6791	5.44887	0.00530036	1	5.78988
Com_8_neg	Naringin	9.43	C27H32O14	580.535	Flavonoids	5204	3002	3016	8213	7238	4660	2722	3802	6409	9438	9578	8911		1.15247	0.204727	0.732452	0.555556	0.192209		1.38864	0.473676	0.172182	1	0.532913
Com_81_neg	Heptamethoxyflavone	5	C22H24O9	432.42	Flavonoids	4790	3772	8031	52840	43420	41240	1020000	996100	1181000	1606000	1276000	1896000		192.678	7.59005	0.00106397	1	8.28297		34.7491	5.1189	4.47728e-05	1	5.30019
Com_9_neg	Narirutin	9.17	C27H32O14	580.535	Flavonoids	3938	2533	3523	3944	5077	7326	2819	3806	3673	8316	4952	8464		1.03042	0.0432301	0.827232	0.555556	0.0766403		1.32942	0.410795	0.315248	0.777778	0.440705
Com_92_neg	Apigenin-7-glucoside	7.15	C21H20O10	432.378	Flavonoids	10390	8212	9298	7653	8456	8027	7267	8725	7577	23060	15570	23800		0.844767	-0.243375	0.131928	0.888889	0.2622		2.58659	1.37105	0.0172818	1	1.39797
Com_14_neg	Dihydromyricetin	0.77	C15H12O8	320.053	Flavonol	21830	32050	27270	24920	32050	30500	31530	45320	42360	29910	26600	39350		1.46901	0.554842	0.0709284	0.888889	0.600413		1.09592	0.132141	0.585003	0.444444	0.145267
Com_117_neg	LysoPA 18:0 (2n isomer)	0.81	C21H35O7P	438.27	Glycerophospholipids	19340	20530	19280	30090	26050	28310	22250	21780	26530	27540	36010	37220		1.1929	0.254472	0.0979978	1	0.26963		1.19325	0.254897	0.210287	0.777778	0.254985
Com_119_neg	LysoPA 18:0	0.8	C21H35O7P	438.27	Glycerophospholipids	8676	9457	5599	12670	8713	14660	10090	9162	5954	13080	14250	1546		1.06211	0.0869335	0.805787	0.666667	0.0957437		0.801154	-0.319848	0.513819	0.444444	0.915226
Com_452_pos	LysoPC 20:0	6.71	C28H58NO7P	551.73	Glycerophospholipids	424	913	1617	1858	3611	896	589	1535	1052	3004	1133	3255		1.07515	0.104541	0.786153	0.555556	0.217424		1.16135	0.215804	0.718902	0.555556	0.394234
Com_265_pos	Acetyl hydroxy tomatidine-O-hexoside	0.81	NA	NA	glycoalkaloid	1836	4155	13490	1702	12580	4819	2462	4040	2434	16130	8978	4128		0.458703	-1.12437	0.496803	0.666667	0.753743		1.5306	0.614098	0.455419	0.666667	0.882543
Com_400_pos	Coumaroyl tomatidine	2.53	NA	NA	glycoalkaloid	29610	22930	14630	25720	27970	23720	8422	13770	7740	17670	9222	19540		0.445616	-1.16613	0.0437425	1	1.25109		0.599819	-0.737401	0.135497	1	0.849501
Com_201_pos	5-Methoxyindoleacetic acid	2.55	C11H11NO3	205.21	Indole And Its Derivatives	392300	344100	177600	681400	667300	529800	259300	276400	280800	787200	665100	824800		0.893326	-0.162741	0.834541	0.666667	0.0933231		1.21219	0.277617	0.137178	0.777778	0.2928
Com_285_pos	Serotonin	0.91	C10H12N2O	176.215	Indole And Its Derivatives	3719	5229	23170	28630	37620	30290	11570	23770	28100	37750	40080	43040		1.97522	0.982011	0.229702	0.888889	1.47794		1.25202	0.324257	0.0924043	1	0.346126
Com_310_pos	Indole-3-Carboxaldehyde	2.64	C9H7NO	145.158	Indole And Its Derivatives	445500	375800	187700	703700	721100	571500	275400	308200	311700	873600	767000	925000		0.887314	-0.172483	0.849218	0.666667	0.093458		1.28518	0.361968	0.0561357	1	0.379975
Com_346_pos	7-O-Ethylmorroniside	0.62	C19H30O11	434.435	Iridoid derivatives	11610	9019	9532	14250	21810	9949	10580	10880	26690	8605	5964	18840		1.59643	0.674852	0.342394	0.777778	0.585784		0.726141	-0.461679	0.403343	0.777778	0.6216
Com_367_pos	Daidzein	3.85	C15H10O4	254.238	Isoflavonoids	4367	9224	9065	6486	8807	10793	3922	6839	9802	15490	20130	10320		0.907618	-0.139842	0.777995	0.555556	0.170974		1.7611	0.816475	0.0919294	0.888889	0.828855
Com_368_pos	Daidzin	4.76	C21H20O9	416.378	Isoflavonoids	8595	3861	4767	11768	11469	2568	2961	13760	8732	14940	18560	8555		1.47785	0.563499	0.635697	0.666667	0.446532		1.62972	0.704627	0.335801	0.777778	0.963567
Com_248_pos	δ-Hexanolactone	0.71	C6H10O2	114.142	Lactones	424900	336800	351000	319500	375900	352200	389400	428700	418800	338600	283200	299700		1.11162	0.152664	0.260406	0.777778	0.173266		0.87963	-0.185032	0.143695	0.888889	0.195519
Com_284_pos	Sesamin	11.67	C20H18O6	354.353	Lignans, neolignans and related compounds	4500	5331	4310	4336	4479	5429	5807	6319	4964	5181	4782	5997		1.20854	0.273268	0.121109	0.888889	0.294709		1.12047	0.164106	0.301916	0.777778	0.173049
Com_116_neg	Erucic acid	20.25	C22H42O2	338.568	Lipids and lipid-like molecules	3454000	6456000	4379000	4623000	4424000	4028000	3689000	5467000	4314000	4227000	4063000	4149000		0.942683	-0.0851551	0.868356	0.555556	0.0633011		0.951358	-0.0719404	0.356469	0.666667	0.0724746
Com_125_pos	D-3-Phosphoglyceric acid	0.73	C3H5H2O7P	230.021	Lipids and lipid-like molecules	72650	57250	57020	59210	81480	75760	77380	63530	66060	70460	68020	91940		1.10727	0.147001	0.359113	0.777778	0.163498		1.06454	0.0902321	0.669615	0.444444	0.114819
Com_148_pos	(-)-Menthone	11.99	C10H18O	154.249	Lipids and lipid-like molecules	3850	11060	16560	16050	18640	13721	20380	24640	14754	11090	10030	5081		1.8994	0.925541	0.206165	0.888889	1.22611		0.54122	-0.885713	0.101234	1	0.990154
Com_200_pos	Methyl arachidonate	19.58	C21H34O2	318.493	Lipids and lipid-like molecules	1521	1641	1356	1732	2622	2442	2772	1826	1024	1498	1094	2161		1.24436	0.315399	0.673758	0.666667	0.22639		0.699382	-0.515847	0.191795	0.888889	0.58742
Com_212_pos	Oleic acid	18.28	C18H34O2	282.461	Lipids and lipid-like molecules	149100	288200	124500	134800	108700	286300	141400	112300	138800	100300	298700	115600		0.698647	-0.517364	0.367147	0.777778	0.463677		0.97131	-0.0419964	0.894377	0.555556	0.216466
Com_240_pos	Palmitic acid	18.32	C16H32O2	256.424	Lipids and lipid-like molecules	26940	29950	21340	34870	20350	36980	34030	26580	33640	19140	35030	21340		1.20478	0.268771	0.216802	0.777778	0.296635		0.81898	-0.288099	0.489489	0.666667	0.332308
Com_249_pos	L-Mimosine	0.71	C8H10N2O4	198.176	Lipids and lipid-like molecules	12430	4913	18330	10630	8954	6162	11020	7363	5884	12260	15200	9083		0.680262	-0.555837	0.559825	0.666667	0.443872		1.41937	0.505247	0.183281	0.888889	0.535911
Com_299_pos	Cholesterol	13.04	C27H46O	386.654	Lipids and lipid-like molecules	311800	337700	346800	340400	402900	344700	340300	337000	367700	320800	318800	330600		1.04888	0.0688508	0.320591	0.666667	0.0750159		0.891728	-0.165324	0.170939	1	0.169335
Com_301_pos	Methyl linoleate	15.28	C19H33O2	294.472	Lipids and lipid-like molecules	4335	4414	4487	2834	6610	7519	8140	3077	6126	8829	5226	15300		1.31029	0.389886	0.571861	0.666667	0.306686		1.73053	0.791215	0.285054	0.777778	0.830347
Com_446_pos	Aucubin	1.07	C15H22O9	346.33	Lipids and lipid-like molecules	85160	46890	128300	9538	54250	23450	61610	50160	82730	39450	24290	37280		0.747071	-0.420682	0.530014	0.666667	0.363009		1.15798	0.211612	0.553769	0.666667	0.586559
Com_463_pos	Celastrol	16.57	C29H38NaO4	473.599	Lipids and lipid-like molecules	3460	4176	3408	3461	4036	1524	5565	4098	6219	4474	6836	4628		1.43807	0.52413	0.0867689	0.888889	0.550738		1.76677	0.821111	0.160183	1	0.94609
Com_158_pos	N2-Methylguanosine	1.07	C11H15N5O5	297.267	Nucleic acid derivative	10770	35270	25560	95300	76640	61160	28270	31740	24590	42050	38910	54250		1.18156	0.240698	0.522863	0.555556	0.434959		0.580051	-0.785747	0.032193	1	0.807509
Com_260_pos	5-Ethyl-2'-deoxyuridine	0.64	C11H16N2O5	256.255	Nucleic acid derivative	133400	137500	113200	71470	109400	100500	127400	44130	128700	170300	101100	63910		0.781645	-0.355414	0.427325	0.777778	0.550058		1.1917	0.253027	0.74406	0.555556	0.168056
Com_262_pos	5-Methylcytidine	0.71	C10H15N3O5	257.243	Nucleic acid derivative	5511	3191	7469	4172	6071	9535	5096	5429	8779	4692	3066	9722		1.19374	0.255491	0.539437	0.444444	0.322822		0.88381	-0.178191	0.684471	0.555556	0.329374
Com_321_pos	2-Methyladenosine	0.77	C11H15N5O4	281.268	Nucleic acid derivative	9198	8808	8485	59640	94620	89120	7836	11090	16170	112200	76280	94190		1.32483	0.405804	0.372557	0.666667	0.373277		1.16143	0.215908	0.441203	0.666667	0.24737
Com_322_pos	2'-O-methyladenosine	1.17	C11H15N5O4	281.268	Nucleic acid derivative	60340	61880	33750	69550	77950	67050	51510	41360	79760	100900	70240	73820		1.10682	0.146415	0.736811	0.444444	0.155472		1.14174	0.191232	0.402819	0.777778	0.183783
Com_332_pos	Threonyl carbamoyl adenosine	3.23	C15H20N6O8	412.35	Nucleic acid derivative	9818	14300	9832	27840	30890	23930	12020	13270	13840	29280	22070	25330		1.15258	0.204864	0.338011	0.666667	0.244802		0.927655	-0.108339	0.52725	0.666667	0.122301
Com_337_pos	(2S,3R)-2-{[{9-[(2R,3R,4S,5R)-3,4-Dihydroxy-5-(hydroxymethyl)tetrahydro-2-furanyl]-9H-purin-6-yl}(methyl)carbamoyl]amino}-3-hydroxybutanoic acid (non-preferred name)	4.06	C16H22N6O8	426.38	Nucleic acid derivative	9107	14230	14270	31360	46660	31450	10340	11620	11410	37560	30130	39100		0.887335	-0.17245	0.576349	0.666667	0.157484		0.975518	-0.035759	0.937532	0.444444	0.0868409
Com_358_pos	Adenosine O-ribose	0.94	NA	NA	Nucleic acid derivative	22660	20260	17370	28650	45980	38490	20730	29160	24420	45690	34470	45770		1.23254	0.301638	0.180259	0.888889	0.321338		1.11324	0.154768	0.526142	0.555556	0.195892
Com_379_pos	2'-Deoxycytidine 5'-diphosphate	11.75	C9H12N3Na2O7P	351.161	Nucleic acid derivative	3973000	3764000	3518000	4259000	3666000	3508000	3331000	3864000	3749000	3647000	3500000	3251000		0.972368	-0.0404259	0.643328	0.666667	0.0471257		0.909473	-0.136898	0.260033	0.888889	0.139562
Com_391_pos	N-(9H-Purin-6-ylcarbamoyl)threonine	17.02	C10H12N6O4	280.24	Nucleic acid derivative	76790	113500	48890	42890	49290	110400	41530	35980	42850	56230	97920	52280		0.503219	-0.990741	0.115683	1	0.985845		1.019	0.0271609	0.854822	0.666667	0.148797
Com_422_pos	dUDP	11.75	C9H14N2O11P2	388.162	Nucleic acid derivative	3934000	3864000	3717000	4257000	3786000	3515000	3503000	3982000	3638000	3717000	3449000	3326000		0.965957	-0.0499685	0.457306	0.666667	0.0565363		0.90777	-0.139602	0.232813	0.888889	0.141985
Com_112_neg	GDP-alpha-D-glucose	0.66	C16H25N5O16P2	637.34	Nucleotide And Its Derivates	3961	5542	1979	2379	7531	791	3957	3171	2751	5549	9097	5541		0.86039	-0.216937	0.829667	0.666667	0.123928		1.88646	0.915681	0.263048	0.777778	1.48875
Com_121_neg	Inosine diphosphate	0.63	C10H14N4O11P2	522.149	Nucleotide And Its Derivates	32230	23040	18710	9944	12710	12360	32890	15500	18410	14670	17100	19010		0.902947	-0.147287	0.664599	0.666667	0.204945		1.45028	0.536329	0.02627	1	0.557156
Com_126_pos	1-Methyladenosine	1.16	C11H15N5O4	281.268	Nucleotide And Its Derivates	12942	8443	4861	23370	31100	39370	3955	5063	4552	33800	29930	37500		0.517031	-0.951677	0.167637	0.888889	0.918246		1.07875	0.109362	0.610973	0.555556	0.148862
Com_129_pos	Xanthine	0.79	C5H4N4O2	152.111	Nucleotide And Its Derivates	8878	22420	16480	26120	15760	22790	8977	14080	9979	12550	20950	36260		0.691448	-0.532307	0.373649	0.666667	0.498517		1.07871	0.109303	0.988491	0.555556	0.00806634
Com_131_pos	Allopurinol	0.7	C5H4N4O	136.111	Nucleotide And Its Derivates	25250	30250	20220	25250	68450	64940	18570	17120	29930	48260	104000	61310		0.866614	-0.206539	0.489937	0.777778	0.251868		1.34626	0.428952	0.448413	0.444444	0.50329
Com_142_pos	Adenosine 5'-monophosphate	2.9	C10H14N5O7P	347.221	Nucleotide And Its Derivates	33920	50180	77810	31220	37260	52720	114100	39340	60920	44350	64170	60320		1.32395	0.404844	0.572069	0.666667	0.38927		1.39307	0.478267	0.153875	0.888889	0.514023
Com_15_neg	Thymidine 5'-diphosphate	0.74	NA	NA	Nucleotide And Its Derivates	14820	11220	11220	6777	6827	6812	14390	16410	12070	6768	7972	10010		1.15056	0.202341	0.333585	0.777778	0.221365		1.21228	0.277728	0.254416	0.666667	0.269393
Com_165_pos	8-Hydroxyguanosine	0.97	C10H13N5O6	299.24	Nucleotide And Its Derivates	28570	21130	16860	58610	89300	90370	26720	20050	25870	115900	77060	87600		1.09135	0.126109	0.600217	0.555556	0.160806		1.17744	0.235651	0.420623	0.444444	0.258323
Com_166_pos	8-Oxo-dGMP	17.78	C10H13N5O5	283.241	Nucleotide And Its Derivates	17760	30470	14630	14620	12000	34330	16550	11130	16680	11570	36850	12770		0.705695	-0.502883	0.299739	0.777778	0.494501		1.00394	0.00566968	0.948758	0.555556	0.217415
Com_172_pos	beta-Nicotinamide mononucleotide	0.72	C11H15N2O8P	334.219	Nucleotide And Its Derivates	30950	37700	48970	151000	179300	201600	52380	40900	43430	129500	235200	230400		1.1623	0.216985	0.361043	0.777778	0.255754		1.11882	0.161977	0.722734	0.666667	0.1259
Com_174_pos	1-Methyladenine	0.82	C6H7N5	149.153	Nucleotide And Its Derivates	12050	7600	13068	15770	19300	22640	4224	31130	17410	10270	29290	31100		1.61269	0.689469	0.755205	0.666667	0.368691		1.2244	0.292072	0.807802	0.666667	0.153212
Com_23_neg	Uridine 5'-monophosphate	0.8	C9H13N2O9P	324.036	Nucleotide And Its Derivates	3977	2836	3296	1584	2002	3194	7506	2774	2773	1593	1189	3581		1.29123	0.368741	0.70723	0.666667	0.23345		0.938496	-0.0915782	0.751484	0.555556	0.256277
Com_237_pos	N6,N6-dimethyladenine	0.63	C7H9N5	163.18	Nucleotide And Its Derivates	63096	76870	77862	96382	92500	63140	74901	29280	29080	209700	294400	184100		0.611772	-0.708935	0.195549	0.888889	0.927751		2.73071	1.44928	0.00673277	1	1.50216
Com_255_pos	Guanosine	0.91	C10H13N5O5	283.241	Nucleotide And Its Derivates	24240	28490	24430	21810	26750	44670	29480	7830	36700	31320	30300	45050		0.959176	-0.0601329	0.681825	0.666667	0.363876		1.14416	0.194288	0.550275	0.777778	0.252216
Com_261_pos	5'-Deoxy-5'-(Methylthio)Adenosine	2.57	C11H15N5O3S	297.333	Nucleotide And Its Derivates	170800	118500	141300	98360	104000	81590	191400	175700	185900	113900	93980	144100		1.28425	0.360931	0.125429	1	0.407084		1.23958	0.309857	0.242785	0.777778	0.313169
Com_267_pos	5,6-Dihydro-5-methyluracil	0.6	C5H8N2O2	128.129	Nucleotide And Its Derivates	503300	444400	433500	364100	382800	371000	590200	561900	768800	494300	538700	475300		1.39075	0.47586	0.0617901	1	0.502858		1.34923	0.432132	0.00780257	1	0.447104
Com_279_pos	α-Nicotinamide adenine dinucleotide	0.72	C21H27N7O14P2	663.425	Nucleotide And Its Derivates	266400	195000	222400	247300	221600	137400	251400	404500	363200	205000	142400	405700		1.49035	0.575649	0.0974803	0.888889	0.60623		1.24212	0.31281	0.698129	0.444444	0.266113
Com_288_pos	Guanosine 3',5'-Cyclic Monophosphate	0.89	C10H12N5O7P	345.205	Nucleotide And Its Derivates	8016	4224	2633	17470	8930	11570	4264	28470	5192	3577	3942	12970		2.54999	1.35049	0.409397	0.777778	1.02605		0.53961	-0.89001	0.198999	0.777778	1.14684
Com_289_pos	GDP-L-fucose	0.8	C16H25N5O15P2	589.342	Nucleotide And Its Derivates	345	2597	1563	699	2196	944	1485	336	1292	338	2997	2573		0.69101	-0.533222	0.75463	0.777778	0.454761		1.53894	0.621939	0.819176	0.666667	0.29466
Com_313_pos	Purine	1.66	C5H4N4	120.112	Nucleotide And Its Derivates	14650	23700	26520	11890	15090	13340	10720	5797	14700	14770	13170	15200		0.481224	-1.05522	0.0885502	0.888889	1.20254		1.06994	0.0975305	0.44455	0.666667	0.11407
Com_331_pos	Thymidine	1.06	C10H14N2O5	242.229	Nucleotide And Its Derivates	248300	248400	267400	334300	334200	302100	199300	236800	231800	311400	405200	435200		0.8741	-0.194129	0.111932	1	0.213803		1.18669	0.246941	0.247523	0.777778	0.242837
Com_335_pos	Thymine	1.11	C5H6N2O2	126.113	Nucleotide And Its Derivates	40220	40470	123300	9233	5957	9918	86740	86140	107100	24572	18656	26964		1.37252	0.456825	0.340776	0.666667	0.719316		2.7956	1.48316	0.00804489	1	1.5571
Com_344_pos	Inosine-5'-monophosphate	0.78	C10H13N4O8P	348.206	Nucleotide And Its Derivates	53850	50490	54430	68910	88030	49300	68340	64350	77360	108400	115200	132100		1.32298	0.403794	0.0225614	1	0.432871		1.72469	0.786337	0.0642249	1	0.852677
Com_354_pos	Adenosine	0.97	C10H13N5O4	267.241	Nucleotide And Its Derivates	8534000	9011000	10240000	11930000	19740000	21820000	11120000	3792000	6940000	13830000	16620000	18420000		0.786468	-0.346541	0.400686	0.666667	0.518407		0.913629	-0.13032	0.774784	0.666667	0.109127
Com_355_pos	Adenine	0.75	C5H5N5	135.127	Nucleotide And Its Derivates	207500	260100	300100	543300	612000	758400	330700	109100	235700	479200	839500	746200		0.879901	-0.184587	0.587423	0.555556	0.343042		1.07901	0.109707	0.78584	0.555556	0.0916107
Com_356_pos	Adenosine 5'-Diphosphate	0.9	C10H15N5O10P2	427.201	Nucleotide And Its Derivates	164800	224100	184300	188000	169600	74090	227300	247300	204500	264600	180600	212700		1.18475	0.244585	0.187045	0.888889	0.273297		1.52401	0.607873	0.23536	0.888889	0.728637
Com_357_pos	Adenosine-3'-monophosphate	0.7	C10H14N5O7P	347.221	Nucleotide And Its Derivates	723500	591200	557900	930400	1075000	728900	736600	804600	812900	1258000	1279000	1488000		1.25713	0.330133	0.081627	1	0.365851		1.47204	0.557817	0.0545645	1	0.59397
Com_37_neg	Uridine 5'-diphospho-D-glucose	0.68	C15H24N2O17P2	566.1	Nucleotide And Its Derivates	135700	66800	74720	30830	56920	22130	56040	52170	48100	55710	93630	62420		0.563848	-0.826621	0.135156	1	0.818933		1.92719	0.946501	0.107557	0.888889	1.06089
Com_377_pos	2'-Deoxyadenosine 5'-monophosphate	0.92	C10H14N5O6P	331.222	Nucleotide And Its Derivates	15870	18290	14080	30460	59510	48770	19530	18500	27090	66690	64270	68220		1.34992	0.432871	0.120648	1	0.454194		1.43564	0.521689	0.181517	1	0.599908
Com_378_pos	2'-Deoxycytidine 5'-monophosphate	0.84	C9H14N3O7P	307.197	Nucleotide And Its Derivates	33930	35060	46620	23790	21860	22230	49390	53280	39390	28040	18530	32210		1.22879	0.297234	0.200018	0.888889	0.325345		1.16058	0.214843	0.536432	0.666667	0.197715
Com_380_pos	2-Hydroxy-6-Aminopurine	0.95	C5H5N5O	151.126	Nucleotide And Its Derivates	141300	193200	148100	184500	230800	243400	148300	115700	126100	174700	261500	215100		0.80833	-0.306984	0.167396	0.777778	0.326806		0.988766	-0.0162993	0.908359	0.555556	0.0322457
Com_396_pos	L-Dihydroorotic acid	0.85	C5H6N2O4	158.112	Nucleotide And Its Derivates	2362000	2453000	3927000	6729000	5039000	4996000	3050000	3215000	3976000	6451000	6374000	7472000		1.17147	0.228321	0.399459	0.777778	0.280056		1.21075	0.2759	0.169643	0.777778	0.297214
Com_418_pos	Cytosine	0.72	C4H5N3O	111.102	Nucleotide And Its Derivates	91500	104300	108300	182100	163300	257500	130500	89420	98220	195300	253500	243200		1.04617	0.065116	0.801344	0.555556	0.0634386		1.14779	0.198853	0.408924	0.666667	0.229076
Com_419_pos	CMP	0.74	C9H14N3O8P	323.197	Nucleotide And Its Derivates	82450	107500	82160	204200	205300	221400	123900	110600	119300	124800	203000	261000		1.30021	0.378744	0.0795916	1	0.421293		0.93327	-0.0996337	0.654663	0.666667	0.170154
Com_421_pos	Cytidine	0.74	C9H13N3O5	243.217	Nucleotide And Its Derivates	68760	143600	118500	304900	303500	528400	144700	69680	135700	261900	429400	407900		1.05809	0.0814638	0.87894	0.666667	0.119001		0.966925	-0.0485246	0.934221	0.444444	0.0476311
Com_430_pos	N6-Succinyl Adenosine	1.27	C14H17N5O8	383.313	Nucleotide And Its Derivates	79790	75680	68110	219200	258500	203600	94510	79560	90090	288700	226300	250300		1.1815	0.240621	0.0748509	0.888889	0.259546		1.12329	0.167735	0.308905	0.777778	0.178011
Com_457_pos	Hypoxanthine-9-β-D-Arabinofuranoside	0.83	C10H12N4O5	268.226	Nucleotide And Its Derivates	409100	558000	591500	1287000	1365000	1650000	703100	242200	466000	1070000	1546000	1737000		0.905492	-0.143226	0.635544	0.555556	0.287483		1.01185	0.0170025	0.986936	0.555556	0.00570588
Com_468_pos	Uracil	0.72	C4H4N2O2	112.087	Nucleotide And Its Derivates	37170	30680	49650	45940	63990	109300	46540	26010	39950	82990	105800	98100		0.957447	-0.0627358	0.826053	0.444444	0.0843578		1.30863	0.388052	0.321894	0.666667	0.492087
Com_469_pos	Uridine	0.91	C9H12N2O6	244.201	Nucleotide And Its Derivates	30420	19700	29730	41050	54040	47730	19780	17220	20680	48310	56250	40240		0.722354	-0.469221	0.14795	0.777778	0.483224		1.01386	0.0198636	0.935927	0.555556	0.0255424
Com_56_neg	dGDP	0.68	C10H15N5O10P2	427.201	Nucleotide And Its Derivates	450900	302100	331400	208200	192200	176000	414200	328600	350900	233000	248800	268100		1.00858	0.01232	0.900809	0.555556	0.0324011		1.30101	0.379628	0.0149332	1	0.394933
Com_57_neg	dGMP	0.68	C10H14N5O7P	347.221	Nucleotide And Its Derivates	26420	12000	10030	21220	18010	15150	23560	24420	19120	21170	19960	24400		1.38493	0.469816	0.297035	0.666667	0.647476		1.20504	0.269079	0.181636	0.777778	0.28811
Com_65_neg	Guanosine 5'-triphosphate	0.68	C10H16N5O14P3	523.18	Nucleotide And Its Derivates	78160	42700	53960	37470	42570	20090	39280	77300	62020	47600	50850	49650		1.02162	0.0308618	0.958076	0.444444	0.0857375		1.47908	0.564697	0.197182	1	0.659569
Com_68_neg	Flavin Adenine Dinucleotide	5.76	C27H33N9O15P2	785.55	Nucleotide And Its Derivates	7366	8291	6680	9866	11510	8423	9986	9781	9647	16380	6729	12750		1.31683	0.397068	0.0435402	1	0.435448		1.20336	0.267071	0.684093	0.666667	0.229357
Com_75_neg	ATP	0.7	C10H16N5O13P3	507.181	Nucleotide And Its Derivates	318400	188000	191100	103400	86740	64520	213300	443000	289500	82340	115500	121900		1.35599	0.439342	0.350156	0.777778	0.459622		1.25556	0.328327	0.278343	0.777778	0.347152
Com_93_neg	Uridine 5'-diphosphate	0.57	C15H24N2Na2O18P2	466.14	Nucleotide And Its Derivates	42270	22970	8628	32460	32460	25910	32640	27430	34590	27420	29840	32200		1.28148	0.357805	0.4464	0.666667	0.68122		0.984917	-0.0219261	0.900932	0.666667	0.0218921
Com_98_neg	Pseudouridine	0.9	C9H12N2O6	244.07	Nucleotide And Its Derivates	6452	4023	4827	2813	5228	1607	5633	8447	12890	4824	3214	3216		1.76251	0.817635	0.145032	0.888889	0.828436		1.16646	0.222136	0.55235	0.666667	0.383024
Com_1_neg	Mevalonic acid	0.75	C6H12O4	148.157	Organic Acid And Its Derivatives	19800	4426	9641	14470	10860	8848	16920	7647	5631	12070	13660	14860		0.891664	-0.165427	0.932206	0.555556	0.0875145		1.18761	0.248056	0.318725	0.777778	0.283263
Com_100_neg	4-Hydroxy-2-Oxoglutaric Acid	0.68	C5H6O6	162.098	Organic Acid And Its Derivatives	24130	14860	23290	16060	22500	12860	18870	11250	17300	37590	13650	15270		0.7614	-0.393273	0.287578	0.777778	0.427276		1.29347	0.371242	0.661638	0.444444	0.273889
Com_111_neg	Coumalic acid	1.15	C6H4O4	140.094	Organic Acid And Its Derivatives	1268	2820	1175	2551	1586	2412	2812	4019	372	3216	2566	759		1.36861	0.452713	0.99981	0.555556	0.0785848		0.998778	-0.00176342	0.77932	0.666667	0.293909
Com_114_neg	3-Dehydroshikimic acid	0.57	C7H8O5	172.14	Organic Acid And Its Derivatives	180000	119700	121000	136300	125600	117400	110900	109400	147300	123600	142700	163100		0.873782	-0.194655	0.493381	0.777778	0.199699		1.13209	0.178983	0.278317	0.777778	0.178946
Com_123_neg	L-Argininosuccinate	0.57	C10H18N4O6	290.273	Organic Acid And Its Derivatives	4419	2085	2813	1960	1204	401	816	803	1170	401	2810	400		0.299345	-1.74012	0.0164584	1	1.83191		1.0129	0.0184963	0.774484	0.611111	0.484817
Com_128_pos	2,6-Diaminooimelic Acid	0.7	C7H14N2O4	190.197	Organic Acid And Its Derivatives	19150	26550	5999	32200	29130	24240	10990	14680	13420	34320	42540	32840		0.756107	-0.403337	0.825423	0.666667	0.178409		1.28199	0.358387	0.0974141	1	0.375638
Com_136_pos	trans-3-Indoleacrylic acid	2.58	C11H9NO2	187.195	Organic Acid And Its Derivatives	9409000	8135000	3959000	15840000	15440000	11850000	5968000	6253000	6393000	18230000	15670000	18920000		0.865647	-0.20815	0.794175	0.666667	0.126192		1.22467	0.292393	0.143792	0.888889	0.312072
Com_154_pos	Caffeic Acid	3.08	C9H8O4	180.157	Organic Acid And Its Derivatives	13730	20390	20530	1569000	2253000	1923000	133400	72360	98540	3523000	3274000	3978000		5.56816	2.4772	0.00204898	1	2.65793		1.87554	0.907309	0.0119543	1	0.953701
Com_156_pos	N1-Acetylspermine	1.13	C12H28N4O	244.377	Organic Acid And Its Derivatives	74100	119900	64400	114100	138800	115000	87180	88130	112800	120800	115900	118100		1.11498	0.157014	0.553722	0.666667	0.217294		0.964392	-0.0523077	0.667151	0.666667	0.0549906
Com_161_pos	3-Methylcrotonylglycine	0.61	C7H11NO3	157.167	Organic Acid And Its Derivatives	8209	5097	7078	4161	7934	4636	8687	7341	7642	4925	3104	9870		1.1612	0.215623	0.362174	0.777778	0.259751		1.06981	0.0973553	0.991014	0.555556	0.229725
Com_19_neg	2-Methylglutaric Acid	0.64	C6H10O4	146.141	Organic Acid And Its Derivatives	220300	85480	18160	26480	23210	6371	100500	41920	73390	26060	12020	19930		0.666204	-0.585965	0.968502	0.555556	0.0636078		1.03477	0.0493041	0.779934	0.555556	0.25474
Com_20_neg	2-Isopropylmalic acid	0.66	C7H12O5	176.167	Organic Acid And Its Derivatives	127200	82050	18460	149200	122500	122100	50220	58100	60040	94540	102800	91260		0.739361	-0.435648	0.961748	0.666667	0.0747424		0.732859	-0.448392	0.0254911	1	0.461086
Com_208_pos	N-(2-Hydroxyethyl)iminodiacetic acid	0.81	C6H11NO5	177.155	Organic Acid And Its Derivatives	218500	202900	184900	239200	298200	229900	289000	359800	369400	265200	255200	308800		1.67937	0.747917	0.00827539	1	0.803368		1.08067	0.111929	0.467122	0.777778	0.130392
Com_221_pos	Kynurenic acid	2.5	C10H7NO3	189.167	Organic Acid And Its Derivatives	60740	42420	26750	83630	101900	73020	33860	34380	36440	100900	91460	118300		0.805789	-0.311527	0.566277	0.666667	0.254683		1.20155	0.264893	0.204906	0.777778	0.285908
Com_245_pos	gamma-Aminobutyric acid	0.69	C4H9NO2	103.12	Organic Acid And Its Derivatives	62580	166600	84490	452100	570900	446900	75250	107300	78470	538700	503300	571100		0.832148	-0.265087	0.750376	0.555556	0.177627		1.09742	0.134118	0.349856	0.777778	0.152717
Com_27_neg	L-Tartaric acid	0.64	C4H6O6	150.016	Organic Acid And Its Derivatives	2749	4321	1572	3526	3138	3924	2750	2354	2746	4715	3135	5101		0.908355	-0.138673	0.960706	0.555556	0.0399581		1.22318	0.290633	0.351704	0.666667	0.28038
Com_273_pos	10-Formyl-THF	2.02	C20H23N7O7	473.439	Organic Acid And Its Derivatives	199500	142300	97270	223600	239100	174700	156200	157900	165600	262200	202500	270300		1.09254	0.127681	0.594127	0.666667	0.205536		1.15312	0.205545	0.340023	0.777778	0.220979
Com_29_neg	Suberic acid	0.63	C8H14O4	174.194	Organic Acid And Its Derivatives	48600	53280	19600	57230	59140	62750	20750	30570	47800	49350	44620	47420		0.815937	-0.293471	0.69137	0.666667	0.270844		0.789359	-0.341246	0.00410235	1	0.354722
Com_291_pos	α-Keto-γ-(methylthio)butyric acid	15.27	C5H8O3S	148.18	Organic Acid And Its Derivatives	13560000	11910000	12700000	11320000	12240000	12860000	14680000	14200000	14030000	13540000	13190000	13120000		1.12418	0.168875	0.0736063	1	0.184588		1.09418	0.129849	0.125268	1	0.13666
Com_3_neg	Citric acid	0.6	C6H8O7	192.027	Organic Acid And Its Derivatives	195400000	182200000	122000000	231400000	228800000	229900000	161000000	182400000	176900000	219800000	210200000	220600000		1.04143	0.0585702	0.727725	0.555556	0.0944372		0.942762	-0.0850346	0.0569236	1	0.0889255
Com_307_pos	Dl-2-Aminooctanoic Acid	0.74	C8H17NO2	159.226	Organic Acid And Its Derivatives	59460	53980	62760	140700	151900	98540	69330	76330	58510	166500	137100	194000		1.15874	0.212557	0.202344	0.777778	0.223614		1.27218	0.347301	0.217184	0.777778	0.375632
Com_31_neg	Isocitrate	0.48	C6H8O7	192.124	Organic Acid And Its Derivatives	43980	6268	1570	34120	34460	10980	1959	6272	9409	7446	5879	48360		0.340422	-1.5546	0.710671	0.555556	0.729028		0.775327	-0.367124	0.486503	0.666667	0.956475
Com_364_pos	Phosphoric Acid	0.77	H3O4P	97.995	Organic Acid And Its Derivatives	10420000	12080000	13670000	17190000	16840000	18210000	13000000	13130000	12420000	23860000	25560000	24000000		1.0658	0.0919373	0.470848	0.666667	0.109294		1.40544	0.491018	0.000458724	1	0.510043
Com_373_pos	D-2-Aminobutyric acid	0.71	C4H9NO2	103.12	Organic Acid And Its Derivatives	270200	323200	243500	508500	521500	449600	185400	252700	211700	553200	502800	520600		0.776437	-0.36506	0.106036	0.888889	0.396699		1.06556	0.0916095	0.306538	0.666667	0.0976349
Com_375_pos	2-Aminoethylphosphonate	4.84	C2H8NO3P	125.064	Organic Acid And Its Derivatives	29580	27970	20420	16770	15720	12430	14930	14010	10850	13790	12730	4563		0.510324	-0.970513	0.0121437	1	1.04391		0.691963	-0.531232	0.316833	0.777778	0.711802
Com_389_pos	DL-Pipecolinic acid	0.75	C6H11NO2	129.159	Organic Acid And Its Derivatives	103000000	98430000	80240000	42300000	52920000	42650000	79730000	85030000	83740000	63350000	51690000	56430000		0.882238	-0.18076	0.255549	0.777778	0.187347		1.24371	0.314648	0.0824024	0.888889	0.331422
Com_40_neg	Sebacic acid	0.63	C10H18O4	202.247	Organic Acid And Its Derivatives	15510	11910	15530	11070	15150	10760	10680	9937	13490	15100	15890	12310		0.794109	-0.33259	0.143897	0.888889	0.362036		1.1709	0.227622	0.295842	0.777778	0.245833
Com_423_pos	Xanthurenic acid	2.14	C10H7NO4	205.167	Organic Acid And Its Derivatives	57590	37720	17640	79970	78170	53180	29820	29390	34730	86230	74950	103500		0.831695	-0.265873	0.846036	0.666667	0.126541		1.25251	0.32482	0.231269	0.777778	0.351819
Com_427_pos	Pyrrole-2-Carboxylic Acid	0.73	C5H5NO2	111.099	Organic Acid And Its Derivatives	31260	40430	37460	43840	38090	73580	49740	23170	23390	56160	61080	41490		0.882272	-0.180704	0.541211	0.666667	0.300607		1.02071	0.0295675	0.845454	0.555556	0.109394
Com_436_pos	4-Guanidinobutyric acid	0.78	C5H11N3O2	145.16	Organic Acid And Its Derivatives	191600	206700	120800	268100	267500	325300	167000	158100	204000	293100	228800	244000		1.01926	0.0275279	0.845288	0.555556	0.0616427		0.88965	-0.16869	0.297485	0.777778	0.177525
Com_437_pos	4-Acetamidobutyric Acid	0.78	C6H11NO3	145.156	Organic Acid And Its Derivatives	483200	325500	329700	371300	381200	460000	347600	417800	432300	352600	332900	408100		1.05209	0.073259	0.692266	0.666667	0.107602		0.901938	-0.1489	0.323086	0.777778	0.155625
Com_445_pos	Azelaic Acid	0.98	C9H16O4	188.221	Organic Acid And Its Derivatives	187500	146900	145100	179900	179100	195400	159200	166000	171900	190300	165500	164900		1.0367	0.0520053	0.664584	0.666667	0.069853		0.939214	-0.0904749	0.321307	0.777778	0.0960838
Com_448_pos	Pipecolic acid	0.79	C6H11NO2	129.157	Organic Acid And Its Derivatives	22430000	22370000	18090000	9630000	11900000	9324000	19430000	18560000	17880000	13360000	13710000	12490000		0.888377	-0.170757	0.24616	0.777778	0.177832		1.28217	0.358585	0.0663353	1	0.379853
Com_48_neg	Adipic acid	0.7	C6H10O4	146.058	Organic Acid And Its Derivatives	153400	74130	60430	20740	39190	15570	97580	76370	51860	18360	20720	31850		0.784171	-0.350759	0.604582	0.444444	0.300912		0.93947	-0.0900807	0.966426	0.555556	0.131121
Com_49_neg	2–furanoic acid	0.6	C5H4O3	112.084	Organic Acid And Its Derivatives	75280	97690	28630	161700	103100	92180	48210	80410	70980	67810	78020	88940		0.990079	-0.0143839	0.841011	0.555556	0.141087		0.657656	-0.604595	0.134319	1	0.590635
Com_64_neg	Phosphoenolpyruvic acid	0.61	C3H5O6P	168.042	Organic Acid And Its Derivatives	4310	1172	782	4301	3910	4301	2343	4302	3518	5089	1563	5889		1.62245	0.69817	0.289384	0.666667	1.14827		1.00232	0.00333997	0.763403	0.666667	0.292627
Com_79_neg	Citraconic Acid	0.57	C5H6O4	130.099	Organic Acid And Its Derivatives	43510	21570	1959	43140	54120	31360	5875	7444	17260	14110	23140	13320		0.456137	-1.13246	0.788527	0.666667	0.475778		0.393174	-1.34676	0.0166636	1	1.40887
Com_122_neg	Sucralose	0.63	C12H19Cl3O8	397.634	Organic oxygen compounds	22610	21870	3997	12730	18290	10350	21930	5583	11880	14370	10390	16720		0.812612	-0.299361	0.891136	0.555556	0.169426		1.00266	0.00383094	0.959563	0.555556	0.116722
Com_234_pos	Nicotinate ribonucleoside	0.76	C11H13NO6	255.224	Organic oxygen compounds	59180	54760	38590	111000	125500	80030	46240	61430	44090	135700	115600	125900		0.994952	-0.00730144	0.997857	0.444444	0.0206566		1.19167	0.252987	0.289633	0.888889	0.287103
Com_276_pos	Methional	0.77	C4H8OS	104.171	Organic oxygen compounds	41270	50100	30850	92000	81370	87750	30570	51220	34450	67890	85540	91000		0.951072	-0.0723738	0.803637	0.555556	0.0888078		0.936083	-0.0952916	0.512158	0.666667	0.109003
Com_404_pos	Muscone	18.81	C16H30O	238.409	Organic oxygen compounds	130000	142100	128200	133100	139200	168000	129000	141100	154300	125100	134100	160400		1.0602	0.084343	0.413062	0.666667	0.0886976		0.952987	-0.0694722	0.661511	0.666667	0.0756057
Com_73_neg	5-Phosphoribosyl 1-pyrophosphate	0.62	C5H13O14P3	390.07	Organic oxygen compounds	2408	2806	731	2566	1787	799	999	1202	2000	2801	3998	2411		0.706644	-0.500944	0.647521	0.666667	0.375961		1.78766	0.838069	0.18374	0.888889	1.00193
Com_202_pos	Ligustilide	12.62	C12H14O2	190.238	Organoheterocyclic compounds	7284	1779	5767	23480	52130	33660	19621	19297	19787	68140	43900	80860		3.95853	1.98496	0.0720071	1	2.3973		1.76535	0.819956	0.118777	0.888889	0.896456
Com_383_pos	Butylphthalide	15.81	C12H14O2	190.238	Organoheterocyclic compounds	10990	6804	16510	9967	12020	8897	8046	8794	8313	12510	7665	5289		0.733238	-0.447646	0.436703	0.666667	0.387024		0.824505	-0.278401	0.430617	0.666667	0.370559
Com_443_pos	Sepiapterin	1.32	C9H11N5O3	237.215	Organoheterocyclic compounds	8637	1526	4270	14920	9413	6777	8940	2729	3234	10930	23870	14500		1.03256	0.0462316	0.866482	0.444444	0.179924		1.5847	0.664209	0.227879	0.777778	0.701075
Com_110_neg	Sinigrin	0.63	C10H16KNO9S2	397.46	Others	11820	13450	11480	12200	11030	13380	13740	11800	14570	12580	22300	20450		1.09143	0.126218	0.343612	0.777778	0.134931		1.51134	0.595824	0.153287	0.888889	0.580627
Com_115_neg	3-Hydroxy-4-methyl-3-carboxypentanoate	0.7	NA	NA	Others	802700	950300	550500	593200	291600	265400	608700	665900	518800	246800	176300	281800		0.778554	-0.36113	0.29026	0.777778	0.359677		0.61285	-0.706394	0.222991	0.888889	0.659017
Com_130_pos	2-Amino-1,3,4-tetradecanetriol	7.8	C14H31NO3	261.4	Others	21310	54000	46620	181100	94690	33310	86910	156500	87690	27390	32420	127900		2.71549	1.44121	0.0485277	1	1.6136		0.607279	-0.719568	0.481077	0.777778	0.819952
Com_159_pos	8-Chlro-1-tetrahydronorharmanone	1.07	C11H9ClN2O	220.655	Others	239700	205300	125200	199600	243900	180100	175500	119100	184400	389700	215400	201200		0.840056	-0.251442	0.553543	0.777778	0.243922		1.29298	0.370696	0.415689	0.777778	0.328347
Com_177_pos	1-Decanoyl-2-hydroxy-sn-glycero-3-phosphocholine	10.26	NA	NA	Others	4774	2779	470	2847	2329	4217	6450	3445	2013	3827	1592	2067		1.48423	0.569717	0.462364	0.666667	1.02435		0.796976	-0.327391	0.449922	0.777778	0.399506
Com_190_pos	(-)-Norepinephrine N-hexoside	0.77	C14H21NO8	331.32	Others	198900	285000	238900	596200	881400	802400	267600	272100	356300	881100	663100	727300		1.23962	0.309902	0.195519	0.777778	0.33862		0.996272	-0.00538852	0.986699	0.555556	0.0571776
Com_191_pos	(+-)-Baclofen	9.53	C10H12ClNO2	213.661	Others	331700	422400	308100	742400	425900	361600	250600	1334000	600600	232900	289000	252700		2.05724	1.04071	0.400362	0.666667	0.802942		0.506308	-0.981914	0.0902699	1	0.95194
Com_209_pos	3-Hydroxy-9,10-Dimethoxypterocarpan	0.63	C17H16O5	300.306	Others	93900	78280	85670	58330	105100	137600	78650	51870	106800	85870	73310	79210		0.92038	-0.119698	0.62106	0.555556	0.191538		0.791914	-0.336584	0.562578	0.666667	0.270156
Com_215_pos	O-Acetylserine	0.76	C5H9NO4	147.129	Others	33250000	29030000	26460000	24670000	25840000	24960000	30860000	33380000	31380000	27210000	24240000	28700000		1.07753	0.107728	0.36054	0.777778	0.123286		1.06201	0.0867992	0.366009	0.666667	0.0910911
Com_219_pos	N-Lauryldiethanolamine	0.6	C16H35NO2	273.455	Others	69350	80850	44080	26840	88470	68870	48980	28230	51370	80530	69200	43750		0.661828	-0.595471	0.191647	0.777778	0.648937		1.05049	0.071068	0.765289	0.555556	0.206523
Com_223_pos	(Lycoperoside H) FA or (Hydroxy-α-Tomatine) FA I	12.71	NA	NA	Others	21452	19806	26532	21460	36650	19650	28605	27514	26810	60890	36310	72680		1.22332	0.290804	0.133269	1	0.326004		2.18467	1.12742	0.0522759	0.888889	1.17698
Com_227_pos	Apo-13-zeaxanthinone	14.54	C18H26O2	274.4	Others	5699	5078	9670	1937	5095	4338	6786	2386	1503	5888	10740	21370		0.522081	-0.937653	0.20164	0.777778	1.27198		3.34195	1.74069	0.0766269	1	1.72667
Com_235_pos	trans-2-Hexenal	12.33	C6H10O	98.143	Others	16180000	14410000	15990000	14340000	15740000	14920000	14610000	15360000	15220000	13900000	15280000	15260000		0.970159	-0.0437071	0.523066	0.666667	0.0468335		0.987556	-0.0180662	0.773329	0.444444	0.0202618
Com_239_pos	Urea	0.63	CH4N2O	60.055	Others	17480	12660	13370	18240	35740	22650	15650	10240	13210	27650	32090	161400		0.898644	-0.154178	0.521916	0.666667	0.174089		2.88581	1.52898	0.311488	0.777778	1.16005
Com_241_pos	O-Phosphocholine	0.77	C5H15ClNO4P	219.604	Others	2124000	4292000	1839000	6926000	7757000	5971000	576000	670400	508100	4841000	4521000	5624000		0.212538	-2.23421	0.0220712	1	2.31312		0.725574	-0.462806	0.0337973	1	0.481064
Com_264_pos	Acetylcholine	0.82	C7H16ClNO2	181.66	Others	251400	243700	153800	268300	363800	279200	181300	239100	202300	354300	281200	327200		0.959624	-0.0594589	0.901631	0.666667	0.0431734		1.0564	0.0791602	0.639842	0.666667	0.106441
Com_268_pos	Biliverdin	11	C33H34N4O6	582.646	Others	14200	7741	3272	16250	14270	5661	11750	9273	9220	11300	4174	11550		1.1995	0.262433	0.507454	0.666667	0.535119		0.746911	-0.420991	0.568259	0.777778	0.473743
Com_286_pos	Hamaudol Glycoside	8.17	C21H26O10	438.425	Others	7844	2699	1145	20840	19450	17280	2061	9407	2891	41400	21830	29430		1.22852	0.296927	0.719205	0.666667	0.463973		1.60952	0.686629	0.128552	1	0.666998
Com_290_pos	Viscumamide	24.15	C30H55N5O5	565.79	Others	30350	34100	22880	32370	28330	31400	28630	39520	27280	31650	41590	33670		1.09275	0.127966	0.622838	0.444444	0.138063		1.1608	0.215124	0.219133	0.888889	0.221675
Com_314_pos	Pseudolaric acid B +NH3	11.15	C23H28O8	432.464	Others	5372	7282	2260	4317	1047	6775	3705	3193	6675	1719	3054	4485		0.910084	-0.135928	0.933034	0.555556	0.0589526		0.762666	-0.390877	0.898079	0.555556	0.190301
Com_320_pos	Lycoperodine	3.75	C12H12N2O2	216.236	Others	170700	142000	61720	64020	275200	143400	92170	11620	120500	443200	245100	67030		0.599033	-0.739292	0.391323	0.777778	1.27563		1.56506	0.646219	0.642243	0.666667	0.528187
Com_330_pos	Arabidopyl ketoadipic acid	18.27	C15H14O9	338.27	Others	3182	5574	3035	5450	3624	4700	2930	4240	4557	2883	3889	5741		0.994572	-0.00785209	0.947576	0.444444	0.0276232		0.908451	-0.13852	0.632963	0.555556	0.182667
Com_334_pos	(S)-(+)-2-(anilinomethyl) pyrrolidine	4.06	C11H16N2	176.258	Others	2911	5010	2201	10110	17540	10100	8113	3438	3053	27560	23020	28830		1.4428	0.528869	0.45511	0.777778	0.51629		2.10358	1.07284	0.0388626	1	1.16161
Com_338_pos	Lipoamide	2.57	C8H15NOS2	205.341	Others	279500	235500	120200	438000	451800	350800	166100	171800	187700	507300	456700	549500		0.827456	-0.273246	0.665003	0.666667	0.204263		1.21997	0.286851	0.112834	1	0.304024
Com_343_pos	iP9G	0.77	C16H23N5O5	365.384	Others	3254000	3157000	3677000	2967000	2764000	2691000	3468000	3873000	3958000	2710000	2580000	2553000		1.12004	0.163555	0.14133	0.888889	0.17788		0.931251	-0.102757	0.122217	0.888889	0.105889
Com_345_pos	Sattabacin	4.81	C13H18O2	206.28	Others	157100	117600	131300	231200	237400	200300	137900	148000	151800	265200	219400	289000		1.07808	0.108463	0.440987	0.666667	0.129578		1.15653	0.209797	0.229318	0.777778	0.216326
Com_382_pos	3-N-butyl-4,5-dihydrophthalide	11.59	C12H16O2	192.254	Others	28380	23010	25180	38280	34210	31150	29200	32430	38600	27800	40680	21400		1.309	0.388463	0.0635196	1	0.416043		0.867233	-0.205509	0.45391	0.666667	0.27727
Com_439_pos	5-Sulfanyl-1-pentanesulfonamide	17.08	C5H13NO2S2	183.29	Others	10380	12250	7796	3850	6344	11130	4000	2151	3060	5628	14130	7101		0.302735	-1.72387	0.00712935	1	1.88705		1.25957	0.332928	0.587028	0.666667	0.376171
Com_442_pos	5-Hydroxymethylfurfural	0.78	C6H6O3	126.11	Others	244900	219800	215700	163600	176700	188500	260300	307100	284900	189600	182300	154200		1.25265	0.324978	0.0237186	1	0.350673		0.994894	-0.00738513	0.927482	0.555556	0.0181496
Com_447_pos	p-Nitroaniline	1.06	C6H6N2O2	138.124	Others	35250	24180	10260	28700	20040	19450	35500	29010	33810	35350	17050	29970		1.41082	0.496533	0.333828	0.777778	0.718794		1.20795	0.272559	0.571486	0.666667	0.246032
Com_450_pos	Roseoside	4.74	C19H30O8	386.437	Others	17440	9996	24670	17230	24890	15130	18750	20520	18900	27810	15940	21350		1.11638	0.158826	0.574962	0.666667	0.275345		1.13712	0.185382	0.596874	0.666667	0.210962
Com_47_neg	γ,γ-Dimethylallyl pyrophosphate	0.71	C5H12O7P2	246.092	Others	71450	72480	15570	79520	111300	42210	56930	62090	47380	60520	52560	191300		1.04326	0.061099	0.681643	0.666667	0.380251		1.30618	0.385358	0.762346	0.444444	0.324981
Com_470_pos	Epigoitrin	0.77	C5H7NOS	129.18	Others	517200	536200	508600	482200	732400	532100	453300	501700	533000	624900	523200	749200		0.952625	-0.0700199	0.40027	0.777778	0.0790639		1.08622	0.119316	0.618182	0.666667	0.161473
Com_471_pos	lactucopicrin	12.2	C23H22O7	410.417	Others	6271	12020	5750	6352	5696	12970	7743	9211	6405	9400	13700	11890		0.971632	-0.0415184	0.949911	0.666667	0.0460063		1.39859	0.483976	0.263836	0.777778	0.594249
Com_475_pos	Nicotianamine	0.79	C12H21N3O6	303.312	Others	188800	182700	140700	141200	186400	150000	189600	303800	194800	142700	136800	298600		1.34362	0.426121	0.208093	1	0.436498		1.21043	0.275516	0.667059	0.555556	0.231274
Com_477_pos	Rhodomyrtone	13.03	C26H34O6	442.54	Others	12940000	12360000	11570000	12030000	11030000	10970000	11540000	12440000	11620000	10930000	10520000	9751000		0.965555	-0.0505702	0.4438	0.666667	0.0545091		0.916867	-0.125215	0.125756	1	0.130909
Com_67_neg	Lobetyolin +HCOOH	0.81	C20H28O8.HCOOH	442.46	Others	4848	3621	4449	1206	3618	1607	3633	4024	3627	1206	2413	1607		0.87351	-0.195104	0.272185	0.666667	0.202937		0.812626	-0.299336	0.747338	0.555556	0.207653
Com_132_pos	Agmatine Sulfate	0.63	C5H14N4	130.191	Phenolamides	3650	4143	1579	2035	3174	3303	1698	2538	2423	7682	3459	4229		0.710521	-0.493051	0.469119	0.666667	0.431023		1.80569	0.852547	0.136169	1	0.832072
Com_143_pos	N', N''-DiFeruloylspermidine	15.75	C27H35N3O6	497.58	Phenolamides	9495	11150	10380	12060	10870	12530	13040	10170	16240	14660	10930	9581		1.27156	0.346594	0.23365	0.777778	0.350442		0.99185	-0.0118062	0.878153	0.555556	0.0388894
Com_144_pos	N', N''-DiFeruloylagamtine-N-arabinoside	17.37	NA	NA	Phenolamides	8753	8871	10870	17180	9216	11350	12950	9515	10810	9205	13500	15790		1.16779	0.223781	0.255433	0.777778	0.238295		1.01984	0.0283473	0.910038	0.444444	0.0687883
Com_195_pos	Spermidine derivative	17.31	C8H21N3O6	255.27	Phenolamides	12680	24060	10860	14600	10020	25590	16510	14580	18040	8486	24590	11120		1.03214	0.0456427	0.750434	0.666667	0.147359		0.880223	-0.184059	0.723794	0.666667	0.301624
Com_259_pos	N-Caffeoylagmatine	2.88	C14H20N4O3	292.33	Phenolamides	8542	9999	6804	9234	14350	5640	8271	9271	6322	13460	11560	17030		0.941566	-0.0868653	0.723629	0.666667	0.0946358		1.43889	0.524952	0.254939	0.777778	0.639846
Com_316_pos	N-p-Coumaroylspermidine	2.98	C16H25O2N3	291.39	Phenolamides	133500	101200	69140	131200	127200	116000	58830	68300	65120	177500	136700	201000		0.632734	-0.660328	0.150219	1	0.662749		1.37607	0.460552	0.101829	1	0.463404
Com_317_pos	N-p-Coumaroylagmatine	15.3	C14H20N4O2	276.334	Phenolamides	24450	25730	29390	25810	19490	17850	27310	22330	25150	21100	32330	29280		0.939927	-0.0893792	0.480533	0.666667	0.0983901		1.30974	0.389279	0.19411	0.888889	0.402771
Com_318_pos	N-Sinapoylagmatine	18.28	C16H24N4O4	336.39	Phenolamides	3670	5457	3388	5422	3965	3973	3942	2291	2796	3999	4444	5572		0.721454	-0.47102	0.202945	0.777778	0.516811		1.04903	0.0690517	0.747401	0.777778	0.0738694
Com_360_pos	N', N''-DiSinapoylspermidine	4.72	C29H39N3O8	557.63	Phenolamides	15569	2063	1316	25320	27820	26270	2085	9011	18792	58050	47120	65360		1.57737	0.657521	0.518213	0.777778	1.13381		2.14746	1.10263	0.0108518	1	1.13215
Com_390_pos	N', N'', N'''-DiFeruloyl,Sinapoylspermidine	17.31	NA	NA	Phenolamides	1119	2627	995	1005	1723	1702	1495	2580	657	1721	1580	1394		0.998102	-0.00274132	0.928943	0.444444	0.0876004		1.05982	0.0838185	0.691522	0.555556	0.129587
Com_474_pos	Feruloylputrescine	3.39	C14H20N2O3	264.32	Phenolamides	6984	7427	5681	7857	7625	18870	2797	5806	9210	4380	12820	9516		0.886572	-0.173691	0.585022	0.555556	0.357653		0.777713	-0.36269	0.598152	0.444444	0.384285
Com_476_pos	N-Feruloylspermidine derivative	16.05	NA	NA	Phenolamides	6796	6927	8438	13640	12270	9950	7206	6455	9425	12150	4777	13230		1.04174	0.0589952	0.817906	0.555556	0.0513507		0.840965	-0.249883	0.516561	0.666667	0.418103
Com_179_pos	4-Hydroxybenzoate	2.98	C7H6O3	138.121	Phenolic acids	31400	17110	13810	17780	20750	20630	24150	17110	15160	38060	40920	35040		0.905327	-0.143489	0.854	0.5	0.0903613		1.92732	0.946593	0.000672631	1	0.983167
Com_296_pos	Ethyl ferulate	29.31	C12H14O4	222.24	Phenolic acids	168500	184900	174800	181400	177200	184300	190000	179300	172300	185500	162900	175000		1.02537	0.0361434	0.558602	0.666667	0.0405596		0.964082	-0.0527726	0.422899	0.666667	0.0577372
Com_82_neg	4-Hydroxybenzoic acid	0.78	C7H6O3	138.121	Phenolic acids	806	2412	803	401	401	1204	401	2114	401	804	401	1206		0.725193	-0.463564	0.492929	0.777778	0.792134		1.20189	0.26531	0.65881	0.666667	0.369658
Com_102_neg	Coniferin	0.87	C16H22O8	342.341	Phenols	292700000	281100000	262400000	193900000	184900000	196000000	321800000	325700000	278200000	189900000	171800000	184000000		1.10703	0.146697	0.182745	0.777778	0.156275		0.949374	-0.074952	0.218163	0.888889	0.07895
Com_263_pos	Acetaminophen	1.17	C8H9NO2	151.163	Phenols	156100	189800	227700	197700	272600	268200	204900	79930	137100	191300	282900	212600		0.735582	-0.443041	0.311658	0.777778	0.575669		0.929993	-0.104708	0.653261	0.555556	0.115122
Com_319_pos	3,4-Dihydroxybenzaldehyde	3.31	C7H6O3	138.12	Phenols	1638000	2826000	1785000	1965000	2093000	1615000	1016000	1268000	1114000	3400000	3016000	3818000		0.543767	-0.878939	0.0603374	1	0.910462		1.80398	0.851186	0.00491923	1	0.885523
Com_325_pos	(-)-Maackiain	0.6	C16H12O5	284.263	Phenols	4549	9234	8904	10550	5574	8908	7697	8418	8352	5269	12540	11990		1.07846	0.108971	0.647151	0.666667	0.197583		1.19044	0.25149	0.708831	0.666667	0.231221
Com_359_pos	Miyabenol C	0.75	C42H32O9	680.698	Phenols	3633	4790	7295	3662	4838	1838	7402	2695	12310	2118	5647	6624		1.42556	0.511532	0.686243	0.666667	0.348411		1.39186	0.477009	0.554358	0.777778	0.444545
Com_39_neg	IsochlorogenicacidC	0.9	C25H24O12	516.458	Phenols	20980	30050	22340	12990	7793	11300	16610	16420	15420	6090	12970	15030		0.660352	-0.598694	0.0624526	1	0.628895		1.06256	0.0875395	0.971394	0.555556	0.0623592
Com_395_pos	4-Nitrophenol	29.43	C6H5NO3	139.109	Phenols	179000	160500	150600	133100	146100	124800	159200	153500	134200	129800	128000	110000		0.911855	-0.133124	0.271151	0.777778	0.144157		0.910396	-0.135434	0.249667	0.777778	0.141541
Com_434_pos	6-Gingerol	10.52	C17H26O4	294.386	Phenols	7370000	27340000	6105000	23290000	35920000	30850000	24750000	26450000	29490000	8948000	4834000	8810000		1.97697	0.98329	0.189704	0.777778	1.43416		0.250855	-1.99507	0.00711714	1	2.11052
Com_51_neg	Prunindihydrochalcone	7.38	C21H24O10	436.409	Phenols	2540	1614	1424	6426	6089	6764	32780	36410	36450	127300	99600	128900		18.9387	4.24326	0.00257073	1	4.63657		18.4553	4.20596	0.000227961	1	4.35491
Com_70_neg	Parishin E	16.55	C19H24O13	460.386	Phenols	6186	6608	7399	9461	5868	7621	6165	4998	6065	6958	6201	6828		0.853167	-0.2291	0.137435	1	0.250768		0.870893	-0.199432	0.477485	0.666667	0.182948
Com_71_neg	Orcinol glucosid	12.46	C13H18O7	286.278	Phenols	19180	5821	15320	3377	942	5092	7332	3306	4184	1296	2303	1198		0.3676	-1.44379	0.108156	0.888889	1.46966		0.509723	-0.972216	0.434323	0.666667	0.790832
Com_96_neg	8-Gingerol	0.84	C43H32O20	868.702	Phenols	8807	2400	399	2004	801	399	1202	401	4405	1199	399	401		0.517663	-0.949914	0.707	0.555556	0.723271		0.623908	-0.680596	0.537532	0.611111	0.601359
Com_169_pos	Protocatechuic Acid	0.59	C7H6O4	154.12	Phenols And Its Derivatives	245000	191000	203800	388400	355800	300700	219300	298700	231500	213200	313200	374500		1.17146	0.228307	0.274104	0.777778	0.243203		0.862188	-0.213926	0.426565	0.666667	0.253643
Com_10_neg	Pinoresinol-glucoside	9.17	C26H32O11	520.526	Phenylpropanoids	272	2067	257	1530	534	1161	1205	2114	291	1469	424	405		1.3906	0.475708	0.579994	0.777778	0.860509		0.712558	-0.48892	0.452616	0.777778	0.663599
Com_113_neg	Sibiricose A6	6.29	C23H32O15	548.491	Phenylpropanoids	1219	2874	1063	4038	2668	2225	843	2755	1609	2444	2248	1396		1.00989	0.0142001	0.998158	0.444444	0.0150754		0.681671	-0.552853	0.20045	0.777778	0.573849
Com_139_pos	Pterostilbene	0.61	C16H16O3	256.296	Phenylpropanoids	30840	32150	21370	87660	58850	42150	34050	66470	34720	38520	52570	130500		1.60313	0.680891	0.178582	1	0.682135		1.17455	0.232104	0.887013	0.555556	0.123297
Com_162_pos	6-Methylcoumarin	4.37	C10H8O2	160.169	Phenylpropanoids	230073	251500	222719	543300	839900	593500	230025	247720	250447	400000	383900	464000		1.03393	0.0481452	0.496351	0.555556	0.0530352		0.631305	-0.663592	0.061796	1	0.671521
Com_218_pos	4-Hydroxycoumarin	9.18	C9H6O3	162.142	Phenylpropanoids	5439	2077	1217	16060	17520	13660	2585	3099	2929	9283	7956	12060		0.986259	-0.0199615	0.724465	0.666667	0.290343		0.620216	-0.689158	0.0359353	1	0.734376
Com_231_pos	8-hydroxy-6,7-dimethoxycoumarin	11.26	C11H10O5	222.197	Phenylpropanoids	1315000	1687000	1345000	1240000	1375000	1493000	1540000	1748000	1429000	2063000	1614000	1076000		1.08512	0.11785	0.444078	0.777778	0.132718		1.15701	0.210402	0.614735	0.666667	0.175009
Com_242_pos	Osthole	12.91	C15H16O3	244.286	Phenylpropanoids	3165	2727	3255	43530	56090	54630	19623	20800	25167	64870	46080	79260		7.17066	2.84211	5.82e-05	1	3.06894		1.23313	0.302323	0.360659	0.777778	0.302321
Com_269_pos	p-Coumaraldehyde	7.9	C9H8O2	148.159	Phenylpropanoids	78480	38850	49540	127400	126200	125900	48970	45540	67130	93800	282000	219700		0.968658	-0.0459404	0.990793	0.555556	0.0526971		1.56917	0.650002	0.402023	0.666667	0.531703
Com_387_pos	Gomisin D	12.27	C28H34O10	530.564	Phenylpropanoids	1279	1309	381	519	2099	729	1107	1503	1234	1440	504	1608		1.29471	0.372631	0.441481	0.444444	0.607873		1.06125	0.085763	0.830215	0.444444	0.37609
Com_440_pos	6,7-Dimethoxy-4-Methylcoumarin	6.51	C12H12O4	220.221	Phenylpropanoids	7829	7369	5041	11510	3334	8987	3404	10141	3975	25620	37030	24970		0.865655	-0.208135	0.550932	0.666667	0.395699		3.67672	1.87842	0.0531181	1	2.12318
Com_461_pos	Scopoletin	4.48	C10H8O4	192.168	Phenylpropanoids	305775	334411	258643	771700	1160000	946800	269294	271044	293230	540800	503300	701700		0.927393	-0.108747	0.454444	0.666667	0.110058		0.606496	-0.721429	0.0338577	1	0.749986
Com_199_pos	Cinnamaldehyde	2.87	C9H8O	132.159	Phenylpropanoids and polyketides	14296	11744	9631	2284	14381	5188	5167	5972	4159	6441	2969	6665		0.428864	-1.22141	0.00562863	1	1.31779		0.735597	-0.443013	0.881157	0.555556	0.346901
Com_315_pos	Psoralen	8.12	C11H6O3	186.163	Phenylpropanoids and polyketides	6217	8553	12680	21740	23820	18200	12910	16330	14630	32570	20950	26640		1.59818	0.676429	0.12207	1	0.790881		1.25721	0.330231	0.231675	0.777778	0.331859
Com_365_pos	Phloretin	7.75	C15H14O5	274.269	Phenylpropanoids and polyketides	14689	3101	4203	16530	18240	6109	16460	20170	23900	79920	50020	80050		2.75224	1.46061	0.114476	1	1.94022		5.13687	2.36089	0.0243362	1	2.57385
Com_435_pos	p-Coumaric acid	3.64	C9H8O3	164.158	Phenylpropanoids and polyketides	3448937	3347177	124300	592700	692500	577400	4241000	3977000	4334000	5288000	4412000	5580000		1.81376	0.858987	0.356732	1	2.04411		8.20359	3.03625	3.05116e-05	1	3.14747
Com_138_pos	trans-Zeatin riboside	0.65	C15H21N5O5	351.358	Phytohormones	11907	9450	9154	15639	17576	7524	9123	10245	6252	73310	42480	49750		0.839697	-0.252059	0.345841	0.777778	0.295185		4.06343	2.0227	0.01529	1	2.15363
Com_33_neg	GA7-1	11.37	NA	NA	Phytohormones	2545	2060	2428	1490	2721	2091	3176	1573	2767	3126	4184	3547		1.06868	0.0958248	0.912148	0.666667	0.047955		1.72279	0.784744	0.0641103	1	0.848066
Com_456_pos	IAA-Glu	0.56	NA	NA	Phytohormones	84470	153400	71720	119800	109000	126100	132000	115700	149200	117000	106000	129900		1.28202	0.358417	0.324554	0.666667	0.468323		0.994365	-0.00815314	0.925265	0.555556	0.0201025
Com_74_neg	Methyl indole-3-acetate	0.7	C11H11NO2	189.079	Phytohormones	14810	4800	4405	6783	5992	5989	6803	5954	10360	12370	8757	10750		0.962607	-0.0549816	0.834585	0.666667	0.174236		1.69884	0.764548	0.0223836	1	0.780994
Com_83_neg	Salicylic acid	0.67	C7H6O3	138.121	Phytohormones	5244	3284	2143	401	2010	8493	2813	1251	803	2814	804	2054		0.456096	-1.13259	0.137081	0.888889	1.33622		0.520176	-0.942928	0.902254	0.555556	0.329116
Com_444_pos	Benzamidine	1.65	C7H8N2	120.152	Ployphenol	383400	684700	539100	261000	330300	233200	230600	226000	231100	392200	265400	324500		0.427887	-1.2247	0.0392885	1	1.2817		1.19115	0.25235	0.320382	0.777778	0.26614
Com_168_pos	Phenethylamine	2.66	C8H11N	121.18	Polyamine	7269	7032	5821	5763	8927	7931	5772	4927	4796	11230	7351	10660		0.770053	-0.376971	0.0465227	1	0.405656		1.29265	0.37033	0.242075	0.777778	0.394788
Com_187_pos	Spermidine	0.5	C7H19N3	145.246	Polyamine	7958000	6789000	5651000	4435000	5047000	5513000	8624000	7686000	9188000	6579000	7585000	5931000		1.25002	0.321956	0.130724	0.888889	0.359163		1.34011	0.422355	0.0383412	1	0.437812
Com_196_pos	Spermine	0.56	C10H26N4	202.34	Polyamine	98380	165600	81390	47800	103600	91120	182000	63180	244000	159400	147000	57970		1.41639	0.502223	0.626277	0.666667	0.396976		1.50243	0.5873	0.417982	0.777778	0.552417
Com_232_pos	Trimethylamine N-Oxide	0.85	C3H9NO	75.11	Polyamine	38710	34260	33010	24980	32210	29310	54980	65300	56280	13190	22870	20230		1.66597	0.736367	0.00222751	1	0.795428		0.650751	-0.619821	0.0975495	1	0.674457
Com_256_pos	Diethanolamine	0.73	C4H11NO2	105.136	Polyamine	154700	153400	203000	250300	255800	285000	179000	177400	177200	241800	246800	284600		1.04402	0.0621531	0.630364	0.666667	0.0808303		0.977373	-0.0330184	0.732906	0.777778	0.0397013
Com_374_pos	N', N''-p-Coumaroyl, p-cinnamoylcadaverine	11.48	NA	NA	Polyamine	3452	3569	2329	1444	3337	2874	5609	3497	5358	8670	5733	7535		1.54695	0.629428	0.101225	0.888889	0.675537		2.86584	1.51896	0.0338622	1	1.64773
Com_392_pos	N', N'',N'''-Triferuloylagmatine	17.32	NA	NA	Polyamine	2765	2091	1217	2853	3195	2292	1100	2961	2661	1291	1266	2982		1.10687	0.146481	0.869635	0.555556	0.140333		0.664149	-0.590422	0.221806	0.777778	0.739492
Com_449_pos	N', N''-Feruloyl, Caffeoylspermidine	0.65	C26H33N3O6	483.56	Polyamine	5392	1356	2037	4072	2376	1363	12890	7458	8497	5425	3644	2042		3.28344	1.71521	0.0668904	1	2.08297		1.42248	0.50841	0.429916	0.666667	0.567824
Com_207_pos	Ferulic Acid	3.41	C10H10O4	194.184	Polyphenol	31950	55980	27430	41620	40470	32090	28185	26816	7402	46970	31480	92930		0.540941	-0.886456	0.237178	0.888889	1.13066		1.50096	0.585889	0.430978	0.666667	0.486863
Com_226_pos	Nicotinic acid-hexoside	1.09	NA	NA	Polyphenol	564600	118600	174400	758100	975000	699200	509900	434000	483300	2240000	1918000	2227000		1.66418	0.734811	0.255575	0.666667	1.15553		2.62509	1.39237	0.00337978	1	1.45629
Com_297_pos	Chlorogenic Acid	3.25	C16H18O9	354.309	Polyphenol	1752	1139	1555	8816	10290	9330	1278	1253	1139	8250	5039	7077		0.825461	-0.276728	0.299842	0.722222	0.277579		0.716205	-0.481556	0.126719	1	0.533855
Com_91_neg	β-D-glucopyranosyl-caffeic acid	0.63	NA	NA	Polyphenol	12580	10420	6024	2036	2401	7976	11240	6022	2577	6746	8738	6902		0.683538	-0.548907	0.371881	0.777778	0.786161		1.80343	0.850745	0.207634	0.777778	1.1724
Com_184_pos	Procyanidin A2	6.08	C30H24O12	576.5	Proanthocyanidins	1208	1380	2245	4085	5829	1631	1519	3063	3256	3854	1478	3870		1.62177	0.697567	0.210161	0.888889	0.727672		0.797055	-0.327249	0.723627	0.777778	0.357345
Com_451_pos	Procyanidin A1	4.31	C30H24O12	576.5	Proanthocyanidins	6366	6282	6697	5047	6843	6021	9231	7854	5837	14200	7635	5510		1.18491	0.244772	0.373628	0.666667	0.238621		1.52672	0.610431	0.332743	0.777778	0.526487
Com_324_pos	2-Pyridinecarboxylic acid	0.87	C6H5NO2	123.109	Pyridine And Its Derivatives	234700	198000	188900	317800	372600	364800	211500	259400	236100	452100	373900	544900		1.13739	0.185724	0.217419	0.888889	0.203653		1.29918	0.377607	0.131585	1	0.382588
Com_363_pos	4-Pyridoxate	1.06	C8H9NO4	183.161	Pyridine And Its Derivatives	6198	65660	51068	122600	134400	127500	10550	4545	5698	173500	161700	188100		0.169151	-2.56362	0.185306	0.888889	2.26205		1.36099	0.444655	0.00699184	1	0.460025
Com_224_pos	Neocryptotanshinone	13.23	C19H22O4	314.375	Quinones	33920	62080	42010	54300	57890	67490	56080	49220	53670	57130	52400	69570		1.15187	0.203982	0.435224	0.666667	0.272528		0.996772	-0.0046645	0.956546	0.555556	0.041283
Com_361_pos	Przewaquinone A	12.5	C19H18O4	310.343	Quinones	201700	188700	171800	198900	170500	187700	193700	194100	218300	178400	193900	183700		1.07809	0.108472	0.284083	0.777778	0.118443		0.998025	-0.00285143	0.991798	0.555556	0.025287
Com_397_pos	Nortanshinone	20.37	C17H12O4	280.274	Quinones	36610	41990	40800	38790	36590	33000	38720	36300	37220	36440	39170	41230		0.940034	-0.0892159	0.28477	0.777778	0.095222		1.07806	0.108436	0.273376	0.777778	0.113902
Com_182_pos	Taurocholic acid sodium salt hydrate	16.7	C26H44NNaO7S	537.685	Steroids	239600	250600	233200	228800	251500	277700	241000	208800	214800	284100	259000	249600		0.918717	-0.122307	0.178169	0.777778	0.135044		1.04578	0.0645771	0.53638	0.666667	0.0694943
Com_194_pos	Sodium Taurocholate	24.63	C26H44NNaO7S	537.685	Steroids	5388	12820	9763	13800	8238	9359	6106	5054	11950	8852	4362	12180		0.826213	-0.275415	0.611406	0.666667	0.318206		0.808803	-0.306139	0.483304	0.666667	0.421945
Com_52_neg	phosphoribosyl pyrophosphate	0.62	C5H13O14P3	196.25	Sugar Acids And Its Derivatives	2746	3466	3087	3768	1172	391	1186	3121	773	779	779	1165		0.546295	-0.872247	0.198131	0.777778	1.21129		0.510786	-0.969209	0.696363	0.666667	0.446034
Com_58_neg	D-Glucuronic acid	0.54	C6H10O7	194.139	Sugar Acids And Its Derivatives	59610	33720	27300	148000	106300	74140	50850	32610	21580	38040	18510	46250		0.870762	-0.19965	0.696756	0.666667	0.22239		0.312995	-1.67579	0.0296425	1	1.7917
Com_94_neg	D-Fructose 1,6-bisphosphate	0.5	C6H14O12P2	340.116	Sugar Acids And Its Derivatives	10900	5451	7816	7437	6325	7806	4712	3880	9272	6644	8605	9371		0.73919	-0.435983	0.371803	0.777778	0.527073		1.14151	0.190938	0.369038	0.777778	0.189592
Com_370_pos	D-Arabitol	0.62	C5H12O5	152.146	Sugar Alcohols	2988000	2279000	1511000	1351000	1690000	1435000	2059000	1566000	1489000	1447000	1503000	1284000		0.7545	-0.406407	0.336834	0.777778	0.396437		0.945934	-0.0801888	0.554998	0.444444	0.0798427
Com_412_pos	D-Sorbitol	0.61	C6H14O6	182.172	Sugar Alcohols	21120	26760	23800	30110	41180	41740	11600	30710	29470	24660	32780	52590		1.0014	0.00201129	0.821367	0.666667	0.138113		0.973458	-0.0388088	0.807149	0.555556	0.126269
Com_466_pos	Maltitol	0.71	C12H24O11	344.312	Sugar Alcohols	15120	11555	9913	19460	15420	13380	10580	17760	10570	11420	12159	23580		1.06346	0.0887704	0.841346	0.444444	0.0837208		0.977186	-0.0332948	0.808901	0.666667	0.121356
Com_467_pos	Maltotriitol	0.71	C18H34O16	506.453	Sugar Alcohols	1165000	715800	1022000	706700	812700	710800	1282000	1159000	1434000	718100	623600	587800		1.33492	0.416751	0.159102	0.888889	0.477278		0.865169	-0.208946	0.127242	0.777778	0.219589
Com_104_neg	Pyruvic Acid	0.59	C3H4O3	88.062	Tca Cycle	24250	19970	21890	31700	14840	14010	24310	24800	17610	16850	16890	18420		1.00923	0.0132508	0.997006	0.666667	0.00706519		0.861437	-0.215183	0.799725	0.666667	0.125585
Com_34_neg	Fumaric Acid	0.56	C4H4O4	116.072	Tca Cycle	1569	2359	3150	786	392	1397	3933	3543	1573	1949	1331	1178		1.27847	0.354417	0.586991	0.777778	0.333553		1.73126	0.791824	0.210136	0.777778	0.984095
Com_41_neg	Malic acid	0.56	C4H6O5	134.087	Tca Cycle	1970	8257	8262	4326	2751	2360	5508	5505	1967	1572	1179	3541		0.702039	-0.510377	0.671471	0.777778	0.440337		0.666737	-0.58481	0.284968	0.777778	0.735936
Com_61_neg	D-Malic acid	0.63	C4H6O5	134.087	Tca Cycle	2865000	5272000	7662000	709300	1025000	834100	4520000	5625000	4541000	998200	886400	1157000		0.929553	-0.105392	0.998085	0.555556	0.0375088		1.18424	0.243961	0.261412	0.777778	0.270348
Com_133_pos	Alantolactone	13.08	C15H20O2	232.318	TCM	22560	15550	16400	12670	19830	16270	23620	16230	17320	12840	18770	16870		1.0488	0.0687374	0.785366	0.666667	0.0745465		0.994054	-0.00860427	0.992169	0.555556	0.0192406
Com_145_pos	Patchouli alcohol	15.09	C15H26O	222.366	TCM	1374	1483	1779	30940	17120	26100	8385	4735	3625	7491	6175	4400		3.61195	1.85278	0.0294213	1	1.91537		0.243608	-2.03736	0.00409941	1	2.10542
Com_146_pos	Corylifol A	14.52	C25H26O4	390.471	TCM	3747	3942	3830	6495	7195	7169	5073	4516	5324	4593	2257	2855		1.29464	0.372555	0.0264208	1	0.399638		0.465267	-1.10387	0.0573884	1	1.2135
Com_170_pos	PolygalaxanthoneⅥ	6.45	C23H26O12	494.44	TCM	104300	32310	33740	103600	77790	64700	73300	62030	65050	59980	44850	82020		1.17628	0.234237	0.494212	0.666667	0.502237		0.759275	-0.397305	0.269158	0.777778	0.435129
Com_217_pos	3-dihydrocadambine	6.1	C27H34N2O10	546.566	TCM	4717	5433	4928	3927	7279	5645	4789	4785	7744	13430	14240	18100		1.14856	0.199827	0.556999	0.444444	0.176872		2.71616	1.44157	0.0150157	1	1.53072
Com_230_pos	ANGELOL-K	12.24	C20H24O7	376.405	TCM	2734000	1022000	1148000	1311000	1615000	1165000	1469000	1122000	832000	1401000	1105000	2872000		0.698002	-0.518698	0.478258	0.666667	0.444504		1.31459	0.394616	0.572179	0.555556	0.329109
Com_25_neg	Poricoic Acid B	17.57	C30H44O5	484.667	TCM	6548	4441	5087	4508	4921	3548	5823	4383	5220	4952	3772	4987		0.959567	-0.0595445	0.817393	0.444444	0.0557198		1.05656	0.0793769	0.69715	0.777778	0.101963
Com_6_neg	Kinsenoside	0.89	C10H16O8	264.229	TCM	16510	17680	20970	14260	18920	13700	11660	27010	20950	14880	20510	12890		1.08086	0.112174	0.930698	0.555556	0.0591823		1.02986	0.0424531	0.909551	0.555556	0.0475896
Com_90_neg	Sibirioside A	9.16	C21H28O12	472.44	TCM	12600	5364	4716	8461	9525	9269	6132	6700	7655	6825	5905	6298		0.903307	-0.146712	0.989897	0.666667	0.0723811		0.698147	-0.518397	0.00308694	1	0.539608
Com_171_pos	Polypodine B	0.83	C27H44O8	496.633	Terpene	480700	486700	566200	429900	387500	390700	547100	600800	493100	310600	330100	402800		1.07003	0.097653	0.435388	0.777778	0.104927		0.863753	-0.211309	0.183612	0.777778	0.227655
Com_176_pos	18-Nor-4,15-dihydroxyabieta-8,11,13-trien-7-one	6.52	C19H26O3	302.408	Terpene	4976	10620	6651	13300	23220	21600	9835	8585	5252	13490	17090	23370		1.06405	0.0895708	0.80392	0.555556	0.140463		0.928252	-0.107412	0.778521	0.444444	0.13607
Com_306_pos	Diosgenin	13.04	C27H42O3	414.621	Terpene	14520000	15480000	13870000	15930000	13860000	13200000	12810000	14670000	14570000	13530000	13350000	12050000		0.958514	-0.0611289	0.474973	0.444444	0.067749		0.905559	-0.143119	0.232117	0.777778	0.147109
Com_101_neg	Docetaxel	0.69	C43H53NO14	807.879	Terpenoids	6060	5638	10490	4481	2014	1612	6038	8079	15340	4915	3217	3657		1.32761	0.408831	0.512139	0.666667	0.384085		1.45418	0.540201	0.274623	0.777778	0.690141
Com_16_neg	Maslinic acid	16.26	C30H48O4	472.7	Terpenoids	18650	13670	14060	81090	132500	82800	24810	68248	67666	361800	92500	374700		3.46537	1.79301	0.0650414	1	1.80343		2.79699	1.48388	0.187291	0.888889	1.34306
Com_167_pos	Nardosinone	12.44	C15H22O3	250.333	Terpenoids	16590000	17140000	17080000	16280000	17200000	17330000	16220000	17170000	16290000	16410000	18160000	17250000		0.97776	-0.0324473	0.35518	0.666667	0.0354506		1.01988	0.0283966	0.618692	0.666667	0.0292812
Com_277_pos	beta-Carotene	23.59	C40H56	536.873	Terpenoids	33620000	32520000	35450000	35510000	32730000	32210000	31360000	34970000	33080000	32290000	32080000	33750000		0.978541	-0.0312955	0.614345	0.666667	0.0353126		0.976804	-0.0338584	0.551544	0.666667	0.0341347
Com_303_pos	Levistilide A	15.87	C24H28O4	380.477	Terpenoids	24190	16130	23860	20670	21020	17490	20030	24570	14570	18030	23250	23700		0.921938	-0.117258	0.689021	0.555556	0.138826		1.09801	0.134886	0.452801	0.777778	0.133738
Com_327_pos	Corosolic acid	8.96	C30H48O4	472.7	Terpenoids	9664	5686	5029	11710	10530	10620	8202	6862	8304	14310	7576	10550		1.14667	0.197451	0.479153	0.666667	0.274908		0.987097	-0.0187366	0.830352	0.555556	0.0859228
Com_328_pos	Artemisinin	19.22	C15H22O5	282.332	Terpenoids	167800	179700	181800	198400	214400	218300	168900	188600	214200	212000	209600	214100		1.08011	0.111173	0.403963	0.777778	0.11391		1.00729	0.0104775	0.810908	0.666667	0.0151634
Com_329_pos	Aristolone	14.54	C9H11N3	161.204	Terpenoids	7770	10540	10710	9562	11590	17820	10770	10440	15200	9628	2524	13310		1.25465	0.327287	0.236684	0.777778	0.347364		0.653341	-0.614092	0.360205	0.666667	0.943234
Com_472_pos	Roburic acid	7.4	C30H48O2	440.701	Terpenoids	366	1153	1659	2350	1564	1008	1628	334	1372	6390	2342	4981		1.04909	0.069135	0.976577	0.444444	0.165794		2.78606	1.47823	0.0641564	0.888889	1.49926
Com_109_neg	Vitamin D3	0.75	C27H44O	384.339	Vitamins	108000	108300	86550	86610	98540	93370	93750	82620	66740	102900	80990	128700		0.802741	-0.316994	0.150502	0.888889	0.349616		1.12233	0.166491	0.540866	0.666667	0.16631
Com_120_neg	Pyridoxal 5'-Phosphate	0.76	C8H10NO6P	247.142	Vitamins	2844	3206	2803	3605	2408	5612	5206	4818	4010	4410	4409	2458		1.58523	0.664688	0.0128541	1	0.71274		0.970065	-0.0438474	0.984723	0.555556	0.129838
Com_155_pos	Biotin	9.67	C10H16N2O3S	244.311	Vitamins	136600	127500	136300	127500	122400	125500	127000	165300	126000	98190	149900	106800		1.04471	0.063096	0.729096	0.666667	0.0584679		0.945365	-0.0810567	0.628483	0.666667	0.124015
Com_222_pos	Nicotinuric Acid	9.67	C8H8N2O3	180.161	Vitamins	20930	18750	13870	14710	13600	27960	19760	19840	26980	39310	37230	26340		1.24332	0.314202	0.241836	0.777778	0.345831		1.82833	0.870525	0.0871303	0.888889	0.966776
Com_225_pos	Nicotinic Acid	0.77	C6H5NO2	123.109	Vitamins	188500	189900	217500	303900	352500	379200	239100	222800	201700	457900	356000	496800		1.11361	0.155244	0.188706	0.888889	0.167803		1.26564	0.339871	0.1385	0.888889	0.348482
Com_24_neg	Nicotinamide-N-oxide	0.7	C6H6N2O2	138.043	Vitamins	402	4020	1205	2098	401	1607	814	803	2018	1206	2008	2813		0.645993	-0.630411	0.871145	0.555556	0.243855		1.46785	0.553706	0.416077	0.666667	0.823867
Com_266_pos	4-Pyridoxic acid O-hexoside	2.42	NA	NA	Vitamins	11580	2373	1517	14230	13470	12250	5682	6474	4989	28150	25400	29970		1.10827	0.148315	0.507722	0.666667	0.77961		2.09061	1.06393	0.000365589	1	1.10316
Com_311_pos	Pyridoxine	0.85	C8H11NO3	169.178	Vitamins	30380	70170	55500	70650	92510	87560	90320	108200	109800	209500	181200	202200		1.97578	0.98242	0.0904653	1	1.14781		2.36479	1.24171	0.00248171	1	1.2954
Com_333_pos	Thiamin	0.65	C12H17N4OS	265.354	Vitamins	1318	4386	8519	32750	19810	14660	8140	9613	6410	8913	12520	11460		1.69887	0.764574	0.290543	0.777778	1.21086		0.489334	-1.03111	0.0874039	1	1.00184
Com_362_pos	Niacinamide	0.84	C6H6N2O	122.125	Vitamins	134900	137800	138000	205100	238300	338200	168800	178700	206600	352700	437000	459700		1.34916	0.432061	0.0372219	1	0.461586		1.59852	0.676733	0.0614879	1	0.726206
Com_408_pos	L-Ascorbate	12.28	C6H8O6	176.124	Vitamins	1742000	1769000	1794000	1673000	1959000	1763000	1808000	1833000	1769000	1726000	1921000	1817000		1.01979	0.0282758	0.2203	0.833333	0.0305486		1.01279	0.0183345	0.816832	0.555556	0.0216181
Com_410_pos	Vitamin B2	4.24	C17H20N4O6	376.364	Vitamins	8281	11760	6435	15320	26180	22220	9111	9737	4460	19160	25810	23150		0.880344	-0.18386	0.644595	0.444444	0.241183		1.06905	0.0963322	0.674781	0.555556	0.127577
Com_415_pos	Pantothenate	1.96	C9H17NO5	219.235	Vitamins	90800	152000	114700	326100	418700	348300	186600	231400	279700	396300	337200	433600		1.95161	0.964664	0.0254663	1	1.0569		1.0677	0.0945028	0.564269	0.666667	0.116017
ID1, pos and neg labels indicate that the metabolites are detected by HPLC-MS system for the Positive and Negative Ion Model, respectively. RT2, retention time. Relative quantification3, calculated by the area of each individual peak with three biological replicates. FC4, fold cange. ROC5, area of receiver operating characteristic curve. VIP6, variable importance in the projection by Partial Leas…
