# Supplementary material for: Alterations of Phenylpropanoid Biosynthesis Lead to the Natural Formation of Pinkish-Skinned and White-Fleshed Strawberry (Fragaria × ananassa)
Source: Int J Mol Sci. 2022 Jul 1;23(13):7375. doi: 10.3390/ijms23137375 (PMC9267004; doi:10.3390/ijms23137375)
Supplement: Supplementary file 1 [file ijms-23-07375-s001.zip › Supplemental Tables/Table S2 mRNA.xlsx]

## Sheet: mRNA
Table S2 Description, FPKM values, and differential expression analysis of mRNAs. Reference genome (ftp://ftp.bioinfo.wsu.edu/species/Fragaria_x_ananassa/Fragaria_x_ananassa_Camarosa_Genome_v1.0.a1/assembly/F_ana_Camarosa_6-28-17.fasta.gz).
mRNA_Gene_ID	Gene_Type	Status	Chromosome	Start	End	Strand	HY_rep1	HY_rep2	HY_rep3	35S::FaMYB10_rep1	35S::FaMYB10_rep2	35S::FaMYB10_rep3	XB_rep1	XB_rep2	XB_rep3	35SN_rep1	35SN_rep2	35SN_rep3	35S::FaMYB10_FPKM	35SN_FPKM	log2FoldChange	pvalue	padj	XB_FPKM	HY_FPKM	log2FoldChange	pvalue	padj
maker-Fvb4-4-snap-gene-30.71	protein_coding	Annotated_mRNA	Fvb4-4	3048756	3049456	-	0.717627	0.630684	0.477387	0.436199	0.25984	0.191184	0.431783	0.506814	0.156139	0.226461	0.342332	0.1278	0.295741	0.232198	0.313789	0.750694	0.921468	0.364912	0.608566	-0.694677	0.337356	0.967038
snap_masked-Fvb2-2-processed-gene-32.24	protein_coding	Annotated_mRNA	Fvb2-2	3211650	3211922	+	0.078861	0	0	0	0	0	0	0	0	0	0	0	--	--	--	--	--	0	0.026287	-2.55297	0.752649	0.993331
augustus_masked-Fvb4-2-processed-gene-54.8	protein_coding	Annotated_mRNA	Fvb4-2	5412887	5415262	-	0	0	0	0.32143	0.232478	0.254121	0	0	0	0.008009	0.021851	0	0.269343	0.00995333	4.53238	3.67844e-06	6.30107e-05	--	--	--	--	--
augustus_masked-Fvb4-2-processed-gene-54.9	protein_coding	Annotated_mRNA	Fvb4-2	5419855	5420353	-	0.252605	0.171317	0.069959	0.088142	0	0	0.267519	0	0.190435	0.045222	0	0	0.0293807	0.015074	0.90388	0.877199	0.975514	0.152651	0.164627	-0.0773165	1	1
snap_masked-Fvb2-1-processed-gene-32.16	protein_coding	Annotated_mRNA	Fvb2-1	3190012	3190934	+	0	0	0	0	0	0	0	0	0	0	0	0	--	--	--	--	--	--	--	--	--	--
snap_masked-Fvb1-4-processed-gene-211.15	protein_coding	Annotated_mRNA	Fvb1-4	21177495	21177746	-	0.016828	0	0	0	0	0	0	0	0	0	0	0	--	--	--	--	--	--	--	--	--	--
augustus_masked-Fvb6-2-processed-gene-43.1	protein_coding	Annotated_mRNA	Fvb6-2	4305575	4306261	+	0.830565	0.813256	0.723906	0.543043	0.781991	0.477228	1.33354	1.03292	1.08659	0.936508	1.00826	1.16387	0.600754	1.03621	-0.816199	0.167058	0.498819	1.15102	0.789242	0.555304	0.278649	0.939156
snap_masked-Fvb1-4-processed-gene-211.10	protein_coding	Annotated_mRNA	Fvb1-4	21127118	21127312	-	0	0	0	0	0	0	0	0	0	0	0	0	--	--	--	--	--	--	--	--	--	--
snap_masked-Fvb1-4-processed-gene-211.11	protein_coding	Annotated_mRNA	Fvb1-4	21130904	21131653	-	0	0	0	0	0	0	0	0	0	0	0	0	--	--	--	--	--	--	--	--	--	--
augustus_masked-Fvb4-2-processed-gene-54.1	protein_coding	Annotated_mRNA	Fvb4-2	5398885	5400565	-	0.346229	0.230026	0.385599	0.363743	0.134127	0.193037	0.339924	0.364912	0.24144	0.420788	0.170156	0.583307	0.230302	0.391417	-0.791288	0.270286	0.641835	0.315425	0.320618	0.000386821	1	1
augustus_masked-Fvb2-4-processed-gene-228.2	protein_coding	Annotated_mRNA	Fvb2-4	22823625	22824043	+	0.040889	0.230539	0	0.114763	0	0	0.076991	0.1855	0	0.084297	0.253122	0.086787	0.0382543	0.141402	-1.79431	0.321897	0.693469	0.087497	0.090476	-0.0358564	1	1
augustus_masked-Fvb2-4-processed-gene-228.3	protein_coding	Annotated_mRNA	Fvb2-4	22827415	22828524	+	0.079051	0.011275	0.057289	0	0.051173	0.058581	0.066292	0.111119	0.039008	0.055699	0.043499	0.024686	0.0365847	0.0412947	-0.0838747	1	1	0.0721397	0.049205	0.424041	0.759648	0.995002
maker-Fvb6-2-snap-gene-282.59	protein_coding	Annotated_mRNA	Fvb6-2	28186120	28196397	+	3.22471	2.99286	3.14173	3.12982	3.01655	2.91806	2.83488	2.82508	3.00395	3.00036	3.12193	3.17314	3.02147	3.09848	-0.062045	0.715332	0.921468	2.88797	3.11977	-0.0876498	0.553549	0.993331
snap_masked-Fvb7-4-processed-gene-153.19	protein_coding	Annotated_mRNA	Fvb7-4	15388743	15388949	+	0	0	0	0	0	0.015828	0	0	0.136172	0	0	0	--	--	--	--	--	0.0453907	0	2.77568	0.736873	0.993331
XLOC_042311	novel	Novel_mRNA	Fvb2-3	13913051	13919029	-	1.1306	1.16693	1.24669	1.21182	1.21822	1.29801	1.07586	1.26303	1.32203	1.60984	1.76239	1.46013	1.24268	1.61079	-0.34024	0.16461	0.494454	1.22031	1.18141	0.0525328	0.823316	1
XLOC_042311	novel	Novel_mRNA	Fvb2-3	13913051	13919028	-	1.1306	1.16693	1.24669	1.21182	1.21822	1.29801	1.07586	1.26303	1.32203	1.60984	1.76239	1.46013	1.24268	1.61079	-0.34024	0.16461	0.494454	1.22031	1.18141	0.0525328	0.823316	1
maker-Fvb7-3-snap-gene-1.81	protein_coding	Annotated_mRNA	Fvb7-3	105464	108734	-	6.35897	7.01984	6.07802	6.28406	7.16138	6.44374	5.50023	3.87925	4.69253	5.64731	7.03544	3.56622	6.62972	5.41632	0.272449	0.25202	0.619809	4.69067	6.48561	-0.443645	0.0161046	0.290647
snap_masked-Fvb6-4-processed-gene-229.23	protein_coding	Annotated_mRNA	Fvb6-4	22978900	22979094	+	0	0	0	0	0	0	0	0	0	0	0	0	--	--	--	--	--	--	--	--	--	--
snap_masked-Fvb1-1-processed-gene-236.27	protein_coding	Annotated_mRNA	Fvb1-1	23679306	23680103	+	0	0	0	0	0	0	0	0	0	0	0	0	--	--	--	--	--	--	--	--	--	--
maker-Fvb5-1-snap-gene-200.51	protein_coding	Annotated_mRNA	Fvb5-1	20014056	20016042	+	0	0	0	0	0	0	0	0	0	0	0	0	--	--	--	--	--	--	--	--	--	--
maker-Fvb3-1-snap-gene-277.44	protein_coding	Annotated_mRNA	Fvb3-1	27765295	27770854	-	19.7132	19.0832	21.9091	19.1127	19.8532	18.5678	19.4197	21.0771	21.9661	25.414	25.661	26.1409	19.1779	25.7386	-0.450526	0.00354599	0.0301874	20.821	20.2352	0.0641992	0.657122	0.993331
snap_masked-Fvb1-1-processed-gene-236.23	protein_coding	Annotated_mRNA	Fvb1-1	23633292	23633654	+	0	0	0	0	0	0.032864	0	0	0	0	0	0	--	--	--	--	--	--	--	--	--	--
snap_masked-Fvb1-1-processed-gene-236.22	protein_coding	Annotated_mRNA	Fvb1-1	23618934	23619176	+	1.78747	1.43546	1.33102	0.511668	0.842218	0.776089	1.84684	1.15838	1.08847	1.27266	1.13777	0.728353	0.709992	1.04626	-0.647242	0.0960104	0.360112	1.36456	1.51798	-0.134048	0.659903	0.993331
maker-Fvb3-1-snap-gene-277.41	protein_coding	Annotated_mRNA	Fvb3-1	27751913	27754600	+	0	0	0.022103	0.051383	0	0	0.030453	0	0	0	0	0	0.0171277	0	4.89949	0.188467	0.531677	0.010151	0.00736767	0.515777	0.931242	1
maker-Fvb6-2-snap-gene-17.45	protein_coding	Annotated_mRNA	Fvb6-2	1717404	1719970	+	8.66073	7.26724	7.36614	4.53376	4.41983	5.0256	5.28454	6.75746	7.29075	4.05773	4.37163	4.53476	4.65973	4.32138	0.0825281	0.71035	0.921468	6.44425	7.7647	-0.244801	0.178775	0.846366
maker-Fvb5-1-snap-gene-200.58	protein_coding	Annotated_mRNA	Fvb5-1	20073955	20074372	+	0	0	0	0	0	0	0	0	0	0	0	0	--	--	--	--	--	--	--	--	--	--
maker-Fvb5-1-snap-gene-200.59	protein_coding	Annotated_mRNA	Fvb5-1	20074376	20075025	+	0	0	0	0	0	0	0	0	0	0	0	0	--	--	--	--	--	--	--	--	--	--
maker-Fvb4-3-snap-gene-271.30	protein_coding	Annotated_mRNA	Fvb4-3	27097891	27103852	+	0	0	0	0	0	0	0	0	0	0	0	0	--	--	--	--	--	--	--	--	--	--
maker-Fvb6-1-snap-gene-106.70	protein_coding	Annotated_mRNA	Fvb6-1	10659946	10661149	+	0	0	0	0.030319	0	0	0	0	0	0	0	0	0.0101063	0	3.15201	0.592821	0.868789	--	--	--	--	--
maker-Fvb6-1-snap-gene-106.76	protein_coding	Annotated_mRNA	Fvb6-1	10599598	10602411	-	1.04716	0.620068	1.32739	1.84345	0.656895	1.40446	1.84813	1.78445	1.8306	2.32315	1.57251	1.60666	1.3016	1.83411	-0.468863	0.22876	0.591277	1.82106	0.998203	0.960005	0.00382816	0.118235
maker-Fvb6-1-snap-gene-106.78	protein_coding	Annotated_mRNA	Fvb6-1	10620581	10626499	-	0	0	0	0	0	0	0	0	0	0	0	0	--	--	--	--	--	--	--	--	--	--
snap_masked-Fvb7-3-processed-gene-150.17	protein_coding	Annotated_mRNA	Fvb7-3	15011938	15012481	-	0	0	0	0	0	0	0	0	0	0	0	0	--	--	--	--	--	--	--	--	--	--
snap_masked-Fvb1-1-processed-gene-109.10	protein_coding	Annotated_mRNA	Fvb1-1	10951902	10952273	+	5.756	4.90591	5.22316	8.83712	9.89953	9.01939	4.7461	4.01066	4.94583	3.91989	3.67939	2.89312	9.25202	3.49747	1.37037	0.00022425	0.00272265	4.56753	5.29502	-0.182732	0.615454	0.993331
snap_masked-Fvb1-1-processed-gene-109.13	protein_coding	Annotated_mRNA	Fvb1-1	10951789	10957812	-	0.944163	1.01629	0.838865	0.673626	0.63443	0.752487	0.884097	0.613231	0.830829	0.600915	0.565854	0.39862	0.686848	0.521796	0.37263	0.254886	0.623013	0.776052	0.933107	-0.241616	0.359314	0.977816
maker-Fvb6-4-augustus-gene-205.32	protein_coding	Annotated_mRNA	Fvb6-4	20538509	20539890	+	0.560584	0.605079	0.988263	0.573047	0.740505	0.799302	0.813233	0.446621	0.681677	0.398777	0.289544	0.56421	0.704285	0.41751	0.490703	0.320382	0.691424	0.647177	0.717975	-0.134514	0.757657	0.994583
maker-Fvb6-4-snap-gene-176.27	protein_coding	Annotated_mRNA	Fvb6-4	17635859	17636554	+	0	0	0	0	0	0	0	0	0	0	0	0	--	--	--	--	--	--	--	--	--	--
maker-Fvb3-3-snap-gene-266.37	protein_coding	Annotated_mRNA	Fvb3-3	26687683	26687919	+	0	0	0	0	0	0	0	0	0	0	0	0	--	--	--	--	--	--	--	--	--	--
maker-Fvb3-3-snap-gene-266.38	protein_coding	Annotated_mRNA	Fvb3-3	26686363	26686921	+	0	0	0	0	0	0	0	0	0	0	0	0	--	--	--	--	--	--	--	--	--	--
maker-Fvb3-2-augustus-gene-252.29	protein_coding	Annotated_mRNA	Fvb3-2	25278894	25280224	-	4.47687	3.20414	2.89209	1.10569	1.93591	1.82028	4.33678	4.96665	6.66493	3.51155	2.62093	1.37535	1.62063	2.50261	-0.646619	0.132904	0.43816	5.32279	3.52437	0.619313	0.024029	0.363358
augustus_masked-Fvb3-4-processed-gene-115.3	protein_coding	Annotated_mRNA	Fvb3-4	11506066	11507421	+	1.94286	2.35834	1.3115	1.46338	1.33204	1.54149	1.04268	0.73877	0.659694	0.929625	1.56445	0.538466	1.44564	1.01085	0.49482	0.294809	0.669353	0.813713	1.8709	-1.16857	0.00438218	0.128982
maker-Fvb6-2-snap-gene-280.51	protein_coding	Annotated_mRNA	Fvb6-2	28024678	28026877	+	18.6307	18.7022	19.3214	26.5382	24.9954	25.88	18.3307	20.5651	21.7035	22.4789	22.4466	23.3676	25.8045	22.7644	0.154719	0.339894	0.712425	20.1998	18.8847	0.119692	0.428453	0.991557
maker-Fvb6-2-snap-gene-280.59	protein_coding	Annotated_mRNA	Fvb6-2	28054414	28055222	-	0	0	0	0	0	0	0	0	0	0	0	0	--	--	--	--	--	--	--	--	--	--
snap_masked-Fvb3-1-processed-gene-305.19	protein_coding	Annotated_mRNA	Fvb3-1	30520403	30524147	+	2.16776	3.2397	3.20042	5.09071	4.08708	4.6434	3.02333	2.33497	3.30409	3.92109	3.49088	2.6913	4.60707	3.36776	0.397483	0.0732299	0.303704	2.88746	2.86929	0.0202724	0.933468	1
maker-Fvb3-2-augustus-gene-252.24	protein_coding	Annotated_mRNA	Fvb3-2	25245425	25247566	+	6.62214	7.8615	5.65997	2.13137	2.84795	2.94125	8.49832	8.53896	8.96442	3.42534	2.27901	1.3031	2.64019	2.33582	0.152939	0.670574	0.906179	8.66723	6.71454	0.390035	0.0349662	0.445002
maker-Fvb1-1-augustus-gene-178.31	protein_coding	Annotated_mRNA	Fvb1-1	17824834	17827562	+	0.300186	0.202984	0.365111	0.107945	0.122646	0.016731	0.118363	0.192914	0.038581	0.053013	0.132242	0.115665	0.0824407	0.100307	-0.311779	0.739807	0.921468	0.116619	0.289427	-1.25809	0.0581092	0.566692
maker-Fvb7-4-snap-gene-31.63	protein_coding	Annotated_mRNA	Fvb7-4	3092552	3104641	-	0.263562	0.314792	0.461187	0.161496	0.19588	0.272676	0.539277	0.359372	0.433213	0.097902	0.147636	0.314441	0.210017	0.18666	0.402927	0.372285	0.738647	0.443954	0.346514	0.474312	0.149028	0.802219
maker-Fvb5-4-snap-gene-150.25	protein_coding	Annotated_mRNA	Fvb5-4	15030913	15031290	-	0	0	0	0	0	0	0	0	0	0	0	0	--	--	--	--	--	--	--	--	--	--
maker-Fvb6-1-snap-gene-252.27	protein_coding	Annotated_mRNA	Fvb6-1	25260399	25264840	+	1.20107	1.09027	1.20269	0.947035	0.874658	0.899148	1.17819	0.720237	0.904288	0.526252	1.12553	0.785484	0.906947	0.812422	0.230729	0.538523	0.847565	0.934239	1.16468	-0.424143	0.174401	0.840751
snap_masked-Fvb2-1-processed-gene-32.18	protein_coding	Annotated_mRNA	Fvb2-1	3202637	3204980	+	0.095835	0.259519	0.075554	0.20423	0.14743	0.165834	0.146785	0.169559	0.182421	0.076458	0.034612	0.070896	0.172498	0.0606553	1.3844	0.073757	0.305011	0.166255	0.143636	0.242531	0.752411	0.993331
maker-Fvb6-3-augustus-gene-280.23	protein_coding	Annotated_mRNA	Fvb6-3	28071685	28075309	+	12.219	12.6774	11.4636	12.3805	10.2523	10.8091	10.6657	11.467	11.3815	8.60692	8.94008	5.09051	11.1473	7.54583	0.543139	0.0125313	0.0843406	11.1714	12.12	-0.0944659	0.526519	0.993331
maker-Fvb6-3-augustus-gene-280.22	protein_coding	Annotated_mRNA	Fvb6-3	28062402	28067176	+	0.539151	0.336828	0.634278	0.213752	0.244503	0.219039	0.384876	0.34463	0.311885	0.3318	0.510978	0.968805	0.225765	0.603861	-1.44888	0.00472641	0.0382951	0.34713	0.503419	-0.506603	0.217534	0.893016
maker-Fvb6-1-snap-gene-252.29	protein_coding	Annotated_mRNA	Fvb6-1	25274253	25278213	+	0	0	0	0	0	0	0	0	0	0	0	0	--	--	--	--	--	--	--	--	--	--
maker-Fvb6-1-snap-gene-252.28	protein_coding	Annotated_mRNA	Fvb6-1	25259832	25260352	+	0	0	0	0	0	0	0	0	0	0	0	0	--	--	--	--	--	--	--	--	--	--
augustus_masked-Fvb4-3-processed-gene-4.9	protein_coding	Annotated_mRNA	Fvb4-3	468728	471793	+	2.33233	1.89732	1.64007	3.40896	3.04816	3.044	1.78641	2.14214	2.14884	1.65386	1.80695	2.31833	3.16704	1.92638	0.688913	0.00853994	0.06229	2.02579	1.95657	0.0745641	0.764095	0.996642
maker-Fvb2-3-snap-gene-27.65	protein_coding	Annotated_mRNA	Fvb2-3	2701229	2707049	-	0.021828	0.04091	0.080953	6.32501	4.66756	3.00166	0.059964	0.104867	0.0515	1.20648	1.53367	1.3351	4.66474	1.35842	1.75677	8.13551e-11	2.38596e-09	0.0721103	0.047897	0.59198	0.432576	0.992342
maker-Fvb4-4-snap-gene-68.59	protein_coding	Annotated_mRNA	Fvb4-4	6817523	6820161	+	13.1966	12.946	13.2646	18.9721	19.4657	20.2079	15.4751	17.1761	18.0302	19.7664	17.8979	13.6724	19.5486	17.1122	0.168676	0.348278	0.719373	16.8938	13.1357	0.386141	0.0104384	0.224459
snap_masked-Fvb7-4-processed-gene-155.18	protein_coding	Annotated_mRNA	Fvb7-4	15551712	15555092	+	0	0	0	0	0	0.098336	0	0	0	0	0	0.507193	0.0327787	0.169064	-2.38749	0.305058	0.67774	--	--	--	--	--
maker-Fvb4-4-snap-gene-68.58	protein_coding	Annotated_mRNA	Fvb4-4	6812135	6812625	+	0	0	0	0	0	0	0	0	0	0	0.023069	0	--	--	--	--	--	--	--	--	--	--
augustus_masked-Fvb5-4-processed-gene-211.1	protein_coding	Annotated_mRNA	Fvb5-4	21136129	21136576	+	0	0	0	0	0	0	0	0	0	0	0	0	--	--	--	--	--	--	--	--	--	--
maker-Fvb3-4-snap-gene-161.64	protein_coding	Annotated_mRNA	Fvb3-4	16121568	16124189	-	0	0.036225	0	0	0	0	0	0	0	0	0	0	--	--	--	--	--	0	0.012075	-4.46133	0.279925	0.939156
augustus_masked-Fvb5-3-processed-gene-16.11	protein_coding	Annotated_mRNA	Fvb5-3	1687237	1688268	-	0.011853	0	0.042961	0	0	0.0243	0	0	0	0.006147	0	0	0.0081	0.002049	0.756663	1	1	0	0.0182713	-3.77009	0.324105	0.959776
maker-Fvb7-4-snap-gene-119.38	protein_coding	Annotated_mRNA	Fvb7-4	11905892	11906245	+	0	0	0	0	0	0	0	0	0	0	0	0	--	--	--	--	--	--	--	--	--	--
maker-Fvb7-4-snap-gene-119.39	protein_coding	Annotated_mRNA	Fvb7-4	11903389	11905127	+	0	0	0	0	0	0	0	0	0	0	0	0	--	--	--	--	--	--	--	--	--	--
maker-Fvb5-3-augustus-gene-199.46	protein_coding	Annotated_mRNA	Fvb5-3	19972089	19973406	-	0	0	0	0	0	0	0	0	0	0	0	0	--	--	--	--	--	--	--	--	--	--
maker-Fvb4-2-augustus-gene-217.20	protein_coding	Annotated_mRNA	Fvb4-2	21739530	21741013	+	0.279468	0.425829	0.561396	0.033333	0.12092	0.085581	0.267733	0.071336	0.134455	0	0.06611	0.061438	0.0799447	0.042516	0.871584	0.519363	0.83277	0.157841	0.422231	-1.36495	0.053747	0.545728
maker-Fvb4-2-augustus-gene-217.21	protein_coding	Annotated_mRNA	Fvb4-2	21766020	21774554	+	7.74416	7.88073	8.73324	5.60887	7.91625	7.63006	10.343	8.91662	8.8848	6.51266	9.16525	9.70788	7.05173	8.46193	-0.290219	0.155781	0.480261	9.38147	8.11938	0.232133	0.119976	0.749806
maker-Fvb4-2-augustus-gene-217.22	protein_coding	Annotated_mRNA	Fvb4-2	21708775	21724641	-	0.040144	0.003803	0	0.004032	0	0.004935	0.006327	0.005448	0	0	0.002918	0	0.002989	0.000972667	1.48675	0.55875	0.860581	0.003925	0.014649	-1.74755	0.278609	0.939156
maker-Fvb5-3-augustus-gene-199.42	protein_coding	Annotated_mRNA	Fvb5-3	19954929	19958490	+	8.46285	8.14132	7.95015	12.4986	12.2005	14.0041	5.64733	6.58368	7.0797	11.1186	10.3967	10.6129	12.9011	10.7094	0.242353	0.148796	0.46778	6.43691	8.18477	-0.323503	0.038689	0.465616
maker-Fvb2-2-snap-gene-146.45	protein_coding	Annotated_mRNA	Fvb2-2	14602673	14610714	-	0.046975	0.133189	0.111656	0.1296	0	0.191083	0.080168	0.17886	0.224686	0.092588	0.237288	0.070623	0.106894	0.1335	-0.340267	0.753375	0.921468	0.161238	0.0972733	0.740559	0.262311	0.92793
maker-Fvb2-2-snap-gene-146.46	protein_coding	Annotated_mRNA	Fvb2-2	14618975	14622181	-	0.794127	1.21263	1.28896	0.909429	1.04867	0.739281	1.91333	0.816184	0.722062	1.04668	1.01153	0.687025	0.899126	0.915078	0.00397978	1	1	1.15053	1.09857	0.0226883	0.964861	1
snap_masked-Fvb7-4-processed-gene-76.23	protein_coding	Annotated_mRNA	Fvb7-4	7620997	7623625	+	0.441284	0.470814	0.627796	0.673847	1.23996	0.782104	0.738316	0.899186	0.666571	0.738321	1.12953	1.08364	0.898637	0.983833	-0.156768	0.701405	0.921391	0.768024	0.513298	0.602651	0.12296	0.75652
maker-Fvb5-3-augustus-gene-245.57	protein_coding	Annotated_mRNA	Fvb5-3	24578601	24584471	+	1.43796	1.48323	1.46362	1.51649	1.29981	1.511	1.5231	0.855234	0.732273	0.707781	1.52917	1.77439	1.44243	1.33711	0.081378	0.806056	0.945951	1.03687	1.4616	-0.469863	0.0981553	0.701272
snap_masked-Fvb1-2-processed-gene-53.46	protein_coding	Annotated_mRNA	Fvb1-2	5384245	5386497	+	1.3122	1.23087	1.06622	1.53303	1.36777	1.16921	1.02543	1.04951	0.80361	0.667403	0.432488	0.908917	1.35667	0.669603	0.980478	0.0188231	0.115931	0.959515	1.20309	-0.30174	0.36393	0.977816
snap_masked-Fvb1-2-processed-gene-53.40	protein_coding	Annotated_mRNA	Fvb1-2	5355733	5356078	+	1.17686	1.21225	1.19462	1.25002	1.02559	1.13539	0.483055	0.62634	0.742673	2.05986	1.20625	0.489476	1.137	1.25186	-0.178138	0.814748	0.949848	0.617356	1.19458	-0.923073	0.162912	0.8227
XLOC_100008	novel	Novel_mRNA	Fvb4-4	18957353	18958979	+	0.086368	0.052273	0.051147	0.294214	0.253514	0.199644	0.103424	0.093182	0.039111	0.051168	0	0.055319	0.249124	0.0354957	2.66803	0.0101807	0.0715651	0.0785723	0.0632627	0.34865	0.72523	0.993331
maker-Fvb5-3-augustus-gene-245.50	protein_coding	Annotated_mRNA	Fvb5-3	24525523	24529258	+	0.605066	0.388426	0.537142	0.345789	0.565488	0.620653	0.567346	0.530343	0.701571	0.950279	0.766872	0.9297	0.510643	0.882284	-0.821059	0.0316179	0.169696	0.599753	0.510211	0.258577	0.481544	0.993331
augustus_masked-Fvb7-2-processed-gene-167.13	protein_coding	Annotated_mRNA	Fvb7-2	16753448	16754180	-	0.219501	0.244872	0.037235	0	0	0	0.026045	0.102517	0.019748	0	0.078575	0	0	0.0261917	-3.78747	0.422471	0.772616	0.0494367	0.167203	-1.58766	0.222999	0.898394
augustus_masked-Fvb5-2-processed-gene-48.14	protein_coding	Annotated_mRNA	Fvb5-2	4806502	4807956	-	0	0.008627	0.059818	0.08423	0	0.009106	0	0.007412	0.120622	0.075491	0	0	0.031112	0.0251637	0.419607	0.899887	0.984549	0.042678	0.022815	0.968005	0.697924	0.993331
augustus_masked-Fvb4-3-processed-gene-170.2	protein_coding	Annotated_mRNA	Fvb4-3	16999236	17000489	-	0.039409	0.049039	0.053539	0.041829	0.030242	0.049295	0.028818	0.044883	0.034745	0.046511	0.085854	0.056784	0.0404553	0.0630497	-0.697975	0.541901	0.849727	0.0361487	0.047329	-0.374019	0.840689	1
maker-Fvb4-4-augustus-gene-69.53	protein_coding	Annotated_mRNA	Fvb4-4	6926130	6937929	+	3.936	3.98861	3.68631	2.8606	3.14594	3.54561	3.53213	2.74263	3.68013	2.92299	3.53326	2.5215	3.18405	2.99258	0.0669416	0.717818	0.921468	3.31829	3.87031	-0.19884	0.2253	0.900108
maker-Fvb7-1-augustus-gene-98.25	protein_coding	Annotated_mRNA	Fvb7-1	9821757	9827759	+	0.280998	0.258788	0.239208	0.267482	0.277895	0.141074	0.170043	0.175118	0.139364	0.211999	0.291877	0.712836	0.228817	0.405571	-0.690751	0.201411	0.551425	0.161508	0.259665	-0.516019	0.247639	0.914762
maker-Fvb4-4-augustus-gene-69.51	protein_coding	Annotated_mRNA	Fvb4-4	6921273	6925607	+	0.190807	0.150239	0.13504	0.008186	0.038212	0.031219	0.222642	0.322937	0.416382	0.13411	0.100758	0.251074	0.0258723	0.161981	-2.63612	0.00153546	0.0148316	0.320654	0.158695	1.02461	0.0310692	0.418689
maker-Fvb7-1-augustus-gene-98.27	protein_coding	Annotated_mRNA	Fvb7-1	9834042	9841902	+	9.77518	8.14147	9.64029	9.76339	8.53628	8.65601	10.411	10.319	9.9493	9.52099	9.03359	9.28673	8.98522	9.28044	-0.0723256	0.654596	0.896669	10.2264	9.18565	0.179627	0.217925	0.893682
maker-Fvb4-4-augustus-gene-69.57	protein_coding	Annotated_mRNA	Fvb4-4	6906223	6910797	-	8.18137	7.26839	8.33629	5.4374	5.54544	5.79921	8.29413	8.74321	8.91541	5.26933	5.35646	5.48126	5.59401	5.36901	0.0329318	0.850904	0.964432	8.65092	7.92868	0.149619	0.322065	0.958141
maker-Fvb4-4-augustus-gene-69.56	protein_coding	Annotated_mRNA	Fvb4-4	6983109	6985956	+	6.68009	6.64069	7.33892	4.96637	5.50859	6.14854	7.31809	6.23638	6.71921	5.123	5.31272	5.42877	5.54117	5.28816	0.0408283	0.843299	0.961362	6.7579	6.88657	-0.00357695	0.98384	1
maker-Fvb4-4-augustus-gene-69.55	protein_coding	Annotated_mRNA	Fvb4-4	6957570	6961157	+	2.12635	2.13784	2.20689	2.45744	2.68476	2.48581	1.74562	2.12241	2.3509	3.80209	3.64355	3.02993	2.54267	3.49186	-0.481483	0.0340149	0.178842	2.07297	2.15703	-0.0347168	0.879104	1
maker-Fvb4-4-augustus-gene-69.54	protein_coding	Annotated_mRNA	Fvb4-4	6938679	6946513	+	4.68158	4.43706	4.4407	4.38267	5.26059	5.33821	3.97452	4.93426	5.18108	5.18522	5.46344	4.36432	4.99382	5.00432	-0.0270389	0.87925	0.975514	4.69662	4.51978	0.0784221	0.62464	0.993331
maker-Fvb4-4-augustus-gene-69.58	protein_coding	Annotated_mRNA	Fvb4-4	6945805	6949392	-	1.02284	0.986799	1.33911	0.72452	0.944455	1.19311	0.936407	0.991496	0.909369	1.01236	0.832171	0.878906	0.954028	0.907811	-0.0447518	0.875395	0.975451	0.945757	1.11625	-0.0431105	0.853072	1
snap_masked-Fvb7-4-processed-gene-153.18	protein_coding	Annotated_mRNA	Fvb7-4	15388132	15388707	+	0	0	0	0.089122	0	0	0	0	0	0	0	0	0.0297073	0	3.52506	0.484371	0.81884	--	--	--	--	--
augustus_masked-Fvb6-1-processed-gene-233.16	protein_coding	Annotated_mRNA	Fvb6-1	23370073	23370501	-	0	0	0	0	0	0	0	0	0	0	0	0	--	--	--	--	--	--	--	--	--	--
augustus_masked-Fvb6-4-processed-gene-298.3	protein_coding	Annotated_mRNA	Fvb6-4	29830788	29841173	+	14.75	14.378	14.4047	18.0221	18.7894	18.9694	14.0882	14.1308	15.566	17.1613	18.655	13.8386	18.5936	16.5516	0.145145	0.374779	0.739413	14.595	14.5109	0.0315572	0.820083	1
augustus_masked-Fvb6-4-processed-gene-298.0	protein_coding	Annotated_mRNA	Fvb6-4	29793825	29801709	+	0.382046	0.262555	0.28101	0.223054	0.301504	0.265049	0.2923	0.303104	0.289574	0.293917	0.372994	0.342255	0.263202	0.336389	-0.377834	0.307192	0.679969	0.294993	0.308537	-0.0354043	0.923842	1
maker-Fvb5-2-snap-gene-143.54	protein_coding	Annotated_mRNA	Fvb5-2	14339512	14340300	+	0	0	0	0	0	0	0	0	0	0	0	0	--	--	--	--	--	--	--	--	--	--
maker-Fvb5-2-snap-gene-143.51	protein_coding	Annotated_mRNA	Fvb5-2	14301363	14306501	+	2.17013	0.762551	0.137645	0.209567	0.358509	0.079421	2.12923	0	0.165544	0.227421	0	0.513837	0.215832	0.247086	-0.236145	0.833522	0.957362	0.764924	1.02344	-0.376933	0.762256	0.995967
augustus_masked-Fvb6-4-processed-gene-298.9	protein_coding	Annotated_mRNA	Fvb6-4	29802199	29803908	-	3.33823	3.66439	3.00059	1.89088	2.54652	1.9474	3.05126	2.12128	2.67779	1.99482	2.12398	0.977896	2.12827	1.6989	0.306886	0.422213	0.772616	2.61678	3.3344	-0.326037	0.216086	0.890798
augustus_masked-Fvb2-4-processed-gene-175.19	protein_coding	Annotated_mRNA	Fvb2-4	17581590	17583133	-	0	0	0.040783	0	0	0	0	0	0	0	0	0	--	--	--	--	--	0	0.0135943	-3.7833	0.426388	0.991557
maker-Fvb1-2-snap-gene-240.24	protein_coding	Annotated_mRNA	Fvb1-2	24047928	24048662	-	0	0	0	0	0	0	0	0	0	0	0	0	--	--	--	--	--	--	--	--	--	--
maker-Fvb2-2-augustus-gene-12.68	protein_coding	Annotated_mRNA	Fvb2-2	1262063	1264807	-	0.654134	0.673422	0.701701	1.0111	1.02316	1.21801	0.769668	0.494119	0.509345	0.761117	0.458001	0.424902	1.08409	0.548007	0.954321	0.017482	0.109691	0.591044	0.676419	-0.167788	0.668843	0.993331
maker-Fvb1-2-snap-gene-240.26	protein_coding	Annotated_mRNA	Fvb1-2	24048671	24049042	-	0	0	0	0	0	0	0	0	0	0	0	0	--	--	--	--	--	--	--	--	--	--
maker-Fvb1-2-snap-gene-240.20	protein_coding	Annotated_mRNA	Fvb1-2	24032116	24034173	+	0.045691	0	0.014329	0.028393	0	0.07795	0.094847	0.088548	0.091309	0.050973	0.024286	0.05599	0.0354477	0.0437497	-0.347764	0.819434	0.951946	0.091568	0.0200067	2.11032	0.0651718	0.593555
augustus_masked-Fvb2-4-processed-gene-175.10	protein_coding	Annotated_mRNA	Fvb2-4	17561856	17562812	+	0	0	0	0	0	0	0	0	0	0.03977	0	0	0	0.0132567	-3.12241	0.604464	0.868789	--	--	--	--	--
maker-Fvb7-3-snap-gene-36.70	protein_coding	Annotated_mRNA	Fvb7-3	3635999	3639512	-	5.36251	6.12052	6.18927	9.00808	9.61594	11.0718	6.93626	7.04047	7.34711	3.86514	3.63256	3.68308	9.89861	3.72692	1.38187	9.50436e-14	3.48682e-12	7.10795	5.89077	0.292988	0.0633929	0.586216
maker-Fvb7-3-snap-gene-36.71	protein_coding	Annotated_mRNA	Fvb7-3	3642055	3643688	-	0.026761	0	0	0	0	0	0	0	0	0	0	0.025136	0	0.00837867	-3.23262	0.60073	0.868789	0	0.00892033	-3.42131	0.50732	0.993331
maker-Fvb7-3-snap-gene-36.72	protein_coding	Annotated_mRNA	Fvb7-3	3668107	3669112	-	0	0	0	0	0	0	0	0	0	0	0	0	--	--	--	--	--	--	--	--	--	--
maker-Fvb1-2-snap-gene-24.79	protein_coding	Annotated_mRNA	Fvb1-2	2375186	2377477	+	9.85481	10.3633	10.0505	7.97473	9.08658	9.61431	9.46511	11.6599	12.0576	9.52621	9.46323	9.33059	8.89187	9.44001	-0.112888	0.544868	0.851536	11.0609	10.0895	0.155178	0.336229	0.966228
snap_masked-Fvb1-3-processed-gene-99.24	protein_coding	Annotated_mRNA	Fvb1-3	9971679	9973125	+	0	0	0	0	0	0	0	0	0	0	0	0	--	--	--	--	--	--	--	--	--	--
snap_masked-Fvb1-3-processed-gene-99.21	protein_coding	Annotated_mRNA	Fvb1-3	9951607	9957280	+	0	0	0	0	0	0.020539	0	0	0	0	0	0	0.00684633	0	4.69974	0.228494	0.591225	--	--	--	--	--
augustus_masked-Fvb5-3-processed-gene-10.11	protein_coding	Annotated_mRNA	Fvb5-3	1053013	1054197	+	0	0	0	0.044279	0	0	0	0	0	0	0	0	0.0147597	0	3.52509	0.483275	0.81884	--	--	--	--	--
augustus_masked-Fvb5-3-processed-gene-137.9	protein_coding	Annotated_mRNA	Fvb5-3	13730598	13730816	-	0.03401	0.121384	0	0.035007	0	0	0	0	0.126499	0	0	0	--	--	--	--	--	0.0421663	0.051798	-0.727924	0.850202	1
augustus_masked-Fvb7-3-processed-gene-198.7	protein_coding	Annotated_mRNA	Fvb7-3	19864268	19866575	+	6.30929	6.54043	7.28604	0	6.9113	0	5.13178	5.55362	7.26823	14.398	15.5415	15.5573	2.30377	15.1656	-2.74649	0.0967577	0.361597	5.98454	6.71192	-0.143102	0.465125	0.993331
augustus_masked-Fvb2-2-processed-gene-157.2	protein_coding	Annotated_mRNA	Fvb2-2	15726759	15727025	+	3.13795	2.68236	3.36533	2.85611	2.8619	2.74564	4.91749	2.92386	2.03307	3.12916	3.86339	1.28558	2.82122	2.75937	0.0126589	0.988255	1	3.29147	3.06188	0.132891	0.805986	1
augustus_masked-Fvb5-3-processed-gene-10.18	protein_coding	Annotated_mRNA	Fvb5-3	1084592	1085215	-	0	0	0	1.03331	1.35001	0.990502	0	0.04489	0	0	0.080706	0.131738	1.12461	0.0708147	3.91829	2.81944e-05	0.000413666	0.0149633	0	2.74673	0.735904	0.993331
maker-Fvb5-3-snap-gene-58.37	protein_coding	Annotated_mRNA	Fvb5-3	5847430	5848756	+	0	0	0	0	0	0	0	0	0	0	0	0	--	--	--	--	--	--	--	--	--	--
maker-Fvb7-3-augustus-gene-79.63	protein_coding	Annotated_mRNA	Fvb7-3	7970608	7972779	-	0	0.013854	0.026388	0.64952	0.722502	0.482661	0	0	0.014512	0.101412	0.081519	0.032841	0.618228	0.071924	3.00262	2.29114e-06	4.03843e-05	0.00483733	0.013414	-1.15177	0.624003	0.993331
maker-Fvb5-1-snap-gene-200.50	protein_coding	Annotated_mRNA	Fvb5-1	20013454	20013953	+	0	0	0	0	0	0	0	0	0	0	0	0	--	--	--	--	--	--	--	--	--	--
maker-Fvb7-3-augustus-gene-79.60	protein_coding	Annotated_mRNA	Fvb7-3	7937939	7942438	-	0.81751	0.947712	0.764511	0.295759	0.242381	0.205212	0.589947	0.815097	0.828816	0.298147	0.211304	0.256388	0.247784	0.25528	-0.0699857	0.884792	0.977676	0.74462	0.843244	-0.158112	0.596686	0.993331
augustus_masked-Fvb2-4-processed-gene-177.11	protein_coding	Annotated_mRNA	Fvb2-4	17703924	17704592	-	0.004876	0	0	0	0	0	0	0	0	0	0	0	--	--	--	--	--	--	--	--	--	--
augustus_masked-Fvb2-4-processed-gene-177.10	protein_coding	Annotated_mRNA	Fvb2-4	17784082	17784417	+	0	0.082199	0	0.072877	0	0	0	0	0	0	0	0	0.0242923	0	2.64741	0.742273	0.921468	0	0.0273997	-3.14868	0.6057	0.993331
augustus_masked-Fvb2-4-processed-gene-177.13	protein_coding	Annotated_mRNA	Fvb2-4	17735130	17744621	-	11.9895	12.0747	12.427	10.4464	12.9341	13.1306	11.7116	12.6034	12.7021	11.7097	10.5778	8.34296	12.1704	10.2102	0.186825	0.281302	0.655312	12.339	12.1637	0.0576017	0.682071	0.993331
maker-Fvb7-3-augustus-gene-79.64	protein_coding	Annotated_mRNA	Fvb7-3	7978119	7982147	-	3.13332	3.51636	3.30209	1.95043	2.55965	2.25519	3.21317	3.45451	3.42165	3.07098	3.30185	2.76058	2.25509	3.04447	-0.458014	0.0483836	0.229726	3.36311	3.31726	0.0419612	0.819511	1
augustus_masked-Fvb4-3-processed-gene-125.12	protein_coding	Annotated_mRNA	Fvb4-3	12539400	12540476	-	1.55253	1.7523	1.32359	2.87357	2.21982	2.45607	1.71401	0.910557	1.31869	1.78241	1.77583	0.969783	2.51649	1.50934	0.710016	0.0795855	0.320506	1.31442	1.54281	-0.208302	0.617989	0.993331
snap_masked-Fvb5-1-processed-gene-48.55	protein_coding	Annotated_mRNA	Fvb5-1	4883019	4883841	-	0	0.02313	0	0	0	0	0	0	0	0	0	0	--	--	--	--	--	0	0.00771	-2.64113	0.747156	0.993331
snap_masked-Fvb5-1-processed-gene-288.24	protein_coding	Annotated_mRNA	Fvb5-1	28801833	28802881	-	0	0	0	0	0	0	0	0	0	0	0	0	--	--	--	--	--	--	--	--	--	--
maker-Fvb3-2-augustus-gene-229.29	protein_coding	Annotated_mRNA	Fvb3-2	22883135	22887628	+	0	0	0	0	0	0	0	0	0	0	0	0.014762	0	0.00492067	-3.9098	0.420345	0.772616	--	--	--	--	--
maker-Fvb5-3-augustus-gene-247.54	protein_coding	Annotated_mRNA	Fvb5-3	24767744	24773069	-	2.22804	2.33503	2.3485	1.73849	1.858	1.97708	2.11752	2.369	2.55275	1.993	2.05193	1.93554	1.85786	1.99349	-0.127018	0.572464	0.868789	2.34642	2.30386	0.0487324	0.797235	1
maker-Fvb3-4-snap-gene-249.75	protein_coding	Annotated_mRNA	Fvb3-4	24951301	24954587	-	0.022426	0.020667	0.007452	0.451815	0.398777	0.562856	0.035301	0.032912	0.041965	0	0.066366	0.008124	0.471149	0.02483	4.19724	5.82134e-06	9.6386e-05	0.036726	0.0168483	0.990435	0.350175	0.974628
maker-Fvb5-3-augustus-gene-247.50	protein_coding	Annotated_mRNA	Fvb5-3	24723427	24725192	-	0	0	0	0	0	0	0	0	0	0	0	0	--	--	--	--	--	--	--	--	--	--
maker-Fvb5-3-augustus-gene-247.51	protein_coding	Annotated_mRNA	Fvb5-3	24730469	24732041	-	20.8739	17.8772	22.4158	17.252	16.9371	17.609	23.4738	20.5372	18.0909	13.356	16.6049	11.5036	17.266	13.8215	0.299359	0.115162	0.402404	20.7006	20.3889	0.0471931	0.781561	0.999648
maker-Fvb5-3-augustus-gene-247.52	protein_coding	Annotated_mRNA	Fvb5-3	24737520	24741297	-	11.5466	12.5803	10.8999	21.6253	21.3317	21.94	9.49219	10.6743	9.91408	27.334	24.9718	24.5577	21.6323	25.6212	-0.269827	0.0868648	0.338971	10.0269	11.6756	-0.196745	0.198443	0.870858
maker-Fvb5-3-augustus-gene-247.53	protein_coding	Annotated_mRNA	Fvb5-3	24753248	24755386	-	0.584603	0.872667	0.760178	1.38746	1.06806	0.98665	0.908106	1.49416	1.28729	1.41747	1.63407	1.79983	1.14739	1.61712	-0.517832	0.140256	0.452086	1.22985	0.739149	0.750365	0.0458584	0.507008
maker-Fvb5-3-snap-gene-266.67	protein_coding	Annotated_mRNA	Fvb5-3	26621250	26625716	+	0.011065	0	0	0	0	0	0	0	0	0	0	0	--	--	--	--	--	0	0.00368833	-3.71525	0.429075	0.991557
augustus_masked-Fvb4-3-processed-gene-26.11	protein_coding	Annotated_mRNA	Fvb4-3	2679125	2679529	-	238.498	252.203	257.328	246.126	314.891	317.895	397.05	475.185	460.783	407.256	345.468	391.385	292.971	381.37	-0.408507	0.017169	0.108303	444.339	249.343	0.856105	4.86133e-09	1.46156e-06
snap_masked-Fvb3-4-processed-gene-228.26	protein_coding	Annotated_mRNA	Fvb3-4	22790503	22790754	-	0.043067	0.004709	0.073547	0	0.057118	0	0.265645	0.337739	0.198323	0.009985	0.047969	0.068685	0.0190393	0.042213	-1.60433	0.587436	0.868789	0.267236	0.040441	2.12976	0.11905	0.747951
augustus_masked-Fvb6-1-processed-gene-69.12	protein_coding	Annotated_mRNA	Fvb6-1	6920768	6922273	-	0.212157	0.073128	0.18589	0.139192	0.062372	0.171705	0.143035	0.037757	0.144011	0.077277	0.071821	0.131064	0.124423	0.0933873	0.3481	0.727913	0.921468	0.108268	0.157058	-0.507607	0.582044	0.993331
snap_masked-Fvb3-4-processed-gene-228.29	protein_coding	Annotated_mRNA	Fvb3-4	22805682	22807198	+	0.020557	0.016013	0.002945	0.005083	0.013793	0	0.017444	0.02035	0.014811	0.018757	0.01377	0.01543	0.006292	0.0159857	-1.04277	0.588625	0.868789	0.017535	0.0131717	0.542395	0.876085	1
maker-Fvb6-1-snap-gene-236.33	protein_coding	Annotated_mRNA	Fvb6-1	23607593	23608996	+	0	0	0	0	0	0	0	0	0	0	0	0	--	--	--	--	--	--	--	--	--	--
maker-Fvb3-2-augustus-gene-157.44	protein_coding	Annotated_mRNA	Fvb3-2	15743816	15745968	-	0	0	0	0	0	0	0	0	0	0	0.036874	0	0	0.0122913	-4.24186	0.313858	0.68669	--	--	--	--	--
maker-Fvb5-2-augustus-gene-197.14	protein_coding	Annotated_mRNA	Fvb5-2	19737597	19739264	-	0	0	0	0.145886	0.052415	0.084352	0	0.011304	0	0.034747	0.059145	0.080909	0.0942177	0.058267	0.668964	0.500384	0.81884	0.003768	0	2.74673	0.736022	0.993331
maker-Fvb6-1-snap-gene-236.36	protein_coding	Annotated_mRNA	Fvb6-1	23662587	23663476	+	0	0	0	0	0	0	0	0	0	0	0	0.037281	0	0.012427	-3.2324	0.59682	0.868789	--	--	--	--	--
maker-Fvb6-1-snap-gene-236.37	protein_coding	Annotated_mRNA	Fvb6-1	23576315	23588822	-	0	0.010299	0	0.124322	0.199722	0.074287	0	0.015815	0.034677	0.020186	0.029984	0.032883	0.132777	0.0276843	2.21138	0.000161381	0.00202755	0.0168307	0.003433	2.27983	0.246579	0.914258
maker-Fvb3-2-augustus-gene-157.40	protein_coding	Annotated_mRNA	Fvb3-2	15722383	15724342	+	0	0	0	0	0	0	0	0	0	0	0	0	--	--	--	--	--	--	--	--	--	--
maker-Fvb6-1-snap-gene-236.35	protein_coding	Annotated_mRNA	Fvb6-1	23654869	23658168	+	6.33656	6.65738	6.38456	5.91328	6.40162	5.36676	5.90626	6.1856	6.064	6.31511	6.90673	5.41153	5.89389	6.21112	-0.0987802	0.614935	0.872716	6.05196	6.4595	-0.067349	0.668079	0.993331
maker-Fvb6-3-augustus-gene-336.26	protein_coding	Annotated_mRNA	Fvb6-3	33618760	33620218	-	0.16329	0.289029	0.231892	0.373711	0.357865	0.437224	0.36115	0.208154	0.373917	0.370578	0.550267	0.675523	0.3896	0.532123	-0.491494	0.249363	0.615908	0.314407	0.22807	0.59575	0.220201	0.89589
augustus_masked-Fvb4-2-processed-gene-235.10	protein_coding	Annotated_mRNA	Fvb4-2	23560001	23560684	-	15.7069	14.6621	14.7264	27.7378	27.3786	29.3572	26.6231	22.1977	24.4426	32.779	30.5274	31.6006	28.1579	31.6357	-0.19397	0.297107	0.670822	24.4211	15.0318	0.723008	8.62654e-05	0.00687726
maker-Fvb6-3-augustus-gene-336.24	protein_coding	Annotated_mRNA	Fvb6-3	33616424	33620217	+	5.87289	5.55148	5.88125	4.30875	5.12401	5.19144	5.98092	6.52958	6.34121	5.96148	5.67621	5.00103	4.87474	5.54624	-0.211225	0.277182	0.650101	6.2839	5.76854	0.147409	0.334864	0.965138
augustus_masked-Fvb3-4-processed-gene-275.13	protein_coding	Annotated_mRNA	Fvb3-4	27520699	27521178	-	0	0	0	0	0	0	0	0	0	0	0	0.028734	0	0.009578	-2.71952	0.745147	0.921468	--	--	--	--	--
augustus_masked-Fvb3-4-processed-gene-275.12	protein_coding	Annotated_mRNA	Fvb3-4	27520349	27520660	-	0	0	0.032751	0	0	0	0	0	0	0	0	0	--	--	--	--	--	--	--	--	--	--
augustus_masked-Fvb3-4-processed-gene-275.11	protein_coding	Annotated_mRNA	Fvb3-4	27517757	27518311	-	1.17813	1.12722	0.758448	0.711591	0.681259	0.843144	0.634666	0.799285	0.384143	0.745501	1.11936	0.632869	0.745331	0.832575	-0.15536	0.81772	0.951267	0.606031	1.02127	-0.717697	0.249357	0.914815
snap_masked-Fvb3-1-processed-gene-227.28	protein_coding	Annotated_mRNA	Fvb3-1	22742165	22742419	+	0	0	0	0	0	0	0	0	0	0	0	0	--	--	--	--	--	--	--	--	--	--
maker-Fvb5-1-snap-gene-287.64	protein_coding	Annotated_mRNA	Fvb5-1	28759226	28759613	-	0	0	0	0	0	0	0	0	0	0	0	0	--	--	--	--	--	--	--	--	--	--
augustus_masked-Fvb1-1-processed-gene-268.2	protein_coding	Annotated_mRNA	Fvb1-1	26799203	26800057	-	0.02146	0.030284	0	0.015342	0	0	0.062683	0.065523	0	0.041844	0	0.047646	0.005114	0.02983	-2.22355	0.432729	0.779715	0.0427353	0.017248	1.21736	0.604326	0.993331
maker-Fvb2-2-augustus-gene-117.33	protein_coding	Annotated_mRNA	Fvb2-2	11712277	11715233	+	0	0	0	0	0	0	0	0	0	0.025361	0	0	0	0.00845367	-4.03529	0.36016	0.728466	--	--	--	--	--
snap_masked-Fvb3-1-processed-gene-227.23	protein_coding	Annotated_mRNA	Fvb3-1	22721193	22721409	+	0	0	0	0	0	0	0	0	0	0	0	0	--	--	--	--	--	--	--	--	--	--
augustus_masked-Fvb6-1-processed-gene-202.15	protein_coding	Annotated_mRNA	Fvb6-1	20268533	20268880	-	0	0	0	0	0	0	0.069823	0	0	0	0	0	--	--	--	--	--	0.0232743	0	2.67101	0.734035	0.993331
maker-Fvb2-2-augustus-gene-117.39	protein_coding	Annotated_mRNA	Fvb2-2	11703122	11704940	-	2.37052	2.39717	2.56472	4.76586	8.77021	9.0582	2.80498	1.75383	2.00095	6.08938	9.36355	6.72932	7.53142	7.39408	0.00312258	0.992055	1	2.18658	2.44414	-0.136241	0.638456	0.993331
augustus_masked-Fvb6-1-processed-gene-202.16	protein_coding	Annotated_mRNA	Fvb6-1	20278341	20282546	-	0.014251	0.010671	0.006024	0.005136	0.007346	0.021023	0.018673	0.019979	0	0.003016	0.004536	0.006515	0.0111683	0.004689	1.18497	0.442355	0.787086	0.012884	0.0103153	0.36028	0.854913	1
maker-Fvb7-3-augustus-gene-146.33	protein_coding	Annotated_mRNA	Fvb7-3	14648862	14650715	+	2.48947	2.63801	2.59359	1.75761	2.02466	1.93704	2.75764	2.59634	2.72533	2.38491	2.49247	2.88972	1.90644	2.58903	-0.468661	0.120201	0.413073	2.69311	2.57369	0.0881377	0.724454	0.993331
augustus_masked-Fvb6-1-processed-gene-227.0	protein_coding	Annotated_mRNA	Fvb6-1	22693013	22694389	-	0.373278	0.261245	0.460149	0.042678	0.021018	0.027394	0.600709	0.357412	0.273571	0.034887	0.047004	0.026798	0.0303633	0.0362297	-0.229894	0.910729	0.988307	0.410564	0.364891	0.206966	0.734897	0.993331
maker-Fvb7-1-snap-gene-13.33	protein_coding	Annotated_mRNA	Fvb7-1	1329469	1330152	-	0	0	0	0	0	0	0	0.050633	0	0	0	0	--	--	--	--	--	0.0168777	0	3.25889	0.582057	0.993331
maker-Fvb3-2-augustus-gene-263.25	protein_coding	Annotated_mRNA	Fvb3-2	26314320	26318062	+	2.90144	3.63839	2.57209	2.58439	2.48807	2.2725	3.12352	3.1392	3.05482	2.75168	2.2611	2.4903	2.44832	2.50103	-0.0888637	0.713699	0.921468	3.10585	3.0373	0.0234906	0.917619	1
augustus_masked-Fvb6-3-processed-gene-121.5	protein_coding	Annotated_mRNA	Fvb6-3	12176566	12179454	+	2.0587	1.89545	2.2357	2.46795	2.03644	2.51555	2.6102	2.30406	1.63289	1.62728	2.44852	2.98886	2.33998	2.35489	-0.0368524	0.902726	0.985593	2.18238	2.06328	0.107159	0.681877	0.993331
augustus_masked-Fvb6-3-processed-gene-121.6	protein_coding	Annotated_mRNA	Fvb6-3	12129170	12130251	-	0	0	0	0	0	0	0	0	0	0	0	0	--	--	--	--	--	--	--	--	--	--
augustus_masked-Fvb6-3-processed-gene-121.3	protein_coding	Annotated_mRNA	Fvb6-3	12164859	12171182	+	0.950476	1.11886	0.926224	0.572648	0.66062	0.675803	1.16478	0.771369	1.52119	0.55481	0.869036	0.846436	0.636357	0.756761	-0.273206	0.39591	0.757549	1.15245	0.99852	0.253081	0.344524	0.969494
augustus_masked-Fvb6-3-processed-gene-121.2	protein_coding	Annotated_mRNA	Fvb6-3	12122877	12128572	+	0.071645	0.037828	0.041073	0.004423	0.009464	0.02658	0.038242	0.024102	0.10312	0	0	0.013926	0.013489	0.004642	1.52111	0.390726	0.752282	0.0551547	0.050182	0.14486	0.873178	1
maker-Fvb3-4-augustus-gene-196.49	protein_coding	Annotated_mRNA	Fvb3-4	19590326	19592574	-	100.691	96.1831	101.303	72.2879	71.9828	79.4251	83.4847	89.4435	98.9519	83.8864	82.2091	73.672	74.5653	79.9225	-0.114986	0.452608	0.796956	90.6267	99.3924	-0.107328	0.446973	0.993331
augustus_masked-Fvb4-3-processed-gene-127.13	protein_coding	Annotated_mRNA	Fvb4-3	12757433	12757993	-	0	0.011539	0	0	0	0	0	0	0	0	0	0.023527	--	--	--	--	--	--	--	--	--	--
augustus_masked-Fvb2-4-processed-gene-179.10	protein_coding	Annotated_mRNA	Fvb2-4	17960515	17966122	-	0.783976	0.739821	0.569861	1.24637	0.884272	1.08607	0.64382	0.737558	0.614396	0.769789	0.647133	0.449986	1.07224	0.622303	0.760269	0.0181006	0.112564	0.665258	0.697886	-0.043439	0.884008	1
maker-Fvb7-2-snap-gene-232.81	protein_coding	Annotated_mRNA	Fvb7-2	23281923	23284396	-	0.214195	0.239218	0.119599	0.465197	0.285866	0.303809	0.133414	0.238585	0.156536	0.227749	0.273875	0.037244	0.351624	0.179623	0.746096	0.327367	0.698813	0.176178	0.191004	0.0273419	0.981843	1
maker-Fvb7-2-snap-gene-232.80	protein_coding	Annotated_mRNA	Fvb7-2	23271230	23280765	-	4.6337	4.43032	4.93894	5.68158	5.41001	5.60496	5.28796	5.38038	5.00283	5.11897	5.34089	5.88772	5.56551	5.4492	0.00348982	0.98401	1	5.22373	4.66766	0.186279	0.209991	0.884146
maker-Fvb7-3-augustus-gene-247.29	protein_coding	Annotated_mRNA	Fvb7-3	24703184	24707987	+	4.23386	3.98815	3.69182	4.09589	3.7811	4.07754	3.83671	3.42351	3.30936	3.20061	3.29961	2.1437	3.98484	2.88131	0.446167	0.0433326	0.212702	3.52319	3.97128	-0.148046	0.378857	0.983407
augustus_masked-Fvb6-4-processed-gene-104.0	protein_coding	Annotated_mRNA	Fvb6-4	10391751	10392890	-	0.01073	0	0.011075	0	0	0	0	0	0.025491	0	0	0	--	--	--	--	--	0.008497	0.00726833	0.184794	1	1
maker-Fvb6-4-snap-gene-81.49	protein_coding	Annotated_mRNA	Fvb6-4	8137173	8145163	+	0.362552	0.455881	0.47846	0.243715	0.295793	0.627409	0.560423	0.406577	0.428321	0.257635	0.349523	0.371713	0.388972	0.32629	-0.0857507	0.839155	0.959885	0.465107	0.432298	0.0723	0.824348	1
augustus_masked-Fvb4-3-processed-gene-28.14	protein_coding	Annotated_mRNA	Fvb4-3	2836350	2837366	-	0.23318	0.180553	0.314464	0.012899	0.026534	0.170088	0.444462	0.237604	0.285927	0.037424	0.013613	0.259331	0.0698403	0.103456	-0.645032	0.658927	0.899155	0.322664	0.242732	0.39777	0.592159	0.993331
augustus_masked-Fvb4-3-processed-gene-28.12	protein_coding	Annotated_mRNA	Fvb4-3	2875851	2877695	+	0.828904	0.739449	0.63923	0.8079	0.717093	0.775298	0.965413	0.6583	0.714016	0.887812	0.814742	0.387137	0.766764	0.696564	0.114794	0.817377	0.951103	0.779243	0.735861	0.105443	0.797482	1
augustus_masked-Fvb4-3-processed-gene-28.13	protein_coding	Annotated_mRNA	Fvb4-3	2884903	2888547	+	0.052883	0.073575	0.08875	0.086913	0.029316	0.023912	0.124267	0.092928	0.068513	0.038721	0.012232	0.013447	0.0467137	0.0214667	0.981118	0.386716	0.749166	0.095236	0.071736	0.456921	0.523273	0.993331
augustus_masked-Fvb4-2-processed-gene-134.10	protein_coding	Annotated_mRNA	Fvb4-2	13450491	13450838	-	1.71315	1.53591	1.40058	1.01776	1.5077	0.912661	1.53816	2.21026	2.48796	1.23124	1.23649	0.820209	1.14604	1.09598	0.0309126	0.980119	1	2.07879	1.54988	0.437121	0.408736	0.991557
augustus_masked-Fvb4-2-processed-gene-256.0	protein_coding	Annotated_mRNA	Fvb4-2	25595339	25597558	+	2.65146	1.9638	2.36553	242.952	241.533	252.697	3.56239	4.3839	5.93275	4.07385	5.66511	7.04119	245.727	5.59339	5.42803	2.47605e-115	2.11439e-112	4.62634	2.32693	1.01461	5.77839e-05	0.00497674
maker-Fvb1-1-snap-gene-75.44	protein_coding	Annotated_mRNA	Fvb1-1	7489554	7493259	+	0	0.034363	0	0	0	0	0	0	0.019283	0	0	0	--	--	--	--	--	0.00642767	0.0114543	-0.801769	0.845299	1
maker-Fvb1-1-snap-gene-75.45	protein_coding	Annotated_mRNA	Fvb1-1	7505976	7507626	+	0	0	0	0	0	0	0	0	0	0	0	0	--	--	--	--	--	--	--	--	--	--
maker-Fvb1-1-snap-gene-75.47	protein_coding	Annotated_mRNA	Fvb1-1	7546247	7551863	+	2.03437	1.86233	1.91176	1.97385	2.29794	1.89208	1.25291	1.32238	1.87333	2.35561	1.66072	2.27117	2.05462	2.09583	-0.0571399	0.814942	0.949913	1.48287	1.93615	-0.360853	0.104797	0.71773
maker-Fvb3-2-snap-gene-215.34	protein_coding	Annotated_mRNA	Fvb3-2	21551256	21554608	-	0	0	0	0	0	0	0	0	0	0	0	0	--	--	--	--	--	--	--	--	--	--
maker-Fvb1-1-snap-gene-75.48	protein_coding	Annotated_mRNA	Fvb1-1	7498008	7498991	-	0	0	0	0	0.033118	0	0	0	0	0	0	0	0.0110393	0	3.32173	0.594265	0.868789	--	--	--	--	--
maker-Fvb1-1-snap-gene-75.49	protein_coding	Annotated_mRNA	Fvb1-1	7498998	7499275	-	0	0	0	0	0	0	0	0	0	0	0	0	--	--	--	--	--	--	--	--	--	--
maker-Fvb3-4-augustus-gene-271.30	protein_coding	Annotated_mRNA	Fvb3-4	27122456	27127442	+	22.0786	21.6646	20.5947	21.2565	20.4756	21.7243	20.8279	22.8732	23.12	19.0957	17.3778	17.4707	21.1521	17.9814	0.208441	0.184047	0.524961	22.2737	21.446	0.0779304	0.58161	0.993331
augustus_masked-Fvb6-1-processed-gene-204.15	protein_coding	Annotated_mRNA	Fvb6-1	20454403	20454787	-	0	0.138463	0	0.177879	0	0	0.102171	0	0	0.04864	0.096497	0	0.059293	0.048379	0.277054	1	1	0.034057	0.0461543	-0.270149	1	1
augustus_masked-Fvb6-1-processed-gene-204.14	protein_coding	Annotated_mRNA	Fvb6-1	20450721	20451863	-	0	0	0	0	0	0	0	0	0	0	0	0	--	--	--	--	--	--	--	--	--	--
snap_masked-Fvb2-3-processed-gene-65.54	protein_coding	Annotated_mRNA	Fvb2-3	6588607	6589032	-	0.038957	0.061845	0.076112	0.460933	0	0.440927	0.082734	0	0	0.12121	0.429894	0	0.30062	0.183701	0.685364	0.679363	0.909966	0.027578	0.0589713	-1.03689	0.625832	0.993331
augustus_masked-Fvb6-1-processed-gene-204.11	protein_coding	Annotated_mRNA	Fvb6-1	20412470	20412839	-	0	0	0	0	0	0	0	0	0	0	0	0	--	--	--	--	--	--	--	--	--	--
augustus_masked-Fvb4-3-processed-gene-46.9	protein_coding	Annotated_mRNA	Fvb4-3	4624579	4625528	-	0	0	0	0	0	0	0	0	0	0	0	0	--	--	--	--	--	--	--	--	--	--
snap_masked-Fvb7-2-processed-gene-240.40	protein_coding	Annotated_mRNA	Fvb7-2	24076930	24077272	+	0	0	0	0	0	0	0	0	0	0	0	0	--	--	--	--	--	--	--	--	--	--
maker-Fvb2-1-snap-gene-110.58	protein_coding	Annotated_mRNA	Fvb2-1	11052561	11065247	+	8.47367	8.14755	7.474	9.23287	9.44892	8.01516	8.24645	9.96617	9.59603	9.08374	9.65192	10.1313	8.89898	9.62232	-0.138894	0.389496	0.751572	9.26955	8.03174	0.23043	0.11942	0.748893
snap_masked-Fvb6-4-processed-gene-98.16	protein_coding	Annotated_mRNA	Fvb6-4	9811165	9815880	+	0.221219	0.194514	0.190758	0.084101	0.149347	0.098285	0.194169	0.213802	0.270895	0.228971	0.183644	0.294038	0.110578	0.235551	-1.11689	0.0428688	0.210954	0.226289	0.202164	0.174877	0.702713	0.993331
snap_masked-Fvb3-3-processed-gene-280.39	protein_coding	Annotated_mRNA	Fvb3-3	28052271	28052914	-	0	0	0	0	0	0	0	0	0	0	0	0	--	--	--	--	--	--	--	--	--	--
snap_masked-Fvb2-3-processed-gene-238.27	protein_coding	Annotated_mRNA	Fvb2-3	23839888	23842181	+	0.682086	0.666954	0.670141	0.430362	0.35321	0.384659	0.556372	0.634541	0.575181	0.553015	0.544553	0.34304	0.38941	0.480203	-0.322597	0.480434	0.81884	0.588698	0.67306	-0.177819	0.614734	0.993331
maker-Fvb7-3-augustus-gene-208.26	protein_coding	Annotated_mRNA	Fvb7-3	20840997	20842242	+	0	0.018456	0.034896	0.066238	0	0	0.037531	0	0	0.103385	0	0	0.0220793	0.0344617	-0.591487	0.859266	0.967824	0.0125103	0.017784	-0.484925	0.898896	1
maker-Fvb4-2-augustus-gene-45.51	protein_coding	Annotated_mRNA	Fvb4-2	4548286	4551272	-	0.589057	0.64734	0.659061	0.697259	1.06689	0.952419	0.621927	0.823407	0.634379	2.66754	3.21042	2.56378	0.905521	2.81391	-1.65327	4.98007e-08	1.09461e-06	0.693238	0.631819	0.174878	0.628535	0.993331
maker-Fvb4-2-augustus-gene-45.50	protein_coding	Annotated_mRNA	Fvb4-2	4529977	4531371	-	0.877726	0.845088	0.67437	0.198087	0.176233	0.115332	0.669106	1.09298	0.772698	0.284294	0.270828	0.374495	0.163217	0.309872	-0.950437	0.18531	0.526767	0.844929	0.799061	0.105214	0.82136	1
maker-Fvb3-4-snap-gene-15.44	protein_coding	Annotated_mRNA	Fvb3-4	1530567	1534736	+	0.080886	0.053686	0.037158	0.031512	0.061963	0.032612	0.035479	0.015927	0.008903	0.013981	0.058766	0.062054	0.042029	0.0449337	-0.0932116	0.939172	0.999285	0.020103	0.0572433	-1.40731	0.12305	0.756707
snap_masked-Fvb1-4-processed-gene-132.18	protein_coding	Annotated_mRNA	Fvb1-4	13210475	13211942	+	0	0	0	0	0	0	0	0	0	0	0	0	--	--	--	--	--	--	--	--	--	--
snap_masked-Fvb7-2-processed-gene-144.23	protein_coding	Annotated_mRNA	Fvb7-2	14442990	14443262	+	0	0.017915	0.004485	0	0	0	0	0	0	0	0	0	--	--	--	--	--	0	0.00746667	-2.6227	0.678859	0.993331
maker-Fvb4-4-snap-gene-164.24	protein_coding	Annotated_mRNA	Fvb4-4	16406648	16412225	+	0.033594	0.006962	0.120616	0.087326	0.14726	0.086397	0.052698	0.007813	0	0.016361	0.255509	0.183103	0.106994	0.151658	-0.432695	0.646291	0.8921	0.0201703	0.053724	-1.61287	0.300182	0.951767
maker-Fvb4-4-snap-gene-164.25	protein_coding	Annotated_mRNA	Fvb4-4	16396194	16406098	+	0.070013	0.018222	0.080902	0.18768	0.153904	0.098858	0.064285	0.043612	0.028628	0.038433	0.162745	0.066837	0.146814	0.0893383	0.72565	0.272799	0.645201	0.0455083	0.056379	-0.253159	0.762297	0.995967
augustus_masked-Fvb2-3-processed-gene-210.9	protein_coding	Annotated_mRNA	Fvb2-3	21018921	21021826	-	1.92922	1.7937	2.06735	1.52907	1.51814	1.1941	1.90655	1.65108	1.74171	2.20417	2.17683	2.60841	1.41377	2.3298	-0.747359	0.00900789	0.0650646	1.76645	1.93009	-0.103824	0.672087	0.993331
maker-Fvb2-2-augustus-gene-138.33	protein_coding	Annotated_mRNA	Fvb2-2	13864821	13865391	-	0	0	0	0	0	0	0	0	0	0	0	0	--	--	--	--	--	--	--	--	--	--
maker-Fvb2-2-augustus-gene-138.31	protein_coding	Annotated_mRNA	Fvb2-2	13823123	13825248	-	0.190121	0.200046	0.085847	0.251311	0.263925	0.519172	0.149422	0.11885	0.086827	0.448013	0.122771	0.1867	0.344803	0.252495	0.0683732	0.947847	1	0.118366	0.158671	-0.370299	0.62951	0.993331
maker-Fvb6-3-snap-gene-34.67	protein_coding	Annotated_mRNA	Fvb6-3	3404677	3409145	+	0.167223	0.236798	0.221906	0.340656	0.27689	0.406625	0.297292	0.189078	0.137705	0.079439	0.161571	0.212521	0.34139	0.151177	1.14749	0.031589	0.169574	0.208025	0.208642	0.0195786	0.978273	1
maker-Fvb1-1-snap-gene-165.25	protein_coding	Annotated_mRNA	Fvb1-1	16560583	16563857	-	8.41375	9.28657	9.38918	14.6655	9.69366	10.4095	10.6235	6.86417	8.20709	8.19779	8.54605	5.38557	11.5895	7.37647	0.487999	0.0203819	0.123023	8.56492	9.02984	-0.0400076	0.807049	1
maker-Fvb1-1-snap-gene-165.27	protein_coding	Annotated_mRNA	Fvb1-1	16579235	16583831	-	0	0	0	0	0	0.023209	0	0	0	0	0	0	0.00773633	0	4.55454	0.258148	0.626948	--	--	--	--	--
augustus_masked-Fvb1-2-processed-gene-16.19	protein_coding	Annotated_mRNA	Fvb1-2	1676481	1676885	-	3.71649	3.70455	2.84858	3.08019	2.31843	3.30798	3.95659	3.87206	4.37637	3.79561	3.1081	3.31819	2.9022	3.4073	-0.313679	0.479161	0.81884	4.06834	3.4232	0.220121	0.563393	0.993331
maker-Fvb2-1-snap-gene-110.52	protein_coding	Annotated_mRNA	Fvb2-1	11006154	11008029	+	0	0	0	0	0	0	0	0	0	0	0	0.038313	0	0.012771	-4.15775	0.362886	0.728713	--	--	--	--	--
maker-Fvb6-3-snap-gene-34.68	protein_coding	Annotated_mRNA	Fvb6-3	3418684	3431191	+	0	0	0	0	0	0	0	0	0	0	0	0	--	--	--	--	--	--	--	--	--	--
maker-Fvb6-3-snap-gene-34.69	protein_coding	Annotated_mRNA	Fvb6-3	3410862	3418661	+	0	0	0	0	0	0	0	0	0	0	0	0	--	--	--	--	--	--	--	--	--	--
maker-Fvb4-2-snap-gene-137.40	protein_coding	Annotated_mRNA	Fvb4-2	13763758	13770612	+	0.018779	0.00892	0.03436	0.030128	0.014099	0	0.009641	0.002498	0.043382	0.011509	0.011666	0.018729	0.0147423	0.013968	-0.0195515	1	1	0.018507	0.0206863	-0.0833814	0.966684	1
maker-Fvb5-3-snap-gene-42.45	protein_coding	Annotated_mRNA	Fvb5-3	4194524	4205920	-	3.00163	3.80545	4.11902	4.73721	2.77687	4.84834	3.82859	3.85877	3.74567	3.18567	11.5644	5.797	4.12081	6.84902	-0.477029	0.0532084	0.245518	3.81101	3.64203	0.0343685	0.873296	1
maker-Fvb2-1-snap-gene-168.35	protein_coding	Annotated_mRNA	Fvb2-1	16798959	16799350	+	0	0	0	0	0	0	0	0	0	0	0	0	--	--	--	--	--	--	--	--	--	--
maker-Fvb5-3-snap-gene-42.48	protein_coding	Annotated_mRNA	Fvb5-3	4258448	4262177	-	18.9622	18.2063	17.9911	22.9261	22.9203	20.672	14.9733	14.0281	14.2163	24.3555	24.8645	23.8963	22.1728	24.3721	-0.161461	0.306515	0.679236	14.4059	18.3865	-0.327999	0.0209118	0.337455
augustus_masked-Fvb4-3-processed-gene-225.6	protein_coding	Annotated_mRNA	Fvb4-3	22556561	22557364	-	0	0.016102	0	0.02741	0	0	0.016075	0.01742	0	0	0	0	0.00913667	0	2.64749	0.740885	0.921468	0.011165	0.00536733	0.86776	1	1
maker-Fvb2-1-snap-gene-168.36	protein_coding	Annotated_mRNA	Fvb2-1	16803020	16803719	+	0	0	0	0	0	0	0	0	0	0	0	0	--	--	--	--	--	--	--	--	--	--
augustus_masked-Fvb4-3-processed-gene-225.2	protein_coding	Annotated_mRNA	Fvb4-3	22523600	22527146	+	5.63437	3.93401	4.65111	5.01755	5.12693	4.85425	4.02061	3.50257	4.24826	5.20045	5.0774	4.62434	4.99958	4.9674	-0.0157174	0.936444	0.998314	3.92381	4.73983	-0.246662	0.19945	0.872222
maker-Fvb3-2-augustus-gene-298.40	protein_coding	Annotated_mRNA	Fvb3-2	29869563	29871280	+	14.328	13.0003	13.0977	8.63434	7.96993	7.89738	12.1085	13.7485	13.2218	8.15093	7.34109	8.40198	8.16722	7.96467	0.00941242	0.966178	1	13.0262	13.4753	-0.0251712	0.872606	1
maker-Fvb2-1-augustus-gene-212.56	protein_coding	Annotated_mRNA	Fvb2-1	21239225	21245393	+	4.44434	4.65336	4.235	3.47817	3.67436	3.09007	4.21857	4.27364	3.8824	4.23861	4.39326	3.58108	3.4142	4.07098	-0.277455	0.135898	0.443588	4.12487	4.44423	-0.0838115	0.580258	0.993331
maker-Fvb2-1-augustus-gene-105.43	protein_coding	Annotated_mRNA	Fvb2-1	10575466	10578287	-	0.798244	0.971822	0.670467	0.543139	0.348941	0.58559	0.689082	0.704684	0.707661	0.522224	0.648508	0.542666	0.492557	0.571133	-0.2332	0.595614	0.868789	0.700476	0.813511	-0.193799	0.578165	0.993331
maker-Fvb2-1-augustus-gene-105.42	protein_coding	Annotated_mRNA	Fvb2-1	10547897	10553861	-	1.95016	1.76229	2.27376	1.61528	1.97708	1.51803	2.15162	1.44513	0.783636	0.75966	1.81192	2.6988	1.70346	1.75679	-0.075524	0.838488	0.959485	1.46013	1.9954	-0.42338	0.167135	0.830418
maker-Fvb3-2-augustus-gene-39.35	protein_coding	Annotated_mRNA	Fvb3-2	3938883	3945503	-	25.6496	26.3253	23.9103	27.8347	29.352	26.8383	20.8546	15.6943	16.3853	28.1723	42.3843	28.7973	28.0083	33.1179	-0.262798	0.150186	0.470363	17.6447	25.295	-0.495648	0.00164172	0.065385
maker-Fvb2-1-augustus-gene-212.51	protein_coding	Annotated_mRNA	Fvb2-1	21186106	21192371	+	8.59053	8.67667	6.87553	7.65002	6.75234	7.73424	8.15907	8.94142	8.29115	7.67185	7.88439	7.35302	7.37887	7.63642	-0.124236	0.456825	0.800777	8.46388	8.04757	0.118345	0.442121	0.993331
maker-Fvb3-2-augustus-gene-39.33	protein_coding	Annotated_mRNA	Fvb3-2	3962424	3968211	+	0.242188	0.241088	0.154714	0.529959	0.534276	0.539716	0.296502	0.285147	0.400034	0.420431	0.508654	0.373958	0.53465	0.434348	0.278545	0.419346	0.772616	0.327228	0.212663	0.642912	0.113455	0.735052
maker-Fvb3-2-augustus-gene-39.32	protein_coding	Annotated_mRNA	Fvb3-2	3936017	3939467	+	0.609128	0.661064	0.456467	0.142546	0.153274	0.124794	0.499282	0.49393	0.462041	0.119676	0.200518	0.370452	0.140205	0.230215	-0.732748	0.255355	0.623608	0.485084	0.575553	-0.222806	0.545894	0.993331
maker-Fvb6-3-snap-gene-284.26	protein_coding	Annotated_mRNA	Fvb6-3	28447258	28450374	+	0	0.391559	0.055667	0	0	0	0	0.027263	0.028378	0	0	0	--	--	--	--	--	0.018547	0.149075	-1.14104	0.520447	0.993331
maker-Fvb6-3-snap-gene-284.27	protein_coding	Annotated_mRNA	Fvb6-3	28481293	28484580	+	0.022999	0.032406	0.009666	0	0.011789	0	0	0.027275	0	0	0.007271	0.010225	0.00392967	0.005832	-0.554005	0.880843	0.975865	0.00909167	0.0216903	-1.23195	0.51776	0.993331
maker-Fvb6-3-snap-gene-284.24	protein_coding	Annotated_mRNA	Fvb6-3	28393581	28393789	+	0	0	0	0	0	0	0	0	0	0	0	0	--	--	--	--	--	--	--	--	--	--
maker-Fvb4-3-augustus-gene-295.47	protein_coding	Annotated_mRNA	Fvb4-3	29528185	29533321	-	0.015377	0.045778	0.015924	0.062104	0	0.031683	0.016031	0.035212	0	0	0.010811	0.111064	0.0312623	0.040625	0.221363	0.907501	0.987225	0.017081	0.025693	-0.280689	0.868105	1
maker-Fvb4-3-augustus-gene-295.45	protein_coding	Annotated_mRNA	Fvb4-3	29510397	29514400	-	23.5826	19.7877	22.1936	17.7247	17.971	18.0442	22.981	22.2858	21.8102	13.9066	14.9699	15.8562	17.9133	14.9109	0.238167	0.139904	0.45137	22.359	21.8546	0.0576198	0.687995	0.993331
maker-Fvb4-3-augustus-gene-295.44	protein_coding	Annotated_mRNA	Fvb4-3	29501976	29509662	-	0.417706	0.425896	0.38684	0.269249	0.262941	0.273843	0.451174	0.321991	0.38432	0.554007	0.546359	0.647616	0.268678	0.582661	-1.14146	0.000533103	0.00588532	0.385828	0.410147	-0.0620492	0.843737	1
augustus_masked-Fvb1-2-processed-gene-16.11	protein_coding	Annotated_mRNA	Fvb1-2	1682107	1683744	+	0	0	0	0	0	0	0	0	0	0	0	0	--	--	--	--	--	--	--	--	--	--
maker-Fvb4-3-augustus-gene-295.49	protein_coding	Annotated_mRNA	Fvb4-3	29562199	29564345	-	0.038346	0	0	2.687	2.78839	3.71152	0	0	0	0	0	0	3.0623	0	11.9317	6.07086e-50	1.03462e-47	0	0.012782	-4.1678	0.355038	0.97569
maker-Fvb4-3-augustus-gene-295.48	protein_coding	Annotated_mRNA	Fvb4-3	29547143	29551533	-	0.664915	0.62842	0.582556	0.623028	0.375504	0.498721	0.548956	0.342006	0.426583	0.174786	0.159419	0.094348	0.499084	0.142851	1.77057	0.000241881	0.00291835	0.439182	0.625297	-0.482263	0.165833	0.827649
augustus_masked-Fvb5-3-processed-gene-143.1	protein_coding	Annotated_mRNA	Fvb5-3	14322874	14324943	+	0	0	0	0	0	0	0	0	0	0	0	0	--	--	--	--	--	--	--	--	--	--
maker-Fvb4-3-augustus-gene-259.37	protein_coding	Annotated_mRNA	Fvb4-3	25917838	25924022	-	0.884226	0.913858	1.10989	1.31089	1.13414	1.09919	1.13547	1.57696	1.53505	1.63871	1.68273	2.43271	1.18141	1.91805	-0.728611	0.00502849	0.0403274	1.41582	0.969324	0.568278	0.0163955	0.29293
augustus_masked-Fvb5-4-processed-gene-122.3	protein_coding	Annotated_mRNA	Fvb5-4	12236388	12237434	+	0	0	0	0	0	0	0	0	0	0	0	0	--	--	--	--	--	--	--	--	--	--
snap_masked-Fvb3-4-processed-gene-188.30	protein_coding	Annotated_mRNA	Fvb3-4	18853241	18853693	-	0.884077	0.553481	0.52217	0.178379	0.521574	0.505924	0.520029	0.377604	0.513618	0.477779	0.266849	0.458104	0.401959	0.400911	-0.0321756	1	1	0.470417	0.653243	-0.422797	0.546584	0.993331
snap_masked-Fvb3-3-processed-gene-95.21	protein_coding	Annotated_mRNA	Fvb3-3	9550695	9555708	-	0.253764	0.264099	0.269425	0.106347	0.272945	0.152324	0.317095	0.342426	0.355523	0.198447	0.112865	0.218565	0.177205	0.176626	-0.029854	0.970005	1	0.338348	0.262429	0.386651	0.315685	0.955993
augustus_masked-Fvb1-1-processed-gene-161.8	protein_coding	Annotated_mRNA	Fvb1-1	16183325	16183705	+	0	0	0	0	0	0	0	0	0	0	0	0	--	--	--	--	--	--	--	--	--	--
maker-Fvb4-3-snap-gene-32.73	protein_coding	Annotated_mRNA	Fvb4-3	3266888	3268982	-	1.66703	2.18354	1.11317	0.32127	0.405191	0	0.802826	1.42702	1.11479	0.164822	0.028411	0	0.242154	0.064411	1.83196	0.247397	0.613392	1.11488	1.65458	-0.547061	0.138305	0.784734
maker-Fvb7-4-snap-gene-143.24	protein_coding	Annotated_mRNA	Fvb7-4	14380839	14385559	+	11.0587	10.6089	9.82648	9.43514	9.79574	10.1489	10.283	11.9646	11.2783	9.6113	9.18804	9.29399	9.79326	9.36444	0.0383931	0.814248	0.949623	11.1753	10.498	0.113889	0.448099	0.993331
maker-Fvb5-1-augustus-gene-70.54	protein_coding	Annotated_mRNA	Fvb5-1	7060940	7069798	-	2.09052	1.86471	2.15231	2.31931	2.14956	2.70429	1.89751	1.90091	2.20092	2.33261	2.48781	2.65032	2.39105	2.49025	-0.0850216	0.657901	0.89845	1.99978	2.03585	-0.00222983	0.991528	1
augustus_masked-Fvb7-2-processed-gene-99.8	protein_coding	Annotated_mRNA	Fvb7-2	9969097	9969645	+	0	0	0	0	0	0	0	0	0	0	0	0	--	--	--	--	--	--	--	--	--	--
augustus_masked-Fvb7-2-processed-gene-99.9	protein_coding	Annotated_mRNA	Fvb7-2	9932156	9932803	-	0	0	0	0	0	0	0	0	0.044845	0	0	0.021143	--	--	--	--	--	0.0149483	0	2.77555	0.73498	0.993331
augustus_masked-Fvb7-2-processed-gene-63.0	protein_coding	Annotated_mRNA	Fvb7-2	6295640	6298837	+	0.124571	0	0	0.176679	0.126124	0.113195	0.145845	0.097193	0.078883	0.094768	0.114091	0.100863	0.138666	0.103241	0.405197	0.54417	0.851071	0.107307	0.0415237	1.43061	0.325793	0.961686
maker-Fvb3-1-augustus-gene-282.46	protein_coding	Annotated_mRNA	Fvb3-1	28208934	28211729	+	0.768964	0.814857	0.558857	2.17528	2.41827	2.49446	0.660727	0.882947	0.633052	0.033695	0.108625	0.114356	2.36267	0.0855587	4.71063	8.37014e-25	5.84236e-23	0.725575	0.714226	0.0470714	0.904652	1
augustus_masked-Fvb7-2-processed-gene-63.5	protein_coding	Annotated_mRNA	Fvb7-2	6343534	6343773	+	0	0	0	0	0	0	0	0	0	0	0	0	--	--	--	--	--	--	--	--	--	--
maker-Fvb3-3-snap-gene-248.64	protein_coding	Annotated_mRNA	Fvb3-3	24789966	24809392	-	1.37824	1.23906	1.24907	1.26832	1.1437	1.11634	0.922689	1.11071	1.16157	1.38412	1.41641	0.964958	1.17612	1.25516	-0.115145	0.564999	0.865212	1.06499	1.28879	-0.251529	0.120789	0.751718
maker-Fvb3-3-snap-gene-248.67	protein_coding	Annotated_mRNA	Fvb3-3	24846460	24847658	-	0	0	0	0	0	0	0	0	0	0	0	0	--	--	--	--	--	--	--	--	--	--
augustus_masked-Fvb7-2-processed-gene-63.8	protein_coding	Annotated_mRNA	Fvb7-2	6371738	6376246	+	5.59976	6.39766	6.60246	7.06447	6.61789	5.71182	7.81727	6.75847	7.02334	4.94889	6.12531	4.98493	6.46472	5.35304	0.249272	0.177957	0.516179	7.19969	6.19996	0.238472	0.129541	0.771412
maker-Fvb5-1-augustus-gene-63.55	protein_coding	Annotated_mRNA	Fvb5-1	6352580	6354763	-	7.45761	8.21921	7.78825	10.7312	10.1747	9.03588	9.61827	11.398	11.2395	10.3631	10.4486	11.0518	9.98059	10.6212	-0.115839	0.531884	0.842463	10.7519	7.82169	0.481258	0.0033407	0.107197
maker-Fvb7-3-snap-gene-22.49	protein_coding	Annotated_mRNA	Fvb7-3	2188164	2193588	+	0	0	0.010259	0	0	0	0	0	0	0	0	0	--	--	--	--	--	0	0.00341967	-3.7833	0.426768	0.991557
maker-Fvb3-1-augustus-gene-5.57	protein_coding	Annotated_mRNA	Fvb3-1	584447	588655	+	0.367429	0.567155	0.510734	0.253697	0.391001	0.171921	0.293277	0.500499	0.510491	0.910199	0.777695	0.42646	0.272206	0.704785	-1.38712	0.00319954	0.0277142	0.434756	0.481773	-0.129684	0.746514	0.993331
snap_masked-Fvb7-1-processed-gene-261.40	protein_coding	Annotated_mRNA	Fvb7-1	26179779	26180249	-	0	0	0	0	0	0	0	0	0	0	0	0	--	--	--	--	--	--	--	--	--	--
maker-Fvb3-1-augustus-gene-5.52	protein_coding	Annotated_mRNA	Fvb3-1	555402	558396	+	46.6419	43.0484	39.5471	18.3432	21.9233	22.299	33.6068	37.2489	35.2007	21.9909	18.1771	21.2088	20.8552	20.4589	-0.000547348	0.997947	1	35.3521	43.0791	-0.261024	0.0700764	0.613511
augustus_masked-Fvb7-1-processed-gene-277.8	protein_coding	Annotated_mRNA	Fvb7-1	27756181	27756757	+	0	0	0	0	0	0	0.127516	0	0	0	0	0.069806	0	0.0232687	-3.23263	0.600938	0.868789	0.0425053	0	4.08964	0.333715	0.964791
augustus_masked-Fvb7-1-processed-gene-277.9	protein_coding	Annotated_mRNA	Fvb7-1	27763914	27765045	+	0	0	0	0	0	0	0	0	0	0	0	0	--	--	--	--	--	--	--	--	--	--
augustus_masked-Fvb7-1-processed-gene-277.6	protein_coding	Annotated_mRNA	Fvb7-1	27730226	27733775	+	0	0.011779	0.007325	0.008951	0	0	0	0	0	0	0	0	0.00298367	0	3.15204	0.591803	0.868789	0	0.006368	-4.25877	0.192357	0.863587
augustus_masked-Fvb7-1-processed-gene-277.7	protein_coding	Annotated_mRNA	Fvb7-1	27741026	27741601	+	0.084097	0	0	0.045548	0.051498	0	0.133884	0.097261	0.09821	0.218051	0.043265	0.331261	0.0323487	0.197526	-2.55352	0.08613	0.337383	0.109785	0.0280323	1.89252	0.289513	0.944033
maker-Fvb3-1-augustus-gene-5.59	protein_coding	Annotated_mRNA	Fvb3-1	502984	504542	-	4.57906	4.4684	3.92564	0.716959	0.85622	0.757218	2.49526	2.93074	1.72234	0.532948	0.928537	0.418343	0.776799	0.626609	0.298418	0.557284	0.859753	2.38278	4.32437	-0.828927	0.00243495	0.0858831
maker-Fvb3-1-snap-gene-9.28	protein_coding	Annotated_mRNA	Fvb3-1	908501	917057	+	16.2496	15.4362	15.9066	14.0929	14.3502	14.5678	18.7349	15.7428	17.1308	13.366	13.1108	8.7937	14.337	11.7568	0.264438	0.145892	0.462184	17.2028	15.8641	0.140849	0.324472	0.960257
maker-Fvb1-4-snap-gene-106.42	protein_coding	Annotated_mRNA	Fvb1-4	10615534	10626202	+	0	0	0	0	0	0	0	0	0	0	0	0	--	--	--	--	--	--	--	--	--	--
maker-Fvb1-4-snap-gene-106.41	protein_coding	Annotated_mRNA	Fvb1-4	10597301	10607525	+	0.028753	0.044465	0.024774	0.015969	0.052965	0.040885	0.026171	0.022854	0.005949	0.051667	0.064257	0.047995	0.0366063	0.0546397	-0.573998	0.404488	0.765677	0.0183247	0.032664	-0.783229	0.333998	0.964791
maker-Fvb4-4-snap-gene-249.31	protein_coding	Annotated_mRNA	Fvb4-4	24944857	24947254	+	0.014416	0.045774	0	0	0	0.0288	0.045001	0.016506	0.172039	0.07162	0.104265	0.032125	0.0096	0.0693367	-2.68668	0.0787197	0.318554	0.0778487	0.0200633	1.8987	0.182783	0.85368
maker-Fvb1-4-snap-gene-106.46	protein_coding	Annotated_mRNA	Fvb1-4	10635157	10641326	-	0.295346	0.212898	0.130846	0.105095	0.103032	0.111954	0.207708	0.156349	0.046071	0.045317	0.169232	0.167346	0.106694	0.127298	-0.278977	0.663232	0.901645	0.136709	0.21303	-0.59994	0.306215	0.954523
maker-Fvb1-4-snap-gene-106.45	protein_coding	Annotated_mRNA	Fvb1-4	10627130	10632937	-	0	0	0.015541	0	0	0	0.014103	0.017684	0	0.016018	0	0.017299	0	0.0111057	-5.4592	0.0522282	0.242291	0.0105957	0.00518033	0.98974	0.668336	0.993331
maker-Fvb4-4-snap-gene-249.32	protein_coding	Annotated_mRNA	Fvb4-4	24883491	24892547	-	2.05117	2.33854	1.89692	0.697034	0.647957	1.0082	1.79873	2.19042	2.00671	1.01873	0.773408	0.753724	0.784397	0.848621	-0.139883	0.620567	0.876356	1.99862	2.09554	-0.0458061	0.794919	1
maker-Fvb3-1-snap-gene-9.26	protein_coding	Annotated_mRNA	Fvb3-1	899394	900233	+	16.1924	16.9827	16.6579	2.32753	2.64831	2.44581	22.9235	24.2129	14.6334	3.93872	4.87704	5.36709	2.47388	4.72762	-0.962142	0.0050953	0.0407533	20.5899	16.611	0.334167	0.11636	0.741885
maker-Fvb3-1-snap-gene-9.27	protein_coding	Annotated_mRNA	Fvb3-1	905615	907592	+	2.24097	1.92329	2.36459	2.22984	1.66482	1.87867	1.60272	2.15862	1.94012	1.90779	2.43258	1.74834	1.92444	2.02957	-0.194791	0.55749	0.859806	1.90049	2.17628	-0.0946909	0.743806	0.993331
snap_masked-Fvb3-2-processed-gene-118.32	protein_coding	Annotated_mRNA	Fvb3-2	11868455	11869237	+	0	0	0	0.088335	0	0.034555	0	0.034172	0	0	0.087404	0.064817	0.0409633	0.0507403	-0.180006	1	1	0.0113907	0	2.74678	0.73792	0.993331
maker-Fvb7-2-snap-gene-65.32	protein_coding	Annotated_mRNA	Fvb7-2	6543143	6555314	+	7.86771	7.77779	7.79127	11.1031	10.347	10.7504	7.401	6.86584	6.51427	10.7836	11.4529	8.55333	10.7335	10.2633	0.0421249	0.797915	0.942695	6.92704	7.81226	-0.149606	0.292819	0.947407
snap_masked-Fvb3-2-processed-gene-118.33	protein_coding	Annotated_mRNA	Fvb3-2	11869319	11869510	+	0	0	0	0.006529	0.087976	0.052507	0	0	0	0.118056	0.013295	0.166027	0.049004	0.099126	-0.503572	0.852137	0.964959	--	--	--	--	--
augustus_masked-Fvb3-2-processed-gene-106.7	protein_coding	Annotated_mRNA	Fvb3-2	10673938	10675613	+	0	0	0	0.296928	0.56302	0.495395	0	0	0	0	0	0	0.451781	0	8.82342	2.7669e-10	7.7252e-09	--	--	--	--	--
snap_masked-Fvb2-2-processed-gene-118.36	protein_coding	Annotated_mRNA	Fvb2-2	11848327	11848750	-	0	0	0	0	0	0	0	0	0.006792	0	0	0	--	--	--	--	--	--	--	--	--	--
maker-Fvb6-2-snap-gene-73.37	protein_coding	Annotated_mRNA	Fvb6-2	7347044	7347328	+	0	0	0	0	0	0	0	0	0	0	0	0	--	--	--	--	--	--	--	--	--	--
maker-Fvb6-2-snap-gene-73.36	protein_coding	Annotated_mRNA	Fvb6-2	7347926	7353012	+	5.11811	5.46705	4.70224	3.99802	3.69582	4.15667	5.42812	3.5964	4.18435	2.79171	2.73375	1.89222	3.95017	2.47256	0.653108	0.00278226	0.0246368	4.40296	5.0958	-0.186535	0.308512	0.954598
maker-Fvb4-2-snap-gene-41.36	protein_coding	Annotated_mRNA	Fvb4-2	4105057	4116606	+	0.991417	0.889222	1.11728	0.906395	0.821562	0.990326	1.24658	0.961018	1.01024	0.678851	0.751797	0.609326	0.906094	0.679991	0.391102	0.0967526	0.361595	1.07262	0.999305	0.125877	0.537299	0.993331
augustus_masked-Fvb2-4-processed-gene-261.19	protein_coding	Annotated_mRNA	Fvb2-4	26147559	26150289	-	0.021737	0	0	0	0	0	0	0	0	0	0	0	--	--	--	--	--	0	0.00724567	-3.71522	0.430277	0.991557
maker-Fvb4-3-snap-gene-303.44	protein_coding	Annotated_mRNA	Fvb4-3	30376767	30381079	-	0.243125	0.278111	0.22528	0.20857	0.218488	0.090224	0.079974	0.171981	0.097106	0.035944	0.146418	0.073851	0.172427	0.0854043	1.06878	0.211529	0.566603	0.116354	0.248839	-1.0313	0.115119	0.739237
snap_masked-Fvb5-2-processed-gene-46.29	protein_coding	Annotated_mRNA	Fvb5-2	4649380	4650115	+	0.368273	0.286664	0.263704	0.441846	0.210951	0.466146	0.388374	0.228657	0.260299	0.351654	0.415061	0.418433	0.372981	0.395049	-0.105783	0.808708	0.946994	0.292443	0.306214	-0.0368366	0.93193	1
augustus_masked-Fvb2-3-processed-gene-38.4	protein_coding	Annotated_mRNA	Fvb2-3	3818532	3819636	+	0.533788	0.607654	0.43642	0.126352	0.142621	0.071979	0.719678	1.22922	1.74502	0.136305	0.07215	0.139979	0.113651	0.116145	-0.0517788	1	1	1.2313	0.525954	1.22936	0.0164059	0.293004
maker-Fvb4-3-snap-gene-303.41	protein_coding	Annotated_mRNA	Fvb4-3	30364418	30365049	-	0	0	0	0	0	0	0	0	0	0	0	0	--	--	--	--	--	--	--	--	--	--
augustus_masked-Fvb6-3-processed-gene-393.8	protein_coding	Annotated_mRNA	Fvb6-3	39345484	39346029	+	0	0	0	0	0	0	0	0	0	0	0	0	--	--	--	--	--	--	--	--	--	--
augustus_masked-Fvb6-3-processed-gene-393.4	protein_coding	Annotated_mRNA	Fvb6-3	39304398	39308782	+	0.023609	0.043106	0.036732	0.077949	0.095793	0.109154	0	0.013607	0.045647	0.023612	0	0.073976	0.0942987	0.0325293	1.45863	0.18869	0.532087	0.0197513	0.0344823	-0.76179	0.567531	0.993331
augustus_masked-Fvb6-3-processed-gene-393.6	protein_coding	Annotated_mRNA	Fvb6-3	39330723	39333537	+	1.6694	1.7074	1.87219	1.42306	1.73405	1.569	1.56622	1.87976	1.76824	1.77176	1.65207	1.80709	1.57537	1.74364	-0.17396	0.5503	0.85551	1.73807	1.74966	0.0131393	0.961933	1
maker-Fvb3-2-augustus-gene-259.19	protein_coding	Annotated_mRNA	Fvb3-2	25930225	25939594	+	12.6645	12.7388	12.8091	8.02683	9.52851	9.21563	12.6989	11.7638	12.7234	9.99354	10.1946	8.33663	8.92366	9.50826	-0.115722	0.483441	0.81884	12.3954	12.7375	-0.0159693	0.909384	1
augustus_masked-Fvb6-3-processed-gene-393.0	protein_coding	Annotated_mRNA	Fvb6-3	39288082	39292665	+	0.477778	0.345058	0.204234	0.16286	0.244666	0.046868	0.258465	0.175146	0.362282	0.041266	0.069996	0.04803	0.151465	0.0530973	1.37628	0.0924288	0.352091	0.265298	0.342357	-0.339973	0.491247	0.993331
augustus_masked-Fvb6-3-processed-gene-393.1	protein_coding	Annotated_mRNA	Fvb6-3	39297530	39298903	+	0	0	0	0	0	0	0	0	0	0	0	0	--	--	--	--	--	--	--	--	--	--
augustus_masked-Fvb6-3-processed-gene-393.2	protein_coding	Annotated_mRNA	Fvb6-3	39292947	39294170	-	3.58434	2.62107	3.26611	2.59037	4.55044	4.90825	1.5585	1.79086	1.8659	8.15676	9.59419	6.38068	4.01635	8.04387	-1.02404	0.000797105	0.00841115	1.73842	3.15717	-0.832006	0.00723878	0.179758
snap_masked-Fvb2-4-processed-gene-140.35	protein_coding	Annotated_mRNA	Fvb2-4	14066768	14067571	-	0.08503	0	0	0	0	0	0	0	0	0	0	0	--	--	--	--	--	0	0.0283433	-3.95919	0.415013	0.991557
augustus_masked-Fvb5-2-processed-gene-207.4	protein_coding	Annotated_mRNA	Fvb5-2	20752645	20758581	+	0.027097	0.040662	0.020834	0.02042	0	0	0	0.095797	0.093028	0.019804	0	0	0.00680667	0.00660133	0.0315073	1	1	0.0629417	0.029531	1.07827	0.355658	0.97569
maker-Fvb6-3-augustus-gene-226.34	protein_coding	Annotated_mRNA	Fvb6-3	22617693	22619397	-	1.83362	1.47548	1.69359	2.37668	2.53894	2.15494	0.936044	0.856106	0.729392	2.89735	3.59998	1.25774	2.35685	2.58502	-0.148872	0.698587	0.919799	0.840514	1.66756	-0.956081	0.00598953	0.158237
maker-Fvb6-3-augustus-gene-226.35	protein_coding	Annotated_mRNA	Fvb6-3	22622833	22625247	-	2.00525	2.71043	1.56958	0.739843	1.8988	0.737001	1.17681	1.35599	0.813641	2.96836	2.66846	0.981669	1.12521	2.20616	-0.987715	0.0399439	0.200783	1.11548	2.09509	-0.884545	0.00706609	0.176926
maker-Fvb6-3-augustus-gene-226.33	protein_coding	Annotated_mRNA	Fvb6-3	22602075	22603961	-	3.36866	2.82	2.54101	6.91413	7.30652	6.46596	2.13073	1.90324	1.84882	10.0196	11.1406	4.65643	6.89554	8.60555	-0.336653	0.239506	0.604089	1.96093	2.90989	-0.543729	0.0386609	0.465483
maker-Fvb6-4-augustus-gene-111.27	protein_coding	Annotated_mRNA	Fvb6-4	11093090	11097907	+	1.37429	1.33062	1.13242	1.68752	1.43056	1.57377	1.17622	1.26472	1.3564	0.929468	0.994562	0.985397	1.56395	0.969809	0.663689	0.0123158	0.0832273	1.26578	1.27911	0.00720339	0.978505	1
augustus_masked-Fvb3-2-processed-gene-106.9	protein_coding	Annotated_mRNA	Fvb3-2	10678491	10678859	-	0	0	0	0	0	0	0	0	0	0	0	0	--	--	--	--	--	--	--	--	--	--
snap_masked-Fvb5-4-processed-gene-16.27	protein_coding	Annotated_mRNA	Fvb5-4	1631519	1634782	+	0	0	0	0	0	0	0	0	0	0	0	0	--	--	--	--	--	--	--	--	--	--
snap_masked-Fvb5-4-processed-gene-45.21	protein_coding	Annotated_mRNA	Fvb5-4	4494968	4498279	+	0.523955	0.507792	0.465312	0.360634	0.108383	0.273113	0.580733	0.506503	0.695751	0.260981	0.40299	0.212407	0.247377	0.292126	-0.248761	0.678166	0.909258	0.594329	0.49902	0.275501	0.452581	0.993331
maker-Fvb3-4-augustus-gene-145.10	protein_coding	Annotated_mRNA	Fvb3-4	14571798	14573230	-	0	0	0	0.021261	0.050079	0.05311	0	0	0	0	0.042073	0.079866	0.0414833	0.0406463	0.0885202	1	1	--	--	--	--	--
snap_masked-Fvb3-2-processed-gene-82.13	protein_coding	Annotated_mRNA	Fvb3-2	8192130	8193334	-	0.299247	0.253832	0.341462	0	0.341275	0	0	0	0.269539	0	0.464378	0	0.113758	0.154793	-0.448152	0.870856	0.973127	0.0898463	0.29818	-1.69004	0.219776	0.895368
snap_masked-Fvb4-3-processed-gene-313.21	protein_coding	Annotated_mRNA	Fvb4-3	31300807	31301220	-	0	0	0	0	0	0	0	0	0	0	0	0	--	--	--	--	--	--	--	--	--	--
snap_masked-Fvb2-3-processed-gene-231.17	protein_coding	Annotated_mRNA	Fvb2-3	23118079	23120458	+	0	0	0	0	0	0	0	0	0	0	0.034337	0	0	0.0114457	-4.24185	0.31441	0.686822	--	--	--	--	--
snap_masked-Fvb3-1-processed-gene-39.16	protein_coding	Annotated_mRNA	Fvb3-1	3905652	3909077	+	1.3668	1.48714	1.21561	1.17778	1.31642	1.16699	1.25629	1.42519	1.1888	1.19142	1.21285	0.705986	1.22039	1.03675	0.212877	0.522447	0.834995	1.29009	1.35652	-0.0485454	0.856816	1
snap_masked-Fvb1-4-processed-gene-126.22	protein_coding	Annotated_mRNA	Fvb1-4	12609382	12611659	+	0	0	0	0	0	0	0	0	0	0	0	0	--	--	--	--	--	--	--	--	--	--
maker-Fvb6-4-snap-gene-307.69	protein_coding	Annotated_mRNA	Fvb6-4	30750306	30756060	+	0	0	0	0	0	0	0	0	0	0	0	0	--	--	--	--	--	--	--	--	--	--
maker-Fvb6-4-snap-gene-307.65	protein_coding	Annotated_mRNA	Fvb6-4	30697205	30699218	+	0.040909	0	0	0.022875	0.027932	0.01233	0	0	0	0.134785	0.028321	0.116069	0.0210457	0.0930583	-1.62347	0.17522	0.511339	0	0.0136363	-3.95922	0.413896	0.991557
maker-Fvb6-3-augustus-gene-280.21	protein_coding	Annotated_mRNA	Fvb6-3	28055058	28059080	+	0.126568	0.261483	0.008497	1.24019	0.921687	0.537993	0.466063	0.009727	0.071582	0.044039	0.070665	0	0.899957	0.0382347	4.49022	5.13657e-09	1.26321e-07	0.182457	0.132183	0.494701	0.665068	0.993331
maker-Fvb5-2-augustus-gene-10.53	protein_coding	Annotated_mRNA	Fvb5-2	1023251	1025138	+	0.926693	1.10843	0.789916	6.28141	7.26367	7.42637	0.835806	0.916229	0.597616	0.910097	1.18842	0.761131	6.99048	0.953215	2.84851	1.82843e-23	1.18553e-21	0.783217	0.94168	-0.235877	0.554602	0.993331
maker-Fvb2-4-snap-gene-61.36	protein_coding	Annotated_mRNA	Fvb2-4	6158890	6161310	+	0.153563	0.14515	0.094998	0.117671	0.188698	0.081687	0.128548	0.073328	0.100656	0.062943	0.077663	0	0.129352	0.0468687	1.3791	0.219293	0.578254	0.100844	0.131237	-0.356478	0.628666	0.993331
maker-Fvb2-4-snap-gene-61.34	protein_coding	Annotated_mRNA	Fvb2-4	6109786	6114133	+	0.618165	0.517361	0.614241	0.548919	0.393444	0.545159	0.553088	0.532924	0.444844	0.508732	0.733726	0.626258	0.495841	0.622905	-0.492987	0.182502	0.522672	0.510285	0.583256	-0.166585	0.603023	0.993331
maker-Fvb1-2-snap-gene-227.42	protein_coding	Annotated_mRNA	Fvb1-2	22752168	22760971	-	0	0	0	0	0	0	0	0	0	0	0	0.033048	0	0.011016	-5.97777	0.0917233	0.350485	--	--	--	--	--
augustus_masked-Fvb4-4-processed-gene-142.8	protein_coding	Annotated_mRNA	Fvb4-4	14256375	14262466	+	3.41383	2.841	3.15248	5.18492	4.92858	4.5946	2.88589	3.1557	3.38936	3.6464	2.99867	3.99083	4.9027	3.5453	0.426143	0.045829	0.221142	3.14365	3.13577	0.0364628	0.850103	1
snap_masked-Fvb2-1-processed-gene-231.29	protein_coding	Annotated_mRNA	Fvb2-1	23111489	23111923	-	0	0	0.112357	0	0	0	0	0	0	0	0	0	--	--	--	--	--	0	0.0374523	-3.4872	0.504706	0.993331
maker-Fvb5-1-snap-gene-166.35	protein_coding	Annotated_mRNA	Fvb5-1	16621688	16627732	+	0.189604	0.242078	0.237575	0.104077	0.163415	0.195564	0.307002	0.166407	0.270944	0.184602	0.198541	0.170539	0.154352	0.184561	-0.289117	0.564034	0.864423	0.248118	0.223086	0.170799	0.690228	0.993331
snap_masked-Fvb4-3-processed-gene-199.40	protein_coding	Annotated_mRNA	Fvb4-3	19985062	19985674	-	0	0	0	0	0	0	0	0	0	0	0	0	--	--	--	--	--	--	--	--	--	--
snap_masked-Fvb4-1-processed-gene-4.20	protein_coding	Annotated_mRNA	Fvb4-1	427991	428716	-	0	0	0	0	0	0	0	0	0	0	0	0	--	--	--	--	--	--	--	--	--	--
maker-Fvb3-3-snap-gene-155.28	protein_coding	Annotated_mRNA	Fvb3-3	15525583	15525922	+	0	0.065972	0	0.287399	0	0.190426	0	0.252949	0	0.114308	0	0	0.159275	0.0381027	1.98259	0.376805	0.739656	0.0843163	0.0219907	1.43201	0.653643	0.993331
maker-Fvb4-3-snap-gene-55.77	protein_coding	Annotated_mRNA	Fvb4-3	5563770	5574472	-	0	0	0	0	0	0	0	0	0	0	0	0.0608	0	0.0202667	-7.09248	0.0272711	0.151997	--	--	--	--	--
maker-Fvb6-4-snap-gene-49.67	protein_coding	Annotated_mRNA	Fvb6-4	4974123	4980306	-	0.926897	1.00443	0.959813	0.468668	0.548656	0.517294	0.96834	1.13948	1.1095	0.59167	0.58494	0.680254	0.511539	0.618955	-0.302958	0.343499	0.716316	1.07244	0.963714	0.177858	0.441516	0.993331
maker-Fvb3-3-augustus-gene-227.19	protein_coding	Annotated_mRNA	Fvb3-3	22732142	22733906	-	0.015488	0	0.038415	0	0	0	0.039195	0.021237	0	0.046941	0.042592	0.012128	0	0.033887	-5.32108	0.0211915	0.126641	0.020144	0.0179677	0.119324	1	1
augustus_masked-Fvb5-2-processed-gene-77.14	protein_coding	Annotated_mRNA	Fvb5-2	7724717	7725982	-	1.57475	2.28309	1.49254	1.19994	1.03694	1.22388	1.55807	1.98679	1.85742	1.39282	1.1944	1.13462	1.15359	1.24062	-0.131017	0.759477	0.924624	1.80076	1.78346	0.0329553	0.937302	1
maker-Fvb6-1-augustus-gene-101.44	protein_coding	Annotated_mRNA	Fvb6-1	10128257	10131657	-	5.53056	5.18181	5.64604	4.18098	4.71574	4.01609	4.7272	5.0473	4.92213	3.96841	4.40311	3.8989	4.30427	4.09014	0.0485956	0.814823	0.949893	4.89888	5.4528	-0.130856	0.423855	0.991557
maker-Fvb6-1-augustus-gene-101.43	protein_coding	Annotated_mRNA	Fvb6-1	10122592	10127547	-	0	0	0.025823	0.058711	0.058174	0.010406	0	0.01707	0.047767	0.06441	0.06588	0.090896	0.0424303	0.0737287	-0.792614	0.346828	0.717985	0.0216123	0.00860767	1.28821	0.5705	0.993331
maker-Fvb7-4-augustus-gene-87.34	protein_coding	Annotated_mRNA	Fvb7-4	8742630	8745548	+	0.063924	0.065642	0.018914	0.043037	0.023067	0.045505	0.01933	0.031089	0.054236	0.033054	0.056711	0.030651	0.037203	0.0401387	-0.0903982	1	1	0.034885	0.0494933	-0.466965	0.673185	0.993331
augustus_masked-Fvb5-4-processed-gene-68.17	protein_coding	Annotated_mRNA	Fvb5-4	6850698	6851486	-	0	0	0	0.055641	0	0	0	0	0	0	0	0	0.018547	0	3.52509	0.483269	0.81884	--	--	--	--	--
maker-Fvb7-4-augustus-gene-87.39	protein_coding	Annotated_mRNA	Fvb7-4	8698522	8699772	-	0.050802	0.222243	0.041171	0.122511	0.130257	0.044745	0	0	0.081115	0.082729	0.098143	0	0.099171	0.0602907	0.650761	0.617841	0.874691	0.0270383	0.104739	-2.00799	0.226095	0.900416
augustus_masked-Fvb2-3-processed-gene-73.12	protein_coding	Annotated_mRNA	Fvb2-3	7377929	7380390	-	0	0	0	0	0	0	0	0	0	0.017657	0	0	0	0.00588567	-3.4947	0.497395	0.81884	--	--	--	--	--
maker-Fvb2-1-augustus-gene-6.25	protein_coding	Annotated_mRNA	Fvb2-1	658224	663299	+	4.11036	3.97038	3.54813	2.58739	3.08293	2.60614	2.86085	3.28857	2.49681	1.60071	1.60313	1.77376	2.75882	1.6592	0.705538	0.00184998	0.0173783	2.88208	3.87629	-0.402752	0.0246821	0.368449
snap_masked-Fvb1-3-processed-gene-225.2	protein_coding	Annotated_mRNA	Fvb1-3	22521060	22522464	+	5.61092	6.00313	5.66261	6.18314	6.52731	6.81345	6.69876	4.38161	6.63464	6.24896	6.74162	6.51864	6.50797	6.50307	-0.0247086	0.916328	0.990625	5.905	5.75889	0.0588668	0.805345	1
maker-Fvb2-1-augustus-gene-6.27	protein_coding	Annotated_mRNA	Fvb2-1	666142	669066	+	12.0138	12.2081	13.5478	10.5635	10.5648	11.6567	12.9676	15.5253	16.2621	13.6028	11.6996	14.6686	10.9283	13.3237	-0.314469	0.0799527	0.321482	14.9183	12.5899	0.267132	0.0941164	0.689637
maker-Fvb2-1-augustus-gene-6.28	protein_coding	Annotated_mRNA	Fvb2-1	669202	671638	-	0	0	0	0	0	0	0	0.027693	0	0	0	0.032012	0	0.0106707	-4.15776	0.362971	0.728756	0.009231	0	3.93507	0.401189	0.989915
maker-Fvb1-4-snap-gene-3.74	protein_coding	Annotated_mRNA	Fvb1-4	330218	331080	-	0	0.067121	0.022339	0.269147	0.358918	0.128313	0.253939	0.089169	0.142956	0	0.13472	0.047778	0.252126	0.0608327	1.92727	0.117463	0.407632	0.162021	0.02982	2.23532	0.0871959	0.670413
maker-Fvb7-1-augustus-gene-234.40	protein_coding	Annotated_mRNA	Fvb7-1	23409154	23413004	-	0.853778	0.753848	0.953123	1.41713	1.29825	1.27452	0.869635	1.09192	0.879159	0.851373	1.00719	0.912704	1.32997	0.923755	0.500403	0.0897405	0.346138	0.946906	0.853583	0.174092	0.549985	0.993331
maker-Fvb1-4-snap-gene-3.76	protein_coding	Annotated_mRNA	Fvb1-4	346715	347305	-	0	0	0	0	0	0	0	0	0	0	0	0	--	--	--	--	--	--	--	--	--	--
snap_masked-Fvb6-3-processed-gene-43.35	protein_coding	Annotated_mRNA	Fvb6-3	4377176	4379419	+	1.67084	2.20222	1.40915	2.03462	1.58221	2.0089	2.30478	0.918601	0.98682	0.609757	2.10086	1.41135	1.87525	1.37399	0.426314	0.315141	0.687604	1.4034	1.76074	-0.301043	0.444653	0.993331
maker-Fvb1-4-snap-gene-3.70	protein_coding	Annotated_mRNA	Fvb1-4	302005	304646	-	0	0	0	0	0	0	0	0	0	0	0	0	--	--	--	--	--	--	--	--	--	--
maker-Fvb7-1-augustus-gene-234.44	protein_coding	Annotated_mRNA	Fvb7-1	23441497	23442601	-	0	0	0	0	0	0	0	0	0	0	0	0	--	--	--	--	--	--	--	--	--	--
maker-Fvb4-4-augustus-gene-147.23	protein_coding	Annotated_mRNA	Fvb4-4	14748753	14750807	-	3.13744	3.02464	2.82944	0	0.025182	0	2.57833	1.74276	0.904386	0	0	0	0.008394	0	3.70362	0.433291	0.779781	1.74183	2.99717	-0.754274	0.0297033	0.408427
maker-Fvb5-1-snap-gene-204.47	protein_coding	Annotated_mRNA	Fvb5-1	20450057	20451343	+	0	0.017234	0	0	0	0	0	0	0	0	0	0	--	--	--	--	--	0	0.00574467	-2.64113	0.747143	0.993331
augustus_masked-Fvb2-2-processed-gene-238.1	protein_coding	Annotated_mRNA	Fvb2-2	23820992	23821678	+	0.430476	0.336441	0.431221	0.171467	0.123685	0.137451	0.623468	0.244231	0.399443	0.184175	0.045721	0.18055	0.144201	0.136815	0.0094205	1	1	0.422381	0.399379	0.0956087	0.900511	1
augustus_masked-Fvb2-2-processed-gene-238.0	protein_coding	Annotated_mRNA	Fvb2-2	23818160	23818621	+	0	0	0	0	0	0	0	0	0	0	0	0.007117	--	--	--	--	--	--	--	--	--	--
augustus_masked-Fvb3-1-processed-gene-212.11	protein_coding	Annotated_mRNA	Fvb3-1	21243529	21243789	-	0.272455	0.182207	0.094803	6.70868	6.36208	9.06006	0.081542	0.68579	0.552611	0.082633	0.32225	0.188276	7.37694	0.19772	5.01682	8.91715e-14	3.27588e-12	0.439981	0.183155	1.22228	0.29606	0.947944
augustus_masked-Fvb3-1-processed-gene-212.10	protein_coding	Annotated_mRNA	Fvb3-1	21239172	21240455	-	12.1224	12.3505	10.5613	10.9058	10.5938	11.6643	16.3601	14.1878	15.9535	11.4808	9.13586	8.70619	11.0547	9.77427	0.169903	0.429552	0.77821	15.5005	11.6781	0.447486	0.00888423	0.204452
augustus_masked-Fvb2-2-processed-gene-238.4	protein_coding	Annotated_mRNA	Fvb2-2	23858273	23862351	+	0	0	0	0	0	0	0	0	0	0	0	0	--	--	--	--	--	--	--	--	--	--
maker-Fvb4-1-augustus-gene-24.37	protein_coding	Annotated_mRNA	Fvb4-1	2413125	2415222	-	0.124209	0	0.066454	0.42429	0.532483	0.786305	0.094179	0.112077	0.178121	0	0	0.114414	0.581026	0.038138	3.82516	0.00137591	0.013482	0.128126	0.0635543	0.988294	0.363726	0.977816
maker-Fvb1-1-augustus-gene-216.51	protein_coding	Annotated_mRNA	Fvb1-1	21677043	21679467	-	0	0.015267	0	0	0	0	0.012367	0.025733	0	0.023033	0	0	0	0.00767767	-3.7902	0.420183	0.772616	0.0127	0.005089	1.40192	0.615159	0.993331
augustus_masked-Fvb2-4-processed-gene-260.4	protein_coding	Annotated_mRNA	Fvb2-4	26000958	26007226	+	24.5461	24.6024	25.3401	41.2623	39.8511	41.2035	24.0877	28.1649	28.3516	31.1147	33.3179	32.1344	40.7723	32.189	0.315667	0.037224	0.190645	26.8681	24.8295	0.136714	0.340421	0.967374
maker-Fvb4-1-augustus-gene-24.34	protein_coding	Annotated_mRNA	Fvb4-1	2448745	2455430	+	0.021998	0.060972	0.039274	0.013274	0.057704	0.025153	0.025023	0.029646	0.009991	0.061288	0.035903	0.042803	0.0320437	0.0466647	-0.557509	0.513339	0.827825	0.0215533	0.040748	-0.891128	0.291764	0.946744
snap_masked-Fvb6-1-processed-gene-341.38	protein_coding	Annotated_mRNA	Fvb6-1	34126093	34135466	-	0.235007	0.228874	0.234878	3.05963	2.96686	2.04012	0.264024	0.494738	0.129306	0.409309	0.442157	0.490692	2.68887	0.447386	2.61993	1.66791e-33	1.67984e-31	0.296023	0.23292	0.374562	0.343291	0.968703
maker-Fvb1-4-augustus-gene-31.52	protein_coding	Annotated_mRNA	Fvb1-4	3143740	3148029	-	23.0083	22.8428	23.4034	11.2899	12.384	12.88	21.3833	21.9923	22.8261	14.0626	13.7323	12.5162	12.1847	13.4371	-0.166514	0.30675	0.679513	22.0673	23.0848	-0.0418759	0.764791	0.996853
augustus_masked-Fvb2-4-processed-gene-260.8	protein_coding	Annotated_mRNA	Fvb2-4	26054532	26060715	+	4.1812	3.9881	4.03969	2.71259	2.84158	2.96377	4.02613	4.43765	4.64344	3.93153	3.62445	3.47053	2.83931	3.6755	-0.324606	0.101107	0.371656	4.36907	4.06966	0.175611	0.263902	0.92952
snap_masked-Fvb5-4-processed-gene-228.26	protein_coding	Annotated_mRNA	Fvb5-4	22828715	22828906	-	0	0	0.025071	0	0.096022	0	0	0	0	0	0	0.08563	0.0320073	0.0285433	0.08072	1	1	--	--	--	--	--
augustus_masked-Fvb7-2-processed-gene-182.8	protein_coding	Annotated_mRNA	Fvb7-2	18269190	18270470	+	0	0	0.03211	0	0	0	0	0	0	0	0	0	--	--	--	--	--	0	0.0107033	-3.48719	0.503073	0.993331
maker-Fvb4-4-augustus-gene-147.20	protein_coding	Annotated_mRNA	Fvb4-4	14741625	14746074	+	3.85328	3.6729	4.02495	1.17858	1.61314	1.40591	3.69592	3.69814	3.81915	1.496	1.82432	2.5782	1.39921	1.96617	-0.521505	0.0735141	0.304394	3.73774	3.85038	-0.0193417	0.908725	1
snap_masked-Fvb3-2-processed-gene-86.14	protein_coding	Annotated_mRNA	Fvb3-2	8604858	8605058	+	0	0	0	0	0	0	0	0	0.076142	0	0	0	--	--	--	--	--	0.0253807	0	2.77563	0.736127	0.993331
augustus_masked-Fvb7-2-processed-gene-182.4	protein_coding	Annotated_mRNA	Fvb7-2	18238382	18239578	+	0	0	0	0	0	0	0	0	0	0	0	0	--	--	--	--	--	--	--	--	--	--
augustus_masked-Fvb7-2-processed-gene-182.5	protein_coding	Annotated_mRNA	Fvb7-2	18239663	18241195	+	0	0	0	0	0.020156	0	0	0	0	0	0	0	0.00671867	0	2.80189	0.741464	0.921468	--	--	--	--	--
augustus_masked-Fvb2-1-processed-gene-175.0	protein_coding	Annotated_mRNA	Fvb2-1	17492547	17495491	-	30.038	29.4773	30.4872	22.0892	25.0613	24.5088	28.1638	31.8444	33.9535	38.9122	35.8842	34.9352	23.8864	36.5772	-0.640694	6.35636e-05	0.000871137	31.3206	30.0008	0.0850108	0.556995	0.993331
maker-Fvb6-2-augustus-gene-342.44	protein_coding	Annotated_mRNA	Fvb6-2	34219633	34220808	+	40.4196	41.6037	34.3926	2.62584	2.13817	2.24463	34.2795	40.9264	36.488	2.34736	2.78002	1.10125	2.33621	2.07621	0.15405	0.712637	0.921468	37.2313	38.8053	-0.0363171	0.81994	1
XLOC_178377	novel	Novel_mRNA	Fvb7-2	19642334	19645344	+	0.709143	0.629532	0.746613	0.644084	0.602479	0.655127	0.619885	0.554134	0.46228	0.744317	0.659658	0.626677	0.633897	0.676884	-0.121133	0.79401	0.94063	0.545433	0.695096	-0.287593	0.518641	0.993331
XLOC_178377	novel	Novel_mRNA	Fvb7-2	19642163	19645344	+	0.709143	0.629532	0.746613	0.644084	0.602479	0.655127	0.619885	0.554134	0.46228	0.744317	0.659658	0.626677	0.633897	0.676884	-0.121133	0.79401	0.94063	0.545433	0.695096	-0.287593	0.518641	0.993331
XLOC_178377	novel	Novel_mRNA	Fvb7-2	19642334	19645344	+	0.709143	0.629532	0.746613	0.644084	0.602479	0.655127	0.619885	0.554134	0.46228	0.744317	0.659658	0.626677	0.633897	0.676884	-0.121133	0.79401	0.94063	0.545433	0.695096	-0.287593	0.518641	0.993331
augustus_masked-Fvb7-2-processed-gene-277.7	protein_coding	Annotated_mRNA	Fvb7-2	27742052	27744074	+	0.38676	0.282354	0.296809	0.601683	0.197339	0.218943	0.26277	0.236829	0.194267	0	0.194261	0.198833	0.339322	0.131031	1.32642	0.213918	0.569809	0.231289	0.321974	-0.426474	0.43578	0.993331
snap_masked-Fvb5-4-processed-gene-228.23	protein_coding	Annotated_mRNA	Fvb5-4	22820682	22821517	-	0	0	0	0	0	0	0	0	0	0	0	0	--	--	--	--	--	--	--	--	--	--
maker-Fvb2-3-snap-gene-27.69	protein_coding	Annotated_mRNA	Fvb2-3	2766320	2768576	-	1.7187	1.30227	1.22272	0.81831	0.915623	0.981732	0.806602	0.981573	1.54736	0.98097	1.0994	0.745176	0.905222	0.94185	-0.118818	0.764986	0.927309	1.11184	1.41456	-0.174323	0.616478	0.993331
maker-Fvb7-4-augustus-gene-62.43	protein_coding	Annotated_mRNA	Fvb7-4	6227326	6234611	-	2.79209	2.6763	3.00306	1.46419	1.80337	2.27934	1.27652	3.09406	2.38044	1.12893	2.26041	5.44218	1.84897	2.94384	-0.709591	0.0914581	0.349921	2.25034	2.82382	-0.304869	0.237863	0.91039
augustus_masked-Fvb1-3-processed-gene-65.11	protein_coding	Annotated_mRNA	Fvb1-3	6503694	6504224	-	0.265348	0.22443	0.267327	0.408998	0.452409	0.281874	0.634421	0.354051	0.414925	0.438348	0.288708	0.203651	0.381094	0.310236	0.361742	0.475033	0.815584	0.467799	0.252368	0.935275	0.0379511	0.462445
augustus_masked-Fvb3-1-processed-gene-25.12	protein_coding	Annotated_mRNA	Fvb3-1	2530756	2531175	-	0	0	0	0	0	0	0	0	0	0	0	0	--	--	--	--	--	--	--	--	--	--
augustus_masked-Fvb5-2-processed-gene-155.9	protein_coding	Annotated_mRNA	Fvb5-2	15566405	15567793	-	0.025998	0.014313	0.008091	0	0	0	0	0	0.003132	0	0	0	--	--	--	--	--	0.001044	0.016134	-2.05714	0.360798	0.977816
maker-Fvb1-3-augustus-gene-26.50	protein_coding	Annotated_mRNA	Fvb1-3	2658312	2662341	-	15.2965	14.0796	14.2221	16.0331	17.7932	15.5288	12.4935	12.7289	12.9131	17.9111	17.9599	15.3705	16.4517	17.0805	-0.0783889	0.630563	0.882406	12.7118	14.5328	-0.169213	0.236399	0.91016
augustus_masked-Fvb5-2-processed-gene-155.3	protein_coding	Annotated_mRNA	Fvb5-2	15583101	15584453	+	1.78096	1.73161	1.63057	1.85711	1.98425	1.84204	1.78261	1.39531	1.60581	1.8383	1.66397	1.50692	1.89447	1.66973	0.157158	0.662606	0.901322	1.59458	1.71438	-0.0792667	0.818992	1
augustus_masked-Fvb5-2-processed-gene-155.0	protein_coding	Annotated_mRNA	Fvb5-2	15492342	15494304	+	0	0	0	0	0	0	0	0	0	0	0	0.032931	0	0.010977	-3.90985	0.421674	0.772616	--	--	--	--	--
augustus_masked-Fvb5-2-processed-gene-155.1	protein_coding	Annotated_mRNA	Fvb5-2	15546983	15547261	+	0	0	0	0.047017	0	0	0	0	0	0	0	0	--	--	--	--	--	--	--	--	--	--
snap_masked-Fvb5-2-processed-gene-13.20	protein_coding	Annotated_mRNA	Fvb5-2	1324211	1324615	+	0	0	0	0	0	0	0	0	0.062902	0	0	0	--	--	--	--	--	0.0209673	0	2.77557	0.735301	0.993331
maker-Fvb1-2-snap-gene-63.47	protein_coding	Annotated_mRNA	Fvb1-2	6352858	6362840	+	0.503079	0.451721	0.431455	0.7738	0.714653	0.711712	0.666111	0.383247	0.419131	0.48454	0.481435	0.325158	0.733388	0.430378	0.79142	0.0050223	0.0402858	0.489496	0.462085	0.00505874	0.989827	1
maker-Fvb5-2-snap-gene-211.29	protein_coding	Annotated_mRNA	Fvb5-2	21155777	21160968	-	0.534712	0.36188	0.425853	0.503409	0.511541	0.450783	0.634642	0.492625	0.47241	0.408356	0.351202	0.600372	0.488578	0.45331	0.0745547	0.853338	0.965503	0.533226	0.440815	0.299385	0.374184	0.980391
snap_masked-Fvb3-4-processed-gene-3.10	protein_coding	Annotated_mRNA	Fvb3-4	368067	368987	+	0	0	0	0	0	0	0	0	0	0	0	0	--	--	--	--	--	--	--	--	--	--
maker-Fvb6-3-augustus-gene-398.48	protein_coding	Annotated_mRNA	Fvb6-3	39853113	39855306	-	0	0	0	0	0	0	0	0	0	0	0	0	--	--	--	--	--	--	--	--	--	--
maker-Fvb1-2-augustus-gene-110.57	protein_coding	Annotated_mRNA	Fvb1-2	11064714	11066137	-	96.4019	92.4978	108.34	109.651	90.4548	95.0358	97.5494	88.6813	82.7603	89.2078	95.1946	71.7574	98.3804	85.3866	0.182221	0.282137	0.656438	89.6637	99.0799	-0.120147	0.4165	0.991557
maker-Fvb2-2-augustus-gene-66.38	protein_coding	Annotated_mRNA	Fvb2-2	6589785	6593953	+	1.14359	1.23584	1.16219	1.10864	1.28064	1.04739	1.14893	1.28342	1.12549	0.816611	0.984219	0.803487	1.14556	0.868106	0.374527	0.214515	0.570887	1.18595	1.18054	0.0292536	0.910255	1
maker-Fvb2-2-augustus-gene-66.39	protein_coding	Annotated_mRNA	Fvb2-2	6606565	6609311	+	0	2.73998	2.07812	3.07131	2.25007	2.74444	2.44196	1.27274	1.73265	1.33281	2.12972	1.20693	2.68861	1.55649	0.769347	0.0127854	0.0856952	1.81578	1.60604	0.187215	0.85572	1
maker-Fvb3-4-augustus-gene-48.26	protein_coding	Annotated_mRNA	Fvb3-4	4821141	4823858	+	2.25303	2.38669	1.52683	0.543762	0.724461	0.63725	1.38583	2.15908	1.43344	0	0.097031	0.070159	0.635158	0.05573	3.45277	3.06007e-05	0.000445712	1.65945	2.05552	-0.283638	0.335794	0.965845
maker-Fvb4-3-augustus-gene-95.50	protein_coding	Annotated_mRNA	Fvb4-3	9556986	9558295	-	0	0	0	0	0	0	0	0	0	0	0.011704	0	0	0.00390133	-2.61685	0.753159	0.921468	--	--	--	--	--
maker-Fvb5-4-augustus-gene-23.42	protein_coding	Annotated_mRNA	Fvb5-4	2297458	2303731	-	1.92122	1.72469	1.8844	1.15714	1.20413	1.20196	1.82814	1.57403	1.31128	1.17901	1.73269	1.87849	1.18774	1.59673	-0.453355	0.0819612	0.326794	1.57115	1.84344	-0.205149	0.324054	0.959776
maker-Fvb1-2-snap-gene-100.44	protein_coding	Annotated_mRNA	Fvb1-2	10052225	10053640	-	0	0	0	0	0	0	0	0	0	0	0	0	--	--	--	--	--	--	--	--	--	--
maker-Fvb3-4-augustus-gene-48.28	protein_coding	Annotated_mRNA	Fvb3-4	4843202	4844819	+	0	0.02797	0	0	0	0	0	0	0	0	0	0.018087	0	0.006029	-3.23248	0.598328	0.868789	0	0.00932333	-3.52333	0.499083	0.993331
maker-Fvb1-1-snap-gene-234.49	protein_coding	Annotated_mRNA	Fvb1-1	23411933	23415868	+	0	0	0.040413	0	0	0	0	0	0.0119	0.015052	0.010488	0.021904	0	0.0158147	-5.44922	0.0146763	0.0958012	0.00396667	0.013471	-1.42822	0.627629	0.993331
maker-Fvb1-2-snap-gene-100.40	protein_coding	Annotated_mRNA	Fvb1-2	9996640	9997869	-	0	0.014631	0	0	0	0	0	0	0	0	0	0	--	--	--	--	--	0	0.004877	-2.6412	0.748425	0.993331
maker-Fvb3-1-augustus-gene-107.26	protein_coding	Annotated_mRNA	Fvb3-1	10702893	10706461	-	0.952108	0.932632	1.05616	1.3841	1.60596	1.15688	0.88656	0.975828	0.744583	1.08212	1.57673	1.16394	1.38231	1.27426	0.180486	0.591124	0.868789	0.86899	0.9803	-0.114113	0.727813	0.993331
maker-Fvb2-4-augustus-gene-83.26	protein_coding	Annotated_mRNA	Fvb2-4	8312670	8320438	+	29.7785	28.0031	27.5675	29.98	30.87	31.186	24.1087	27.8369	26.9508	28.9153	28.1514	25.5276	30.6787	27.5314	0.13124	0.389046	0.751178	26.2988	28.4497	-0.089743	0.523885	0.993331
snap_masked-Fvb1-1-processed-gene-169.25	protein_coding	Annotated_mRNA	Fvb1-1	16970500	16971167	+	0	0	0	0	0	0	0	0	0	0	0	0	--	--	--	--	--	--	--	--	--	--
maker-Fvb2-4-augustus-gene-83.28	protein_coding	Annotated_mRNA	Fvb2-4	8351789	8357895	+	2.70357	2.2171	1.55016	0.284511	0.335941	0.142357	2.43464	2.17009	2.50144	0.58669	0.409587	0.454005	0.25427	0.483427	-0.892803	0.0647751	0.279768	2.36872	2.15694	0.145234	0.547295	0.993331
snap_masked-Fvb5-1-processed-gene-44.22	protein_coding	Annotated_mRNA	Fvb5-1	4445466	4447160	+	0	0	0	0	0	0	0	0	0	0	0	0	--	--	--	--	--	--	--	--	--	--
snap_masked-Fvb4-4-processed-gene-15.34	protein_coding	Annotated_mRNA	Fvb4-4	1506147	1506989	+	0.862891	1.03509	0.842291	0.415994	0.477228	0.831944	0.857145	1.05454	0.813698	1.00861	0.945466	0.685418	0.575055	0.879831	-0.624323	0.293504	0.668443	0.908462	0.913424	0.0189517	0.986413	1
snap_masked-Fvb4-4-processed-gene-15.35	protein_coding	Annotated_mRNA	Fvb4-4	1507417	1507704	+	0.970659	1.24818	0.398203	0.241404	0.397322	0.472565	1.08723	0.524561	0.758437	0.695415	0.513171	0.210903	0.37043	0.473163	-0.345722	0.745123	0.921468	0.790074	0.872348	-0.121696	0.892964	1
snap_masked-Fvb3-2-processed-gene-157.28	protein_coding	Annotated_mRNA	Fvb3-2	15778166	15778489	+	0	0	0	0	0	0	0	0	0	0	0	0	--	--	--	--	--	--	--	--	--	--
snap_masked-Fvb7-1-processed-gene-287.43	protein_coding	Annotated_mRNA	Fvb7-1	28756465	28757901	-	0.754143	0.523559	0.54519	2.07645	1.77029	1.58807	0.530597	0.654308	0.954289	0.497165	0.363643	0.719421	1.8116	0.526743	1.73519	0.000139928	0.00178088	0.713065	0.607631	0.253227	0.605823	0.993331
snap_masked-Fvb7-1-processed-gene-287.41	protein_coding	Annotated_mRNA	Fvb7-1	28745695	28747448	-	0.313869	0.21699	0.209589	0.339898	0.464414	0.335312	0.337062	0.167423	0.123486	0.465116	0.390475	0.522684	0.379875	0.459425	-0.297281	0.591424	0.868789	0.209324	0.246816	-0.150561	0.845942	1
maker-Fvb4-3-snap-gene-285.51	protein_coding	Annotated_mRNA	Fvb4-3	28538231	28539518	-	0.368003	0.20187	0.048721	0	0	0.023749	0.061889	0	0.041913	0	0	0	0.00791633	0	3.09414	0.603909	0.868789	0.0346007	0.206198	-2.37463	0.0461489	0.509054
maker-Fvb4-2-augustus-gene-249.32	protein_coding	Annotated_mRNA	Fvb4-2	24897449	24898095	+	0.087468	0	0.051078	0	0.042456	0	0	0	0	0	0.098797	0	0.014152	0.0329323	-0.993413	0.787885	0.938524	0	0.046182	-4.37934	0.1882	0.858368
snap_masked-Fvb5-1-processed-gene-264.17	protein_coding	Annotated_mRNA	Fvb5-1	26394341	26395250	-	0	0	0	0	0	0	0	0	0	0	0	0	--	--	--	--	--	--	--	--	--	--
maker-Fvb2-1-snap-gene-15.49	protein_coding	Annotated_mRNA	Fvb2-1	1584081	1585797	+	1.28429	1.03406	1.07829	0.672108	0.491291	0.721297	1.40947	1.23835	1.46035	0.876115	1.02182	1.00173	0.628232	0.966555	-0.640339	0.131886	0.436051	1.36939	1.13221	0.299585	0.360357	0.977816
maker-Fvb2-1-snap-gene-15.48	protein_coding	Annotated_mRNA	Fvb2-1	1547980	1549578	+	0.020019	0.021258	0	0	0	0	0	0	0	0	0	0	--	--	--	--	--	0	0.013759	-4.01425	0.240049	0.91039
maker-Fvb4-2-augustus-gene-249.33	protein_coding	Annotated_mRNA	Fvb4-2	24901668	24902735	+	0.230732	0.277062	0.289142	0.126443	0.189443	0.251459	0.751873	0.256542	0.666809	0.14073	0.391745	0.229712	0.189115	0.254062	-0.440526	0.420367	0.772616	0.558408	0.265645	0.681552	0.114821	0.738024
maker-Fvb5-1-augustus-gene-275.40	protein_coding	Annotated_mRNA	Fvb5-1	27584105	27586310	+	0.020803	0	0.038679	0	0	0	0	0	0.052723	16.106	0.039377	0	0	5.3818	-12.8096	3.21408e-06	5.55423e-05	0.0175743	0.0198273	-0.0606152	1	1
maker-Fvb5-1-augustus-gene-275.41	protein_coding	Annotated_mRNA	Fvb5-1	27509344	27510385	-	0	0	0	0	0	0	0	0	0	0	0	0	--	--	--	--	--	--	--	--	--	--
maker-Fvb5-1-augustus-gene-275.43	protein_coding	Annotated_mRNA	Fvb5-1	27529144	27530213	-	0	0.059415	0.052949	0	0	0	0.007716	0	0.039554	0	0	0	--	--	--	--	--	0.0157567	0.0374547	-1.11252	0.556806	0.993331
maker-Fvb5-1-augustus-gene-275.46	protein_coding	Annotated_mRNA	Fvb5-1	27552795	27562348	-	1.92421	1.64352	1.98453	2.16721	2.23759	1.62615	1.30222	1.15857	1.31635	1.4255	2.04096	1.46588	2.01032	1.64411	0.258734	0.258414	0.626948	1.25905	1.85075	-0.525047	0.00352032	0.111257
maker-Fvb2-1-snap-gene-15.46	protein_coding	Annotated_mRNA	Fvb2-1	1522825	1532742	+	0.070818	0.105938	0.071391	0.023293	0.048716	0.008807	0.042408	0.149866	0.07745	0.044904	0	0.014509	0.0269387	0.0198043	0.389002	0.762142	0.926029	0.089908	0.0827157	0.139217	0.816715	1
maker-Fvb1-2-augustus-gene-104.28	protein_coding	Annotated_mRNA	Fvb1-2	10417998	10419984	+	5.86742	5.79118	5.5134	18.9015	15.649	14.8183	6.45716	8.77368	8.30208	12.6439	11.2232	12.9065	16.4563	12.2578	0.398259	0.0317256	0.17013	7.84431	5.724	0.477356	0.0136975	0.264523
maker-Fvb1-2-augustus-gene-104.29	protein_coding	Annotated_mRNA	Fvb1-2	10453080	10453926	+	0.462989	0.651664	0.987653	1.31851	0.798185	0.853025	0.59358	0.504221	0.829762	0.60734	0.652621	0.297862	0.989907	0.519274	0.903084	0.136324	0.444299	0.642521	0.700769	-0.10317	0.877523	1
snap_masked-Fvb6-3-processed-gene-151.19	protein_coding	Annotated_mRNA	Fvb6-3	15169832	15179271	+	19.7882	18.2492	22.5361	16.7968	19.2155	18.375	17.7217	22.2076	21.8669	18.7851	19.5403	24.2094	18.1291	20.8449	-0.230158	0.178582	0.51724	20.5987	20.1912	0.0519481	0.737103	0.993331
maker-Fvb4-2-snap-gene-3.59	protein_coding	Annotated_mRNA	Fvb4-2	348152	351024	+	4.01871	4.43889	4.41947	4.12322	4.64821	4.04108	4.11805	4.40812	5.163	4.18663	4.13153	3.74303	4.27084	4.0204	0.0550938	0.825216	0.95473	4.56306	4.29235	0.101683	0.639024	0.993331
snap_masked-Fvb6-3-processed-gene-405.18	protein_coding	Annotated_mRNA	Fvb6-3	40488235	40492454	+	2.43625	2.03626	2.18355	1.45022	2.23728	1.56373	1.59927	2.20645	2.45199	2.18306	2.10128	2.26076	1.75041	2.1817	-0.34617	0.187869	0.530863	2.08591	2.21869	-0.0661067	0.772954	0.998922
maker-Fvb4-3-snap-gene-287.54	protein_coding	Annotated_mRNA	Fvb4-3	28741246	28741882	+	0.475348	0.4783	0.444328	0.241608	0.359586	0.263211	0.401612	0.598809	0.378147	0.429218	0.438721	0.361467	0.288135	0.409802	-0.520214	0.518282	0.831718	0.459523	0.465992	0.00719534	1	1
augustus_masked-Fvb1-3-processed-gene-67.13	protein_coding	Annotated_mRNA	Fvb1-3	6762312	6763879	-	0.055561	0.309967	0.056025	0.606999	0.291513	0.50991	0.060067	0.110331	0.061082	0.081459	0	0.090614	0.469474	0.0573577	2.88337	0.00287112	0.0252876	0.07716	0.140518	-0.786916	0.456574	0.993331
maker-Fvb4-3-snap-gene-287.56	protein_coding	Annotated_mRNA	Fvb4-3	28753313	28754534	+	0	0	0	0	0	0	0	0	0	0	0	0	--	--	--	--	--	--	--	--	--	--
maker-Fvb6-4-augustus-gene-264.25	protein_coding	Annotated_mRNA	Fvb6-4	26439492	26442335	-	0.677384	0.732221	0.410217	0.678309	0.791422	0.729808	0.646328	0.646697	0.57724	0.318051	0.43485	0.438725	0.73318	0.397209	0.849007	0.0428901	0.211046	0.623422	0.606607	0.0635556	0.874994	1
maker-Fvb4-3-snap-gene-287.51	protein_coding	Annotated_mRNA	Fvb4-3	28712425	28713093	+	0.64489	0.795918	1.02329	1.57416	0.447873	0.41988	0.945405	0.873109	1.15015	0.691179	0.491582	1.34252	0.813972	0.84176	-0.117807	0.862397	0.969343	0.989555	0.821365	0.447318	0.2847	0.940677
maker-Fvb4-3-snap-gene-287.52	protein_coding	Annotated_mRNA	Fvb4-3	28728802	28730136	+	0	0	0	0	0	0	0	0	0	0	0	0	--	--	--	--	--	--	--	--	--	--
maker-Fvb4-3-snap-gene-287.53	protein_coding	Annotated_mRNA	Fvb4-3	28725581	28728735	+	0	0	0	0	0	0	0	0	0	0	0	0	--	--	--	--	--	--	--	--	--	--
maker-Fvb2-4-augustus-gene-144.32	protein_coding	Annotated_mRNA	Fvb2-4	14458171	14461241	+	1.3752	1.81036	1.19471	1.80608	2.74646	2.14415	0.844645	0.701568	0.88036	2.8731	3.50504	2.87961	2.23223	3.08592	-0.492734	0.0600929	0.266451	0.808858	1.46009	-0.828439	0.00702184	0.176143
augustus_masked-Fvb4-3-processed-gene-138.0	protein_coding	Annotated_mRNA	Fvb4-3	13787961	13790554	+	0.311687	0.36994	0.249035	0.203729	0.237201	0.297344	0.248827	0.09706	0.04593	0.07804	0.283724	0.339685	0.246091	0.233816	0.0518125	0.951431	1	0.130606	0.310221	-1.20813	0.0751403	0.631922
maker-Fvb4-2-snap-gene-0.65	protein_coding	Annotated_mRNA	Fvb4-2	11446	21041	+	2.40172	2.91209	3.29934	4.62302	4.06245	3.82401	3.34865	3.46484	2.36977	1.35413	4.11473	2.66956	4.16982	2.7128	0.612248	0.0607014	0.268045	3.06109	2.87105	0.115685	0.561342	0.993331
maker-Fvb2-4-augustus-gene-144.31	protein_coding	Annotated_mRNA	Fvb2-4	14435064	14436274	+	0	0	0	0	0	0	0	0	0	0	0	0	--	--	--	--	--	--	--	--	--	--
maker-Fvb4-2-snap-gene-0.61	protein_coding	Annotated_mRNA	Fvb4-2	2746	3943	+	0	0	0	0	0	0	0	0	0	0	0	0	--	--	--	--	--	--	--	--	--	--
augustus_masked-Fvb7-3-processed-gene-24.2	protein_coding	Annotated_mRNA	Fvb7-3	2402844	2403605	+	4.4441	5.77567	4.623	4.619	3.30655	3.48077	4.60221	4.29798	4.87311	4.72757	4.06208	1.98667	3.80211	3.59211	0.0609262	0.883175	0.976898	4.5911	4.94759	-0.0858597	0.76907	0.997854
augustus_masked-Fvb4-3-processed-gene-138.8	protein_coding	Annotated_mRNA	Fvb4-3	13820902	13822263	-	21.8269	21.4007	18.3134	6.11435	6.98946	7.3329	20.9933	19.6161	20.5157	12.0023	8.05188	7.54161	6.81224	9.1986	-0.45961	0.0710143	0.297387	20.375	20.5137	0.0142251	0.926615	1
maker-Fvb1-4-snap-gene-23.52	protein_coding	Annotated_mRNA	Fvb1-4	2287819	2289593	-	0	0	0.031359	0	0	0	0.013159	0.032752	0.03388	0	0	0	--	--	--	--	--	0.026597	0.010453	1.35978	0.487842	0.993331
maker-Fvb1-4-snap-gene-23.55	protein_coding	Annotated_mRNA	Fvb1-4	2328934	2329677	-	126.062	130.562	140.444	89.8242	96.1815	97.5677	153.505	192.765	199.767	96.3737	78.8336	87.0555	94.5245	87.4209	0.0857184	0.604758	0.868789	182.013	132.356	0.482481	0.00180729	0.0697497
maker-Fvb1-4-snap-gene-23.57	protein_coding	Annotated_mRNA	Fvb1-4	2334441	2336724	-	0	0	0	0.038777	0.03164	0.013637	0	0	0	0	0	0	0.028018	0	5.38941	0.0190877	0.117093	--	--	--	--	--
maker-Fvb5-3-augustus-gene-199.45	protein_coding	Annotated_mRNA	Fvb5-3	19958654	19961049	-	1.57185	1.50787	1.62691	1.3444	1.38028	1.83564	1.46146	1.6334	1.22535	1.21825	1.32999	0.528605	1.5201	1.02562	0.582265	0.135763	0.443356	1.44007	1.56888	-0.149015	0.540076	0.993331
maker-Fvb5-3-augustus-gene-199.44	protein_coding	Annotated_mRNA	Fvb5-3	19938515	19941844	-	3.15266	3.19494	2.67271	2.96962	2.67464	2.40212	3.37121	3.34818	3.20355	2.58652	2.4046	2.63016	2.68213	2.54043	0.0520584	0.83043	0.956591	3.30765	3.00677	0.161216	0.416284	0.991557
maker-Fvb1-4-augustus-gene-194.21	protein_coding	Annotated_mRNA	Fvb1-4	19431978	19433795	+	0	0	0	0	0	0	0	0	0.022115	0	0	0	--	--	--	--	--	0.00737167	0	3.29064	0.583911	0.993331
maker-Fvb6-3-augustus-gene-351.60	protein_coding	Annotated_mRNA	Fvb6-3	35174558	35179905	-	0.060528	0.047418	0.057289	0.272857	0.239032	0.225426	0.033055	0.062999	0.095277	0.07053	0.059611	0.05225	0.245772	0.060797	1.96607	0.000253363	0.00304498	0.063777	0.0550783	0.236547	0.755846	0.994033
maker-Fvb6-3-augustus-gene-351.61	protein_coding	Annotated_mRNA	Fvb6-3	35180367	35181532	-	0	0	0	0	0	0	0	0	0	0	0	0.017322	0	0.005774	-2.71971	0.747099	0.921468	--	--	--	--	--
maker-Fvb7-2-snap-gene-185.54	protein_coding	Annotated_mRNA	Fvb7-2	18512731	18513294	-	0	0	0	0	0	0	0	0	0.049987	0	0	0	--	--	--	--	--	0.0166623	0	2.77555	0.734947	0.993331
maker-Fvb7-2-snap-gene-185.57	protein_coding	Annotated_mRNA	Fvb7-2	18522193	18525240	-	0.055561	0.0591	0.02594	0	0	0	0	0.025062	0.07966	0.014297	0.02965	0.059784	0	0.034577	-6.09749	0.00438845	0.0359817	0.0349073	0.046867	-0.39804	0.773247	0.999013
augustus_masked-Fvb4-4-processed-gene-23.15	protein_coding	Annotated_mRNA	Fvb4-4	2373190	2374338	-	0	0.022535	0.02205	0.022833	0	0	0	0	0	0	0.022593	0	0.007611	0.007531	0.0300048	1	1	0	0.0148617	-3.50292	0.382692	0.985255
maker-Fvb7-2-snap-gene-185.52	protein_coding	Annotated_mRNA	Fvb7-2	18527842	18534381	+	1.55819	1.9862	1.66712	1.64609	1.50655	1.5871	1.6038	1.72142	1.70846	2.21058	1.87058	1.30685	1.57992	1.796	-0.207214	0.408252	0.767025	1.67789	1.73717	-0.0285635	0.888564	1
augustus_masked-Fvb4-4-processed-gene-207.4	protein_coding	Annotated_mRNA	Fvb4-4	20747491	20748364	-	0	0	0	0	0	0	0	0	0	0	0	0	--	--	--	--	--	--	--	--	--	--
maker-Fvb3-4-snap-gene-220.61	protein_coding	Annotated_mRNA	Fvb3-4	22022022	22027184	+	8.0683	8.34945	8.08593	6.80455	6.48165	7.05545	9.80192	9.09764	8.36862	6.96429	7.16211	5.73886	6.78055	6.62175	0.0107095	0.951504	1	9.0894	8.16789	0.177852	0.241809	0.911586
maker-Fvb7-2-snap-gene-185.59	protein_coding	Annotated_mRNA	Fvb7-2	18560259	18563204	-	49.4647	48.5136	48.4945	65.3036	66.0409	62.8763	47.5303	41.0695	38.6142	39.7036	54.3363	34.0598	64.7403	42.6999	0.580715	0.00145727	0.014186	42.4047	48.8243	-0.178766	0.221499	0.897391
augustus_masked-Fvb6-4-processed-gene-61.0	protein_coding	Annotated_mRNA	Fvb6-4	6090331	6091206	-	0	0	0	0	0	0	0	0.023982	0	0	0	0.03128	0	0.0104267	-2.71971	0.747133	0.921468	0.007994	0	2.74676	0.737392	0.993331
maker-Fvb5-3-augustus-gene-199.40	protein_coding	Annotated_mRNA	Fvb5-3	19932259	19940888	+	10.8918	10.7156	11.3647	12.2342	13.7387	12.8818	10.5942	13.4494	13.6543	18.424	16.9222	20.6462	12.9516	18.6641	-0.555578	0.000737038	0.00785685	12.566	10.9907	0.216034	0.158255	0.816255
maker-Fvb4-3-augustus-gene-182.19	protein_coding	Annotated_mRNA	Fvb4-3	18201192	18203203	+	0.636262	1.5035	1.87719	1.88974	1.5795	2.22727	1.76315	1.46262	2.2078	0.746388	1.15947	1.02989	1.89884	0.978581	0.928262	0.0106568	0.0742296	1.81119	1.33899	0.452121	0.261776	0.927279
maker-Fvb1-4-snap-gene-194.27	protein_coding	Annotated_mRNA	Fvb1-4	19459570	19459987	-	0	0	0	0	0	0	0	0	0	0	0	0	--	--	--	--	--	--	--	--	--	--
maker-Fvb1-4-snap-gene-194.25	protein_coding	Annotated_mRNA	Fvb1-4	19442922	19443849	+	0	0	0.069109	0	0	0	0	0	0	0	0	0	--	--	--	--	--	0	0.0230363	-4.02888	0.367156	0.977816
maker-Fvb4-2-augustus-gene-217.23	protein_coding	Annotated_mRNA	Fvb4-2	21741676	21751412	-	0.723026	0.683506	0.709051	0.408163	0.611335	0.537731	0.584482	0.675484	0.796096	0.978423	0.990794	0.749106	0.519076	0.906108	-0.827517	0.00271703	0.0241497	0.685354	0.705194	-0.0183304	0.940764	1
snap_masked-Fvb1-2-processed-gene-109.19	protein_coding	Annotated_mRNA	Fvb1-2	10924657	10924845	+	7.12331	6.40291	7.42664	1.50581	1.14186	1.01103	6.31742	5.62965	4.17483	1.79291	1.97768	1.55847	1.21957	1.77635	-0.549156	0.439721	0.784867	5.37397	6.98429	-0.347435	0.42753	0.991557
maker-Fvb5-3-augustus-gene-116.31	protein_coding	Annotated_mRNA	Fvb5-3	11637471	11642565	+	11.2014	11.0022	12.5242	11.2893	10.56	11.6526	9.99389	12.3255	11.9955	12.7347	11.5116	11.3798	11.1673	11.8754	-0.114494	0.483487	0.81884	11.4383	11.5759	0.00543367	0.972198	1
maker-Fvb5-3-augustus-gene-116.30	protein_coding	Annotated_mRNA	Fvb5-3	11625657	11629004	+	6.42032	6.46812	5.48395	2.17469	2.70489	3.09452	4.25965	4.39725	3.65735	3.21304	2.97663	2.74592	2.65803	2.97853	-0.19069	0.433295	0.779781	4.10475	6.12413	-0.5525	0.00167739	0.0662147
maker-Fvb5-3-augustus-gene-116.32	protein_coding	Annotated_mRNA	Fvb5-3	11683318	11686129	+	9.13346	9.16158	9.66677	12.1805	11.4299	12.1525	11.8105	9.79302	9.97326	11.6375	11.2613	10.6935	11.921	11.1974	0.0651157	0.700783	0.921029	10.5256	9.3206	0.199077	0.199416	0.872137
maker-Fvb5-3-augustus-gene-116.35	protein_coding	Annotated_mRNA	Fvb5-3	11649164	11652175	-	0.251028	0.196478	0.200899	0.184462	0.382595	0.130728	0.419968	0.293285	0.708598	0.727039	1.15774	0.515272	0.232595	0.800017	-1.7899	0.000936367	0.00965847	0.47395	0.216135	1.15193	0.0208067	0.336693
maker-Fvb5-3-augustus-gene-116.34	protein_coding	Annotated_mRNA	Fvb5-3	11632686	11634729	-	9.69963	10.2545	10.5428	7.60886	8.87115	7.67455	9.58052	10.65	11.7495	10.4701	9.41853	10.5222	8.05152	10.1369	-0.359432	0.0689844	0.291717	10.66	10.1656	0.0908852	0.576338	0.993331
maker-Fvb5-3-augustus-gene-116.37	protein_coding	Annotated_mRNA	Fvb5-3	11670416	11679546	-	0.278319	0.239847	0.337901	0.155281	0.175667	0.208074	0.387382	0.253372	0.239703	0.238903	0.275959	0.436788	0.179674	0.317217	-0.849599	0.0375467	0.191844	0.293486	0.285356	0.06647	0.852189	1
maker-Fvb7-1-augustus-gene-244.55	protein_coding	Annotated_mRNA	Fvb7-1	24464568	24472126	-	14.3418	13.3144	12.1358	9.30598	9.03021	8.64861	11.0968	10.5219	10.4535	8.57254	10.1648	7.58374	8.99493	8.7737	0.0135569	0.935706	0.997956	10.6907	13.264	-0.286661	0.0461448	0.509054
snap_masked-Fvb4-3-processed-gene-221.26	protein_coding	Annotated_mRNA	Fvb4-3	22146364	22146851	+	0	0	0.058931	0.112155	0	0.115501	0	0	0	0	0	0	0.0758853	0	4.73842	0.104989	0.380591	0	0.0196437	-3.11426	0.612203	0.993331
snap_masked-Fvb4-3-processed-gene-221.27	protein_coding	Annotated_mRNA	Fvb4-3	22148585	22148931	+	0	0.065343	0.081699	0	0.056558	0	0.054479	0	0.052464	0	0.102312	0	0.0188527	0.034104	-0.32464	1	1	0.0356477	0.049014	-0.183089	1	1
maker-Fvb2-1-snap-gene-90.33	protein_coding	Annotated_mRNA	Fvb2-1	9054262	9058789	-	15.1704	14.5145	14.4454	19.5772	19.1408	19.1988	17.827	19.4585	17.8624	15.6699	16.4768	16.1846	19.3056	16.1104	0.235481	0.131518	0.435498	18.3827	14.7101	0.345322	0.0146162	0.274141
snap_masked-Fvb3-3-processed-gene-108.6	protein_coding	Annotated_mRNA	Fvb3-3	10791687	10794513	-	0.179202	0.111218	0.115261	0.286264	0.256745	0.191396	0.178905	0.212666	0.201361	0.158988	0.271194	0.097405	0.244802	0.175862	0.433106	0.495626	0.81884	0.197644	0.135227	0.566906	0.325742	0.96162
maker-Fvb7-1-augustus-gene-244.53	protein_coding	Annotated_mRNA	Fvb7-1	24445644	24448293	-	0.538324	0.49169	0.686977	0.601197	0.48701	0.540292	0.819562	0.595532	0.498995	0.892611	0.722848	1.05173	0.542833	0.889062	-0.781974	0.0465338	0.223535	0.63803	0.57233	0.0646141	0.864381	1
maker-Fvb7-1-augustus-gene-244.52	protein_coding	Annotated_mRNA	Fvb7-1	24427813	24431106	-	1.24901	1.04978	1.48393	0.637653	0.913443	1.02106	1.39283	1.5457	1.57846	1.13475	1.32747	0.956122	0.857387	1.13945	-0.432107	0.213805	0.569588	1.50566	1.26091	0.277712	0.298765	0.95105
maker-Fvb5-3-snap-gene-248.67	protein_coding	Annotated_mRNA	Fvb5-3	24868805	24869124	+	0	0	0	0	0	0	0	0	0.105908	0	0	0	--	--	--	--	--	0.0353027	0	3.29067	0.584714	0.993331
maker-Fvb5-3-snap-gene-248.66	protein_coding	Annotated_mRNA	Fvb5-3	24864578	24866087	+	0	0	0.164539	0.085724	0	0	0	0	0.066505	0	0	0.056777	0.0285747	0.0189257	0.397818	0.902886	0.985651	0.0221683	0.0548463	-1.274	0.666695	0.993331
maker-Fvb5-3-snap-gene-248.64	protein_coding	Annotated_mRNA	Fvb5-3	24836002	24838566	+	1.06027	1.11272	1.02103	0.627039	0.846789	0.514563	1.2646	1.09224	1.07188	0.953438	1.02561	0.843391	0.662797	0.940814	-0.537736	0.15153	0.472528	1.14291	1.06467	0.153429	0.597557	0.993331
augustus_masked-Fvb4-4-processed-gene-51.1	protein_coding	Annotated_mRNA	Fvb4-4	5099846	5100583	-	0.311941	0.215538	0.156769	1.32564	0.819782	0.75656	0.478457	0.281503	0.302407	0.952471	1.14459	0.749273	0.967329	0.948777	0.01619	0.987095	1	0.354122	0.228083	0.632816	0.419476	0.991557
maker-Fvb4-2-snap-gene-48.90	protein_coding	Annotated_mRNA	Fvb4-2	4783063	4783370	-	0	0	0	0	0	0	0	0	0	0	0	0	--	--	--	--	--	--	--	--	--	--
maker-Fvb5-4-snap-gene-77.49	protein_coding	Annotated_mRNA	Fvb5-4	7697834	7700268	+	0.05527	0.056404	0.044447	0.023014	0.027104	0.044106	0.056687	0	0	0.055272	0	0.024036	0.031408	0.026436	0.258142	0.900189	0.984629	0.0188957	0.0520403	-1.38298	0.372161	0.979962
maker-Fvb5-3-snap-gene-248.68	protein_coding	Annotated_mRNA	Fvb5-3	24876255	24879050	+	0.508593	0.32728	0.2422	0.599636	0.632701	0.43165	0.428476	0.412887	0.345416	0.456369	0.393863	0.416667	0.554662	0.4223	0.361662	0.420288	0.772616	0.395593	0.359358	0.165535	0.730293	0.993331
snap_masked-Fvb2-1-processed-gene-7.14	protein_coding	Annotated_mRNA	Fvb2-1	693976	694251	+	0	0	0	0	0	0	0	0	0	0	0	0	--	--	--	--	--	--	--	--	--	--
snap_masked-Fvb2-1-processed-gene-7.17	protein_coding	Annotated_mRNA	Fvb2-1	700507	700788	+	0	0	0	0	0	0	0	0	0	0	0	0	--	--	--	--	--	--	--	--	--	--
maker-Fvb5-1-augustus-gene-164.32	protein_coding	Annotated_mRNA	Fvb5-1	16481019	16487315	-	1.3941	0.727073	1.26215	0.501188	0.579401	0.260375	0.794009	1.14575	0.960451	0.565959	0.676813	1.15883	0.446988	0.800535	-0.740141	0.0632161	0.27534	0.966736	1.12778	-0.248563	0.365413	0.977816
snap_masked-Fvb6-1-processed-gene-95.21	protein_coding	Annotated_mRNA	Fvb6-1	9546572	9546848	-	0	0	0	0	0	0	0	0	0	0	0	0	--	--	--	--	--	--	--	--	--	--
snap_masked-Fvb2-1-processed-gene-7.13	protein_coding	Annotated_mRNA	Fvb2-1	693381	693921	+	0	0	0	0	0	0	0	0	0	0	0	0	--	--	--	--	--	--	--	--	--	--
maker-Fvb1-3-augustus-gene-226.5	protein_coding	Annotated_mRNA	Fvb1-3	22603919	22608474	+	0.824979	0.886623	0.738782	0.783434	0.79785	0.569565	0.608521	0.574127	0.772442	0.877378	0.626334	0.917563	0.71695	0.807092	-0.200266	0.56097	0.862362	0.651697	0.816795	-0.301757	0.310174	0.954648
maker-Fvb1-3-augustus-gene-226.7	protein_coding	Annotated_mRNA	Fvb1-3	22685642	22686320	+	0	0	0	0	0	0	0	0	0	0	0	0.073045	0	0.0243483	-4.36944	0.320071	0.691225	--	--	--	--	--
maker-Fvb3-3-snap-gene-103.34	protein_coding	Annotated_mRNA	Fvb3-3	10304517	10305076	-	0	0.051254	0	0	0	0	0	0	0	0	0	0	--	--	--	--	--	0	0.0170847	-3.14858	0.602499	0.993331
augustus_masked-Fvb3-3-processed-gene-113.0	protein_coding	Annotated_mRNA	Fvb3-3	11293290	11293646	+	0	0	0	0	0	0	0	0	0	0	0	0	--	--	--	--	--	--	--	--	--	--
augustus_masked-Fvb3-3-processed-gene-113.3	protein_coding	Annotated_mRNA	Fvb3-3	11309025	11309678	+	0.47723	0.705981	0.641826	0.394561	0.252826	0.474002	0.461693	0.591668	0.225098	0.307521	0.673833	0.582533	0.373796	0.521296	-0.60003	0.259311	0.628146	0.426153	0.608346	-0.453605	0.364483	0.977816
augustus_masked-Fvb3-3-processed-gene-113.2	protein_coding	Annotated_mRNA	Fvb3-3	11298853	11300827	+	8.09985	8.88643	8.36979	7.01598	7.77185	8.40565	8.74127	11.2003	10.9577	9.83438	7.60899	9.49417	7.73116	8.97918	-0.244508	0.249436	0.615974	10.2997	8.45202	0.307256	0.0780992	0.641215
maker-Fvb1-2-augustus-gene-51.53	protein_coding	Annotated_mRNA	Fvb1-2	5116592	5123723	-	0.020179	0.016859	0.019493	0	0	0	0.047337	0	0.010387	0.010476	0.018415	0	0	0.00963033	-5.47717	0.0498088	0.234207	0.0192413	0.0188437	0.101718	0.970294	1
maker-Fvb1-2-augustus-gene-51.50	protein_coding	Annotated_mRNA	Fvb1-2	5104651	5108530	-	6.79871	5.92845	5.88417	8.67729	8.83727	7.66522	7.00972	8.00898	7.23813	8.0212	8.45956	6.40867	8.39326	7.62981	0.114633	0.527005	0.838523	7.41894	6.20378	0.282678	0.0659145	0.596888
maker-Fvb3-3-augustus-gene-165.26	protein_coding	Annotated_mRNA	Fvb3-3	16491057	16492739	+	0.038632	0	0	0.020986	0	0	0	0	0.023322	0	0	0.024064	0.00699533	0.00802133	-0.0768931	1	1	0.007774	0.0128773	-0.670481	0.905025	1
maker-Fvb3-3-augustus-gene-165.27	protein_coding	Annotated_mRNA	Fvb3-3	16498636	16501757	+	1.58813	1.41774	1.42959	1.25044	1.16061	0.980774	1.1454	1.14123	1.30348	1.14101	1.08797	1.03789	1.13061	1.08896	0.0671554	0.847137	0.962718	1.1967	1.47849	-0.340556	0.230313	0.90496
maker-Fvb3-2-augustus-gene-211.32	protein_coding	Annotated_mRNA	Fvb3-2	21170844	21177484	-	3.13877	3.8517	3.76751	2.21099	2.3874	2.57239	3.98254	2.94207	3.15524	1.83984	2.03777	1.77131	2.39026	1.88298	0.319848	0.120421	0.41361	3.35995	3.58599	-0.0712472	0.691627	0.993331
maker-Fvb1-2-augustus-gene-51.54	protein_coding	Annotated_mRNA	Fvb1-2	5126000	5129676	-	8.41841	8.03574	8.06483	7.97905	8.91943	8.14954	8.10786	8.98706	9.19839	8.80759	8.39924	7.95582	8.34934	8.38755	-0.0321576	0.852024	0.964952	8.76444	8.17299	0.124343	0.413279	0.991557
maker-Fvb6-4-augustus-gene-120.30	protein_coding	Annotated_mRNA	Fvb6-4	11990649	11992277	-	3.21103	2.55597	2.57822	2.4612	2.26763	2.20429	2.1614	1.95635	1.49974	1.53174	2.16488	1.04985	2.31104	1.58215	0.688009	0.0144118	0.0943431	1.8725	2.78174	-0.611576	0.000505407	0.027861
maker-Fvb6-4-augustus-gene-120.31	protein_coding	Annotated_mRNA	Fvb6-4	12039469	12041674	-	0.01411	0	0	0	0	0	0	0	0	0	0	0	--	--	--	--	--	0	0.00470333	-3.05141	0.614357	0.993331
maker-Fvb6-4-augustus-gene-120.32	protein_coding	Annotated_mRNA	Fvb6-4	12043389	12052600	-	3.78027	2.68718	3.3753	2.41281	2.30484	2.42738	3.29035	2.55345	2.00515	2.02508	3.76581	5.07655	2.38167	3.62248	-0.634183	0.0194238	0.118693	2.61632	3.28092	-0.299072	0.135781	0.781151
maker-Fvb7-2-augustus-gene-218.49	protein_coding	Annotated_mRNA	Fvb7-2	21865836	21866438	+	0	0	0	0	0	0	0	0	0	0	0	0	--	--	--	--	--	--	--	--	--	--
maker-Fvb7-2-augustus-gene-218.42	protein_coding	Annotated_mRNA	Fvb7-2	21789501	21789992	+	0	0	0	0	0	0	0	0	0	0	0	0	--	--	--	--	--	--	--	--	--	--
augustus_masked-Fvb4-4-processed-gene-21.13	protein_coding	Annotated_mRNA	Fvb4-4	2149227	2150651	-	0.017168	0.009085	0.008889	0.009205	0	0	0.018079	0.039314	0	0	0	0	--	--	--	--	--	0.019131	0.011714	0.686766	0.864395	1
maker-Fvb7-2-augustus-gene-218.41	protein_coding	Annotated_mRNA	Fvb7-2	21789067	21789479	+	0	0	0	0	0	0	0	0	0	0	0	0	--	--	--	--	--	--	--	--	--	--
augustus_masked-Fvb4-4-processed-gene-21.16	protein_coding	Annotated_mRNA	Fvb4-4	2159143	2160594	-	0.008424	0.008916	0	0	0.02128	0	0.008901	0.009646	0	0	0	0	0.00709333	0	2.80215	0.742927	0.921468	0.00618233	0.00578	0.116018	1	1
maker-Fvb7-2-augustus-gene-218.47	protein_coding	Annotated_mRNA	Fvb7-2	21817139	21819519	+	0	0	0	0.081125	0.09187	0.124852	0	0	0	0	0	0.043848	0.0992823	0.014616	2.64775	0.0604935	0.267494	--	--	--	--	--
maker-Fvb5-3-augustus-gene-245.53	protein_coding	Annotated_mRNA	Fvb5-3	24554248	24556612	+	0	0	0	0	0	0	0	0	0	0	0	0	--	--	--	--	--	--	--	--	--	--
maker-Fvb7-3-augustus-gene-94.35	protein_coding	Annotated_mRNA	Fvb7-3	9471122	9474588	-	1.48985	1.74943	1.38243	3.73737	2.64623	3.23487	1.18695	0.807635	0.914327	1.49022	1.16032	0.955135	3.20615	1.20189	1.39129	7.87846e-07	1.48e-05	0.969637	1.54057	-0.644402	0.0230886	0.355944
maker-Fvb7-3-augustus-gene-94.34	protein_coding	Annotated_mRNA	Fvb7-3	9457534	9461106	-	0	0	0	0	0	0.008685	0	0	0	0	0	0	0.002895	0	3.09419	0.603265	0.868789	--	--	--	--	--
snap_masked-Fvb7-2-processed-gene-292.44	protein_coding	Annotated_mRNA	Fvb7-2	29208582	29213017	-	0.858048	1.07852	0.746088	1.15872	1.06457	0.939601	0.955848	1.16748	1.02698	0.967503	1.24446	0.823001	1.0543	1.01165	0.0370246	0.905825	0.986412	1.0501	0.894217	0.251665	0.369263	0.977989
snap_masked-Fvb7-4-processed-gene-76.25	protein_coding	Annotated_mRNA	Fvb7-4	7633951	7640158	+	9.93071	8.30581	8.57438	6.98158	6.97795	7.65016	7.8778	6.61413	6.37315	6.44899	8.78769	6.00779	7.20323	7.08149	0.00310696	0.987079	1	6.95503	8.93697	-0.336214	0.0343541	0.440654
maker-Fvb7-3-augustus-gene-94.33	protein_coding	Novel_mRNA	Fvb7-3	9446270	9448828	+	4.47573	4.51887	3.73094	0.697058	0.791874	0.636064	4.82082	5.19378	5.23162	2.06864	2.49034	2.5992	0.708332	2.38606	-1.76475	3.76165e-08	8.40612e-07	5.08208	4.24185	0.284728	0.137666	0.783084
maker-Fvb7-3-augustus-gene-94.33	protein_coding	Annotated_mRNA	Fvb7-3	9448044	9450218	-	4.47573	4.51887	3.73094	0.697058	0.791874	0.636064	4.82082	5.19378	5.23162	2.06864	2.49034	2.5992	0.708332	2.38606	-1.76475	3.76165e-08	8.40612e-07	5.08208	4.24185	0.284728	0.137666	0.783084
snap_masked-Fvb5-1-processed-gene-68.55	protein_coding	Annotated_mRNA	Fvb5-1	6871197	6871403	-	0	0	0	0	0	0	0	0	0	0.022677	0	0	--	--	--	--	--	--	--	--	--	--
augustus_masked-Fvb6-2-processed-gene-329.5	protein_coding	Annotated_mRNA	Fvb6-2	32962195	32962701	+	0	0	0	0.024838	0.066429	0.156424	0.077497	0.072928	0.058463	0.021687	0	0	0.0825637	0.007229	3.06563	0.145353	0.461147	0.0696293	0	4.86152	0.0488575	0.523296
maker-Fvb5-3-augustus-gene-132.24	protein_coding	Annotated_mRNA	Fvb5-3	13217180	13220902	-	21.2437	20.1202	19.8171	5.27512	7.3879	6.96531	21.9354	24.9494	22.199	15.1777	12.8619	20.01	6.54278	16.0165	-1.32337	1.25303e-09	3.28481e-08	23.0279	20.3937	0.199195	0.164231	0.825355
maker-Fvb2-3-snap-gene-82.49	protein_coding	Annotated_mRNA	Fvb2-3	8195592	8197410	+	1.82565	1.47195	2.08761	2.49763	2.52136	2.58573	2.60136	2.35336	2.2727	2.57221	2.46109	2.7046	2.53491	2.5793	-0.0499942	0.864444	0.96993	2.40914	1.79507	0.448483	0.116305	0.741877
maker-Fvb5-1-snap-gene-222.48	protein_coding	Annotated_mRNA	Fvb5-1	22243243	22245670	+	0	0.025613	0	0	0	0	0	0	0	0	0	0	--	--	--	--	--	0	0.00853767	-3.82064	0.421575	0.991557
maker-Fvb6-2-snap-gene-319.54	protein_coding	Annotated_mRNA	Fvb6-2	31933736	31937912	-	0	0	0	0	0	0	0	0.010259	0	0	0	0.008643	0	0.002881	-3.23239	0.596695	0.868789	0.00341967	0	3.6362	0.477268	0.993331
snap_masked-Fvb2-1-processed-gene-91.15	protein_coding	Annotated_mRNA	Fvb2-1	9125111	9127747	-	0.240204	0.203304	0.173712	0.082135	0.185253	0.212603	0.295351	0.227886	0.274905	0.264649	0.351375	0.188897	0.159997	0.268307	-0.756493	0.240171	0.604994	0.266047	0.20574	0.385074	0.467704	0.993331
maker-Fvb2-3-snap-gene-80.41	protein_coding	Annotated_mRNA	Fvb2-3	8078593	8078892	+	0	0	0	0	0	0	0	0	0	0	0	0	--	--	--	--	--	--	--	--	--	--
maker-Fvb2-3-snap-gene-80.40	protein_coding	Annotated_mRNA	Fvb2-3	8085579	8085879	+	0	0	0	0	0	0	0	0	0	0	0	0	--	--	--	--	--	--	--	--	--	--
maker-Fvb1-1-augustus-gene-196.35	protein_coding	Annotated_mRNA	Fvb1-1	19629910	19632266	-	0	0	0.032261	0	0	0	0	0	0	0	0	0	--	--	--	--	--	0	0.0107537	-4.23868	0.318842	0.955993
maker-Fvb5-4-snap-gene-129.48	protein_coding	Annotated_mRNA	Fvb5-4	12931240	12934115	-	7.53085	6.67346	7.32397	5.32755	5.93504	5.68487	5.8697	5.45393	5.55103	5.6487	6.06275	4.0316	5.64915	5.24768	0.0843358	0.699168	0.920172	5.62489	7.17609	-0.326629	0.0454684	0.505262
maker-Fvb5-4-snap-gene-129.45	protein_coding	Annotated_mRNA	Fvb5-4	12904784	12905682	-	1.61942	2.40476	2.9538	0.281318	0.246579	0.300131	3.42959	1.61042	2.16468	0.315482	0.58364	0.594999	0.276009	0.49804	-0.835669	0.232557	0.596716	2.40157	2.32599	0.0708611	0.868639	1
augustus_masked-Fvb7-1-processed-gene-221.15	protein_coding	Annotated_mRNA	Fvb7-1	22178209	22180122	-	0	0	0	0	0	0	0	0	0	0	0	0	--	--	--	--	--	--	--	--	--	--
augustus_masked-Fvb7-1-processed-gene-221.14	protein_coding	Annotated_mRNA	Fvb7-1	22164534	22165853	-	0	0	0.095946	0	0	0	0	0	0	0	0	0	--	--	--	--	--	0	0.031982	-4.73035	0.226551	0.900416
maker-Fvb6-2-augustus-gene-188.46	protein_coding	Annotated_mRNA	Fvb6-2	18840966	18842988	-	16.5479	15.6759	14.5307	11.0301	11.1891	10.5411	16.7085	15.7192	16.4025	13.4137	11.2355	13.0157	10.9201	12.555	-0.228308	0.213872	0.569742	16.2767	15.5848	0.0865256	0.569575	0.993331
augustus_masked-Fvb7-1-processed-gene-221.11	protein_coding	Annotated_mRNA	Fvb7-1	22126237	22128470	-	8.75313	9.18631	8.95674	8.28107	7.20812	6.98927	7.73235	9.42237	10.2804	8.12954	7.66921	6.23036	7.49282	7.34303	0.0299355	0.891658	0.980816	9.14503	8.96539	0.0232611	0.894112	1
maker-Fvb5-4-snap-gene-129.43	protein_coding	Annotated_mRNA	Fvb5-4	12975093	12986762	+	0.687287	0.349418	0.455995	0.115013	0.40072	0.265131	0.800988	0.745961	0.730717	0.494261	0.578226	0.635993	0.260288	0.569493	-1.15775	0.0043927	0.0360082	0.759222	0.497567	0.637641	0.0158438	0.287888
snap_masked-Fvb7-4-processed-gene-213.15	protein_coding	Annotated_mRNA	Fvb7-4	21327137	21329675	+	0.064142	0.0774	0	0	0	0	0	0	0	0	0	0.094978	0	0.0316593	-5.69279	0.118551	0.409753	0	0.0471807	-6.26653	0.0131777	0.257907
augustus_masked-Fvb6-3-processed-gene-169.3	protein_coding	Annotated_mRNA	Fvb6-3	16988369	16988892	+	0	0.038195	0	0	0	0	0	0	0	0	0	0	--	--	--	--	--	0	0.0127317	-2.6411	0.74668	0.993331
maker-Fvb7-1-augustus-gene-152.31	protein_coding	Annotated_mRNA	Fvb7-1	15228053	15234013	+	0.452447	0.464496	0.40173	0.649708	0.899336	0.567203	0.365997	0.749078	0.482782	0.606838	0.421819	0.282804	0.705416	0.437154	0.663042	0.081937	0.326747	0.532619	0.439558	0.298834	0.393534	0.989337
maker-Fvb7-1-augustus-gene-152.30	protein_coding	Annotated_mRNA	Fvb7-1	15206878	15208836	+	0	0	0	0	0	0.033695	0	0	0	0	0	0	0.0112317	0	4.0026	0.351428	0.722034	--	--	--	--	--
snap_masked-Fvb7-3-processed-gene-90.24	protein_coding	Annotated_mRNA	Fvb7-3	9029171	9029986	+	0.051734	0.111707	0.031048	0	0.075732	0.061739	0.125973	0.171637	0.057573	0	0.030434	0.091227	0.0458237	0.0405537	0.00757601	1	1	0.118394	0.0648297	0.770613	0.49383	0.993331
maker-Fvb7-1-augustus-gene-152.32	protein_coding	Annotated_mRNA	Fvb7-1	15246731	15248682	+	0.444153	0.596943	0.769239	0.416992	0.269098	0.47403	0.407251	0.45693	0.549914	0.382956	0.467898	0.663375	0.386707	0.504743	-0.428687	0.408189	0.76696	0.471365	0.603445	-0.291988	0.530029	0.993331
maker-Fvb6-4-augustus-gene-167.26	protein_coding	Annotated_mRNA	Fvb6-4	16764488	16768445	-	9.1419	9.75882	10.061	6.4291	6.5211	6.37196	8.0506	7.53102	7.58031	4.50046	4.5904	4.38932	6.44072	4.49339	0.494048	0.00635324	0.0488528	7.72064	9.65391	-0.299325	0.0493443	0.525147
augustus_masked-Fvb2-3-processed-gene-238.12	protein_coding	Annotated_mRNA	Fvb2-3	23817585	23818031	-	0.805178	0.288055	0.215526	0.429621	0.323538	0.397641	0.599361	0.458711	0.21855	0.381519	0.423363	0.413651	0.3836	0.406178	0.0624501	0.953788	1	0.425541	0.436253	0.0823322	0.936549	1
maker-Fvb5-3-augustus-gene-245.59	protein_coding	Annotated_mRNA	Fvb5-3	24492383	24495702	-	3.18372	3.19701	3.19911	3.80341	3.96663	3.79075	3.00219	2.75624	3.07257	2.95014	3.34827	1.94015	3.8536	2.74618	0.453541	0.0777706	0.315796	2.94367	3.19328	-0.0964898	0.63513	0.993331
maker-Fvb6-4-augustus-gene-167.22	protein_coding	Annotated_mRNA	Fvb6-4	16778727	16781556	+	4.50737	4.26138	4.71658	2.50418	2.74733	2.74341	3.77337	4.20791	4.37521	3.5669	3.09012	3.12831	2.66497	3.26178	-0.316879	0.186059	0.527605	4.11883	4.49511	-0.103854	0.582295	0.993331
maker-Fvb6-4-augustus-gene-326.57	protein_coding	Annotated_mRNA	Fvb6-4	32673566	32674909	-	0.122491	0.28158	0.11815	0	0	0.019721	0.154631	0.319334	0.141432	0.039708	0	0	0.00657367	0.013236	-0.692113	0.904816	0.986251	0.205132	0.174074	0.261484	0.755416	0.993853
maker-Fvb6-4-augustus-gene-167.21	protein_coding	Annotated_mRNA	Fvb6-4	16675626	16677561	+	0	0	0	0	0	0	0	0	0	0	0	0	--	--	--	--	--	--	--	--	--	--
maker-Fvb7-1-augustus-gene-98.24	protein_coding	Annotated_mRNA	Fvb7-1	9806402	9809116	+	0.039829	0	0.060163	0.031261	0	0	0	0.042889	0.062271	0.035801	0	0.072782	0.0104203	0.0361943	-1.71505	0.436443	0.78187	0.0350533	0.0333307	0.146166	0.966705	1
maker-Fvb5-2-augustus-gene-106.48	protein_coding	Annotated_mRNA	Fvb5-2	10663637	10668460	+	19.9532	18.0794	19.6471	23.6578	23.5615	23.8767	21.2012	21.4635	23.7371	24.0948	21.4139	19.7741	23.6986	21.7609	0.0980724	0.537609	0.846786	22.1339	19.2265	0.226819	0.111952	0.731764
maker-Fvb5-2-augustus-gene-106.47	protein_coding	Annotated_mRNA	Fvb5-2	10656621	10662602	+	1.51469	1.70863	1.54254	0.64626	0.878234	0.866324	1.45962	1.49396	1.46562	0.97536	0.969416	1.0234	0.796939	0.989393	-0.33886	0.233122	0.596796	1.47307	1.58862	-0.0864224	0.672118	0.993331
maker-Fvb5-2-augustus-gene-106.44	protein_coding	Annotated_mRNA	Fvb5-2	10605643	10607735	+	0.609441	0.872534	0.942951	0.599595	1.18027	0.516068	0.389583	0.792406	0.718647	0.998874	0.923159	0.896715	0.765312	0.939583	-0.322911	0.478668	0.818636	0.633545	0.808309	-0.325753	0.462458	0.993331
maker-Fvb5-2-augustus-gene-106.45	protein_coding	Annotated_mRNA	Fvb5-2	10647493	10649924	+	5.70416	5.9075	5.35849	4.84392	4.65387	4.42997	5.83833	4.88807	5.08277	3.62045	3.49791	2.70442	4.64258	3.27426	0.480356	0.0399433	0.200783	5.26972	5.65672	-0.065185	0.731644	0.993331
maker-Fvb4-1-augustus-gene-184.46	protein_coding	Annotated_mRNA	Fvb4-1	18469105	18471310	+	0	0.018111	0	0	0	0	0	0	0	0	0	0.009058	0	0.00301933	-2.71973	0.74733	0.921468	0	0.006037	-3.52338	0.500832	0.993331
maker-Fvb2-2-augustus-gene-97.44	protein_coding	Annotated_mRNA	Fvb2-2	9731488	9733394	+	0.056896	0	0	0	0	0	0	0.0208	0.045295	0	0	0	--	--	--	--	--	0.0220317	0.0189653	0.250794	0.942278	1
maker-Fvb2-2-augustus-gene-97.47	protein_coding	Annotated_mRNA	Fvb2-2	9721868	9728555	-	1.92198	1.66712	1.76429	4.65206	4.11914	4.03518	1.30582	1.70647	1.63861	2.01352	1.94869	2.13933	4.26879	2.03385	1.0428	4.34265e-08	9.61082e-07	1.5503	1.78446	-0.179259	0.374642	0.980397
maker-Fvb2-2-augustus-gene-97.46	protein_coding	Annotated_mRNA	Fvb2-2	9709816	9712885	-	21.2522	20.8851	20.0277	15.1626	14.6561	14.815	18.2234	19.9358	20.1207	17.1349	15.6629	16.0202	14.8779	16.2727	-0.155216	0.341551	0.713959	19.4267	20.7217	-0.0697903	0.625305	0.993331
augustus_masked-Fvb4-3-processed-gene-288.11	protein_coding	Annotated_mRNA	Fvb4-3	28858017	28858532	-	1.99526	1.55255	1.71207	0.738766	0.630153	0.998859	1.25806	1.16134	1.31743	0.624661	0.637236	0.290124	0.789259	0.51734	0.58935	0.40573	0.766074	1.24561	1.7533	-0.463361	0.342723	0.968461
maker-Fvb2-2-augustus-gene-97.43	protein_coding	Annotated_mRNA	Fvb2-2	9723514	9728273	+	0.453252	0.380911	0.539743	0.591654	0.510833	0.646301	0.52704	0.444172	0.43407	0.608067	0.572253	0.527608	0.582929	0.569309	0.00987197	0.983717	1	0.468427	0.457969	0.0575577	0.874232	1
maker-Fvb2-2-augustus-gene-97.42	protein_coding	Annotated_mRNA	Fvb2-2	9700737	9710987	+	7.48044	7.52711	7.28718	11.7439	13.8686	12.3058	6.42703	5.9598	6.70006	14.8197	15.4134	13.9546	12.6395	14.7293	-0.245759	0.118045	0.408805	6.3623	7.43157	-0.200885	0.15702	0.81563
maker-Fvb6-1-augustus-gene-356.70	protein_coding	Annotated_mRNA	Fvb6-1	35640425	35641732	-	31.6886	31.8715	33.588	27.6337	29.4917	31.9164	33.0731	35.7865	38.7634	25.0222	24.838	25.4651	29.6806	25.1085	0.215681	0.184479	0.525559	35.8743	32.3827	0.171839	0.234927	0.909596
maker-Fvb1-1-augustus-gene-241.49	protein_coding	Annotated_mRNA	Fvb1-1	24130992	24134433	-	1.81357	1.58159	1.0665	0.756146	0.766495	0.924813	1.83142	1.84247	1.78201	0.89765	1.01692	0.470141	0.815818	0.794903	0.0173769	0.96649	1	1.81863	1.48722	0.315239	0.236285	0.909921
augustus_masked-Fvb6-3-processed-gene-124.7	protein_coding	Annotated_mRNA	Fvb6-3	12404227	12404865	-	1.96611	1.98416	1.96373	2.59195	2.22624	2.73307	1.40816	1.94507	1.17753	1.54655	1.1083	0.924463	2.51709	1.19311	1.0429	0.0277105	0.153796	1.51026	1.97133	-0.355289	0.426721	0.991557
maker-Fvb6-1-augustus-gene-356.71	protein_coding	Annotated_mRNA	Fvb6-1	35648723	35650448	-	0	0.066863	0.060707	0	0	0	0.032374	0.05419	0.041397	0	0	0	--	--	--	--	--	0.0426537	0.0425233	0.0436391	1	1
snap_masked-Fvb1-4-processed-gene-210.17	protein_coding	Annotated_mRNA	Fvb1-4	21080659	21081510	-	0	0	0	0	0	0	0	0	0	0	0	0	--	--	--	--	--	--	--	--	--	--
maker-Fvb7-3-snap-gene-117.35	protein_coding	Annotated_mRNA	Fvb7-3	11774282	11779820	+	0.961028	0.68635	1.14825	0.734374	0.556485	0.751004	1.16315	0.892485	1.34519	0.570391	0.52144	0.902655	0.680621	0.664829	-0.120116	0.734246	0.921468	1.13361	0.931875	0.525821	0.0572604	0.563175
maker-Fvb1-1-augustus-gene-241.45	protein_coding	Annotated_mRNA	Fvb1-1	24093721	24096574	-	0	0.013897	0.02737	0.01049	0.006079	0	0	0	0.015776	0.034162	0	0	0.005523	0.0113873	-0.534762	0.847812	0.963048	0.00525867	0.0137557	-1.21303	0.572199	0.993331
maker-Fvb1-1-augustus-gene-241.44	protein_coding	Annotated_mRNA	Fvb1-1	24090705	24092966	-	0.037535	0	0	0	0	0	0	0	0.028638	0.013359	0	0.01359	0	0.008983	-4.09568	0.235181	0.598712	0.009546	0.0125117	-0.198647	1	1
augustus_masked-Fvb1-3-processed-gene-79.2	protein_coding	Annotated_mRNA	Fvb1-3	7923116	7924486	+	9.44142	9.02125	8.41261	11.3403	10.3676	7.94167	9.07374	11.0734	11.4811	14.7923	12.6815	8.87276	9.88318	12.1155	-0.315278	0.199664	0.549001	10.5427	8.95843	0.258149	0.171726	0.837152
maker-Fvb1-4-augustus-gene-13.61	protein_coding	Annotated_mRNA	Fvb1-4	1384887	1388605	-	0.929843	0.919949	0.969085	1.19497	0.844025	1.22852	0.599186	0.596276	0.723653	1.15508	1.35805	0.925476	1.08917	1.1462	-0.0801683	0.767201	0.928745	0.639705	0.939626	-0.484479	0.040965	0.479775
augustus_masked-Fvb7-2-processed-gene-252.4	protein_coding	Annotated_mRNA	Fvb7-2	25230529	25231218	+	0	0	0	0	0	0	0	0	0	0	0	0	--	--	--	--	--	--	--	--	--	--
snap_masked-Fvb6-1-processed-gene-91.22	protein_coding	Annotated_mRNA	Fvb6-1	9097234	9102586	-	0.094748	0.123582	0.111466	0.141116	0.050235	0.058301	0.077103	0.039261	0.071998	0.053276	0.029706	0.032582	0.0832173	0.0385213	1.00986	0.221216	0.580371	0.0627873	0.109932	-0.714017	0.293201	0.947478
maker-Fvb6-4-snap-gene-325.55	protein_coding	Annotated_mRNA	Fvb6-4	32507749	32510741	+	0.59442	0.416006	0.883482	1.02262	1.01081	1.44019	1.36607	1.22609	1.18168	1.99302	1.79861	2.4444	1.15787	2.07868	-0.934422	0.00280912	0.0248307	1.25795	0.631303	1.01553	0.00343837	0.109218
maker-Fvb2-2-snap-gene-29.80	protein_coding	Annotated_mRNA	Fvb2-2	2909329	2925726	-	0.013223	0.029457	0.01068	0	0.000966	0.001151	0.027897	0.011162	0	0	0	0	0.000705667	0	3.58488	0.376612	0.739656	0.0130197	0.0177867	-0.396937	0.738929	0.993331
maker-Fvb6-3-snap-gene-266.42	protein_coding	Annotated_mRNA	Fvb6-3	26675368	26676213	-	0	0	0.049487	3.14567	4.2477	3.16039	0.036285	0.036557	0.095407	0.669993	0.433105	0.253984	3.51792	0.452361	2.90567	5.8007e-09	1.41827e-07	0.056083	0.0164957	1.65166	0.379473	0.983497
maker-Fvb5-4-augustus-gene-10.52	protein_coding	Annotated_mRNA	Fvb5-4	1027068	1028886	-	0.224791	0.098171	0.136335	0.018843	0.033567	0.159435	0.251707	0.135248	0.072901	0.04786	0.098423	0.053487	0.070615	0.06659	0.0694118	1	1	0.153285	0.153099	0.0546192	0.976655	1
maker-Fvb1-3-augustus-gene-143.28	protein_coding	Annotated_mRNA	Fvb1-3	14376620	14379634	+	5.14017	5.22052	5.10841	4.41927	5.29904	5.30672	6.46906	6.01812	6.40709	5.59175	4.47261	3.4314	5.00834	4.49859	0.130819	0.577037	0.868789	6.29809	5.15637	0.312023	0.0561235	0.556833
maker-Fvb1-3-augustus-gene-143.29	protein_coding	Annotated_mRNA	Fvb1-3	14315382	14315713	-	1.28094	0.727562	1.21446	6.44015	6.29613	7.88768	1.28218	0.978581	1.58142	1.52297	1.98157	0.576304	6.87465	1.36028	2.31983	7.4917e-13	2.57762e-11	1.28073	1.07432	0.277731	0.200505	0.87374
maker-Fvb5-4-augustus-gene-10.53	protein_coding	Annotated_mRNA	Fvb5-4	1046750	1051474	-	0	0	0	0	0	0	0	0	0	0	0	0	--	--	--	--	--	--	--	--	--	--
maker-Fvb6-2-augustus-gene-30.28	protein_coding	Annotated_mRNA	Fvb6-2	3021469	3024833	+	32.9898	35.4674	28.9266	18.0821	18.7367	21.2122	24.9414	17.2761	17.6952	9.33858	12.6454	8.07805	19.3437	10.0207	0.92757	1.34829e-06	2.45246e-05	19.9709	32.4612	-0.676719	0.000135629	0.00984019
maker-Fvb1-1-augustus-gene-177.33	protein_coding	Annotated_mRNA	Fvb1-1	17692545	17694475	+	7.55345	19.9665	17.656	5.21993	5.24411	7.50864	7.36671	19.0475	6.32872	5.05945	4.69608	4.06859	5.99089	4.60804	0.209838	0.312169	0.685857	10.9143	15.0587	-0.338339	0.285882	0.940772
maker-Fvb1-1-augustus-gene-177.36	protein_coding	Annotated_mRNA	Fvb1-1	17732017	17734287	+	18.7709	18.3625	17.2191	17.511	17.6272	18.2048	19.5525	18.7022	19.6452	16.1963	17.2342	18.8354	17.781	17.422	0.00256262	0.988928	1	19.3	18.1175	0.115053	0.435678	0.993331
maker-Fvb1-1-augustus-gene-177.35	protein_coding	Annotated_mRNA	Fvb1-1	17726052	17730859	+	0.772238	0.729513	0.799645	0.971647	0.999304	0.850452	0.518872	0.535664	0.634808	0.453232	0.4599	0.490002	0.940468	0.467711	0.980351	0.00241661	0.0218546	0.563115	0.767132	-0.422184	0.152041	0.807958
maker-Fvb1-1-augustus-gene-177.38	protein_coding	Annotated_mRNA	Fvb1-1	17684820	17689970	-	8.45224	8.02107	7.45125	7.05116	7.12076	6.35398	8.5445	8.24536	8.83112	7.99768	7.26764	6.44295	6.84197	7.23609	-0.183374	0.295647	0.669983	8.54033	7.97485	0.107143	0.469977	0.993331
maker-Fvb1-1-augustus-gene-177.39	protein_coding	Annotated_mRNA	Fvb1-1	17695327	17700788	-	2.05991	1.79497	1.90606	1.72082	1.62719	1.70401	2.30292	1.95752	2.10636	1.98176	1.97187	1.83352	1.684	1.92905	-0.220331	0.352707	0.722589	2.12226	1.92031	0.168375	0.409557	0.991557
maker-Fvb6-2-augustus-gene-30.25	protein_coding	Annotated_mRNA	Fvb6-2	3006032	3009486	+	2.97716	3.49795	2.46521	3.29693	3.10164	3.78446	2.87039	2.15123	2.33206	1.90296	3.04854	1.33784	3.39434	2.09645	0.633189	0.0358687	0.185747	2.45123	2.9801	-0.269134	0.270198	0.934359
maker-Fvb6-2-augustus-gene-30.26	protein_coding	Annotated_mRNA	Fvb6-2	3009972	3013516	+	0.082445	0.219503	0.187081	0.043906	0.062321	0.087704	0.31507	0.103073	0.190434	0.115967	0.141394	0.065869	0.0646437	0.107743	-0.750475	0.314563	0.686854	0.202859	0.16301	0.336386	0.600851	0.993331
maker-Fvb3-4-snap-gene-46.37	protein_coding	Annotated_mRNA	Fvb3-4	4614694	4615037	+	0.241713	0.210319	0.259578	0.426441	0.144974	0.252035	0.308702	0	0	0.126761	0.406236	0.108164	0.274483	0.21372	0.374769	0.792677	0.940058	0.102901	0.237203	-1.10588	0.500967	0.993331
maker-Fvb6-4-snap-gene-25.73	protein_coding	Annotated_mRNA	Fvb6-4	2540028	2544277	-	0	0	0	0	0	0	0	0	0	0	0	0	--	--	--	--	--	--	--	--	--	--
maker-Fvb5-3-augustus-gene-181.56	protein_coding	Annotated_mRNA	Fvb5-3	18131586	18134166	-	0.198596	0.418766	0.145606	0.17561	0.117974	0.056869	0.22738	0.215217	0.350103	0.154918	0.047167	0.111673	0.116818	0.104586	0.103708	0.914232	0.989876	0.264233	0.254323	0.0802112	0.899051	1
maker-Fvb6-4-snap-gene-25.74	protein_coding	Annotated_mRNA	Fvb6-4	2555915	2563353	-	1.07659	1.08484	0.948968	4.3405	3.7901	3.69407	1.0938	1.06927	0.921597	2.03775	2.15148	2.01107	3.94156	2.06677	0.906978	1.0149e-06	1.87753e-05	1.02823	1.0368	0.0115515	0.960944	1
maker-Fvb4-2-snap-gene-212.21	protein_coding	Annotated_mRNA	Fvb4-2	21248955	21249498	+	0	0	0	0	0	0	0	0	0	0	0	0	--	--	--	--	--	--	--	--	--	--
maker-Fvb4-2-snap-gene-212.22	protein_coding	Annotated_mRNA	Fvb4-2	21251068	21251321	+	0	0	0	0	0	0	0	0	0	0	0	0	--	--	--	--	--	--	--	--	--	--
augustus_masked-Fvb1-1-processed-gene-149.10	protein_coding	Annotated_mRNA	Fvb1-1	14988118	14988553	+	0	0	0	0	0	0	0	0	0	0	0	0	--	--	--	--	--	--	--	--	--	--
maker-Fvb4-2-augustus-gene-244.37	protein_coding	Annotated_mRNA	Fvb4-2	24425967	24429492	-	2.46821	2.25381	2.05994	1.08272	1.81402	1.26686	1.48798	1.98861	2.37573	1.24195	0.960071	0.82982	1.38787	1.01061	0.525045	0.228128	0.591225	1.95077	2.26065	-0.174453	0.579702	0.993331
maker-Fvb4-2-augustus-gene-244.34	protein_coding	Annotated_mRNA	Fvb4-2	24481150	24484001	+	0.16169	0.109726	0.018954	1.03786	1.0276	1.14778	0.186374	0.134646	0.184945	0.538245	0.890518	0.757316	1.07108	0.728693	0.531671	0.152677	0.474782	0.168655	0.09679	0.814085	0.302817	0.952657
maker-Fvb4-2-augustus-gene-244.31	protein_coding	Annotated_mRNA	Fvb4-2	24439961	24441082	+	2.6841	2.86579	3.14812	2.27162	2.21449	2.25313	2.90258	3.04705	2.78537	3.14416	1.31144	2.95209	2.24641	2.46923	-0.142682	0.601247	0.868789	2.91167	2.89934	0.0473375	0.82597	1
maker-Fvb4-2-augustus-gene-244.30	protein_coding	Annotated_mRNA	Fvb4-2	24401472	24410863	+	3.10405	2.50321	3.1821	2.58795	2.84278	3.07412	2.44449	3.18499	3.14091	3.60021	3.53225	3.46327	2.83495	3.53191	-0.343221	0.046076	0.222061	2.92347	2.92979	0.0208459	0.902703	1
snap_masked-Fvb1-4-processed-gene-9.27	protein_coding	Annotated_mRNA	Fvb1-4	930155	932027	+	0	0	0	0	0	0	0	0	0	0	0	0	--	--	--	--	--	--	--	--	--	--
maker-Fvb7-4-augustus-gene-177.29	protein_coding	Annotated_mRNA	Fvb7-4	17756889	17758957	+	13.0049	12.7823	14.4635	10.8658	11.1831	11.81	12.9996	13.4888	13.1791	10.2506	8.62939	10.9793	11.2863	9.95308	0.152646	0.430037	0.778666	13.2225	13.4169	0.00203794	0.990341	1
maker-Fvb1-4-snap-gene-134.50	protein_coding	Annotated_mRNA	Fvb1-4	13403003	13404663	-	0	0	0	0.050844	0.025895	0.201945	0	0	0	0	0	0	0.0928947	0	6.58282	0.00203188	0.0188066	--	--	--	--	--
snap_masked-Fvb3-2-processed-gene-95.12	protein_coding	Annotated_mRNA	Fvb3-2	9505225	9507251	-	2.50603	2.29075	1.89804	12.7224	5.02687	4.95719	0.976808	1.79473	1.84798	4.11904	4.16403	14.5369	7.56883	7.60664	-0.0445279	0.925816	0.99407	1.53984	2.23161	-0.512075	0.11254	0.73265
augustus_masked-Fvb4-4-processed-gene-204.2	protein_coding	Annotated_mRNA	Fvb4-4	20458490	20459290	+	0	0	0	0.032754	0	0	0	0.03497	0	0	0	0	0.010918	0	2.6474	0.742475	0.921468	0.0116567	0	2.74677	0.737718	0.993331
snap_masked-Fvb1-4-processed-gene-212.13	protein_coding	Annotated_mRNA	Fvb1-4	21216784	21219144	-	0	0	0	0	0	0	0	0	0	0	0	0	--	--	--	--	--	--	--	--	--	--
snap_masked-Fvb1-4-processed-gene-212.12	protein_coding	Annotated_mRNA	Fvb1-4	21271765	21272457	+	0	0	0	0	0	0	0	0	0	0	0	0	--	--	--	--	--	--	--	--	--	--
augustus_masked-Fvb7-4-processed-gene-49.15	protein_coding	Annotated_mRNA	Fvb7-4	4937827	4941164	-	1.21848	1.9611	1.62142	1.74148	0.988638	1.27899	1.43923	1.65348	1.8343	0.929223	0.783318	0.988224	1.33637	0.900255	0.536547	0.141568	0.454291	1.64234	1.60033	-0.0221529	0.938106	1
augustus_masked-Fvb7-4-processed-gene-49.14	protein_coding	Annotated_mRNA	Fvb7-4	4926265	4927853	-	0.057318	0.081041	0	0	0	0	0	0	0	0	0.020312	0.030965	0	0.0170923	-4.31358	0.193357	0.539758	0	0.0461197	-5.54451	0.0417316	0.483966
augustus_masked-Fvb7-4-processed-gene-49.17	protein_coding	Annotated_mRNA	Fvb7-4	4964064	4965476	-	0.67337	0.744009	0.717612	8.58614	7.98719	6.78122	0.368652	0.547734	0.605661	2.88488	2.82956	1.57496	7.78485	2.4298	1.65627	3.52682e-08	7.89894e-07	0.507349	0.711664	-0.459086	0.341755	0.967604
snap_masked-Fvb1-4-processed-gene-212.16	protein_coding	Annotated_mRNA	Fvb1-4	21234911	21238530	-	0	0	0	0	0	0	0	0	0	0	0	0	--	--	--	--	--	--	--	--	--	--
augustus_masked-Fvb7-4-processed-gene-49.19	protein_coding	Annotated_mRNA	Fvb7-4	4980458	4981735	-	0	0	0	0	0	0	0	0	0	0	0	0	--	--	--	--	--	--	--	--	--	--
snap_masked-Fvb1-4-processed-gene-212.18	protein_coding	Annotated_mRNA	Fvb1-4	21259424	21260813	-	0	0	0	0	0	0	0	0	0	0	0	0	--	--	--	--	--	--	--	--	--	--
maker-Fvb4-1-snap-gene-13.25	protein_coding	Annotated_mRNA	Fvb4-1	1342443	1343959	-	10.6081	9.0993	9.87156	7.97673	8.46427	7.18245	7.61649	8.52814	14.0692	13.0253	9.55275	12.796	7.87448	11.7914	-0.611181	0.00629914	0.0485065	10.0713	9.85966	0.0528611	0.818981	1
snap_masked-Fvb6-4-processed-gene-191.12	protein_coding	Annotated_mRNA	Fvb6-4	19168561	19171204	+	0	0	0	0	0.028141	0	0	0	0	0	0	0.012198	0.00938033	0.004066	0.77494	0.835772	0.958175	--	--	--	--	--
maker-Fvb2-4-augustus-gene-254.54	protein_coding	Annotated_mRNA	Fvb2-4	25462516	25467594	-	3.31844	3.33384	3.45871	6.81994	5.35372	4.72091	2.25924	2.56667	3.01385	3.32156	3.21301	2.45879	5.63152	2.99779	0.88943	5.34478e-05	0.000743675	2.61325	3.37033	-0.338042	0.0750204	0.631773
snap_masked-Fvb3-4-processed-gene-249.39	protein_coding	Annotated_mRNA	Fvb3-4	24957107	24957578	-	9.20013	9.18041	9.08107	3.70736	4.16897	3.37714	12.6281	4.28611	4.75769	3.19719	4.26553	3.25709	3.75116	3.57327	0.0542331	0.896555	0.983242	7.22395	9.15387	-0.311186	0.435115	0.993331
augustus_masked-Fvb3-1-processed-gene-57.5	protein_coding	Annotated_mRNA	Fvb3-1	5726878	5727513	-	0	0	0	0.020625	0	0	0.020322	0	0	0	0	0	--	--	--	--	--	--	--	--	--	--
maker-Fvb6-2-snap-gene-238.74	protein_coding	Annotated_mRNA	Fvb6-2	23816497	23822673	-	7.49142	7.14338	7.33516	7.28459	7.07253	6.96166	7.97367	8.13325	7.75459	9.95724	9.60357	9.08174	7.10626	9.54751	-0.451068	0.00533722	0.0423799	7.95384	7.32332	0.143047	0.326445	0.962249
snap_masked-Fvb6-4-processed-gene-191.11	protein_coding	Annotated_mRNA	Fvb6-4	19167204	19167800	+	0	0	0	0	0.051757	0	0	0	0	0	0	0.010098	0.0172523	0.003366	0.884353	1	1	--	--	--	--	--
augustus_masked-Fvb1-3-processed-gene-17.1	protein_coding	Annotated_mRNA	Fvb1-3	1692961	1694417	+	0	0	0	0	0	0	0	0	0.024585	0	0.010836	0.023105	0	0.0113137	-3.85908	0.297488	0.670822	0.008195	0	3.2907	0.585304	0.993331
maker-Fvb6-2-snap-gene-238.70	protein_coding	Annotated_mRNA	Fvb6-2	23846347	23853223	+	0.025609	0	0.019788	0	0	0.012392	0.028031	0.028918	0	0	0.006458	0	0.00413067	0.00215267	0.717724	0.853079	0.965335	0.018983	0.0151323	0.357875	0.832415	1
augustus_masked-Fvb1-3-processed-gene-17.3	protein_coding	Annotated_mRNA	Fvb1-3	1706024	1711185	+	2.69309	2.92751	2.80754	2.60689	2.95603	3.10993	2.4681	2.68116	2.14022	3.08879	3.74453	3.27614	2.89095	3.36982	-0.245882	0.22831	0.591225	2.42983	2.80938	-0.186093	0.322734	0.958658
maker-Fvb6-1-augustus-gene-180.30	protein_coding	Annotated_mRNA	Fvb6-1	18077382	18081515	+	0.464696	0.513875	0.428069	0.323521	0.421203	0.833841	0.374431	0.303628	0.518934	0.245957	0.148723	0.286302	0.526188	0.226994	1.1665	0.0242734	0.139656	0.398998	0.46888	-0.214176	0.586509	0.993331
maker-Fvb6-1-augustus-gene-180.33	protein_coding	Annotated_mRNA	Fvb6-1	18054193	18062911	-	52.5948	39.5183	40.8665	31.7692	34.169	36.5735	39.6266	45.5483	57.0654	34.1618	31.8606	41.2643	34.1706	35.7622	-0.0170423	0.913951	0.989744	47.4134	44.3265	0.13039	0.367235	0.977816
maker-Fvb6-1-augustus-gene-180.32	protein_coding	Annotated_mRNA	Fvb6-1	17993656	17995487	-	0.029468	0	0	0	0	0	0	0	0	0	0	0	--	--	--	--	--	0	0.00982267	-3.71526	0.428931	0.991557
augustus_masked-Fvb1-3-processed-gene-17.9	protein_coding	Annotated_mRNA	Fvb1-3	1700272	1702602	-	0	0	0	0	0	0	0	0	0	0	0	0	--	--	--	--	--	--	--	--	--	--
maker-Fvb6-1-augustus-gene-180.34	protein_coding	Annotated_mRNA	Fvb6-1	18065519	18066299	-	0.845009	0.481303	0.185089	0.448871	0.578247	0.952895	0.05649	0.291413	0.21099	1.26618	1.11818	1.09194	0.660004	1.15877	-0.832752	0.140761	0.453007	0.186298	0.5038	-1.32296	0.129876	0.772508
snap_masked-Fvb4-4-processed-gene-0.13	protein_coding	Annotated_mRNA	Fvb4-4	1052	1384	+	0.104814	0.000259	0.013441	0	0	0	0.170517	0	0.170459	0	0.077955	0.041692	0	0.0398823	-3.55019	0.377101	0.739768	0.113659	0.0395047	0.95116	0.694008	0.993331
maker-Fvb1-2-augustus-gene-74.54	protein_coding	Annotated_mRNA	Fvb1-2	7480108	7484828	+	6.88783	5.83861	6.60914	5.50681	6.09916	6.41841	6.48937	6.03763	5.68793	5.63096	6.22105	7.31156	6.00813	6.38786	-0.116223	0.528291	0.839439	6.07165	6.44519	-0.0612532	0.688699	0.993331
maker-Fvb1-2-augustus-gene-74.55	protein_coding	Annotated_mRNA	Fvb1-2	7392197	7400933	-	13.7893	13.5943	14.5106	14.8458	15.6446	16.0336	13.1141	13.2164	14.6163	15.4772	16.0099	13.2611	15.508	14.9161	0.00974233	0.950657	1	13.6489	13.9647	-0.027516	0.845774	1
maker-Fvb5-4-snap-gene-82.36	protein_coding	Annotated_mRNA	Fvb5-4	8252916	8255108	-	0	0	0	0	0	0	0	0	0	0.031164	0	0	0	0.010388	-4.0353	0.359635	0.728466	--	--	--	--	--
maker-Fvb1-2-augustus-gene-74.53	protein_coding	Annotated_mRNA	Fvb1-2	7475530	7476842	+	1.65353	2.28705	1.759	1.61235	1.53545	2.2608	3.26375	3.49867	3.3975	2.13348	2.3439	1.87858	1.80287	2.11866	-0.270961	0.410705	0.769443	3.38664	1.89986	0.849674	0.0012329	0.0532334
maker-Fvb5-4-snap-gene-82.34	protein_coding	Annotated_mRNA	Fvb5-4	8245974	8252941	+	2.90276	2.55628	2.47415	2.00662	2.34517	2.29872	2.43948	2.09116	2.17828	2.26765	2.47493	1.69935	2.21684	2.14731	0.0229446	0.916853	0.990752	2.23631	2.64439	-0.216773	0.20592	0.879742
snap_masked-Fvb4-4-processed-gene-0.14	protein_coding	Annotated_mRNA	Fvb4-4	5870	9030	+	17.2155	16.1236	12.987	13.4457	28.9195	31.2982	4.75497	3.52153	3.19552	24.8063	24.9176	26.6967	24.5545	25.4735	-0.082142	0.745254	0.921468	3.82401	15.442	-1.98737	1.02896e-24	1.39726e-21
maker-Fvb1-1-snap-gene-31.31	protein_coding	Annotated_mRNA	Fvb1-1	3125635	3125904	-	0	0	0	0	0	0	0	0	0	0	0	0	--	--	--	--	--	--	--	--	--	--
snap_masked-Fvb7-3-processed-gene-95.29	protein_coding	Annotated_mRNA	Fvb7-3	9557616	9567419	-	3.47695	3.43573	3.35503	4.01642	4.3053	4.17093	3.15357	3.05171	3.41823	3.54701	4.02927	3.49333	4.16422	3.68987	0.149979	0.37144	0.73766	3.20784	3.42257	-0.0701478	0.643279	0.993331
maker-Fvb1-4-augustus-gene-33.56	protein_coding	Annotated_mRNA	Fvb1-4	3373824	3376443	+	0	0.016741	0.07172	0	0.020143	0	0.041338	0	0	0.02647	0	0	0.00671433	0.00882333	-0.334249	1	1	0.0137793	0.029487	-0.991935	0.664151	0.993331
maker-Fvb1-1-snap-gene-31.34	protein_coding	Annotated_mRNA	Fvb1-1	3172504	3172732	-	0	0	0	0	0.104388	0.220225	0	0	0	0	0	0	0.108204	0	4.09119	0.238924	0.603482	--	--	--	--	--
maker-Fvb1-2-augustus-gene-74.58	protein_coding	Annotated_mRNA	Fvb1-2	7454187	7457668	-	3.28686	2.97279	2.61144	1.99293	2.40908	2.61692	3.07416	2.07391	2.28954	1.35775	1.92519	1.91588	2.33965	1.73294	0.405641	0.137336	0.446171	2.4792	2.95703	-0.228844	0.312425	0.955438
maker-Fvb1-2-augustus-gene-74.59	protein_coding	Annotated_mRNA	Fvb1-2	7458368	7464023	-	16.8366	17.8804	17.7355	11.9713	13.6355	14.4824	16.5056	18.9804	21.0513	13.289	11.6406	10.6565	13.3631	11.862	0.146316	0.385465	0.748025	18.8458	17.4842	0.130371	0.385954	0.986655
maker-Fvb3-4-augustus-gene-132.27	protein_coding	Annotated_mRNA	Fvb3-4	13235464	13252035	-	9.34093	8.79139	9.11946	9.18905	8.81154	8.63157	10.1225	10.4186	10.2251	8.89654	8.76247	7.61261	8.87739	8.42387	0.0515574	0.740521	0.921468	10.2554	9.08393	0.19882	0.14768	0.801178
maker-Fvb6-1-augustus-gene-65.50	protein_coding	Annotated_mRNA	Fvb6-1	6565454	6569877	-	5.65713	5.32408	5.35555	4.18045	5.3432	4.25214	5.00539	6.588	6.57617	6.20902	5.61625	6.3971	4.59193	6.07412	-0.431389	0.0244464	0.140406	6.05652	5.44559	0.176502	0.283448	0.940394
maker-Fvb5-3-augustus-gene-269.45	protein_coding	Annotated_mRNA	Fvb5-3	26932407	26936151	-	3.96662	5.4351	4.66591	4.52411	3.81948	4.73596	4.4867	5.55993	3.82271	5.5963	4.32372	5.19133	4.35985	5.03712	-0.235502	0.261406	0.630866	4.62312	4.68921	0.00140567	0.996319	1
maker-Fvb5-3-snap-gene-36.44	protein_coding	Annotated_mRNA	Fvb5-3	3588954	3592392	-	5.68681	5.94452	5.39078	3.61854	4.15223	4.4714	5.48058	4.00935	3.9471	4.97797	6.09444	4.4062	4.08073	5.15954	-0.398436	0.0588233	0.262567	4.47901	5.67404	-0.32857	0.0704865	0.614154
maker-Fvb1-4-augustus-gene-78.29	protein_coding	Annotated_mRNA	Fvb1-4	7852921	7858465	-	1.22033	1.56519	1.32982	0.89148	1.10954	1.43833	0.981793	0.924022	1.18442	1.20471	1.54924	1.37661	1.14645	1.37685	-0.289608	0.298301	0.67179	1.03008	1.37178	-0.393054	0.101602	0.711271
maker-Fvb3-4-augustus-gene-132.22	protein_coding	Annotated_mRNA	Fvb3-4	13219343	13222359	+	0	0.057177	0.017169	0.040166	0.039661	0	0.042471	0	0	0	0.00737	0	0.026609	0.00245667	3.05742	0.166821	0.498386	0.014157	0.024782	-0.868302	0.683795	0.993331
maker-Fvb5-3-augustus-gene-269.41	protein_coding	Annotated_mRNA	Fvb5-3	26951013	26954433	+	6.92582	7.00306	7.50266	5.45846	5.40226	5.05802	6.65284	7.1456	5.67321	5.76605	7.08027	7.40936	5.30625	6.75189	-0.373637	0.0563167	0.255237	6.49055	7.14385	-0.11443	0.480928	0.993331
maker-Fvb6-3-snap-gene-191.53	protein_coding	Annotated_mRNA	Fvb6-3	19141150	19152501	-	7.18222	6.93394	7.18488	6.31969	6.1705	6.16571	6.86774	6.58274	6.06867	7.04457	7.89522	6.95599	6.21863	7.29859	-0.254087	0.115775	0.403686	6.50639	7.10035	-0.102369	0.478907	0.993331
maker-Fvb3-2-snap-gene-239.44	protein_coding	Annotated_mRNA	Fvb3-2	23889328	23891805	-	4.60878	4.33866	4.4589	3.0242	3.12972	3.14295	4.62768	5.17756	5.74013	4.67703	4.30134	4.5765	3.09896	4.51829	-0.587589	0.00518152	0.0413317	5.18179	4.46878	0.230958	0.180164	0.84892
maker-Fvb3-2-snap-gene-239.45	protein_coding	Annotated_mRNA	Fvb3-2	23921821	23925203	-	1.83651	1.93611	1.90195	2.1594	2.13789	2.39748	1.89204	1.98679	2.09787	2.73135	2.61471	2.19028	2.23159	2.51211	-0.194688	0.42733	0.776198	1.99223	1.89152	0.098609	0.662469	0.993331
maker-Fvb3-2-snap-gene-239.46	protein_coding	Annotated_mRNA	Fvb3-2	23964321	23964649	-	0	0	0	0	0	0	0	0	0	0	0	0	--	--	--	--	--	--	--	--	--	--
XLOC_035373	novel	Novel_mRNA	Fvb2-2	7630657	7633253	-	52.3278	34.4473	20.9096	64.4425	88.5512	59.8044	36.8192	37.4475	41.6696	48.9442	22.6789	55.5589	70.9327	42.394	0.688227	0.0165851	0.105432	38.6454	35.8949	0.104701	0.662631	0.993331
XLOC_035373	novel	Novel_mRNA	Fvb2-2	7630657	7633253	-	52.3278	34.4473	20.9096	64.4425	88.5512	59.8044	36.8192	37.4475	41.6696	48.9442	22.6789	55.5589	70.9327	42.394	0.688227	0.0165851	0.105432	38.6454	35.8949	0.104701	0.662631	0.993331
XLOC_035373	novel	Novel_mRNA	Fvb2-2	7630657	7633253	-	52.3278	34.4473	20.9096	64.4425	88.5512	59.8044	36.8192	37.4475	41.6696	48.9442	22.6789	55.5589	70.9327	42.394	0.688227	0.0165851	0.105432	38.6454	35.8949	0.104701	0.662631	0.993331
XLOC_035373	novel	Novel_mRNA	Fvb2-2	7630657	7632337	-	52.3278	34.4473	20.9096	64.4425	88.5512	59.8044	36.8192	37.4475	41.6696	48.9442	22.6789	55.5589	70.9327	42.394	0.688227	0.0165851	0.105432	38.6454	35.8949	0.104701	0.662631	0.993331
XLOC_035373	novel	Novel_mRNA	Fvb2-2	7630657	7632337	-	52.3278	34.4473	20.9096	64.4425	88.5512	59.8044	36.8192	37.4475	41.6696	48.9442	22.6789	55.5589	70.9327	42.394	0.688227	0.0165851	0.105432	38.6454	35.8949	0.104701	0.662631	0.993331
maker-Fvb2-4-snap-gene-190.74	protein_coding	Annotated_mRNA	Fvb2-4	19084158	19086269	+	2.30672	1.45019	1.91083	2.27742	2.27996	1.2864	2.55941	2.34206	1.72966	2.70382	2.64318	2.14851	1.94792	2.4985	-0.357745	0.290645	0.665851	2.21038	1.88925	0.130375	0.662478	0.993331
maker-Fvb4-4-augustus-gene-49.43	protein_coding	Annotated_mRNA	Fvb4-4	4954233	4956352	-	4.89201	4.62993	5.02101	3.09364	2.96697	3.43125	5.72588	4.30048	5.0839	3.97514	3.5271	2.88053	3.16396	3.46092	-0.153628	0.557202	0.859679	5.03675	4.84765	0.079509	0.699855	0.993331
maker-Fvb5-3-snap-gene-36.49	protein_coding	Annotated_mRNA	Fvb5-3	3673911	3677297	-	0	0	0	0	0	0	0	0	0	0	0	0	--	--	--	--	--	--	--	--	--	--
maker-Fvb4-4-augustus-gene-49.41	protein_coding	Annotated_mRNA	Fvb4-4	4940879	4942373	-	3.28523	3.62449	3.39539	2.82206	2.43526	3.80097	3.47492	3.61545	3.51637	4.64153	4.20354	2.73098	3.01943	3.85868	-0.374112	0.244511	0.610612	3.53558	3.43504	0.0633561	0.797675	1
snap_masked-Fvb1-2-processed-gene-31.29	protein_coding	Annotated_mRNA	Fvb1-2	3175223	3175767	+	0	0	0	0	0	0	0	0	0	0	0	0	--	--	--	--	--	--	--	--	--	--
maker-Fvb3-4-snap-gene-13.32	protein_coding	Annotated_mRNA	Fvb3-4	1317841	1318657	+	0	0	0	0	0	0	0.046897	0	0	0	0	0	--	--	--	--	--	0.0156323	0	3.17562	0.581331	0.993331
maker-Fvb3-4-snap-gene-13.31	protein_coding	Annotated_mRNA	Fvb3-4	1311254	1317679	+	0.358506	0.441516	0.387364	0.287903	0.364777	0.321637	0.4023	0.383619	0.518573	0.318279	0.360923	0.234254	0.324772	0.304485	0.0702363	0.863754	0.9697	0.434831	0.395795	0.153336	0.638511	0.993331
maker-Fvb4-3-snap-gene-82.46	protein_coding	Annotated_mRNA	Fvb4-3	8255131	8261619	+	4.33159	4.05183	4.48149	9.32064	7.84916	7.40556	5.53856	7.13112	6.00641	2.32289	2.72499	3.68483	8.19179	2.9109	1.46392	9.78959e-12	3.08888e-10	6.22536	4.28831	0.561343	0.00053018	0.0288364
maker-Fvb6-1-snap-gene-316.93	protein_coding	Annotated_mRNA	Fvb6-1	31622923	31645210	-	19.8602	20.4426	18.6496	12.8007	10.9695	11.4205	16.4532	12.9256	13.1351	12.0179	11.5601	8.54223	11.7302	10.7068	0.0439967	0.792572	0.940058	14.1713	19.6508	-0.460794	0.00181786	0.0699963
augustus_masked-Fvb7-4-processed-gene-5.5	protein_coding	Annotated_mRNA	Fvb7-4	520548	520917	+	0.325617	0.123733	0.231467	0.432608	0	0.521349	0.059292	0.268192	0.072518	0.219842	0.188773	0	0.317986	0.136205	1.12627	0.468059	0.810158	0.133334	0.226939	-0.615564	0.637703	0.993331
maker-Fvb4-3-snap-gene-82.48	protein_coding	Annotated_mRNA	Fvb4-3	8247450	8254842	+	0.402533	0.277668	0.354075	0.581478	0.303317	0.665925	0.416221	0.278477	0.45085	1.09721	0.804225	0.846179	0.516907	0.91587	-0.848839	0.0132028	0.0879638	0.381849	0.344759	0.172442	0.618594	0.993331
augustus_masked-Fvb6-1-processed-gene-262.6	protein_coding	Annotated_mRNA	Fvb6-1	26267402	26268403	+	0	0	0	0	0	0	0	0	0	0.025154	0	0	0	0.00838467	-2.61926	0.750084	0.921468	--	--	--	--	--
augustus_masked-Fvb6-1-processed-gene-262.4	protein_coding	Annotated_mRNA	Fvb6-1	26210461	26214559	+	0	0	0	0	0	0	0	0	0	0	0	0	--	--	--	--	--	--	--	--	--	--
maker-Fvb5-3-augustus-gene-205.39	protein_coding	Annotated_mRNA	Fvb5-3	20491946	20493963	+	26.6014	24.7647	27.8096	18.3143	16.9925	20.1813	36.2647	25.0203	25.1408	19.5116	22.1555	17.1422	18.496	19.6031	-0.133171	0.477795	0.818031	28.8086	26.3919	0.124667	0.495447	0.993331
snap_masked-Fvb6-3-processed-gene-305.12	protein_coding	Annotated_mRNA	Fvb6-3	30491264	30497397	-	0	0	0	0	0.278112	0.103721	0.087691	0	0.03938	0.052657	0.22833	0	0.127278	0.0936623	0.229815	0.898138	0.983809	0.042357	0	5.49266	0.0454831	0.505356
augustus_masked-Fvb6-1-processed-gene-262.8	protein_coding	Annotated_mRNA	Fvb6-1	26217332	26217841	-	0	0	0	0	0	0	0	0	0	0	0	0	--	--	--	--	--	--	--	--	--	--
maker-Fvb6-4-snap-gene-124.63	protein_coding	Annotated_mRNA	Fvb6-4	12433887	12436206	-	0.527507	0.75569	0.414887	0.565073	0.446165	0.497119	0.468511	0.71793	0.487682	0.383501	0.383493	0.563703	0.502786	0.443566	0.143884	0.767549	0.928844	0.558041	0.566028	-0.00052507	1	1
snap_masked-Fvb4-4-processed-gene-161.15	protein_coding	Annotated_mRNA	Fvb4-4	16112342	16113292	+	0	0	0	0	0	0	0	0	0	0	0	0	--	--	--	--	--	--	--	--	--	--
maker-Fvb1-1-augustus-gene-130.14	protein_coding	Annotated_mRNA	Fvb1-1	12999331	13003323	-	0.487695	0.601549	0.485062	0.436159	0.471171	0.533326	0.610272	0.451854	0.590151	0.348502	0.432435	0.298838	0.480219	0.359925	0.385183	0.348092	0.719214	0.550759	0.524769	0.0925967	0.793644	1
maker-Fvb4-1-augustus-gene-191.53	protein_coding	Annotated_mRNA	Fvb4-1	19176745	19180415	-	0.166805	0.188618	0.15505	0.154541	0.161746	0.128301	0.211187	0.162067	0.159844	0.164104	0.227199	0.231928	0.148196	0.207744	-0.506503	0.365631	0.731548	0.177699	0.170158	0.0844234	0.877315	1
maker-Fvb4-1-augustus-gene-191.52	protein_coding	Annotated_mRNA	Fvb4-1	19158793	19161076	-	0.073182	0.104447	0.110796	0.042549	0	0	0.096005	0.090986	0.053694	0.064788	0	0.012721	0.014183	0.0258363	-0.868276	0.720637	0.921468	0.0802283	0.0961417	-0.231607	0.773464	0.999013
maker-Fvb4-1-augustus-gene-191.51	protein_coding	Annotated_mRNA	Fvb4-1	19153807	19158312	-	0.175901	0.128895	0.120852	0.100965	0.132007	0.060352	0.157385	0.121359	0.118178	0.154899	0.134815	0.09301	0.0977747	0.127575	-0.40736	0.536837	0.846211	0.132307	0.141883	-0.0605242	0.922248	1
maker-Fvb4-1-augustus-gene-191.50	protein_coding	Annotated_mRNA	Fvb4-1	19146466	19147286	-	0	0	0	0	0	0	0	0	0	0	0	0	--	--	--	--	--	--	--	--	--	--
maker-Fvb6-3-snap-gene-222.39	protein_coding	Annotated_mRNA	Fvb6-3	22193369	22196601	-	1.52984	1.36699	1.629	1.72073	1.98657	1.78102	1.80341	2.17755	1.41358	3.83595	4.04802	4.13086	1.82944	4.00494	-1.15669	6.8494e-07	1.29854e-05	1.79818	1.50861	0.277009	0.296014	0.947944
maker-Fvb1-4-snap-gene-59.64	protein_coding	Annotated_mRNA	Fvb1-4	5978176	5984131	+	3.32746	3.68134	2.11445	0.019936	0.116289	0.190009	1.05384	3.97304	1.55038	0.027267	0.062069	0.043286	0.108745	0.0442073	1.26008	0.135722	0.443259	2.19242	3.04108	-0.448219	0.239016	0.91039
maker-Fvb6-4-augustus-gene-2.58	protein_coding	Annotated_mRNA	Fvb6-4	285928	288251	-	0.027887	0.027326	0.065377	0	0	0	0	0.02991	0.015515	0.045924	0.01386	0.014573	0	0.0247857	-5.32971	0.022453	0.132114	0.0151417	0.0401967	-1.30658	0.355403	0.97569
maker-Fvb1-4-snap-gene-59.61	protein_coding	Annotated_mRNA	Fvb1-4	5957833	5962010	+	0	0	0	0	0	0	0	0	0	0	0	0	--	--	--	--	--	--	--	--	--	--
maker-Fvb1-4-snap-gene-59.63	protein_coding	Annotated_mRNA	Fvb1-4	5963203	5968449	+	0.006144	0	0	0.033071	0.096007	0.118726	0.03562	0.040554	0	0	0.011466	0	0.0826013	0.003822	4.23265	0.00112172	0.0113087	0.0253913	0.002048	3.37277	0.085816	0.665329
augustus_masked-Fvb3-3-processed-gene-264.3	protein_coding	Annotated_mRNA	Fvb3-3	26442560	26445365	+	0	0	0	0.14961	0.072728	0.015279	0	0	0	0.038585	0	0	0.0792057	0.0128617	2.50589	0.125535	0.423888	--	--	--	--	--
maker-Fvb7-4-augustus-gene-173.20	protein_coding	Annotated_mRNA	Fvb7-4	17303007	17307537	-	9.81763	9.48462	10.5771	9.12882	9.79485	9.39843	9.30001	7.68164	8.67155	8.58555	10.1657	6.99407	9.4407	8.58176	0.115747	0.52115	0.834164	8.55107	9.9598	-0.196325	0.204975	0.878746
XLOC_184091	novel	Novel_mRNA	Fvb7-2	31820476	31823687	-	2.88066	3.02806	2.99551	3.17708	3.08712	3.14967	3.01235	2.98701	3.07916	3.45254	3.32826	3.48255	3.13796	3.42112	-0.142687	0.545418	0.851859	3.02617	2.96808	0.0515114	0.808337	1
XLOC_184091	novel	Novel_mRNA	Fvb7-2	31820476	31823694	-	2.88066	3.02806	2.99551	3.17708	3.08712	3.14967	3.01235	2.98701	3.07916	3.45254	3.32826	3.48255	3.13796	3.42112	-0.142687	0.545418	0.851859	3.02617	2.96808	0.0515114	0.808337	1
XLOC_184091	novel	Novel_mRNA	Fvb7-2	31820476	31823694	-	2.88066	3.02806	2.99551	3.17708	3.08712	3.14967	3.01235	2.98701	3.07916	3.45254	3.32826	3.48255	3.13796	3.42112	-0.142687	0.545418	0.851859	3.02617	2.96808	0.0515114	0.808337	1
XLOC_184091	novel	Novel_mRNA	Fvb7-2	31820476	31823669	-	2.88066	3.02806	2.99551	3.17708	3.08712	3.14967	3.01235	2.98701	3.07916	3.45254	3.32826	3.48255	3.13796	3.42112	-0.142687	0.545418	0.851859	3.02617	2.96808	0.0515114	0.808337	1
snap_masked-Fvb4-4-processed-gene-6.19	protein_coding	Annotated_mRNA	Fvb4-4	582692	592865	+	2.44193	2.59502	2.40408	1.78126	2.08666	2.14297	1.96107	2.33404	2.65508	1.85198	1.82789	1.96907	2.00363	1.88298	0.0621257	0.747638	0.921468	2.31673	2.48035	-0.0764348	0.645748	0.993331
snap_masked-Fvb7-4-processed-gene-117.37	protein_coding	Annotated_mRNA	Fvb7-4	11757727	11761461	-	0.385279	0.419077	0.059233	0.10085	0.308564	0.636825	0.636171	0.535982	0.873144	0.413158	0.172545	0.0713	0.348746	0.219001	0.639304	0.398137	0.759487	0.681766	0.287863	1.26261	0.0295494	0.407146
snap_masked-Fvb7-4-processed-gene-117.36	protein_coding	Annotated_mRNA	Fvb7-4	11738865	11739512	-	0	0	0	0	0	0	0	0	0	0	0	0	--	--	--	--	--	--	--	--	--	--
maker-Fvb6-3-snap-gene-233.38	protein_coding	Annotated_mRNA	Fvb6-3	23370690	23379044	+	0	0	0	0	0	0	0	0	0	0	0	0	--	--	--	--	--	--	--	--	--	--
snap_masked-Fvb7-4-processed-gene-44.22	protein_coding	Annotated_mRNA	Fvb7-4	4424379	4426367	+	0	0	0	0	0	0	0	0	0	0	0	0	--	--	--	--	--	--	--	--	--	--
maker-Fvb3-3-snap-gene-41.89	protein_coding	Annotated_mRNA	Fvb3-3	4181122	4184419	-	0.22519	0.15228	0.100494	0.021858	0	0.016901	0.06548	0.102584	0.087592	0.074737	0	0	0.0129197	0.0249123	-1.2347	0.628906	0.88129	0.0852187	0.159321	-0.851347	0.201703	0.874898
maker-Fvb3-3-snap-gene-41.83	protein_coding	Annotated_mRNA	Fvb3-3	4094862	4118314	-	1.27127	1.18539	1.22601	20.5349	19.4907	26.348	1.08387	1.12082	1.19248	0.65003	0.564623	0.53255	22.1245	0.582401	5.16938	1.82731e-141	2.99343e-138	1.13239	1.22756	-0.093453	0.526565	0.993331
maker-Fvb2-4-snap-gene-64.29	protein_coding	Annotated_mRNA	Fvb2-4	6434466	6435476	+	0.118811	0.034616	0.06774	0	0	0.084236	0	0	0	0	0	0.004609	0.0280787	0.00153633	2.30266	0.485158	0.81884	0	0.0737223	-5.59955	0.01017	0.221436
maker-Fvb6-4-augustus-gene-134.51	protein_coding	Annotated_mRNA	Fvb6-4	13479006	13482084	-	0.602067	1.05289	0.607941	0.289257	0.226725	0.329495	0.780431	0.540042	0.538584	0.619885	0.461976	0.319907	0.281826	0.467256	-0.743461	0.127889	0.428862	0.619686	0.7543	-0.260689	0.509991	0.993331
snap_masked-Fvb7-2-processed-gene-319.17	protein_coding	Annotated_mRNA	Fvb7-2	31900383	31902682	+	0	0	0	0	0	0	0	0	0	0	0	0	--	--	--	--	--	--	--	--	--	--
maker-Fvb3-3-snap-gene-41.86	protein_coding	Annotated_mRNA	Fvb3-3	4140409	4155630	-	0.625533	0.515652	0.569204	0.553523	0.43088	0.421608	0.568199	0.488292	0.567318	0.550349	0.437612	0.220985	0.46867	0.402982	0.198325	0.555129	0.858809	0.54127	0.57013	-0.0497761	0.816225	1
augustus_masked-Fvb5-1-processed-gene-248.11	protein_coding	Annotated_mRNA	Fvb5-1	24811016	24812672	+	4.72876	4.40381	5.06746	4.33062	4.82382	5.80613	5.20808	5.16399	5.421	6.36327	6.96606	4.43441	4.98686	5.92125	-0.2689	0.300049	0.672836	5.26436	4.73334	0.176228	0.397743	0.989915
maker-Fvb1-1-augustus-gene-229.54	protein_coding	Annotated_mRNA	Fvb1-1	22962684	22963553	+	0	0.077323	0.055768	0	0.153781	0	0.070653	0.023784	0	0	0	0	0.0512603	0	4.81886	0.236142	0.599295	0.031479	0.0443637	-0.41936	0.84423	1
maker-Fvb3-4-augustus-gene-214.70	protein_coding	Annotated_mRNA	Fvb3-4	21446922	21448335	-	0	0	0	0	0	0	0	0	0	0	0	0	--	--	--	--	--	--	--	--	--	--
augustus_masked-Fvb4-2-processed-gene-253.3	protein_coding	Annotated_mRNA	Fvb4-2	25375547	25376413	+	0.027747	0.038924	0	0.003732	0	0	0	0	0	0	0	0	--	--	--	--	--	0	0.0222237	-3.77871	0.303832	0.952657
snap_masked-Fvb7-4-processed-gene-44.27	protein_coding	Annotated_mRNA	Fvb7-4	4457719	4458167	+	0	0	0	0.032288	0	0	0	0	0	0	0.033635	0.047493	0.0107627	0.0270427	-0.896234	0.844056	0.961648	--	--	--	--	--
maker-Fvb3-3-augustus-gene-58.34	protein_coding	Annotated_mRNA	Fvb3-3	5788142	5788498	+	0	0	0	0	0	0	0	0	0	0	0	0	--	--	--	--	--	--	--	--	--	--
maker-Fvb3-4-augustus-gene-168.39	protein_coding	Annotated_mRNA	Fvb3-4	16826040	16833132	-	3.98455	3.93708	4.66067	3.13909	3.43948	3.1326	3.8145	4.45206	4.1031	3.0396	3.69805	3.13551	3.23706	3.29105	-0.0482681	0.792736	0.940064	4.12322	4.1941	-0.001572	0.993162	1
maker-Fvb2-1-augustus-gene-43.21	protein_coding	Annotated_mRNA	Fvb2-1	4364055	4369655	+	3.52675	3.38404	3.307	3.0688	2.93995	3.29202	2.98992	3.48589	3.33624	2.98115	2.86707	3.07204	3.10026	2.97342	0.0340335	0.864695	0.969983	3.27068	3.40593	-0.0349339	0.832987	1
maker-Fvb6-4-augustus-gene-134.50	protein_coding	Annotated_mRNA	Fvb6-4	13459414	13461430	-	77.2868	100.674	82.8479	54.2036	48.2438	46.4736	58.6521	75.3617	60.7424	61.5639	59.5155	51.9918	49.6403	57.6904	-0.240727	0.138983	0.449698	64.9187	86.9363	-0.399757	0.0165401	0.294498
maker-Fvb7-3-augustus-gene-42.49	protein_coding	Annotated_mRNA	Fvb7-3	4234889	4237419	+	0	0	0	0	0	0	0	0	0	0	0	0	--	--	--	--	--	--	--	--	--	--
maker-Fvb3-4-augustus-gene-168.34	protein_coding	Annotated_mRNA	Fvb3-4	16821231	16824354	+	2.45014	2.46368	2.54257	4.80977	5.76401	5.23816	2.98807	3.43315	3.12564	5.78508	4.98928	5.88843	5.27065	5.55427	-0.103598	0.614182	0.872218	3.18229	2.48546	0.379705	0.0628758	0.584626
maker-Fvb2-1-augustus-gene-43.25	protein_coding	Annotated_mRNA	Fvb2-1	4370756	4375545	-	12.0004	11.616	11.091	11.0937	10.4651	11.4762	10.2274	9.59172	10.1833	8.54411	9.21644	8.67339	11.0117	8.81131	0.296487	0.0684586	0.290202	10.0008	11.5692	-0.186461	0.201114	0.874399
maker-Fvb2-1-augustus-gene-43.24	protein_coding	Annotated_mRNA	Fvb2-1	4328028	4328853	-	0	0	0	0	0	0	0	0	0	0	0	0	--	--	--	--	--	--	--	--	--	--
augustus_masked-Fvb3-4-processed-gene-269.4	protein_coding	Annotated_mRNA	Fvb3-4	26968242	26969138	+	1.87043	1.74951	1.5834	0.601115	0.276723	0.557892	1.958	1.43166	1.41458	0.485401	0.398501	0.742316	0.478577	0.542073	-0.192832	0.787365	0.938436	1.60142	1.73445	-0.0899768	0.829224	1
augustus_masked-Fvb7-2-processed-gene-173.6	protein_coding	Annotated_mRNA	Fvb7-2	17348866	17350548	+	9.46775	10.3305	9.24831	0.60075	0.717668	0.87629	8.97441	8.14554	7.87576	1.05176	1.32587	1.15257	0.731569	1.17673	-0.703287	0.092245	0.351655	8.33191	9.6822	-0.19348	0.274178	0.934359
augustus_masked-Fvb3-4-processed-gene-269.7	protein_coding	Annotated_mRNA	Fvb3-4	26949781	26950206	-	0	0	0	0	0	0	0	0	0	0	0	0	--	--	--	--	--	--	--	--	--	--
augustus_masked-Fvb7-2-processed-gene-173.0	protein_coding	Annotated_mRNA	Fvb7-2	17295460	17295888	+	0	0	0	0	0	0	0	0	0	0	0	0	--	--	--	--	--	--	--	--	--	--
augustus_masked-Fvb7-2-processed-gene-173.1	protein_coding	Annotated_mRNA	Fvb7-2	17291552	17294387	-	0	0	0	0	0	0	0	0	0	0	0	0	--	--	--	--	--	--	--	--	--	--
augustus_masked-Fvb1-3-processed-gene-181.8	protein_coding	Annotated_mRNA	Fvb1-3	18187463	18188134	+	0	0	0	0	0	0	0	0	0	0	0	0	--	--	--	--	--	--	--	--	--	--
snap_masked-Fvb5-4-processed-gene-76.14	protein_coding	Annotated_mRNA	Fvb5-4	7602544	7606623	-	0.064078	0.062893	0.056473	0.158175	0.310146	0.099256	0.15811	0.204443	0.105432	0.033632	0.058011	0.070188	0.189192	0.0539437	1.68514	0.0493567	0.232627	0.155995	0.061148	1.02416	0.15073	0.80566
augustus_masked-Fvb1-3-processed-gene-181.7	protein_coding	Annotated_mRNA	Fvb1-3	18185644	18187102	+	0	0	0	0	0	0	0	0	0	0	0	0	--	--	--	--	--	--	--	--	--	--
augustus_masked-Fvb7-2-processed-gene-173.9	protein_coding	Annotated_mRNA	Fvb7-2	17325684	17326190	-	0.368016	0.204593	0.472384	0.445137	0.33665	0.214365	0.851134	0.927443	0.325079	0.590124	0.359062	0.277108	0.332051	0.408765	-0.275139	0.782136	0.935956	0.701219	0.348331	1.0352	0.182111	0.852222
maker-Fvb4-2-snap-gene-208.51	protein_coding	Annotated_mRNA	Fvb4-2	20802954	20813382	-	0.125884	0.05305	0.043435	0	0	0	0.025063	0	0.116815	0	0	0	--	--	--	--	--	0.0472927	0.074123	-0.619733	0.561612	0.993331
maker-Fvb4-2-snap-gene-248.34	protein_coding	Annotated_mRNA	Fvb4-2	24799175	24809407	-	6.761	6.486	6.90556	5.23466	5.6037	5.46062	6.13975	7.00067	6.31704	5.50519	6.28078	6.77562	5.43299	6.1872	-0.215703	0.200633	0.550222	6.48582	6.71752	-0.0281929	0.848246	1
snap_masked-Fvb6-2-processed-gene-338.18	protein_coding	Annotated_mRNA	Fvb6-2	33820515	33821346	+	0.450422	0.581652	0.377612	0.259387	0.470476	0.457008	0.205172	0.723673	0.578796	0.225018	0.203461	0.240749	0.395624	0.223076	0.779381	0.31442	0.686822	0.502547	0.469895	0.122647	0.872279	1
snap_masked-Fvb4-4-processed-gene-4.16	protein_coding	Annotated_mRNA	Fvb4-4	417590	417811	+	0.086692	0	0	0	0	0	0	0	0	0	0	0	--	--	--	--	--	0	0.0288973	-2.55297	0.752649	0.993331
snap_masked-Fvb4-4-processed-gene-4.15	protein_coding	Annotated_mRNA	Fvb4-4	414825	415081	+	0	0	0	0.101114	0	0	0	0	0	0	0	0	0.0337047	0	2.64741	0.742375	0.921468	--	--	--	--	--
snap_masked-Fvb7-2-processed-gene-208.22	protein_coding	Annotated_mRNA	Fvb7-2	20810853	20811368	-	0	0	0	0	0	0	0	0	0	0	0	0	--	--	--	--	--	--	--	--	--	--
maker-Fvb4-2-snap-gene-165.41	protein_coding	Annotated_mRNA	Fvb4-2	16550883	16551738	-	0	0	0	0	0	0	0	0	0	0	0	0.060925	0	0.0203083	-3.61032	0.493922	0.81884	--	--	--	--	--
maker-Fvb4-2-snap-gene-165.42	protein_coding	Annotated_mRNA	Fvb4-2	16549415	16550819	-	0	0	0	0	0	0	0	0	0	0	0	0	--	--	--	--	--	--	--	--	--	--
maker-Fvb6-3-snap-gene-43.48	protein_coding	Annotated_mRNA	Fvb6-3	4328020	4329238	+	0	0	0	0	0	0	0	0	0	0	0	0	--	--	--	--	--	--	--	--	--	--
snap_masked-Fvb4-4-processed-gene-4.19	protein_coding	Annotated_mRNA	Fvb4-4	474306	478493	+	13.02	13.4481	12.4767	12.4015	12.5909	11.4729	13.8479	15.8622	16.1613	13.0558	11.4075	13.0505	12.1551	12.5046	-0.0680646	0.686382	0.913887	15.2905	12.9816	0.25914	0.0787427	0.643818
augustus_masked-Fvb5-3-processed-gene-137.8	protein_coding	Annotated_mRNA	Fvb5-3	13729077	13729628	-	0	0	0	0	0	0	0	0	0	0	0	0.026942	0	0.00898067	-2.71971	0.74708	0.921468	--	--	--	--	--
snap_masked-Fvb2-3-processed-gene-49.41	protein_coding	Annotated_mRNA	Fvb2-3	4958057	4962318	-	0.309642	0.341324	0.437912	0.196137	0.100292	0.158512	0.22789	0.246554	0.376342	0.371644	0.24062	0.337555	0.151647	0.316606	-1.07556	0.0389981	0.197326	0.283595	0.362959	-0.328137	0.440562	0.993331
maker-Fvb2-4-augustus-gene-57.23	protein_coding	Annotated_mRNA	Fvb2-4	5705993	5720029	+	1.92435	1.88285	1.76016	1.15527	1.19589	1.05319	2.07733	1.63129	1.5006	1.17852	1.41767	1.23188	1.13479	1.27602	-0.206631	0.297435	0.670822	1.73641	1.85579	-0.14794	0.352859	0.97569
snap_masked-Fvb3-3-processed-gene-202.17	protein_coding	Annotated_mRNA	Fvb3-3	20199395	20206542	+	0.093767	0.05188	0.101623	0.137589	0.05112	0.133875	0.11462	0.207027	0.091479	0.109969	0.162473	0.108029	0.107528	0.126824	-0.258962	0.649445	0.893771	0.137709	0.0824233	0.759007	0.174208	0.840251
snap_masked-Fvb3-3-processed-gene-202.16	protein_coding	Annotated_mRNA	Fvb3-3	20198976	20199358	+	0	0	0	0	0	0.021067	0	0	0	0	0	0	--	--	--	--	--	--	--	--	--	--
maker-Fvb7-1-snap-gene-284.84	protein_coding	Annotated_mRNA	Fvb7-1	28430712	28431606	-	0	0.017417	0	0	0	0	0	0	0	0.034237	0	0	0	0.0114123	-3.1224	0.604846	0.868789	0	0.00580567	-2.64124	0.749118	0.993331
maker-Fvb7-1-snap-gene-284.86	protein_coding	Annotated_mRNA	Fvb7-1	28440483	28447340	-	0	0.034638	0	0	0	0.032497	0	0.03449	0	0	0	0	0.0108323	0	5.51943	0.111934	0.396001	0.0114967	0.011546	-0.0390409	1	1
maker-Fvb1-1-augustus-gene-35.12	protein_coding	Annotated_mRNA	Fvb1-1	3517374	3518780	+	12.3894	10.6192	11.0002	9.37889	8.26413	8.01596	10.8975	11.4239	9.94481	9.27831	9.23923	8.84711	8.55299	9.12155	-0.116833	0.587922	0.868789	10.7554	11.3363	-0.0510084	0.772828	0.99892
augustus_masked-Fvb3-1-processed-gene-227.5	protein_coding	Annotated_mRNA	Fvb3-1	22721464	22722426	+	0	0.017118	0	0	0	0	0	0	0	0	0	0	--	--	--	--	--	0	0.005706	-2.64114	0.747424	0.993331
snap_masked-Fvb6-1-processed-gene-59.40	protein_coding	Annotated_mRNA	Fvb6-1	5915369	5917189	-	0	0	0	0	0	0	0	0	0	0	0	0	--	--	--	--	--	--	--	--	--	--
augustus_masked-Fvb5-3-processed-gene-10.17	protein_coding	Annotated_mRNA	Fvb5-3	1077589	1078167	-	0.083521	0.080793	0.113329	1.40799	0.928922	1.33171	0.044645	0.124333	0.216482	0.251249	0.154977	0.298625	1.22287	0.23495	2.3097	0.00118947	0.0118903	0.128487	0.0925477	0.447164	0.735353	0.993331
snap_masked-Fvb2-1-processed-gene-152.38	protein_coding	Annotated_mRNA	Fvb2-1	15276899	15280498	-	0.007979	0	0	0	0	0.024086	0.008431	0.036422	0	0	0.033726	0	0.00802867	0.011242	-0.520979	0.901428	0.985042	0.014951	0.00265967	2.17126	0.353314	0.97569
maker-Fvb6-1-snap-gene-138.45	protein_coding	Annotated_mRNA	Fvb6-1	13834394	13840897	+	3.01388	2.61883	3.14303	2.1151	2.27076	1.9087	3.16343	3.15731	3.37139	2.99545	2.94392	3.24632	2.09819	3.06189	-0.572147	0.00466638	0.0378851	3.23071	2.92525	0.166723	0.303587	0.952657
augustus_masked-Fvb6-2-processed-gene-98.4	protein_coding	Annotated_mRNA	Fvb6-2	9836486	9837474	-	5.47119	5.25582	5.87157	6.88818	4.09731	4.37389	5.51428	5.47467	5.79671	3.75031	3.98149	3.34235	5.11979	3.69138	0.0959179	0.632959	0.88355	5.59522	5.53286	0.0195614	0.900216	1
maker-Fvb6-4-augustus-gene-275.35	protein_coding	Annotated_mRNA	Fvb6-4	27486287	27488439	+	0	0	0	0.015552	0.018316	0.018675	0.015323	0	0	0	0.092326	0	0.0175143	0.0307753	-0.587496	0.797445	0.942484	0.00510767	0	3.17564	0.580947	0.993331
augustus_masked-Fvb6-2-processed-gene-98.6	protein_coding	Annotated_mRNA	Fvb6-2	9887625	9888645	-	1.56726	1.30924	1.31482	1.40488	0.923021	1.18432	1.66011	1.6837	1.19477	1.62945	1.81211	3.10134	1.17074	2.18097	-1.02956	0.0122207	0.0827604	1.51286	1.39711	0.0868345	0.776908	0.99909
snap_masked-Fvb7-1-processed-gene-241.31	protein_coding	Annotated_mRNA	Fvb7-1	24173775	24174889	+	0	0	0	0	0	0	0	0	0	0	0	0	--	--	--	--	--	--	--	--	--	--
snap_masked-Fvb6-4-processed-gene-244.13	protein_coding	Annotated_mRNA	Fvb6-4	24423252	24423449	+	0	0	0	0	0	0	0	0	0	0	0	0	--	--	--	--	--	--	--	--	--	--
snap_masked-Fvb5-3-processed-gene-196.29	protein_coding	Annotated_mRNA	Fvb5-3	19676271	19676657	+	0	0	0	0	0	0	0	0	0	0	0	0	--	--	--	--	--	--	--	--	--	--
snap_masked-Fvb6-4-processed-gene-244.15	protein_coding	Annotated_mRNA	Fvb6-4	24423724	24423975	+	0	0	0	0	0	0	0	0	0	0	0	0	--	--	--	--	--	--	--	--	--	--
snap_masked-Fvb6-4-processed-gene-244.14	protein_coding	Annotated_mRNA	Fvb6-4	24423452	24423652	+	0	0	0	0	0	0	0	0	0	0	0	0	--	--	--	--	--	--	--	--	--	--
maker-Fvb6-4-snap-gene-89.43	protein_coding	Annotated_mRNA	Fvb6-4	8926441	8927003	+	0	0	0	0	0	0	0	0	0	0	0	0	--	--	--	--	--	--	--	--	--	--
snap_masked-Fvb6-4-processed-gene-244.16	protein_coding	Annotated_mRNA	Fvb6-4	24423981	24424384	+	0	0	0	0	0	0	0	0	0	0	0	0	--	--	--	--	--	--	--	--	--	--
maker-Fvb6-3-snap-gene-132.19	protein_coding	Annotated_mRNA	Fvb6-3	13266695	13269166	+	0.649859	0.659392	0.667046	1.71817	1.9192	0.946413	0.729846	0.981095	0.923518	0.880102	1.15414	0.860268	1.52793	0.964836	0.626653	0.138661	0.449093	0.878153	0.658766	0.469887	0.245935	0.914258
augustus_masked-Fvb6-2-processed-gene-116.10	protein_coding	Annotated_mRNA	Fvb6-2	11627209	11627710	-	0	0	0	0	0	0	0	0	0	0	0	0	--	--	--	--	--	--	--	--	--	--
maker-Fvb6-3-snap-gene-132.17	protein_coding	Annotated_mRNA	Fvb6-3	13211732	13214221	+	0.344377	0.47793	0.574872	0.442494	0.226739	0.588956	0.710239	0.528724	0.296407	0.526819	0.635985	0.535972	0.419396	0.566259	-0.452034	0.365532	0.731548	0.51179	0.465726	0.157426	0.753568	0.993414
maker-Fvb1-3-snap-gene-178.41	protein_coding	Annotated_mRNA	Fvb1-3	17873786	17874461	+	0	0	0	0	0	0	0	0	0	0	0	0	--	--	--	--	--	--	--	--	--	--
maker-Fvb4-3-augustus-gene-56.50	protein_coding	Annotated_mRNA	Fvb4-3	5659836	5662642	-	10.5314	9.31983	9.02034	15.1761	14.5928	14.0796	10.665	10.107	10.2272	10.0739	11.1709	11.575	14.6162	10.9399	0.392075	0.02204	0.130387	10.3331	9.62387	0.127279	0.394398	0.9898
maker-Fvb1-3-snap-gene-197.40	protein_coding	Annotated_mRNA	Fvb1-3	19720302	19732360	-	1.2887	1.19304	1.20108	2.39684	1.66627	1.45317	1.06152	0.937769	1.05109	1.25809	1.47174	1.19082	1.83876	1.30689	0.47062	0.0409989	0.204422	1.01679	1.2276	-0.247604	0.171113	0.836646
maker-Fvb7-1-augustus-gene-58.29	protein_coding	Annotated_mRNA	Fvb7-1	5844972	5850014	-	0.052274	0.095938	0.085301	0.011097	0.026568	0	0.026672	0.012043	0.008164	0.006503	0.005317	0.023561	0.012555	0.0117937	-0.0168169	1	1	0.0156263	0.0778377	-2.16669	0.00966162	0.215099
augustus_masked-Fvb4-4-processed-gene-136.2	protein_coding	Annotated_mRNA	Fvb4-4	13628668	13631219	+	0	0	0	0	0	0	0	0	0	0	0	0	--	--	--	--	--	--	--	--	--	--
augustus_masked-Fvb1-4-processed-gene-0.11	protein_coding	Annotated_mRNA	Fvb1-4	73507	75333	-	14.787	16.043	11.7998	15.8418	14.2451	16.0322	13.6494	10.7951	13.6006	14.8543	14.0701	6.67528	15.3731	11.8665	0.354871	0.165822	0.496569	12.6817	14.21	-0.140655	0.428322	0.991557
maker-Fvb3-4-augustus-gene-174.41	protein_coding	Annotated_mRNA	Fvb3-4	17435391	17437145	+	0.016039	0	0	0.017432	0	0	0	0	0.018343	0	0	0	0.00581067	0	3.15199	0.593472	0.868789	0.00611433	0.00534633	0.235824	1	1
augustus_masked-Fvb4-4-processed-gene-136.1	protein_coding	Annotated_mRNA	Fvb4-4	13608237	13608509	+	3.61773	3.48934	3.1899	1.09587	0.694941	1.04137	3.78965	2.4827	3.09328	1.91585	2.52744	1.2861	0.944063	1.9098	-1.00432	0.144743	0.460051	3.12188	3.43232	-0.114104	0.818532	1
maker-Fvb3-4-augustus-gene-174.47	protein_coding	Annotated_mRNA	Fvb3-4	17436273	17442478	-	0.247932	0.316299	0.280129	0.081505	0.237208	0.101139	0.109558	0.120839	0.229132	0.186747	0.155493	0.138208	0.139951	0.160149	-0.224685	0.707143	0.921468	0.153176	0.281453	-0.856686	0.0590729	0.570196
maker-Fvb3-4-augustus-gene-174.46	protein_coding	Annotated_mRNA	Fvb3-4	17428816	17433338	-	26.3047	24.9733	27.0585	19.3162	19.4831	19.9194	24.9819	23.9684	23.513	25.643	26.8404	19.2814	19.5729	23.9216	-0.311839	0.0664723	0.284699	24.1544	26.1122	-0.088639	0.527361	0.993331
maker-Fvb5-1-snap-gene-38.83	protein_coding	Annotated_mRNA	Fvb5-1	3815699	3826107	-	0.026193	0	0	0	0	0	0	0	0	0	0	0.013574	0	0.00452467	-4.99809	0.196863	0.545167	0	0.008731	-5.82363	0.0886373	0.674714
maker-Fvb7-4-augustus-gene-76.51	protein_coding	Annotated_mRNA	Fvb7-4	7627864	7631162	-	1.23678	0.989837	1.82157	0.857032	1.16225	0.844588	0.934145	1.51664	1.01096	0.628482	1.244	1.59387	0.954623	1.15545	-0.253276	0.51283	0.827485	1.15392	1.34939	-0.0945209	0.75891	0.994873
maker-Fvb7-4-augustus-gene-76.52	protein_coding	Annotated_mRNA	Fvb7-4	7649320	7653391	-	5.8024	5.22416	5.30407	2.74356	3.33485	3.29105	4.66579	5.19205	5.00038	2.18097	1.70612	2.00003	3.12316	1.96237	0.641441	0.00693835	0.0525119	4.95274	5.44354	-0.112013	0.476189	0.993331
maker-Fvb5-1-snap-gene-38.84	protein_coding	Annotated_mRNA	Fvb5-1	3828142	3833905	-	2.43525	1.83425	1.92591	2.2347	1.98287	2.01821	2.01746	1.4124	0.976989	1.20475	2.54363	2.76739	2.07859	2.17192	0.0046093	0.990236	1	1.46895	2.06514	-0.44945	0.157381	0.81563
augustus_masked-Fvb6-4-processed-gene-4.11	protein_coding	Annotated_mRNA	Fvb6-4	441593	443008	-	1.05573	1.09986	0.968098	0.17583	0.374561	0.283955	2.71916	3.08439	2.94305	0.347628	0.548237	0.141684	0.278115	0.34585	-0.32717	0.659659	0.899696	2.91554	1.04123	1.49896	1.74975e-06	0.000278443
augustus_masked-Fvb2-2-processed-gene-147.6	protein_coding	Annotated_mRNA	Fvb2-2	14738406	14739626	+	5.12082	4.7063	4.6082	4.11519	4.42765	4.46032	5.35538	5.6452	6.37121	5.87679	5.10991	5.85475	4.33439	5.61382	-0.40164	0.131281	0.435067	5.7906	4.81178	0.290162	0.204075	0.87761
augustus_masked-Fvb7-2-processed-gene-88.1	protein_coding	Annotated_mRNA	Fvb7-2	8797085	8797312	-	0	0	0	0	0	0	0	0	0	0	0.011006	0	--	--	--	--	--	--	--	--	--	--
maker-Fvb6-1-snap-gene-42.44	protein_coding	Annotated_mRNA	Fvb6-1	4263787	4267249	+	75.1784	70.1415	73.2869	74.3126	73.2798	76.8772	71.3219	80.5372	82.4689	72.8529	70.2758	68.2961	74.8232	70.475	0.0607422	0.68895	0.915192	78.1093	72.8689	0.123705	0.376099	0.981645
snap_masked-Fvb4-3-processed-gene-55.38	protein_coding	Annotated_mRNA	Fvb4-3	5577082	5577895	+	0.593497	0.241127	0.600696	0.104075	0	0	0	0.095597	0.085693	0	0.10621	0.116335	0.0346917	0.0741817	-0.991538	0.688204	0.914878	0.06043	0.47844	-2.87643	0.00527046	0.145125
snap_masked-Fvb4-3-processed-gene-55.37	protein_coding	Annotated_mRNA	Fvb4-3	5576326	5576562	+	0	0	0	0	0	0	0	0	0	0	0	0	--	--	--	--	--	--	--	--	--	--
augustus_masked-Fvb7-1-processed-gene-64.5	protein_coding	Annotated_mRNA	Fvb7-1	6479900	6481048	+	0	0	0	0	0	0	0	0	0	0	0	0	--	--	--	--	--	--	--	--	--	--
augustus_masked-Fvb7-1-processed-gene-64.4	protein_coding	Annotated_mRNA	Fvb7-1	6454675	6456189	+	0.048445	0.031476	0.008361	0.054751	0.006866	0.009261	0.008531	0.061569	0.031169	0.055157	0.024817	0.078678	0.023626	0.052884	-0.914697	0.511056	0.826453	0.0337563	0.0294273	0.303429	0.847947	1
maker-Fvb6-1-snap-gene-42.49	protein_coding	Annotated_mRNA	Fvb6-1	4262156	4263546	-	44.0188	41.1984	49.308	32.9449	30.7693	35.3665	46.0433	39.8652	39.9609	25.1307	27.968	23.2137	33.0269	25.4375	0.352609	0.0376669	0.192251	41.9565	44.8417	-0.0720166	0.636727	0.993331
maker-Fvb6-1-snap-gene-42.48	protein_coding	Annotated_mRNA	Fvb6-1	4260302	4261044	-	0	0.040008	0	0	0	0	0	0	0	0	0	0	--	--	--	--	--	0	0.013336	-3.14854	0.601308	0.993331
augustus_masked-Fvb7-1-processed-gene-64.1	protein_coding	Annotated_mRNA	Fvb7-1	6415735	6421517	+	6.45178	6.13434	6.30345	2.88063	3.49939	3.43853	5.49222	4.81987	4.50742	3.47418	3.32966	2.63546	3.27285	3.14643	0.0321944	0.875427	0.975451	4.93984	6.29653	-0.325593	0.0380788	0.463018
augustus_masked-Fvb1-1-processed-gene-32.7	protein_coding	Annotated_mRNA	Fvb1-1	3260113	3260547	+	0	0	0	0	0	0	0	0	0	0	0	0	--	--	--	--	--	--	--	--	--	--
augustus_masked-Fvb6-2-processed-gene-160.3	protein_coding	Annotated_mRNA	Fvb6-2	16044373	16044908	+	0	0	0	0	0	0	0	0	0	0	0	0	--	--	--	--	--	--	--	--	--	--
augustus_masked-Fvb6-2-processed-gene-160.2	protein_coding	Annotated_mRNA	Fvb6-2	16030988	16031680	+	0.806664	0.852377	0.775766	1.71535	1.73087	1.74885	1.51154	0.156022	0.786659	1.43306	1.01713	1.11504	1.73169	1.18841	0.508295	0.287624	0.662361	0.818074	0.811602	0.0334102	0.975627	1
maker-Fvb3-1-augustus-gene-160.32	protein_coding	Annotated_mRNA	Fvb3-1	16004871	16010213	-	11.8345	10.5225	11.4516	11.4875	11.2085	12.5585	9.79616	11.2817	11.9158	12.5334	10.4621	11.5711	11.7515	11.5222	0.00135674	0.99419	1	10.9979	11.2695	-0.0116126	0.938885	1
maker-Fvb6-3-snap-gene-15.93	protein_coding	Annotated_mRNA	Fvb6-3	1573437	1576908	-	0.688553	0.736056	0.888583	1.11278	0.737108	0.530464	0.825503	0.697077	0.797516	0.787106	0.771114	0.678311	0.793452	0.74551	-0.0327435	0.937984	0.998875	0.773365	0.771064	0.0678448	0.843061	1
augustus_masked-Fvb6-2-processed-gene-160.7	protein_coding	Annotated_mRNA	Fvb6-2	16033254	16034261	-	0.880615	0.658704	0.389322	0.573817	0.4737	0.621003	0.579728	0.422761	0.346906	0.553194	0.566222	0.813257	0.556173	0.644224	-0.226403	0.710434	0.921468	0.449798	0.64288	-0.462206	0.445584	0.993331
maker-Fvb3-1-augustus-gene-160.35	protein_coding	Annotated_mRNA	Fvb3-1	16082155	16082522	-	0	0	0	0	0	0	0	0	0	0	0	0	--	--	--	--	--	--	--	--	--	--
augustus_masked-Fvb6-2-processed-gene-160.5	protein_coding	Annotated_mRNA	Fvb6-2	16069045	16078425	+	0.031422	0.035645	0.008486	0	0	0.021359	0.014604	0.084702	0	0	0	0	0.00711967	0	5.35401	0.130905	0.4344	0.033102	0.0251843	0.387947	0.761596	0.9957
snap_masked-Fvb1-4-processed-gene-64.29	protein_coding	Annotated_mRNA	Fvb1-4	6435905	6440489	+	7.55518	6.55013	7.39241	3.0324	4.49145	4.5365	8.83191	8.89289	9.11313	6.30702	5.39547	5.50175	4.02012	5.73475	-0.539705	0.0101377	0.0713156	8.94598	7.16591	0.344129	0.0221464	0.348533
maker-Fvb4-3-snap-gene-213.15	protein_coding	Annotated_mRNA	Fvb4-3	21387457	21388233	+	0	0	0	0	0	0	0	0	0	0	0	0	--	--	--	--	--	--	--	--	--	--
snap_masked-Fvb6-4-processed-gene-328.41	protein_coding	Annotated_mRNA	Fvb6-4	32829421	32841620	-	4.58707	3.83295	4.55009	3.1942	3.18738	3.10581	3.99119	3.99662	3.8614	2.84243	4.14831	5.61407	3.16246	4.2016	-0.439452	0.0538053	0.247306	3.94974	4.32337	-0.105638	0.482181	0.993331
augustus_masked-Fvb6-2-processed-gene-160.8	protein_coding	Annotated_mRNA	Fvb6-2	16034326	16035771	-	0.57417	0.697156	0.540862	0.880628	0.702667	0.706629	0.605474	0.550666	0.656952	0.64989	0.654241	0.161452	0.763308	0.488528	0.62087	0.307814	0.680591	0.604364	0.604063	0.0270787	0.974936	1
snap_masked-Fvb1-4-processed-gene-64.23	protein_coding	Annotated_mRNA	Fvb1-4	6398026	6402643	+	1.0211	1.10662	0.939864	0.918094	0.884035	0.826291	0.714695	0.888414	1.03789	1.06837	1.04795	0.771243	0.87614	0.962521	-0.159102	0.50817	0.824141	0.880333	1.02253	-0.200663	0.352328	0.97569
snap_masked-Fvb1-4-processed-gene-64.20	protein_coding	Annotated_mRNA	Fvb1-4	6389943	6390636	+	0	0	0	0	0	0	0	0	0	0.488443	0	0	0	0.162814	-6.13202	0.0668989	0.285896	--	--	--	--	--
augustus_masked-Fvb6-4-processed-gene-6.13	protein_coding	Annotated_mRNA	Fvb6-4	656268	657105	-	0.436565	0.339278	0.520621	0.254119	0.179435	0.257127	0.566485	0.485822	0.307264	0.493802	0.623939	0.349025	0.230227	0.488922	-1.06143	0.145388	0.461225	0.45319	0.432155	0.109773	0.872686	1
augustus_masked-Fvb2-4-processed-gene-173.11	protein_coding	Annotated_mRNA	Fvb2-4	17359380	17359965	+	0	0.044185	0.172934	0.272504	0.616922	0.444717	0.043964	0.047801	0.035704	0.216495	0.044299	0.187041	0.444714	0.149278	1.56268	0.113442	0.399132	0.0424897	0.072373	-0.572445	0.726661	0.993331
augustus_masked-Fvb2-4-processed-gene-173.13	protein_coding	Annotated_mRNA	Fvb2-4	17370614	17370922	+	0.024016	0	0	0.156225	0	0	0	0	0	0	0	0	0.052075	0	3.52502	0.486019	0.81884	--	--	--	--	--
augustus_masked-Fvb2-4-processed-gene-173.14	protein_coding	Annotated_mRNA	Fvb2-4	17375787	17376485	+	0.325593	0.289919	0.208989	1.13719	1.17382	1.24826	0.306239	0.329312	0.437508	0.417221	0.995652	1.08774	1.18642	0.833539	0.489054	0.420095	0.772616	0.357686	0.274834	0.413289	0.58254	0.993331
augustus_masked-Fvb4-1-processed-gene-188.9	protein_coding	Annotated_mRNA	Fvb4-1	18814492	18815082	-	2.61184	3.23979	2.35823	1.81511	2.28578	2.92968	2.64777	1.26785	1.20548	0.724848	1.37086	0.935408	2.34352	1.01037	1.18057	0.0230049	0.134328	1.70703	2.73662	-0.650687	0.165254	0.826767
augustus_masked-Fvb4-1-processed-gene-188.6	protein_coding	Annotated_mRNA	Fvb4-1	18858808	18860577	+	7.28886	7.48346	6.66146	18.2189	16.1771	14.8384	8.78027	10.8983	10.3324	7.04781	6.74225	6.56356	16.4115	6.78454	1.24903	1.35802e-10	3.89175e-09	10.0037	7.14459	0.507755	0.00493555	0.139043
augustus_masked-Fvb2-4-processed-gene-173.18	protein_coding	Annotated_mRNA	Fvb2-4	17346981	17348159	-	0	0	0	0	0	0	0	0	0	0	0	0	--	--	--	--	--	--	--	--	--	--
augustus_masked-Fvb4-1-processed-gene-188.4	protein_coding	Annotated_mRNA	Fvb4-1	18850950	18851642	+	0	0	0	0	0	0	0	0	0	0	0	0	--	--	--	--	--	--	--	--	--	--
maker-Fvb6-2-augustus-gene-68.43	protein_coding	Annotated_mRNA	Fvb6-2	6848804	6851405	-	0.05477	0.081639	0.023623	0	0	0	0	0.017529	0.018185	0	0	0.008084	0	0.00269467	-2.7197	0.747063	0.921468	0.0119047	0.053344	-1.86486	0.15624	0.815012
maker-Fvb6-2-augustus-gene-68.41	protein_coding	Annotated_mRNA	Fvb6-2	6807083	6809051	-	0.109196	0.041323	0.02099	0.025854	0	0.017378	0.117527	0.075424	0.07624	0	0	0.044765	0.0144107	0.0149217	-0.113402	1	1	0.0897303	0.0571697	0.620775	0.51126	0.993331
snap_masked-Fvb3-4-processed-gene-96.13	protein_coding	Annotated_mRNA	Fvb3-4	9595477	9595854	+	0.35357	0.419157	0.598204	0.557833	0.23276	0.406638	1.07092	0.708911	0.40894	0.447228	0.66982	0.477039	0.399077	0.531362	-0.402932	0.673587	0.907936	0.729591	0.456977	0.707089	0.381807	0.985048
maker-Fvb7-1-snap-gene-286.87	protein_coding	Annotated_mRNA	Fvb7-1	28636365	28639407	-	42.2	41.3025	31.7217	12.2766	11.244	8.86546	43.5778	34.4092	31.5966	14.3342	12.2244	13.7571	10.7953	13.4386	-0.342522	0.0711549	0.297665	36.5279	38.4081	-0.0474372	0.785689	1
maker-Fvb7-1-snap-gene-286.85	protein_coding	Annotated_mRNA	Fvb7-1	28623450	28625780	-	0.175775	0.231979	0.138179	0.06454	0.119333	0.046604	0.10061	0.172239	0.15209	0.157188	0.133464	0.30261	0.0768257	0.197754	-1.37629	0.0849663	0.334638	0.141646	0.181978	-0.323266	0.634575	0.993331
maker-Fvb6-1-snap-gene-334.78	protein_coding	Annotated_mRNA	Fvb6-1	33463109	33463784	-	0	0	0	0	0	0	0	0	0	0	0	0	--	--	--	--	--	--	--	--	--	--
maker-Fvb6-3-augustus-gene-65.52	protein_coding	Annotated_mRNA	Fvb6-3	6505318	6507083	-	0	0	0	0	0	0	0	0	0	0	0	0	--	--	--	--	--	--	--	--	--	--
maker-Fvb6-3-augustus-gene-65.50	protein_coding	Annotated_mRNA	Fvb6-3	6558364	6559947	+	1.84652	1.68958	1.21683	1.36279	1.91435	2.6647	2.05653	1.43394	1.66632	1.99859	1.75849	2.10433	1.98061	1.9538	-0.00100346	1	1	1.71893	1.58431	0.112794	0.757296	0.994559
maker-Fvb7-4-augustus-gene-74.59	protein_coding	Annotated_mRNA	Fvb7-4	7462228	7466236	-	3.01428	2.76413	2.53501	0.923633	1.59718	0.185875	2.32768	2.7242	2.58739	1.08451	0.817449	0.529756	0.902228	0.810573	0.13478	0.814278	0.949644	2.54642	2.77114	-0.0983705	0.620527	0.993331
maker-Fvb6-3-augustus-gene-65.57	protein_coding	Annotated_mRNA	Fvb6-3	6535894	6538661	-	1.29945	1.39105	1.65535	0.943099	1.33176	1.31572	1.33108	1.15381	1.41912	1.16797	1.28983	0.887385	1.19686	1.11506	0.149915	0.66283	0.901434	1.30134	1.44862	-0.191427	0.523997	0.993331
maker-Fvb6-3-augustus-gene-65.54	protein_coding	Annotated_mRNA	Fvb6-3	6513561	6517576	-	2.76976	3.02594	3.00585	2.94678	2.8209	3.24568	2.60363	2.49709	2.93484	3.87221	4.64997	3.45139	3.00445	3.99119	-0.431786	0.0433599	0.212784	2.67852	2.93385	-0.109778	0.572849	0.993331
maker-Fvb6-3-augustus-gene-65.58	protein_coding	Annotated_mRNA	Fvb6-3	6546018	6552597	-	9.52457	9.91347	9.17307	8.23492	7.44276	8.15749	9.77785	9.59285	9.43446	7.78846	7.97765	5.03758	7.94506	6.93456	0.17534	0.368372	0.734395	9.60172	9.53704	0.0331001	0.816398	1
maker-Fvb6-3-augustus-gene-65.59	protein_coding	Annotated_mRNA	Fvb6-3	6560219	6562485	-	0	0.012901	0	0	0.015396	0	0	0	0	0	0	0	0.005132	0	3.32163	0.593293	0.868789	0	0.00430033	-3.14853	0.60111	0.993331
augustus_masked-Fvb2-4-processed-gene-0.5	protein_coding	Annotated_mRNA	Fvb2-4	68329	69132	+	0.113575	0.351768	0.078497	0.185186	0.289648	0	0.205816	0.314905	0.120636	0.184667	0.310728	0.296465	0.158278	0.263953	-0.727266	0.547699	0.853528	0.213786	0.18128	0.282725	0.804245	1
maker-Fvb7-4-augustus-gene-74.54	protein_coding	Annotated_mRNA	Fvb7-4	7468072	7469935	+	0	0	0.567541	0.80238	0.685807	0.480659	0.554904	0.714901	0.59765	0.829019	0.834829	0.726912	0.656282	0.79692	-0.29939	0.508325	0.824324	0.622485	0.18918	1.72965	0.197208	0.868995
augustus_masked-Fvb6-1-processed-gene-317.5	protein_coding	Annotated_mRNA	Fvb6-1	31781080	31784938	+	0.803896	0.512974	0.600031	0.257476	0.175373	0.178335	0.18881	0.399975	0.215331	0.284309	0.345189	0.173309	0.203728	0.267602	0.139619	0.823228	0.953749	0.268039	0.638967	-1.12696	0.0121639	0.246412
augustus_masked-Fvb6-1-processed-gene-317.0	protein_coding	Annotated_mRNA	Fvb6-1	31694981	31697038	+	0	0	0	0	0	0	0	0	0	0	0	0	--	--	--	--	--	--	--	--	--	--
augustus_masked-Fvb5-4-processed-gene-29.23	protein_coding	Annotated_mRNA	Fvb5-4	2946373	2946786	-	4.99655	5.55159	4.34952	6.7444	6.42136	6.04025	6.58057	4.67931	5.4321	5.70605	3.24559	3.31738	6.402	4.08968	0.614751	0.127927	0.428891	5.564	4.96589	0.187489	0.598711	0.993331
maker-Fvb3-4-augustus-gene-204.40	protein_coding	Annotated_mRNA	Fvb3-4	20469612	20471868	+	0.059173	0	0	0	0	0	0	0.051772	0	0	0	0	--	--	--	--	--	0.0172573	0.0197243	-0.0475356	1	1
augustus_masked-Fvb7-4-processed-gene-55.4	protein_coding	Annotated_mRNA	Fvb7-4	5530238	5533246	+	0.100926	0.046462	0.088918	0	0	0	0.258852	0.031472	0.281852	0.089007	0	0.016972	0	0.0353263	-6.10075	0.0273289	0.152234	0.190725	0.0787687	1.28234	0.122741	0.755718
augustus_masked-Fvb7-4-processed-gene-55.5	protein_coding	Annotated_mRNA	Fvb7-4	5537496	5539586	+	1.80918	1.69812	1.53795	1.00225	0.844896	0.842978	1.13782	1.46317	1.85014	1.89565	1.53562	0.978926	0.89671	1.47007	-0.733881	0.0606282	0.267853	1.48371	1.68175	-0.158721	0.614537	0.993331
augustus_masked-Fvb5-4-processed-gene-29.28	protein_coding	Annotated_mRNA	Fvb5-4	2979720	2980163	-	0.038019	0	0	0	0	0.113529	0	0.347826	0.094247	0.086482	0.058466	0.022217	0.037843	0.0557217	-0.781833	0.781321	0.935674	0.147358	0.012673	2.89876	0.220703	0.896232
augustus_masked-Fvb7-4-processed-gene-55.3	protein_coding	Annotated_mRNA	Fvb7-4	5527892	5528911	+	0	0	0	0	0	0	0	0	0	0	0	0	--	--	--	--	--	--	--	--	--	--
augustus_masked-Fvb6-1-processed-gene-317.8	protein_coding	Annotated_mRNA	Fvb6-1	31720414	31721028	-	0	0	0	0	0	0	0	0	0	0	0	0	--	--	--	--	--	--	--	--	--	--
augustus_masked-Fvb7-4-processed-gene-55.1	protein_coding	Annotated_mRNA	Fvb7-4	5496505	5502247	+	1.78331	1.78318	1.65781	1.86672	1.69498	1.67453	1.8704	1.63147	1.71954	1.26659	1.77971	1.65982	1.74541	1.56871	0.129571	0.594484	0.868789	1.74047	1.74143	0.0225613	0.911971	1
maker-Fvb6-1-snap-gene-14.59	protein_coding	Annotated_mRNA	Fvb6-1	1453154	1454758	+	0	0.02973	0	0	0	0	0	0	0	0	0	0	--	--	--	--	--	0	0.00991	-3.52333	0.498726	0.993331
augustus_masked-Fvb3-2-processed-gene-256.13	protein_coding	Annotated_mRNA	Fvb3-2	25645085	25645438	-	0	0	0	0	0	0	0	0	0	0	0	0	--	--	--	--	--	--	--	--	--	--
augustus_masked-Fvb3-2-processed-gene-256.10	protein_coding	Annotated_mRNA	Fvb3-2	25673791	25675782	+	0	0.024524	0	0	0	0	0	0	0	0	0	0.013756	0	0.00458533	-2.71954	0.745357	0.921468	0	0.00817467	-3.52334	0.49914	0.993331
augustus_masked-Fvb3-2-processed-gene-256.11	protein_coding	Annotated_mRNA	Fvb3-2	25678202	25680966	+	0	0	0	0	0	0	0	0	0	0	0	0	--	--	--	--	--	--	--	--	--	--
augustus_masked-Fvb3-2-processed-gene-256.16	protein_coding	Annotated_mRNA	Fvb3-2	25671193	25672696	-	0	0	0	0	0	0	0	0	0	0	0	0	--	--	--	--	--	--	--	--	--	--
augustus_masked-Fvb3-2-processed-gene-256.15	protein_coding	Annotated_mRNA	Fvb3-2	25663921	25665852	-	0.025326	0.040206	0.010316	0.481393	0.580819	0.645959	0.03327	0	0.015041	0	0	0	0.56939	0	9.35542	6.57088e-14	2.43624e-12	0.0161037	0.0252827	-0.635292	0.736771	0.993331
maker-Fvb6-1-snap-gene-14.51	protein_coding	Annotated_mRNA	Fvb6-1	1398126	1403105	+	0	0	0	0	0	0	0	0	0	0	0	0	--	--	--	--	--	--	--	--	--	--
maker-Fvb6-1-snap-gene-14.55	protein_coding	Annotated_mRNA	Fvb6-1	1416984	1418942	+	0	0	0	0	0	0	0	0	0	0	0	0	--	--	--	--	--	--	--	--	--	--
maker-Fvb6-1-snap-gene-14.54	protein_coding	Annotated_mRNA	Fvb6-1	1408626	1414429	+	4.53958	4.98807	4.75574	4.20621	3.22125	2.86443	2.99156	3.44306	4.07139	3.47571	3.09293	4.16301	3.43063	3.57722	-0.0885288	0.699747	0.920376	3.50201	4.76113	-0.425503	0.0103353	0.223434
maker-Fvb6-1-snap-gene-14.56	protein_coding	Annotated_mRNA	Fvb6-1	1433802	1434594	+	0	0	0	0	0	0	0	0	0	0	0	0	--	--	--	--	--	--	--	--	--	--
maker-Fvb2-2-snap-gene-195.51	protein_coding	Annotated_mRNA	Fvb2-2	19565048	19567817	+	0	0	0	0	0	0	0	0	0	0	0	0.019559	0	0.00651967	-3.61036	0.494728	0.81884	--	--	--	--	--
snap_masked-Fvb5-1-processed-gene-88.24	protein_coding	Annotated_mRNA	Fvb5-1	8850022	8855103	+	3.96653	3.94969	3.65122	5.92995	6.81819	6.02708	4.72407	4.63689	3.97204	1.86086	2.23386	2.21802	6.25841	2.10425	1.52806	5.92653e-15	2.33197e-13	4.44433	3.85581	0.245551	0.131786	0.774846
augustus_masked-Fvb1-2-processed-gene-42.7	protein_coding	Annotated_mRNA	Fvb1-2	4263564	4269641	+	4.20999	3.35638	4.09693	3.77487	4.033	3.50619	4.48127	4.03682	3.88155	3.76166	4.27365	5.20162	3.77135	4.41231	-0.254483	0.193192	0.539607	4.13321	3.88776	0.113683	0.48315	0.993331
snap_masked-Fvb3-3-processed-gene-265.19	protein_coding	Annotated_mRNA	Fvb3-3	26531197	26532439	-	0	0	0	0.090012	0	0	0	0	0	0	0	0	0.030004	0	4.62123	0.232985	0.596796	--	--	--	--	--
maker-Fvb7-1-snap-gene-230.37	protein_coding	Annotated_mRNA	Fvb7-1	23027342	23027781	+	0	0.050631	0	0.053911	0	0	0.081294	0	0	0	0	0	0.0179703	0	2.64742	0.742144	0.921468	0.027098	0.016877	0.53874	1	1
maker-Fvb7-1-snap-gene-230.35	protein_coding	Annotated_mRNA	Fvb7-1	22986569	22993408	+	0.189331	0.117505	0.158744	0.194291	0.262238	0.246515	0.135858	0.233951	0.390783	0.193989	0.145635	0.1573	0.234348	0.165641	0.473071	0.280198	0.653405	0.253531	0.155193	0.725058	0.134358	0.778727
maker-Fvb3-4-snap-gene-39.51	protein_coding	Annotated_mRNA	Fvb3-4	3945454	3957178	+	0.023735	0.027973	0.004834	0.020329	0.008353	0	0	0.005373	0	0	0	0.009625	0.00956067	0.00320833	1.45658	0.518534	0.831972	0.001791	0.0188473	-3.17731	0.0244344	0.366498
augustus_masked-Fvb6-3-processed-gene-356.1	protein_coding	Annotated_mRNA	Fvb6-3	35599095	35601210	+	0	0.029093	0	0	0.028237	0	0	0	0	0	0.019445	0	0.00941233	0.00648167	0.208899	1	1	0	0.00969767	-3.82067	0.422743	0.991557
maker-Fvb5-1-augustus-gene-284.23	protein_coding	Annotated_mRNA	Fvb5-1	28411176	28414633	-	0.104756	0.137635	0.15138	1.1415	1.22616	0.8228	0.298854	0.240719	0.173023	0.050499	0.086041	0.104304	1.06349	0.0802813	3.67472	4.32757e-14	1.62249e-12	0.237532	0.131257	0.872424	0.11029	0.729447
maker-Fvb7-1-snap-gene-230.39	protein_coding	Annotated_mRNA	Fvb7-1	23045968	23047915	+	0	0	0	0	0	0	0.030489	0	0	0	0	0	--	--	--	--	--	0.010163	0	3.84442	0.393459	0.989337
maker-Fvb5-1-augustus-gene-284.21	protein_coding	Annotated_mRNA	Fvb5-1	28469276	28474974	+	0.135088	0.167498	0.047726	0.175059	0.011675	0.02876	0.123646	0.253132	0.252666	0.156396	0.049305	0.127566	0.0718313	0.111089	-0.629906	0.497031	0.81884	0.209815	0.116771	0.864597	0.137582	0.783084
maker-Fvb5-1-augustus-gene-284.26	protein_coding	Annotated_mRNA	Fvb5-1	28475604	28478757	-	2.13412	1.99837	2.36942	2.27998	1.75069	1.78092	2.39784	1.6418	1.73407	1.96019	1.97348	1.49078	1.9372	1.80815	0.0771431	0.786451	0.938154	1.92457	2.1673	-0.146458	0.558003	0.993331
augustus_masked-Fvb7-1-processed-gene-288.13	protein_coding	Annotated_mRNA	Fvb7-1	28811336	28819338	-	0.055541	0.001603	0	0	0.002445	0	0	0	0	0	0.039621	0	0.000815	0.013207	-3.23379	0.227701	0.590704	0	0.019048	-6.54092	0.0208933	0.337331
XLOC_028711	novel	Novel_mRNA	Fvb2-1	9960953	9967576	-	7.86411	6.60726	8.19701	8.61655	8.11506	11.0401	7.9699	6.00624	6.64328	3.77015	7.63208	5.93856	9.25725	5.78026	0.642667	0.0036133	0.0306596	6.87314	7.55613	-0.136319	0.389769	0.989247
XLOC_028711	novel	Novel_mRNA	Fvb2-1	9960953	9967576	-	7.86411	6.60726	8.19701	8.61655	8.11506	11.0401	7.9699	6.00624	6.64328	3.77015	7.63208	5.93856	9.25725	5.78026	0.642667	0.0036133	0.0306596	6.87314	7.55613	-0.136319	0.389769	0.989247
XLOC_028711	novel	Novel_mRNA	Fvb2-1	9960953	9967576	-	7.86411	6.60726	8.19701	8.61655	8.11506	11.0401	7.9699	6.00624	6.64328	3.77015	7.63208	5.93856	9.25725	5.78026	0.642667	0.0036133	0.0306596	6.87314	7.55613	-0.136319	0.389769	0.989247
XLOC_018555	novel	Novel_mRNA	Fvb1-4	488042	491564	+	0.320641	0.278611	0.435974	0.711513	0.840922	1.00558	1.23938	0.526642	0.486823	0.365237	0.693267	0.458908	0.852672	0.505804	0.730918	0.0664454	0.284654	0.750948	0.345075	1.14403	0.0126401	0.252171
maker-Fvb7-4-snap-gene-127.70	protein_coding	Annotated_mRNA	Fvb7-4	12763328	12765491	+	10.3912	8.85139	10.3383	12.3505	12.5405	7.42161	11.4366	11.152	11.7638	6.0804	8.42847	6.55409	10.7709	7.02099	0.155211	0.533198	0.843329	11.4508	9.86029	0.240047	0.177481	0.844411
maker-Fvb7-4-snap-gene-127.75	protein_coding	Annotated_mRNA	Fvb7-4	12729432	12739688	-	3.04915	2.81284	2.45658	2.27793	2.28207	2.37634	2.1178	2.54056	2.88322	2.1598	2.06494	2.24617	2.31212	2.15697	0.0731134	0.684721	0.912783	2.51386	2.77285	-0.117903	0.484893	0.993331
maker-Fvb7-4-snap-gene-127.74	protein_coding	Annotated_mRNA	Fvb7-4	12705173	12708524	-	6.95044	7.34612	7.459	8.41197	9.36237	9.15824	5.52418	5.56501	6.0068	13.1687	12.0612	9.51619	8.97753	11.582	-0.391278	0.031914	0.170714	5.69866	7.25185	-0.325012	0.0370786	0.457583
maker-Fvb7-4-snap-gene-127.77	protein_coding	Annotated_mRNA	Fvb7-4	12788327	12789366	-	0	0	0	0	0	0	0	0	0	0	0	0	--	--	--	--	--	--	--	--	--	--
maker-Fvb7-4-snap-gene-127.76	protein_coding	Annotated_mRNA	Fvb7-4	12721842	12728742	-	0	0	0.006044	0	0	0	0	0	0	0	0	0	--	--	--	--	--	0	0.00201467	-3.48719	0.502947	0.993331
augustus_masked-Fvb2-3-processed-gene-110.11	protein_coding	Annotated_mRNA	Fvb2-3	11062757	11063045	-	0	0	0	0	0	0	0	0	0	0	0	0	--	--	--	--	--	--	--	--	--	--
maker-Fvb2-3-augustus-gene-165.12	protein_coding	Annotated_mRNA	Fvb2-3	16525913	16530149	-	1.8526	1.57232	1.6955	0.941861	1.41157	1.26115	1.45577	1.78672	1.87673	1.83176	1.58149	1.21414	1.20486	1.54247	-0.402849	0.197048	0.545263	1.7064	1.70681	0.0386505	0.882789	1
augustus_masked-Fvb3-1-processed-gene-182.12	protein_coding	Annotated_mRNA	Fvb3-1	18242453	18245098	-	1.04262	0.927828	0.890145	0.773305	0.814862	0.738964	1.21174	1.25147	1.24245	0.903516	0.98383	0.707299	0.77571	0.864882	-0.129794	0.672683	0.907409	1.23522	0.953532	0.336821	0.182081	0.852222
maker-Fvb2-4-augustus-gene-94.34	protein_coding	Annotated_mRNA	Fvb2-4	9460623	9468034	+	7.23777	7.28369	7.98786	5.90056	6.41491	6.03454	7.42741	8.35745	7.45838	5.9679	6.42193	4.47325	6.11667	5.62103	0.0997494	0.581019	0.868789	7.74775	7.50311	0.0694396	0.63983	0.993331
maker-Fvb7-2-snap-gene-140.64	protein_coding	Annotated_mRNA	Fvb7-2	14066539	14076471	-	1.46037	1.47565	1.54896	0.811144	1.10131	1.03133	1.11793	1.31741	1.01018	1.35274	1.20542	1.12883	0.98126	1.22899	-0.351636	0.134683	0.441253	1.14851	1.49499	-0.356131	0.0634539	0.58643
maker-Fvb4-2-augustus-gene-19.48	protein_coding	Annotated_mRNA	Fvb4-2	1921461	1925861	-	0.022455	0	0.069761	0.74284	0.471967	0.523675	0.011863	0.077087	0.025472	0	0.03574	0.025151	0.579494	0.020297	4.67811	1.56616e-10	4.46752e-09	0.0381407	0.0307387	0.335558	0.802856	1
maker-Fvb5-1-snap-gene-224.48	protein_coding	Annotated_mRNA	Fvb5-1	22438049	22440872	+	0	0	0.033773	0.061938	0	0	0.046277	0.058697	0	0	0.108393	0.049341	0.020646	0.052578	-1.30644	0.525811	0.837594	0.0349913	0.0112577	1.59293	0.447172	0.993331
maker-Fvb4-2-augustus-gene-19.44	protein_coding	Annotated_mRNA	Fvb4-2	1955613	1958415	+	17.8197	17.9627	17.1863	13.5881	14.5786	14.3576	17.4968	16.0902	17.5826	16.4299	16.9009	17.13	14.1748	16.8203	-0.272926	0.0959859	0.360037	17.0565	17.6563	-0.0263462	0.857912	1
augustus_masked-Fvb5-3-processed-gene-225.9	protein_coding	Annotated_mRNA	Fvb5-3	22560223	22561053	+	0.967695	0.664713	0.952979	0.439733	0.431072	0.338473	1.20464	0.83966	1.14279	0.426297	0.54188	0.411738	0.403093	0.459972	-0.187252	0.786667	0.938301	1.06237	0.861796	0.327694	0.50577	0.993331
maker-Fvb4-2-augustus-gene-19.46	protein_coding	Annotated_mRNA	Fvb4-2	1977333	1981295	+	0.058691	0.183737	0.127214	0.066579	0.043019	0.046501	0.040534	0.067678	0.080134	0.190305	0.101829	0.321876	0.052033	0.20467	-1.94851	0.005955	0.04635	0.062782	0.123214	-0.937883	0.190555	0.860716
maker-Fvb2-1-augustus-gene-70.34	protein_coding	Annotated_mRNA	Fvb2-1	7060781	7072538	-	8.63547	8.68882	8.63327	7.63733	7.8415	8.23321	8.461	8.39922	8.93402	7.93122	7.9441	7.4691	7.90401	7.78147	-0.00278173	0.985976	1	8.59808	8.65252	0.014109	0.919805	1
maker-Fvb4-2-augustus-gene-19.40	protein_coding	Annotated_mRNA	Fvb4-2	1893345	1896872	+	1.10326	0.744331	1.03538	1.09704	0.755725	1.19483	1.21265	0.884798	1.40846	0.691513	0.690398	0.824793	1.01586	0.735568	0.43671	0.218035	0.576035	1.16864	0.960991	0.304316	0.325271	0.961041
maker-Fvb4-2-augustus-gene-19.43	protein_coding	Annotated_mRNA	Fvb4-2	1940317	1943382	+	2.29351	2.54463	2.73044	2.58472	3.22848	2.81851	2.55405	2.99359	3.08745	2.58087	2.81328	2.87569	2.87724	2.75661	0.0344348	0.887743	0.978969	2.87836	2.52286	0.21247	0.325644	0.961486
maker-Fvb4-2-augustus-gene-229.31	protein_coding	Annotated_mRNA	Fvb4-2	22898395	22900791	-	0	0	0	0.01248	0	0	0	0.014328	0	0	0	0	0.00416	0	3.15208	0.590497	0.868789	0.004776	0	3.25892	0.5837	0.993331
augustus_masked-Fvb5-3-processed-gene-172.2	protein_coding	Annotated_mRNA	Fvb5-3	17230113	17230595	+	0	0	0	0	0	0	0	0	0	0	0	0	--	--	--	--	--	--	--	--	--	--
maker-Fvb5-2-snap-gene-161.38	protein_coding	Annotated_mRNA	Fvb5-2	16097408	16097733	-	0	0	0	0	0	0	0	0	0	0	0	0	--	--	--	--	--	--	--	--	--	--
augustus_masked-Fvb5-3-processed-gene-172.7	protein_coding	Annotated_mRNA	Fvb5-3	17210705	17211115	-	0.340482	0.178287	0.109723	0	0	0.103226	0	0.1747	0.068819	0.168538	0.209272	0	0.0344087	0.125937	-1.62285	0.517301	0.830958	0.081173	0.209497	-1.22878	0.402614	0.989915
augustus_masked-Fvb5-3-processed-gene-172.8	protein_coding	Annotated_mRNA	Fvb5-3	17250487	17251959	-	0.355372	0.40963	0.348135	0.246415	0.215339	0.159383	0.191749	0.431725	0.246403	0.336712	0.15623	0.235899	0.207046	0.242947	-0.265312	0.727042	0.921468	0.289959	0.371046	-0.333723	0.603078	0.993331
maker-Fvb4-3-snap-gene-310.50	protein_coding	Annotated_mRNA	Fvb4-3	31050989	31051181	-	0	0	0	0	0	0	0	0	0	0	0	0	--	--	--	--	--	--	--	--	--	--
maker-Fvb2-4-snap-gene-74.49	protein_coding	Annotated_mRNA	Fvb2-4	7400674	7423084	-	1.78575	1.47215	1.73345	1.21324	1.49561	1.30509	1.75298	1.95149	1.87906	1.54556	1.72487	1.45751	1.33798	1.57598	-0.127779	0.489224	0.81884	1.86118	1.66378	0.13673	0.369902	0.978427
maker-Fvb2-4-snap-gene-74.48	protein_coding	Annotated_mRNA	Fvb2-4	7466025	7466806	+	0	0.034829	0	0	0	0	0	0	0	0	0	0	--	--	--	--	--	0	0.0116097	-3.1486	0.603091	0.993331
snap_masked-Fvb7-1-processed-gene-84.14	protein_coding	Annotated_mRNA	Fvb7-1	8476147	8476515	+	0	0	0	0	0	0	0	0	0	0	0	0	--	--	--	--	--	--	--	--	--	--
snap_masked-Fvb3-4-processed-gene-134.18	protein_coding	Annotated_mRNA	Fvb3-4	13458321	13458503	+	30.1629	28.9057	27.1549	26.4111	20.2891	19.6931	32.7791	25.3173	29.7796	25.5148	24.5288	28.5985	22.1311	26.214	-0.358231	0.112134	0.396361	29.292	28.7412	-0.0459647	0.790744	1
maker-Fvb3-4-snap-gene-250.58	protein_coding	Annotated_mRNA	Fvb3-4	25035540	25040239	+	0	0	0	0	0	0	0	0	0	0	0	0	--	--	--	--	--	--	--	--	--	--
maker-Fvb3-4-snap-gene-250.59	protein_coding	Annotated_mRNA	Fvb3-4	25041211	25044007	+	0.031131	0	0	0.010242	0	0	0	0	0	0	0	0.013947	0.003414	0.004649	-0.0768928	1	1	0	0.010377	-4.34989	0.311554	0.954648
maker-Fvb2-4-snap-gene-74.46	protein_coding	Annotated_mRNA	Fvb2-4	7459540	7464858	+	3.23499	3.27001	2.87424	1.87238	1.81175	2.03517	3.0061	2.71161	2.77921	2.35383	2.20329	1.07668	1.90643	1.87793	0.00279412	0.993645	1	2.8323	3.12641	-0.118738	0.493317	0.993331
snap_masked-Fvb1-2-processed-gene-115.12	protein_coding	Annotated_mRNA	Fvb1-2	11561027	11561272	+	0	0	0	0	0	0	0	0	0	0	0	0	--	--	--	--	--	--	--	--	--	--
augustus_masked-Fvb2-2-processed-gene-207.0	protein_coding	Annotated_mRNA	Fvb2-2	20691600	20691851	+	0	0	0	0	0	0	0	0	0	0	0.036398	0	--	--	--	--	--	--	--	--	--	--
maker-Fvb7-2-augustus-gene-72.29	protein_coding	Annotated_mRNA	Fvb7-2	7251517	7253182	+	5.1962	4.96754	5.44513	7.79188	7.74921	8.12825	5.4303	5.52518	6.34394	7.28692	6.30742	6.61265	7.88978	6.73566	0.202671	0.326806	0.698552	5.76647	5.20296	0.170083	0.386774	0.986655
maker-Fvb7-2-augustus-gene-72.28	protein_coding	Annotated_mRNA	Fvb7-2	7226816	7229494	+	4.43233	3.83141	4.18394	5.68651	4.74481	4.50325	5.37333	4.95527	4.57865	6.33	6.46704	5.66438	4.97819	6.15381	-0.329949	0.11679	0.405971	4.96909	4.14923	0.284794	0.133823	0.77751
maker-Fvb7-2-augustus-gene-72.27	protein_coding	Annotated_mRNA	Fvb7-2	7216638	7225666	+	0	0.0033	0.009224	0.004947	0	0	0.009749	0.005282	0.009535	0	0	0.001725	0.001649	0.000575	0.81073	0.878119	0.975514	0.00818867	0.00417467	0.868687	0.571332	0.993331
snap_masked-Fvb1-3-processed-gene-104.15	protein_coding	Annotated_mRNA	Fvb1-3	10426386	10428352	+	0	0	0	0	0	0	0	0.019417	0	0	0	0	--	--	--	--	--	0.00647233	0	3.25895	0.585928	0.993331
augustus_masked-Fvb2-4-processed-gene-104.2	protein_coding	Annotated_mRNA	Fvb2-4	10413594	10414667	+	2.83603	3.26711	2.895	3.47387	3.67806	3.84872	3.62918	2.76499	3.01196	3.92291	4.0637	3.28118	3.66689	3.75593	-0.0979223	0.701567	0.921453	3.13538	2.99938	-0.0924558	0.711735	0.993331
augustus_masked-Fvb2-4-processed-gene-104.6	protein_coding	Annotated_mRNA	Fvb2-4	10451167	10452312	-	0.02487	0.002824	0	0.212525	0.375226	0.204701	0.025963	0	0.006339	0	0.021066	0	0.264151	0.007022	4.87763	0.000224489	0.00272489	0.0107673	0.00923133	0.132885	1	1
augustus_masked-Fvb2-4-processed-gene-104.5	protein_coding	Annotated_mRNA	Fvb2-4	10412009	10412338	-	0	0	0	0	0.263644	0	0	0	0	0	0	0.083035	0.0878813	0.0276783	3.31825	0.190462	0.535183	--	--	--	--	--
maker-Fvb3-2-augustus-gene-157.47	protein_coding	Annotated_mRNA	Fvb3-2	15780133	15782224	-	69.5082	69.0876	68.6988	50.1009	45.421	46.9183	63.102	63.2492	62.2047	41.187	42.7243	38.1325	47.4801	40.6813	0.198749	0.204304	0.555746	62.852	69.0982	-0.113214	0.409612	0.991557
augustus_masked-Fvb2-4-processed-gene-104.9	protein_coding	Annotated_mRNA	Fvb2-4	10479859	10481100	-	1.07117	1.21729	0.946385	4.42199	3.75077	4.05364	1.55116	1.59281	1.62428	1.50724	1.7035	1.29848	4.07547	1.50308	1.41481	1.5205e-05	0.000234712	1.58942	1.07828	0.581854	0.122814	0.755961
maker-Fvb7-2-augustus-gene-231.39	protein_coding	Annotated_mRNA	Fvb7-2	23116107	23116815	+	0	0	0	0	0	0	0	0	0	0	0	0	--	--	--	--	--	--	--	--	--	--
maker-Fvb6-2-snap-gene-47.36	protein_coding	Annotated_mRNA	Fvb6-2	4692708	4695113	-	12.814	13.0552	11.5431	11.9528	11.8116	12.3782	14.0167	5.8424	7.69509	7.32626	9.75915	3.38267	12.0476	6.82269	0.80339	0.00570962	0.0448094	9.18471	12.4708	-0.416877	0.105727	0.719876
maker-Fvb6-2-augustus-gene-215.27	protein_coding	Annotated_mRNA	Fvb6-2	21532870	21542980	+	6.54252	5.71422	6.98047	6.55563	6.65325	6.45118	5.45436	6.31659	5.20609	7.66457	8.39627	10.4348	6.55335	8.83188	-0.458866	0.00938638	0.06714	5.65901	6.4124	-0.156045	0.314149	0.955993
maker-Fvb6-2-snap-gene-47.32	protein_coding	Annotated_mRNA	Fvb6-2	4766602	4770029	+	2.65306	1.81268	2.87905	2.074	1.19879	1.32311	1.76667	1.81715	1.98952	1.14273	1.32402	0.912874	1.53197	1.12654	0.179124	0.539792	0.848364	1.85778	2.44826	-0.19821	0.358731	0.977638
maker-Fvb6-2-snap-gene-47.33	protein_coding	Annotated_mRNA	Fvb6-2	4771204	4772060	+	0.490843	0.245157	0.431999	0.14158	0.249512	0.05022	0.463125	0.286991	0.143975	0.530019	0.229813	0.339125	0.147104	0.366319	-1.29709	0.110308	0.392483	0.29803	0.389333	-0.328766	0.617191	0.993331
augustus_masked-Fvb5-1-processed-gene-274.6	protein_coding	Annotated_mRNA	Fvb5-1	27480107	27480770	-	0	0	0	0	0	0	0	0	0	0	0	0	--	--	--	--	--	--	--	--	--	--
augustus_masked-Fvb4-2-processed-gene-12.15	protein_coding	Annotated_mRNA	Fvb4-2	1229047	1231457	-	0	0	0.027043	0.032904	0	0.011908	0	0	0	0	0	0	0.0149373	0	4.7507	0.110509	0.392863	0	0.00901433	-4.02888	0.367685	0.977816
maker-Fvb6-2-snap-gene-47.38	protein_coding	Annotated_mRNA	Fvb6-2	4721766	4725157	-	0.052068	0	0.072143	0.748712	0.659711	0.834652	0	0.079135	0.08373	0	0.112748	0	0.747692	0.0375827	4.27569	0.000172627	0.00215387	0.0542883	0.0414037	0.405333	0.818952	1
augustus_masked-Fvb4-2-processed-gene-12.13	protein_coding	Annotated_mRNA	Fvb4-2	1219570	1220034	-	0	0.055683	0	0	0	0	0	0	0.020206	0	0	0	--	--	--	--	--	0.00673533	0.018561	-0.673448	1	1
snap_masked-Fvb5-4-processed-gene-164.22	protein_coding	Annotated_mRNA	Fvb5-4	16434395	16438037	-	0.017843	0.00076	0.036458	0.186847	0.099769	0.124599	0.06301	0	0	0.08772	0.446881	0.077255	0.137072	0.203952	-0.570105	0.471329	0.812648	0.0210033	0.0183537	0.0827629	1	1
maker-Fvb2-4-augustus-gene-106.41	protein_coding	Annotated_mRNA	Fvb2-4	10645161	10647501	+	1.95494	1.27282	1.46259	1.14511	1.81149	1.11785	1.39258	2.05385	1.14136	1.57397	1.46134	1.06176	1.35815	1.36569	-0.085764	0.842023	0.961069	1.52926	1.56345	0.017132	0.964034	1
maker-Fvb6-3-augustus-gene-336.29	protein_coding	Annotated_mRNA	Fvb6-3	33635331	33637936	-	0.281754	0.231442	0.06918	3.04479	3.09232	2.85977	0.242517	0.312918	0.30289	0.063074	0.152831	0.025151	2.99896	0.080352	5.17561	1.93728e-25	1.37982e-23	0.286108	0.194125	0.572329	0.36475	0.977816
maker-Fvb5-4-augustus-gene-54.26	protein_coding	Annotated_mRNA	Fvb5-4	5385477	5388186	-	0.096668	0.021771	0	0.029412	0.01732	0.028208	0.13736	0.045429	0.032578	0.193381	0.082941	0.079665	0.02498	0.118662	-2.02541	0.0244878	0.140573	0.071789	0.0394797	0.883636	0.503576	0.993331
maker-Fvb6-3-snap-gene-22.67	protein_coding	Annotated_mRNA	Fvb6-3	2254327	2267105	+	0	0.077441	0.073569	0.104136	0.036412	0.006549	0.035374	0.101297	0.087329	0.026961	0.047572	0.02144	0.0490323	0.031991	0.607422	0.497206	0.81884	0.0746667	0.0503367	0.56991	0.575314	0.993331
snap_masked-Fvb7-1-processed-gene-262.29	protein_coding	Annotated_mRNA	Fvb7-1	26266245	26267270	+	0.141473	0.137712	0.079459	0.245977	0.184273	0.351237	0.115129	0.107569	0.068169	0.05524	0.187996	0.075247	0.260496	0.106161	1.26693	0.0510463	0.238559	0.0969557	0.119548	-0.276679	0.667186	0.993331
maker-Fvb7-4-snap-gene-109.60	protein_coding	Annotated_mRNA	Fvb7-4	10945098	10954386	-	0	0.006638	0	0	0	0	0.005084	0	0	0.007777	0	0	0	0.00259233	-4.0353	0.359227	0.728466	0.00169467	0.00221267	-0.270147	1	1
maker-Fvb2-1-snap-gene-100.42	protein_coding	Annotated_mRNA	Fvb2-1	10012916	10015778	+	0	0	0	0	0	0	0	0	0	0	0	0	--	--	--	--	--	--	--	--	--	--
augustus_masked-Fvb2-1-processed-gene-232.13	protein_coding	Annotated_mRNA	Fvb2-1	23274021	23274302	-	0	0	0	0	0	0	0	0	0	0	0	0	--	--	--	--	--	--	--	--	--	--
snap_masked-Fvb7-1-processed-gene-262.20	protein_coding	Annotated_mRNA	Fvb7-1	26197670	26197975	+	0	0	0	0	0	0	0	0	0	0	0	0	--	--	--	--	--	--	--	--	--	--
snap_masked-Fvb7-1-processed-gene-262.21	protein_coding	Annotated_mRNA	Fvb7-1	26202456	26202707	+	0	0	0	0	0	0	0	0	0	0	0	0	--	--	--	--	--	--	--	--	--	--
maker-Fvb1-3-snap-gene-112.30	protein_coding	Annotated_mRNA	Fvb1-3	11281051	11284949	+	3.63393	3.20639	3.05026	2.40667	3.14673	2.67911	3.38811	3.39104	3.53178	2.48507	2.48469	3.21625	2.74417	2.72867	-0.0904154	0.7346	0.921468	3.43698	3.29686	0.104015	0.616269	0.993331
maker-Fvb1-3-snap-gene-112.31	protein_coding	Annotated_mRNA	Fvb1-3	11212919	11224102	-	0	0	0	0.010299	0.037724	0.02901	0	0	0	0	0.010194	0.021593	0.0256777	0.0105957	1.22503	0.320605	0.691764	--	--	--	--	--
maker-Fvb6-3-augustus-gene-336.25	protein_coding	Annotated_mRNA	Fvb6-3	33609425	33610486	-	0.150314	0.026529	0.109758	0	0	0	0	0.0574	0.059548	0	0.066493	0.042113	0	0.036202	-4.78587	0.11445	0.400798	0.0389827	0.0955337	-1.19591	0.394026	0.989532
maker-Fvb1-3-snap-gene-112.34	protein_coding	Annotated_mRNA	Fvb1-3	11253780	11254536	-	0	0	0	0	0	0	0	0	0	0	0	0	--	--	--	--	--	--	--	--	--	--
maker-Fvb1-3-snap-gene-112.35	protein_coding	Annotated_mRNA	Fvb1-3	11245885	11253773	-	0	0	0	0	0	0	0	0	0	0	0	0	--	--	--	--	--	--	--	--	--	--
augustus_masked-Fvb2-3-processed-gene-55.8	protein_coding	Annotated_mRNA	Fvb2-3	5577678	5578037	+	0	0	0	0	0	0	0	0	0	0	0	0	--	--	--	--	--	--	--	--	--	--
augustus_masked-Fvb4-2-processed-gene-14.11	protein_coding	Annotated_mRNA	Fvb4-2	1403027	1408957	-	4.30651	4.5889	4.20534	3.90994	4.16961	4.04931	4.84337	3.86351	4.46123	4.24494	4.56344	2.85278	4.04296	3.88705	0.0356498	0.8623	0.969287	4.38937	4.36692	0.0307847	0.848073	1
maker-Fvb6-1-augustus-gene-277.38	protein_coding	Annotated_mRNA	Fvb6-1	27690937	27692736	-	0	0	0	0	0	0	0	0	0	0	0	0	--	--	--	--	--	--	--	--	--	--
maker-Fvb6-1-augustus-gene-277.39	protein_coding	Annotated_mRNA	Fvb6-1	27699639	27703161	-	0.027099	0.023614	0.037007	0.011963	0.01409	0	0.011787	0	0.052297	0.02314	0.020715	0	0.00868433	0.0146183	-0.550278	0.799452	0.94341	0.0213613	0.02924	-0.426375	0.746095	0.993331
maker-Fvb4-4-augustus-gene-51.54	protein_coding	Annotated_mRNA	Fvb4-4	5141593	5142474	+	0	0	0	0.022986	0	0	0	0	0	0	0	0	0.007662	0	2.64749	0.740723	0.921468	--	--	--	--	--
augustus_masked-Fvb1-4-processed-gene-208.0	protein_coding	Annotated_mRNA	Fvb1-4	20814342	20815736	+	1.90335	2.07246	1.91146	0.926103	0.7382	0.437101	1.57764	2.09444	2.28172	0.808064	0.875659	0.944028	0.700468	0.875917	-0.347617	0.493465	0.81884	1.9846	1.96243	0.0374447	0.913644	1
maker-Fvb4-4-augustus-gene-51.57	protein_coding	Annotated_mRNA	Fvb4-4	5107392	5114267	-	7.73893	8.81456	8.41664	7.9613	8.02721	8.02799	7.9154	8.45805	8.02353	7.7625	7.84309	7.04127	8.0055	7.54896	0.0600003	0.709466	0.921468	8.13233	8.32338	-0.01102	0.941054	1
maker-Fvb4-4-augustus-gene-51.58	protein_coding	Annotated_mRNA	Fvb4-4	5114631	5121180	-	0.689339	0.651779	0.745762	0.52693	0.562518	0.499954	0.801702	0.790956	0.900002	0.46183	0.351797	0.573221	0.529801	0.462283	0.164406	0.640049	0.887924	0.830887	0.695627	0.278629	0.26084	0.926032
augustus_masked-Fvb4-2-processed-gene-14.19	protein_coding	Annotated_mRNA	Fvb4-2	1462139	1463014	-	2.13496	2.65363	2.52899	22.9897	24.0863	19.9304	2.63893	2.00483	3.20121	13.9945	13.346	12.047	22.3355	13.1292	0.74557	0.000300542	0.00354981	2.61499	2.43919	0.128231	0.721721	0.993331
maker-Fvb7-4-snap-gene-161.16	protein_coding	Annotated_mRNA	Fvb7-4	16098697	16099329	+	0	0	0.024383	0.047667	0	0	0	0	0	0	0	0	0.015889	0	3.15211	0.589663	0.868789	0	0.00812767	-2.60992	0.750217	0.993331
augustus_masked-Fvb6-1-processed-gene-115.0	protein_coding	Annotated_mRNA	Fvb6-1	11486621	11491034	+	0.910725	0.775882	0.883416	0.883897	0.922824	0.88773	0.741623	0.902079	0.952782	0.761185	0.717628	0.630797	0.89815	0.703203	0.327741	0.297872	0.671295	0.865495	0.856674	0.0398761	0.890313	1
maker-Fvb6-1-augustus-gene-277.34	protein_coding	Annotated_mRNA	Fvb6-1	27718658	27722420	+	9.76031	9.50736	9.25159	12.6103	10.881	11.3377	8.59766	9.74197	9.43005	5.76071	5.7201	6.67624	11.6097	6.05235	0.929653	5.52823e-06	9.20072e-05	9.25656	9.50642	-0.0248021	0.881784	1
maker-Fvb6-1-augustus-gene-277.35	protein_coding	Annotated_mRNA	Fvb6-1	27725053	27730008	+	0.855844	0.606602	0.530914	0.303788	0.190288	0.262119	0.481624	0.827372	1.19635	0.32559	0.373246	0.273226	0.252065	0.324021	-0.376549	0.394692	0.756421	0.835115	0.664453	0.351363	0.334401	0.965077
maker-Fvb3-4-augustus-gene-54.25	protein_coding	Annotated_mRNA	Fvb3-4	5406510	5424386	+	2.64045	2.76364	2.59183	2.30249	2.12247	2.16358	2.54422	2.57836	2.54925	2.19436	2.61913	2.24875	2.19618	2.35408	-0.123967	0.46265	0.805671	2.55728	2.66531	-0.0365346	0.803603	1
maker-Fvb5-3-snap-gene-188.63	protein_coding	Annotated_mRNA	Fvb5-3	18791723	18791957	-	0	0	0	0	0	0	0	0	0	0	0	0	--	--	--	--	--	--	--	--	--	--
maker-Fvb3-4-augustus-gene-54.26	protein_coding	Annotated_mRNA	Fvb3-4	5425065	5427717	+	0.011644	0.079676	0.047994	0.024891	0.014658	0.035749	0.036869	0	0.013831	0	0	0.009068	0.0250993	0.00302267	2.82963	0.0946654	0.357036	0.0169	0.046438	-1.37432	0.300975	0.951945
maker-Fvb7-2-augustus-gene-128.44	protein_coding	Annotated_mRNA	Fvb7-2	12789781	12792590	+	0	0	0	0	0	0	0	0	0	0	0	0	--	--	--	--	--	--	--	--	--	--
maker-Fvb5-3-snap-gene-188.64	protein_coding	Annotated_mRNA	Fvb5-3	18799920	18803625	-	0	0.035592	0	0	0	0	0	0	0	0	0	0	--	--	--	--	--	0	0.011864	-4.90367	0.205189	0.878746
maker-Fvb7-2-augustus-gene-128.49	protein_coding	Annotated_mRNA	Fvb7-2	12848680	12853430	+	0	0	0	0.677629	0.962062	1.13734	0	0	0	0.053999	0	0	0.925676	0.0179997	5.56551	1.08323e-08	2.56568e-07	--	--	--	--	--
augustus_masked-Fvb1-2-processed-gene-140.2	protein_coding	Annotated_mRNA	Fvb1-2	14025347	14025550	+	0	0	0	0	0	0	0	0	0	0.09204	0	0	0	0.03068	-2.61925	0.750121	0.921468	--	--	--	--	--
augustus_masked-Fvb1-1-processed-gene-268.4	protein_coding	Annotated_mRNA	Fvb1-1	26871900	26875602	+	3.72922	3.9277	4.39654	3.4053	3.48543	3.75356	4.58444	3.50983	4.16138	2.94914	2.984	3.71591	3.5481	3.21635	0.0018407	0.996441	1	4.08522	4.01782	0.186887	0.347119	0.971754
augustus_masked-Fvb5-4-processed-gene-239.8	protein_coding	Annotated_mRNA	Fvb5-4	23945246	23945473	-	1.98007	2.92314	2.24087	15.8606	12.3559	15.2713	3.07697	1.72735	1.65265	2.06992	2.03877	2.90721	14.496	2.33863	2.57974	2.71941e-09	6.86719e-08	2.15232	2.38136	-0.126372	0.835468	1
maker-Fvb5-1-snap-gene-287.63	protein_coding	Annotated_mRNA	Fvb5-1	28759698	28761105	-	0	0	0	0	0	0	0	0	0	0	0	0	--	--	--	--	--	--	--	--	--	--
maker-Fvb6-4-snap-gene-151.40	protein_coding	Annotated_mRNA	Fvb6-4	15172077	15173303	-	0	0	0	0	0	0	0	0	0	0	0	0	--	--	--	--	--	--	--	--	--	--
maker-Fvb6-4-snap-gene-151.41	protein_coding	Annotated_mRNA	Fvb6-4	15177583	15187234	-	1.49923	1.41101	1.46073	1.08953	1.44773	1.20077	1.66676	2.02999	2.02919	1.92275	1.64505	1.90173	1.24601	1.82318	-0.577213	0.00798978	0.0589901	1.90865	1.45699	0.412789	0.0183001	0.312218
maker-Fvb2-3-snap-gene-171.46	protein_coding	Annotated_mRNA	Fvb2-3	17161203	17163812	-	0	0	0	0	0	0	0	0	0	0	0	0	--	--	--	--	--	--	--	--	--	--
augustus_masked-Fvb3-4-processed-gene-275.15	protein_coding	Annotated_mRNA	Fvb3-4	27536282	27536635	-	1.85305	1.77799	1.97192	22.6657	18.7859	20.5488	0.835964	2.09688	1.462	4.39289	3.08514	2.00197	20.6668	3.16	2.67788	3.07393e-13	1.08938e-11	1.46495	1.86765	-0.327987	0.569296	0.993331
maker-Fvb2-3-snap-gene-171.43	protein_coding	Annotated_mRNA	Fvb2-3	17178597	17179633	+	0	0	0	0	0	0	0	0	0	0	0	0	--	--	--	--	--	--	--	--	--	--
maker-Fvb5-4-augustus-gene-54.23	protein_coding	Annotated_mRNA	Fvb5-4	5392899	5396100	+	15.369	14.1822	16.952	33.9183	34.3382	30.0578	16.0662	19.4421	21.7074	53.6893	49.6964	53.9828	32.7714	52.4562	-0.703422	1.08978e-05	0.000172097	19.0719	15.5011	0.322275	0.0412568	0.481693
maker-Fvb2-3-snap-gene-171.49	protein_coding	Annotated_mRNA	Fvb2-3	17170658	17171222	-	0	0	0	0	0	0	0	0	0	0.002687	0	0	--	--	--	--	--	--	--	--	--	--
snap_masked-Fvb2-1-processed-gene-164.39	protein_coding	Annotated_mRNA	Fvb2-1	16452658	16454210	-	0.023872	0.133421	0.04423	0	0.133286	0.0713	0.186176	0.126054	0.112316	0.123204	0	0.112132	0.0681953	0.0784453	-0.237003	0.889341	0.979736	0.141515	0.0671743	1.08919	0.193569	0.865362
snap_masked-Fvb2-1-processed-gene-77.21	protein_coding	Annotated_mRNA	Fvb2-1	7717142	7719398	-	0	0	0	0	0	0	0	0	0	0	0	0	--	--	--	--	--	--	--	--	--	--
snap_masked-Fvb2-3-processed-gene-36.38	protein_coding	Annotated_mRNA	Fvb2-3	3638878	3643707	-	0	0.016995	0.012105	0	0.008091	0.011563	0	0	0	0	0	0.004019	0.00655133	0.00133967	1.79062	0.484858	0.81884	0	0.0097	-5.00665	0.0829372	0.656686
snap_masked-Fvb2-1-processed-gene-77.26	protein_coding	Annotated_mRNA	Fvb2-1	7734452	7734634	-	0	0	0	0	0	0	0	0	0	0	0	0	--	--	--	--	--	--	--	--	--	--
maker-Fvb7-1-augustus-gene-317.52	protein_coding	Annotated_mRNA	Fvb7-1	31718246	31720282	+	1.52325	1.46615	1.06371	2.3347	1.97258	1.69737	1.50856	1.63525	1.72525	1.68915	1.57601	1.5773	2.00155	1.61415	0.283013	0.373749	0.739286	1.62302	1.35104	0.287898	0.355834	0.97569
maker-Fvb7-1-augustus-gene-317.53	protein_coding	Annotated_mRNA	Fvb7-1	31738805	31744804	+	1.15985	1.16202	1.18531	0.868578	0.908462	0.919397	1.02324	1.12429	1.30072	1.13902	1.13872	1.34172	0.898812	1.20649	-0.452125	0.0860271	0.337079	1.14942	1.16906	-0.00184853	0.99722	1
augustus_masked-Fvb7-2-processed-gene-119.11	protein_coding	Annotated_mRNA	Fvb7-2	11921900	11923484	-	3.67032	3.47906	3.01565	3.33868	3.48731	3.18393	3.38501	3.01843	3.25808	2.31481	2.24871	0.906931	3.33664	1.82348	0.851744	0.0238774	0.137967	3.2205	3.38834	-0.0491495	0.845339	1
maker-Fvb7-1-augustus-gene-317.56	protein_coding	Annotated_mRNA	Fvb7-1	31767602	31771072	+	1.48882	1.59079	1.48062	2.15628	1.68798	0.854474	1.53143	1.79759	1.69786	1.24245	1.40053	1.42207	1.56624	1.35502	0.150104	0.682997	0.911693	1.67563	1.52007	0.267981	0.275176	0.934606
maker-Fvb7-1-augustus-gene-317.57	protein_coding	Annotated_mRNA	Fvb7-1	31773825	31776421	+	0.467883	0.58262	0.504405	0.508895	0.239676	0.167645	0.25219	0.401523	0.607897	0.427168	0.317136	0.142047	0.305405	0.29545	0.0326653	0.970051	1	0.420537	0.518303	-0.289609	0.53593	0.993331
snap_masked-Fvb2-1-processed-gene-164.36	protein_coding	Annotated_mRNA	Fvb2-1	16429135	16430404	-	0.335307	0.43632	0.234927	0.486062	0.289311	0.29849	0.543958	0.32078	0.304406	0.731565	0.656365	0.475106	0.357954	0.621012	-0.804068	0.173139	0.50772	0.389715	0.335518	0.253776	0.688873	0.993331
maker-Fvb6-2-augustus-gene-337.48	protein_coding	Annotated_mRNA	Fvb6-2	33706148	33707543	+	0	0	0	0	0	0	0	0	0	0	0	0	--	--	--	--	--	--	--	--	--	--
snap_masked-Fvb3-1-processed-gene-227.27	protein_coding	Annotated_mRNA	Fvb3-1	22741637	22742151	+	0.049126	0.048987	0	0	0	0	0	0	0	0	0	0	--	--	--	--	--	0	0.0327043	-3.75925	0.302769	0.952657
augustus_masked-Fvb4-2-processed-gene-16.16	protein_coding	Annotated_mRNA	Fvb4-2	1683029	1683634	-	10.2642	9.43386	10.8996	18.8763	19.1553	17.0264	9.77381	9.72563	13.6563	29.4693	32.0635	27.3725	18.3527	29.6351	-0.714635	0.00053468	0.00589597	11.0519	10.1992	0.138977	0.571589	0.993331
maker-Fvb6-1-snap-gene-288.44	protein_coding	Annotated_mRNA	Fvb6-1	28805462	28809056	+	1.61	1.41007	1.45197	1.21168	0.990404	1.11799	1.52405	1.05544	1.23064	1.39177	0.918786	1.60585	1.10669	1.30547	-0.270338	0.415187	0.771727	1.27004	1.49068	-0.20607	0.432388	0.992342
augustus_masked-Fvb4-2-processed-gene-16.15	protein_coding	Annotated_mRNA	Fvb4-2	1681352	1681972	-	78.2162	76.4596	83.0728	164.82	181.431	167.561	73.5015	92.2025	108.287	386.119	301.449	285.005	171.271	324.191	-0.945985	3.88991e-08	8.6662e-07	91.3303	79.2495	0.226937	0.179205	0.84756
maker-Fvb4-4-augustus-gene-53.56	protein_coding	Annotated_mRNA	Fvb4-4	5316939	5320077	-	0	0	0	0	0.013324	0	0	0	0	0	0	0	0.00444133	0	3.32187	0.5956	0.868789	--	--	--	--	--
augustus_masked-Fvb6-3-processed-gene-56.12	protein_coding	Annotated_mRNA	Fvb6-3	5674936	5680503	-	4.97232	4.55252	4.88128	1.67157	2.61867	2.35397	4.73839	3.32088	3.06526	0.988299	0.971163	1.07657	2.21473	1.01201	1.1004	2.14748e-05	0.000322142	3.70817	4.80204	-0.347609	0.063596	0.587014
maker-Fvb1-1-augustus-gene-210.49	protein_coding	Annotated_mRNA	Fvb1-1	21046760	21048656	-	10.5059	10.746	11.1963	9.3882	8.07982	10.0005	10.5286	12.1544	11.9184	11.1712	10.7953	11.1399	9.15618	11.0355	-0.295151	0.13155	0.435554	11.5338	10.816	0.115708	0.466962	0.993331
maker-Fvb1-1-augustus-gene-210.48	protein_coding	Annotated_mRNA	Fvb1-1	21035138	21039418	-	0.71945	1.08442	0.816941	1.45856	1.42938	1.23636	0.973023	0.766961	1.02775	1.61306	1.84661	1.40204	1.37477	1.62057	-0.26052	0.32825	0.699911	0.922577	0.873604	0.0991224	0.745359	0.993331
maker-Fvb2-3-snap-gene-39.76	protein_coding	Annotated_mRNA	Fvb2-3	3951214	3952325	+	0.030234	0	0	0	0	0	0.064976	0	0	0	0	0	--	--	--	--	--	0.0216587	0.010078	1.03469	0.820245	1
maker-Fvb2-3-snap-gene-39.77	protein_coding	Annotated_mRNA	Fvb2-3	3952686	3955149	+	1.87929	1.48407	1.64522	0.744074	1.22966	0.646069	1.71154	1.75952	1.70817	0.989758	1.65723	0.454065	0.873267	1.03368	0.0509373	0.918052	0.991203	1.72641	1.66953	-0.0511351	0.871223	1
maker-Fvb1-1-augustus-gene-210.46	protein_coding	Annotated_mRNA	Fvb1-1	21033150	21034381	-	0	0.032779	0	0	0	0	0	0	0	0.027195	0	0	0	0.009065	-3.12241	0.604626	0.868789	0	0.0109263	-3.52335	0.499618	0.993331
maker-Fvb1-1-augustus-gene-210.41	protein_coding	Annotated_mRNA	Fvb1-1	21051708	21057505	+	15.5349	15.5523	16.4507	17.8105	18.0071	18.6869	15.5577	17.8517	17.9218	24.0052	22.8065	26.0636	18.1682	24.2918	-0.446539	0.0049319	0.0396796	17.1104	15.846	0.133596	0.355123	0.97569
maker-Fvb1-1-augustus-gene-104.21	protein_coding	Annotated_mRNA	Fvb1-1	10473272	10478068	+	23.5874	22.6464	23.2946	17.5177	16.093	16.7599	24.3069	23.0924	25.4907	17.7017	18.3264	13.777	16.7902	16.6017	-0.00621638	0.970989	1	24.2967	23.1761	0.0915825	0.512721	0.993331
maker-Fvb1-1-augustus-gene-210.42	protein_coding	Annotated_mRNA	Fvb1-1	21060827	21064412	+	10.4865	9.4275	10.2854	10.4687	8.76138	9.55047	8.51364	7.98899	8.58229	10.1678	10.1675	8.43655	9.59352	9.5906	-0.0277624	0.880091	0.975756	8.36164	10.0665	-0.237066	0.116877	0.742797
augustus_masked-Fvb1-2-processed-gene-90.0	protein_coding	Annotated_mRNA	Fvb1-2	8998329	8998631	+	0	0	0	0	0	0	0	0	0	0	0	0	--	--	--	--	--	--	--	--	--	--
XLOC_023056	novel	Novel_mRNA	Fvb1-4	11254664	11260633	-	1.02982	1.00559	1.10217	3.08445	2.992	3.259	1.36799	0.971532	1.35764	1.44526	1.39353	0.887361	3.11181	1.24205	1.24432	2.01439e-07	4.09147e-06	1.23239	1.04586	0.248696	0.310671	0.954648
XLOC_023056	novel	Novel_mRNA	Fvb1-4	11254664	11260597	-	1.02982	1.00559	1.10217	3.08445	2.992	3.259	1.36799	0.971532	1.35764	1.44526	1.39353	0.887361	3.11181	1.24205	1.24432	2.01439e-07	4.09147e-06	1.23239	1.04586	0.248696	0.310671	0.954648
XLOC_023057	novel	Novel_mRNA	Fvb1-4	11261952	11268835	-	1.18311	1.0838	1.10213	1.95916	2.12843	2.13371	1.27841	1.18616	1.41403	2.10031	2.07438	2.00758	2.07377	2.06075	-0.0145306	0.944478	1	1.29287	1.12301	0.17606	0.394482	0.989844
XLOC_023057	novel	Novel_mRNA	Fvb1-4	11261583	11268835	-	1.18311	1.0838	1.10213	1.95916	2.12843	2.13371	1.27841	1.18616	1.41403	2.10031	2.07438	2.00758	2.07377	2.06075	-0.0145306	0.944478	1	1.29287	1.12301	0.17606	0.394482	0.989844
XLOC_023057	novel	Novel_mRNA	Fvb1-4	11261952	11268835	-	1.18311	1.0838	1.10213	1.95916	2.12843	2.13371	1.27841	1.18616	1.41403	2.10031	2.07438	2.00758	2.07377	2.06075	-0.0145306	0.944478	1	1.29287	1.12301	0.17606	0.394482	0.989844
XLOC_023057	novel	Novel_mRNA	Fvb1-4	11261952	11268660	-	1.18311	1.0838	1.10213	1.95916	2.12843	2.13371	1.27841	1.18616	1.41403	2.10031	2.07438	2.00758	2.07377	2.06075	-0.0145306	0.944478	1	1.29287	1.12301	0.17606	0.394482	0.989844
maker-Fvb6-1-snap-gene-121.37	protein_coding	Annotated_mRNA	Fvb6-1	12119226	12119508	+	0	0	0	0	0	0	0	0	0	0	0	0	--	--	--	--	--	--	--	--	--	--
snap_masked-Fvb3-3-processed-gene-18.51	protein_coding	Annotated_mRNA	Fvb3-3	1863294	1869653	-	6.5204	6.08662	6.52355	6.8245	6.76441	6.70991	5.79306	8.26852	8.60306	7.70564	7.76036	8.83149	6.76627	8.09916	-0.286602	0.0867778	0.338788	7.55488	6.37685	0.267539	0.127969	0.768502
augustus_masked-Fvb6-2-processed-gene-15.13	protein_coding	Annotated_mRNA	Fvb6-2	1579962	1580258	-	0	0	0	0	0	0	0	0	0	0	0	0	--	--	--	--	--	--	--	--	--	--
augustus_masked-Fvb3-2-processed-gene-78.10	protein_coding	Annotated_mRNA	Fvb3-2	7825107	7827290	-	8.42704	8.55929	8.14424	4.88767	6.27057	4.42534	8.83229	7.45046	6.84561	5.44155	5.88732	5.64783	5.19453	5.6589	-0.149091	0.521794	0.834629	7.70945	8.37686	-0.0953771	0.585367	0.993331
maker-Fvb6-1-snap-gene-121.39	protein_coding	Annotated_mRNA	Fvb6-1	12164921	12165386	+	9.26083	10.883	12.48	14.3525	12.7832	13.669	15.3593	13.4332	13.1208	15.9153	19.197	18.5998	13.6016	17.904	-0.321456	0.0606257	0.267853	13.9711	10.8746	0.48996	0.0112346	0.234887
maker-Fvb2-1-snap-gene-118.38	protein_coding	Annotated_mRNA	Fvb2-1	11822276	11825214	+	1.05795	0.725382	1.03292	1.18071	1.12264	1.07604	1.15312	0.796884	0.957268	1.16097	1.07039	1.31189	1.12647	1.18108	-0.0974051	0.778348	0.934232	0.969092	0.938752	0.0928328	0.793617	1
augustus_masked-Fvb6-3-processed-gene-54.11	protein_coding	Annotated_mRNA	Fvb6-3	5425581	5426795	-	24.8806	27.1504	24.9063	32.0865	29.9276	31.5484	29.1234	17.2621	24.1437	23.2112	25.9216	8.09653	31.1875	19.0764	0.693733	0.0261332	0.147379	23.5097	25.6458	-0.101909	0.593941	0.993331
augustus_masked-Fvb3-4-processed-gene-32.12	protein_coding	Annotated_mRNA	Fvb3-4	3286758	3288360	-	0	0	0	0	0	0	0	0	0	0	0	0	--	--	--	--	--	--	--	--	--	--
augustus_masked-Fvb3-4-processed-gene-32.11	protein_coding	Annotated_mRNA	Fvb3-4	3282394	3283255	-	0	0	0	0	0	0.063862	0	0	0	0.072427	0.042357	0.067764	0.0212873	0.0608493	-1.37278	0.481661	0.81884	--	--	--	--	--
snap_masked-Fvb4-2-processed-gene-63.29	protein_coding	Annotated_mRNA	Fvb4-2	6329514	6335307	-	4.60055	4.55297	3.91335	1.97082	2.06751	1.91603	3.79272	3.11981	3.18096	2.4788	2.44487	1.63266	1.98479	2.18544	-0.115128	0.633058	0.883611	3.3645	4.35562	-0.346337	0.0413014	0.481933
maker-Fvb7-1-augustus-gene-315.51	protein_coding	Annotated_mRNA	Fvb7-1	31547565	31549048	+	0.059102	0	0	0	0	0	0	0	0	0	0	0	--	--	--	--	--	0	0.0197007	-4.3499	0.311043	0.954648
maker-Fvb7-1-augustus-gene-315.52	protein_coding	Annotated_mRNA	Fvb7-1	31552081	31554299	+	0	0.020072	0.017069	0	0.011472	0.012244	0	0	0	0	0	0	0.00790533	0	3.86053	0.296068	0.67041	0	0.0123803	-4.25877	0.192328	0.863562
maker-Fvb5-4-snap-gene-218.38	protein_coding	Annotated_mRNA	Fvb5-4	21850610	21857151	-	0	0	0	0	0	0	0	0	0.007388	0	0	0	--	--	--	--	--	0.00246267	0	3.66959	0.478239	0.993331
maker-Fvb7-1-augustus-gene-315.55	protein_coding	Annotated_mRNA	Fvb7-1	31583765	31585277	+	0.734629	0.802497	0.530419	0	0	0	0.40452	1.12879	0.552846	0	0	0	--	--	--	--	--	0.695384	0.689182	0.0367601	0.953446	1
snap_masked-Fvb1-2-processed-gene-97.33	protein_coding	Annotated_mRNA	Fvb1-2	9773838	9775887	+	0	0	0	0	0	0	0	0	0	0	0	0	--	--	--	--	--	--	--	--	--	--
snap_masked-Fvb1-2-processed-gene-97.32	protein_coding	Annotated_mRNA	Fvb1-2	9762485	9764580	+	0	0	0	0	0	0	0	0	0.03128	0	0	0	--	--	--	--	--	0.0104267	0	3.96964	0.403316	0.989915
maker-Fvb7-1-augustus-gene-315.58	protein_coding	Novel_mRNA	Fvb7-1	31501580	31503136	+	106.563	98.3562	114.889	80.0774	74.788	85.0646	113.183	115.65	111.033	62.4666	62.9165	61.8813	79.9767	62.4215	0.347009	0.0262356	0.147764	113.289	106.603	0.11452	0.414263	0.991557
maker-Fvb7-1-augustus-gene-315.58	protein_coding	Annotated_mRNA	Fvb7-1	31502788	31505017	-	106.563	98.3562	114.889	80.0774	74.788	85.0646	113.183	115.65	111.033	62.4666	62.9165	61.8813	79.9767	62.4215	0.347009	0.0262356	0.147764	113.289	106.603	0.11452	0.414263	0.991557
maker-Fvb7-1-augustus-gene-315.59	protein_coding	Annotated_mRNA	Fvb7-1	31505499	31506856	-	2.8237	3.58548	2.4033	8.96588	7.04325	9.02564	2.27317	2.66868	2.10221	1.55287	2.59851	1.45297	8.34492	1.86812	2.13695	3.60878e-12	1.17468e-10	2.34802	2.93749	-0.299636	0.320583	0.956872
maker-Fvb5-4-snap-gene-218.36	protein_coding	Annotated_mRNA	Fvb5-4	21850039	21850464	-	0	0	0	0	0	0	0	0	0	0	0	0	--	--	--	--	--	--	--	--	--	--
augustus_masked-Fvb7-4-processed-gene-232.2	protein_coding	Annotated_mRNA	Fvb7-4	23238503	23238931	+	0.543755	0.333365	0.444361	0.711134	0.613335	0.478318	0.376793	0.277101	0.291384	0.25255	0.518575	0.323127	0.600929	0.364751	0.642196	0.418588	0.772616	0.315093	0.440494	-0.472081	0.597579	0.993331
maker-Fvb7-3-snap-gene-159.61	protein_coding	Annotated_mRNA	Fvb7-3	15983785	15985945	-	2.50739	3.06492	3.12319	1.51599	2.7698	2.81007	3.11119	3.10715	2.70112	2.55557	2.69243	2.36662	2.36529	2.53821	-0.129624	0.684251	0.912463	2.97315	2.8985	0.0592595	0.80654	1
maker-Fvb1-4-snap-gene-114.46	protein_coding	Annotated_mRNA	Fvb1-4	11388499	11389422	-	0.010756	0.102171	0.00243	0.039325	0.060759	0.332768	0	0.067173	0.055177	0	0.274745	0.05841	0.144284	0.111052	0.394382	0.795494	0.941457	0.0407833	0.0384523	0.00197912	1	1
maker-Fvb1-4-snap-gene-114.42	protein_coding	Annotated_mRNA	Fvb1-4	11449878	11455505	+	0	0.009831	0	0.010165	0	0	0.057033	0	0.019211	0	0	0	0.00338833	0	3.82103	0.406148	0.766074	0.0254147	0.003277	2.6944	0.171755	0.837152
maker-Fvb1-1-snap-gene-239.85	protein_coding	Annotated_mRNA	Fvb1-1	23982789	23987578	-	1.44674	1.51286	1.23971	1.43199	1.15223	1.08645	1.3434	1.36046	1.18674	1.32971	1.16926	1.27977	1.22356	1.25958	-0.0676154	0.808505	0.946914	1.29687	1.39977	-0.0853083	0.716048	0.993331
maker-Fvb7-2-augustus-gene-109.33	protein_coding	Annotated_mRNA	Fvb7-2	10896274	10902251	+	0.326606	0.423319	0.397761	0.112696	0.173971	0.125286	0.326429	0.262738	0.305319	0.288128	0.337949	0.245902	0.137318	0.29066	-1.09544	0.0177253	0.110821	0.298162	0.382562	-0.335696	0.343847	0.969091
maker-Fvb2-3-augustus-gene-162.24	protein_coding	Annotated_mRNA	Fvb2-3	16215357	16225167	+	3.65718	3.42791	3.20517	1.95501	2.4265	2.07186	2.67601	2.65154	3.6242	2.71384	2.25284	1.73363	2.15112	2.23344	-0.0781764	0.714018	0.921468	2.98392	3.43009	-0.17796	0.301369	0.952199
maker-Fvb7-2-augustus-gene-109.35	protein_coding	Annotated_mRNA	Fvb7-2	10933893	10934706	+	0	0	0	0	0.02214	0	0	0.028268	0.041619	0	0	0	0.00738	0	2.80213	0.742824	0.921468	0.0232957	0	3.95289	0.29305	0.947407
maker-Fvb2-3-augustus-gene-162.26	protein_coding	Annotated_mRNA	Fvb2-3	16250977	16257063	+	0.061906	0	0	0	0	0	0.045426	0	0.021211	0.003477	0	0	0	0.001159	-2.61926	0.750112	0.921468	0.0222123	0.0206353	0.0167396	1	1
maker-Fvb7-2-augustus-gene-109.37	protein_coding	Annotated_mRNA	Fvb7-2	10956882	10960938	+	4.39763	4.28791	5.21268	3.05914	3.12815	2.97356	4.34887	4.96793	4.25811	2.75923	2.76157	2.2654	3.05362	2.5954	0.210887	0.341409	0.7138	4.52497	4.63274	-0.0110649	0.950564	1
maker-Fvb7-2-augustus-gene-109.38	protein_coding	Annotated_mRNA	Fvb7-2	10942545	10947330	-	0.02788	0	0	0	0	0	0	0	0	0	0	0	--	--	--	--	--	0	0.00929333	-4.78884	0.221959	0.897391
maker-Fvb2-3-augustus-gene-162.29	protein_coding	Annotated_mRNA	Fvb2-3	16196394	16199969	-	0.159802	0.137162	0.198955	0.014239	0.08653	0.099388	0.122132	0.128242	0.336892	0.099683	0.060801	0.087014	0.066719	0.0824993	-0.316636	0.746375	0.921468	0.195755	0.165306	0.254443	0.669284	0.993331
maker-Fvb5-4-augustus-gene-56.43	protein_coding	Annotated_mRNA	Fvb5-4	5632931	5634090	+	0	0	0	0	0	0	0	0	0	0	0	0	--	--	--	--	--	--	--	--	--	--
maker-Fvb5-4-augustus-gene-56.47	protein_coding	Annotated_mRNA	Fvb5-4	5614383	5617089	-	0.048908	0.012916	0.021434	0	0.05213	0	0	0	0.023785	0	0.031186	0	0.0173767	0.0103953	0.725406	0.866201	0.970773	0.00792833	0.0277527	-1.63611	0.374487	0.980392
snap_masked-Fvb4-2-processed-gene-122.28	protein_coding	Annotated_mRNA	Fvb4-2	12271474	12272196	-	0.032259	0	0	0	0	0	0	0	0	0	0	0	--	--	--	--	--	0	0.010753	-2.55297	0.752649	0.993331
maker-Fvb6-2-snap-gene-252.77	protein_coding	Annotated_mRNA	Fvb6-2	25239246	25242567	+	20.3555	19.4894	21.2857	14.0442	13.6362	15.1475	19.7821	17.331	15.8357	14.7165	18.4467	17.7604	14.276	16.9745	-0.275191	0.107312	0.385464	17.6496	20.3769	-0.183009	0.227062	0.901021
maker-Fvb5-4-augustus-gene-56.44	protein_coding	Annotated_mRNA	Fvb5-4	5671928	5674269	+	0.893882	0.744395	0.854718	0.708246	0.647499	0.937599	0.666731	0.825835	0.637333	0.899584	1.08175	0.931981	0.764448	0.971106	-0.364553	0.349998	0.721218	0.709966	0.830998	-0.200317	0.589536	0.993331
augustus_masked-Fvb2-1-processed-gene-231.6	protein_coding	Annotated_mRNA	Fvb2-1	23164279	23164953	+	0.034794	0.172618	0.246843	0	0	0	0.094972	0.085486	0.069169	0.010024	0.114348	0.040595	0	0.054989	-4.6183	0.0913208	0.349633	0.083209	0.151418	-0.690745	0.583026	0.993331
maker-Fvb5-4-augustus-gene-56.49	protein_coding	Annotated_mRNA	Fvb5-4	5627958	5631126	-	5.08869	5.42374	4.69765	4.07737	3.98179	4.84148	5.81267	4.8522	5.59182	5.07797	4.17253	2.61213	4.30021	3.95421	0.0991036	0.703445	0.921468	5.4189	5.07003	0.119396	0.497235	0.993331
augustus_masked-Fvb2-1-processed-gene-231.3	protein_coding	Annotated_mRNA	Fvb2-1	23139222	23139812	+	0.030771	0	0	0	0	0	0	0	0	0	0	0	--	--	--	--	--	0	0.010257	-2.55297	0.752649	0.993331
snap_masked-Fvb4-2-processed-gene-122.20	protein_coding	Annotated_mRNA	Fvb4-2	12229227	12229466	+	0.294256	0.13234	0.484881	0.104578	0.222729	0.21458	0.573351	0.246265	0.268396	0.195233	0.134121	0.12305	0.180629	0.150801	0.169068	1	1	0.362671	0.303826	0.278347	0.831068	1
augustus_masked-Fvb2-1-processed-gene-231.1	protein_coding	Annotated_mRNA	Fvb2-1	23085519	23091447	-	198.793	197.626	195.776	159.514	189.332	205.383	155.722	155.661	162.854	161.995	171.066	168.005	184.743	167.022	0.119052	0.455717	0.799704	158.079	197.398	-0.297152	0.0290651	0.403082
maker-Fvb6-3-snap-gene-279.35	protein_coding	Annotated_mRNA	Fvb6-3	27981276	27984279	-	0	0	0	0	0	0	0	0	0	0	0	0	--	--	--	--	--	--	--	--	--	--
maker-Fvb6-3-snap-gene-279.34	protein_coding	Annotated_mRNA	Fvb6-3	27984524	27985144	-	0	0	0	0	0	0	0	0	0	0	0	0	--	--	--	--	--	--	--	--	--	--
maker-Fvb6-3-snap-gene-279.31	protein_coding	Annotated_mRNA	Fvb6-3	27946900	27948506	-	0	0	0	0.055571	0	0	0	0	0.028679	0	0.035652	0	0.0185237	0.011884	0.487651	0.9326	0.996849	0.00955967	0	3.66964	0.479957	0.993331
maker-Fvb6-3-snap-gene-279.33	protein_coding	Annotated_mRNA	Fvb6-3	27968613	27973382	-	0	0.080244	0.015894	0.229932	0.077538	0.19817	0	0	0.082523	0	0	0	0.168547	0	7.70379	5.22997e-06	8.73512e-05	0.0275077	0.032046	-0.241674	0.924909	1
snap_masked-Fvb7-1-processed-gene-197.31	protein_coding	Annotated_mRNA	Fvb7-1	19760836	19762035	-	0	0	0	0	0	0	0	0	0	0	0	0	--	--	--	--	--	--	--	--	--	--
maker-Fvb3-4-augustus-gene-261.62	protein_coding	Annotated_mRNA	Fvb3-4	26186210	26188454	+	9.09769	8.26584	9.57848	13.5243	9.74416	10.7027	9.40652	8.20966	7.8586	13.0013	12.9185	12.6897	11.3237	12.8698	-0.209091	0.268089	0.638944	8.49159	8.98067	-0.0558519	0.738386	0.993331
maker-Fvb3-4-augustus-gene-261.63	protein_coding	Annotated_mRNA	Fvb3-4	26099647	26104252	-	0.140676	0.147325	0.066744	1.28826	1.32603	1.27969	0.133177	0.096941	0.129528	0.121419	0.110117	0.169503	1.298	0.13368	3.23146	7.16884e-18	3.41509e-16	0.119882	0.118248	0.0480624	0.952635	1
maker-Fvb3-4-augustus-gene-261.60	protein_coding	Annotated_mRNA	Fvb3-4	26170905	26173043	+	0.89205	0.93516	1.00323	0.696406	0.374339	0.313999	1.19405	0.767746	1.1334	0.905019	0.631082	0.99355	0.461581	0.843217	-0.89153	0.0732551	0.30376	1.03173	0.94348	0.152516	0.673787	0.993331
augustus_masked-Fvb1-4-processed-gene-15.11	protein_coding	Annotated_mRNA	Fvb1-4	1554747	1556528	+	6.05661	6.71179	5.84559	6.43805	5.64225	6.08297	7.60102	3.0292	3.50764	2.564	4.02975	3.23614	6.05443	3.27663	0.863656	0.000931476	0.00961543	4.71262	6.20467	-0.370854	0.231244	0.905767
maker-Fvb3-4-augustus-gene-261.66	protein_coding	Annotated_mRNA	Fvb3-4	26139793	26147322	-	0.172551	0.126061	0.081766	0.101027	0.033342	0.099579	0.151802	0.098036	0.094829	0.049065	0.050987	0.04317	0.0779827	0.0477407	0.640929	0.373717	0.739286	0.114889	0.126793	-0.222859	0.693663	0.993331
maker-Fvb3-4-augustus-gene-261.67	protein_coding	Annotated_mRNA	Fvb3-4	26158337	26159369	-	0	0	0	0	0	0	0	0	0	0	0	0	--	--	--	--	--	--	--	--	--	--
maker-Fvb3-4-augustus-gene-261.64	protein_coding	Annotated_mRNA	Fvb3-4	26107674	26109036	-	0	0	0	0	0	0	0	0	0	0	0	0	--	--	--	--	--	--	--	--	--	--
maker-Fvb3-4-augustus-gene-261.65	protein_coding	Annotated_mRNA	Fvb3-4	26125449	26128629	-	0	0	0	0	0	0	0	0	0	0	0	0	--	--	--	--	--	--	--	--	--	--
augustus_masked-Fvb6-2-processed-gene-221.3	protein_coding	Annotated_mRNA	Fvb6-2	22112222	22113617	+	0.020514	0	0	0	0	0	0	0	0	0	0	0	--	--	--	--	--	0	0.006838	-3.05139	0.615039	0.993331
augustus_masked-Fvb6-2-processed-gene-221.2	protein_coding	Annotated_mRNA	Fvb6-2	22105645	22105971	+	0	0	0	0	0	0	0	0	0	0	0	0	--	--	--	--	--	--	--	--	--	--
snap_masked-Fvb4-4-processed-gene-247.15	protein_coding	Annotated_mRNA	Fvb4-4	24711554	24713431	-	0	0	0	0	0	0	0	0	0	0	0	0	--	--	--	--	--	--	--	--	--	--
snap_masked-Fvb4-4-processed-gene-247.12	protein_coding	Annotated_mRNA	Fvb4-4	24783459	24784051	+	0.042696	0.077818	0	0.068991	0	0.079581	0.081059	0	0.182127	0	0.041898	0.259307	0.049524	0.100402	-0.88167	0.670329	0.906	0.0877287	0.0401713	0.904282	0.66501	0.993331
maker-Fvb6-2-snap-gene-57.81	protein_coding	Annotated_mRNA	Fvb6-2	5733419	5735762	-	0	0	0	0	0	0	0	0	0	0	0	0.007271	0	0.00242367	-2.71943	0.744179	0.921468	--	--	--	--	--
maker-Fvb4-4-snap-gene-256.37	protein_coding	Annotated_mRNA	Fvb4-4	25614446	25617742	-	0	0	0	0	0	0	0	0	0	0	0	0.008102	0	0.00270067	-2.71947	0.744693	0.921468	--	--	--	--	--
snap_masked-Fvb4-2-processed-gene-56.45	protein_coding	Annotated_mRNA	Fvb4-2	5676100	5676405	-	1.68508	2.84481	2.29973	2.85162	2.37968	1.55614	2.39373	2.35349	2.02846	3.37232	2.28456	1.83155	2.26248	2.49614	-0.167816	0.780229	0.93529	2.25856	2.27654	0.00368761	1	1
maker-Fvb2-3-augustus-gene-78.47	protein_coding	Annotated_mRNA	Fvb2-3	7881820	7885775	-	11.8438	11.3289	11.7068	12.7945	12.9081	12.0865	9.47891	9.08086	10.8026	14.656	14.7643	10.6648	12.5964	13.3617	-0.107259	0.547131	0.853161	9.78746	11.6265	-0.225145	0.136835	0.78228
maker-Fvb7-3-snap-gene-64.76	protein_coding	Annotated_mRNA	Fvb7-3	6438328	6439314	-	0	0	0	0	0	0	0	0	0	0	0	0	--	--	--	--	--	--	--	--	--	--
maker-Fvb7-3-snap-gene-64.75	protein_coding	Annotated_mRNA	Fvb7-3	6439339	6439701	-	0	0	0	0	0	0	0	0	0	0	0	0	--	--	--	--	--	--	--	--	--	--
snap_masked-Fvb1-4-processed-gene-67.33	protein_coding	Annotated_mRNA	Fvb1-4	6720044	6720767	-	0	0	0	0	0	0	0	0	0	0	0	0	--	--	--	--	--	--	--	--	--	--
maker-Fvb7-3-snap-gene-64.73	protein_coding	Annotated_mRNA	Fvb7-3	6435029	6435371	-	0	0	0	0	0	0	0	0	0	0	0	0	--	--	--	--	--	--	--	--	--	--
maker-Fvb2-3-augustus-gene-78.42	protein_coding	Annotated_mRNA	Fvb2-3	7812481	7816232	-	7.07402	6.50743	6.87595	7.30925	6.70685	6.19305	8.5178	8.08424	7.99271	8.17941	9.02982	6.708	6.73638	7.97241	-0.255415	0.166856	0.4984	8.19825	6.81913	0.297574	0.0444785	0.499081
maker-Fvb7-3-snap-gene-64.71	protein_coding	Annotated_mRNA	Fvb7-3	6395823	6402472	-	0	0	0	0.017344	0.017128	0.009001	0	0	0.010427	0.011781	0	0	0.014491	0.003927	1.68565	0.319392	0.691114	0.00347567	0	3.96964	0.403381	0.989915
maker-Fvb2-3-augustus-gene-78.40	protein_coding	Annotated_mRNA	Fvb2-3	7795216	7798497	-	0	0	0	0.008216	0	0.024625	0	0.009123	0	0	0	0.026772	0.010947	0.008924	0.358118	0.934667	0.997564	0.003041	0	3.25893	0.584284	0.993331
augustus_masked-Fvb5-1-processed-gene-122.11	protein_coding	Annotated_mRNA	Fvb5-1	12250225	12251958	-	4.15713	4.2863	3.40705	0.728868	0.64622	0.606831	2.66236	3.5904	2.52524	0.521074	0.318607	0.509315	0.66064	0.449665	0.519782	0.307044	0.679844	2.926	3.95016	-0.407955	0.11027	0.729426
augustus_masked-Fvb5-1-processed-gene-122.10	protein_coding	Annotated_mRNA	Fvb5-1	12246043	12247960	-	0	0	0	0	0	0	0.159127	0	0	0	0	0	--	--	--	--	--	0.0530423	0	6.01879	0.0573974	0.563727
snap_masked-Fvb4-1-processed-gene-49.11	protein_coding	Annotated_mRNA	Fvb4-1	4953013	4956906	+	3.77384	4.23343	3.55299	3.84214	4.20269	4.32966	5.01252	4.24089	4.73653	4.45747	4.38478	2.52598	4.12483	3.78941	0.101798	0.674199	0.90832	4.66332	3.85342	0.297812	0.0924164	0.685429
snap_masked-Fvb4-1-processed-gene-49.16	protein_coding	Annotated_mRNA	Fvb4-1	4964377	4964619	-	0.281898	0.030901	0.134146	0.044626	0	0.007952	0.192894	0.11873	0	0.17542	0.064267	0.093594	0.017526	0.111094	-1.81415	0.345119	0.717482	0.103875	0.148982	-0.348574	0.9048	1
maker-Fvb7-1-snap-gene-319.64	protein_coding	Annotated_mRNA	Fvb7-1	31943747	31946500	+	0.068018	0.025523	0.062734	0.008043	0.018213	0.047922	0.031508	0.042687	0.018824	0.03154	0.06603	0.17778	0.024726	0.0917833	-1.7872	0.108439	0.388293	0.0310063	0.0520917	-0.676071	0.486585	0.993331
augustus_masked-Fvb5-3-processed-gene-88.9	protein_coding	Annotated_mRNA	Fvb5-3	8877924	8879984	-	0.056938	0.033334	0.056464	0.097593	0.09565	0.046062	0.125839	0.096496	0.067866	0.092744	0.017382	0.070376	0.0797683	0.0601673	0.342085	0.760497	0.92522	0.0967337	0.048912	0.957772	0.24666	0.914269
maker-Fvb7-1-snap-gene-319.61	protein_coding	Annotated_mRNA	Fvb7-1	31926514	31928398	+	0	0.015636	0	1.4841	1.09897	1.05616	0	0	0	0	0.101365	0.185242	1.21308	0.0955357	3.60467	1.43183e-05	0.000221965	0	0.005212	-3.14852	0.600783	0.993331
maker-Fvb5-3-snap-gene-190.52	protein_coding	Annotated_mRNA	Fvb5-3	19012586	19013040	-	0.876482	0.845562	0.672424	0.883217	1.02821	0.561041	0.863178	1.12502	1.09299	0.578095	0.731882	1.39487	0.824155	0.901617	-0.150528	0.837546	0.9591	1.02706	0.798156	0.38564	0.518296	0.993331
maker-Fvb5-3-snap-gene-190.50	protein_coding	Annotated_mRNA	Fvb5-3	18990031	18992960	-	2.98897	2.42954	2.87299	2.99733	2.8562	2.80782	2.99594	3.37327	3.13179	3.90905	2.9071	3.02318	2.88712	3.27977	-0.210274	0.387736	0.750147	3.167	2.76383	0.220843	0.291098	0.945486
maker-Fvb5-1-augustus-gene-24.35	protein_coding	Annotated_mRNA	Fvb5-1	2414296	2418747	-	1.06295	0.790915	1.03337	2.11617	1.93202	1.99766	0.844103	1.26574	1.34253	1.23594	1.33469	1.28836	2.01529	1.28633	0.622581	0.0119652	0.0813926	1.15079	0.962414	0.281896	0.321241	0.957497
maker-Fvb6-4-augustus-gene-338.37	protein_coding	Annotated_mRNA	Fvb6-4	33791729	33793847	+	0.139143	0.098653	0.104137	0.088274	0.093829	0.021073	0.173388	0.15878	0.109663	0.061747	0.023257	0.124082	0.0677253	0.0696953	-0.094782	0.967421	1	0.147277	0.113978	0.370489	0.619152	0.993331
snap_masked-Fvb4-3-processed-gene-128.28	protein_coding	Annotated_mRNA	Fvb4-3	12825521	12826170	+	0.050686	0.039835	0	1.40576	1.12773	1.65244	0	0	0	1.50724	1.04315	0.789024	1.39531	1.11314	0.295863	0.587038	0.868789	0	0.0301737	-3.75925	0.302724	0.952657
snap_masked-Fvb6-2-processed-gene-17.26	protein_coding	Annotated_mRNA	Fvb6-2	1751350	1751730	+	0.478164	0.369927	0.1771	0.129273	0.0984	0.256004	0.29807	0.768285	0.615765	0.306122	0.525993	0.267063	0.161226	0.366393	-1.14568	0.27715	0.650101	0.560707	0.34173	0.724788	0.407372	0.991424
maker-Fvb6-4-augustus-gene-338.39	protein_coding	Annotated_mRNA	Fvb6-4	33825716	33827969	+	9.87853	9.04024	12.411	52.4425	56.3354	58.2169	7.93411	11.9848	10.7703	72.9507	70.4045	76.5398	55.6649	73.2983	-0.407814	0.00859229	0.0626206	10.2297	10.4433	0.000179894	0.999954	1
maker-Fvb5-4-snap-gene-163.50	protein_coding	Annotated_mRNA	Fvb5-4	16355361	16356087	+	0.096242	0	0	0	0	0	0	0	0.006109	0	0.002728	0	--	--	--	--	--	0.00203633	0.0320807	-1.99579	0.620798	0.993331
maker-Fvb5-4-snap-gene-163.52	protein_coding	Annotated_mRNA	Fvb5-4	16304220	16308311	-	0.266191	0.298144	0.29123	0.112999	0.183648	0.061622	0.448565	0.278918	0.155271	0.084414	0.141593	0.090134	0.119423	0.10538	0.165232	0.822504	0.953302	0.294251	0.285188	0.0627173	0.913146	1
maker-Fvb5-4-snap-gene-163.55	protein_coding	Annotated_mRNA	Fvb5-4	16349828	16352304	-	0.007612	0	0	0	0	0	0	0	0	0	0	0	--	--	--	--	--	0	0.00253733	-2.55297	0.752649	0.993331
maker-Fvb5-4-snap-gene-163.56	protein_coding	Annotated_mRNA	Fvb5-4	16360133	16371411	-	4.52313	4.16766	4.15302	3.96159	3.49543	3.2406	4.5118	3.72291	3.58968	3.22424	4.02356	4.2691	3.56587	3.83897	0.0649798	0.70163	0.921453	3.94146	4.28127	-0.100634	0.523663	0.993331
snap_masked-Fvb3-2-processed-gene-202.10	protein_coding	Annotated_mRNA	Fvb3-2	20195115	20196590	-	0.77101	0.592415	0.507264	2.0353	2.0928	1.5156	0.509672	0.295068	0.382532	0.246062	0.271824	0.166207	1.88123	0.228031	2.77576	4.91477e-21	2.79397e-19	0.395757	0.623563	-0.322727	0.290723	0.945477
maker-Fvb2-2-snap-gene-49.59	protein_coding	Annotated_mRNA	Fvb2-2	4962175	4967882	+	0.264311	0.323682	0.368048	0.449473	0.107469	0.369592	0.388583	0.316742	0.309024	0.355987	0.460662	0.307694	0.308845	0.374781	-0.297626	0.569346	0.867952	0.338116	0.31868	0.111198	0.768971	0.997833
maker-Fvb1-1-augustus-gene-223.70	protein_coding	Annotated_mRNA	Fvb1-1	22309677	22311461	-	0.008339	0	0	0	0	0	0	0	0	0	0	0	--	--	--	--	--	0	0.00277967	-2.55297	0.752649	0.993331
augustus_masked-Fvb3-2-processed-gene-17.1	protein_coding	Annotated_mRNA	Fvb3-2	1696782	1697135	-	0.814107	0.810181	0.756229	25.817	22.0217	23.8828	0.417921	1.86688	1.2773	4.27642	4.68117	1.50683	23.9072	3.48814	2.75492	9.4306e-12	2.98147e-10	1.18737	0.793506	0.58804	0.414516	0.991557
snap_masked-Fvb3-2-processed-gene-202.14	protein_coding	Annotated_mRNA	Fvb3-2	20248939	20249996	+	0	0	0	0	0	0	0	0	0	0	0	0	--	--	--	--	--	--	--	--	--	--
augustus_masked-Fvb3-2-processed-gene-17.4	protein_coding	Annotated_mRNA	Fvb3-2	1723968	1725675	+	0	0	0	0	0	0	0	0	0	0.036783	0	0	0	0.012261	-3.7902	0.420085	0.772616	--	--	--	--	--
maker-Fvb2-2-snap-gene-49.51	protein_coding	Annotated_mRNA	Fvb2-2	4915349	4923262	+	1.83548	1.57981	2.13233	1.34401	1.37841	1.46514	2.24737	2.09096	2.38665	1.99767	2.13945	2.20667	1.39585	2.1146	-0.605037	0.00506046	0.0405392	2.24166	1.84921	0.2973	0.158482	0.816886
augustus_masked-Fvb3-2-processed-gene-17.8	protein_coding	Annotated_mRNA	Fvb3-2	1708745	1709089	-	0	0.067546	0	0.292521	0.494979	0.224153	0.020979	0	0	0	0.169047	0	0.337218	0.056349	2.4446	0.125944	0.424662	0.006993	0.0225153	-0.74988	1	1
maker-Fvb2-2-snap-gene-49.54	protein_coding	Annotated_mRNA	Fvb2-2	4934440	4934801	+	0.20489	0.134766	0.099216	0.077478	0.225711	0	0	0	0	0	0	0	0.101063	0	4.75003	0.122066	0.416823	0	0.146291	-5.17674	0.0253812	0.373953
maker-Fvb5-2-snap-gene-52.67	protein_coding	Annotated_mRNA	Fvb5-2	5246260	5247089	-	0	0	0	0	0	0	0	0	0	0	0	0	--	--	--	--	--	--	--	--	--	--
maker-Fvb3-1-snap-gene-115.50	protein_coding	Annotated_mRNA	Fvb3-1	11551172	11561489	+	3.00896	2.6982	3.25414	3.18314	3.38316	2.9136	3.92392	2.93464	2.36995	2.51905	4.19886	5.13826	3.15997	3.95205	-0.357778	0.145655	0.461704	3.07617	2.9871	0.0725799	0.714896	0.993331
snap_masked-Fvb3-2-processed-gene-218.24	protein_coding	Annotated_mRNA	Fvb3-2	21843876	21844099	+	0	0.105764	0.401638	0	0	0.248088	0	0	0	0	0	0.01061	0.082696	0.00353667	1.84951	0.619201	0.875556	0	0.169134	-8.2173	0.00146385	0.0604505
maker-Fvb3-1-snap-gene-115.52	protein_coding	Annotated_mRNA	Fvb3-1	11578149	11584169	+	6.12245	5.47653	6.33215	5.3946	5.66878	5.53112	5.5115	5.47454	5.2537	5.40928	5.51303	4.56188	5.5315	5.1614	0.0759817	0.658937	0.899155	5.41325	5.97704	-0.118712	0.435913	0.993331
snap_masked-Fvb3-2-processed-gene-218.22	protein_coding	Annotated_mRNA	Fvb3-2	21839652	21839912	+	0.113433	0	0	0	0	0	0	0	0	0	0	0	--	--	--	--	--	0	0.037811	-3.0513	0.6173	0.993331
snap_masked-Fvb3-2-processed-gene-218.23	protein_coding	Annotated_mRNA	Fvb3-2	21840853	21841221	+	0	0	0	0	0	0	0	0.038209	0	0	0	0	--	--	--	--	--	0.0127363	0	2.74678	0.737903	0.993331
maker-Fvb3-1-snap-gene-115.56	protein_coding	Annotated_mRNA	Fvb3-1	11528028	11529702	-	0	0	0	0	0	0	0	0	0	0	0	0	--	--	--	--	--	--	--	--	--	--
maker-Fvb5-1-augustus-gene-294.41	protein_coding	Annotated_mRNA	Fvb5-1	29451052	29453992	+	0.057809	0.025128	0	0.785501	0.49028	0.546081	0	0	0.027418	0	0.058376	0.217866	0.607287	0.0920807	3.08797	0.000484919	0.00541595	0.00913933	0.0276457	-2.23039	0.281352	0.940009
maker-Fvb5-3-snap-gene-174.74	protein_coding	Annotated_mRNA	Fvb5-3	17484069	17485006	-	0	0	0	0.067317	0	0	0	0	0	0	0	0	0.022439	0	3.82104	0.405456	0.766074	--	--	--	--	--
maker-Fvb2-4-augustus-gene-19.58	protein_coding	Annotated_mRNA	Fvb2-4	1926919	1928823	+	69.9246	54.623	68.621	83.1438	79.2344	73.643	52.0162	53.2998	41.8612	34.2767	56.9552	66.1149	78.6737	52.449	0.551544	0.0136486	0.0903118	49.0591	64.3895	-0.376216	0.019045	0.318835
snap_masked-Fvb6-3-processed-gene-30.65	protein_coding	Annotated_mRNA	Fvb6-3	3064053	3064295	-	0	0	0	0	0	0	0	0	0	0	0	0	--	--	--	--	--	--	--	--	--	--
XLOC_189579	novel	Novel_mRNA	Fvb7-3	18066084	18073650	-	5.66379	4.9041	5.38048	5.0466	5.31717	5.27745	5.35944	5.7196	5.38892	5.83989	5.57326	5.19783	5.21374	5.53699	-0.112133	0.497429	0.81884	5.48932	5.31612	0.070595	0.636458	0.993331
snap_masked-Fvb6-3-processed-gene-210.7	protein_coding	Annotated_mRNA	Fvb6-3	21027676	21029553	-	0.036145	0.01505	0	0	0	0	0	0	0	0	0	0.024347	0	0.00811567	-3.61042	0.496183	0.81884	0	0.017065	-4.55127	0.156176	0.815012
maker-Fvb7-1-snap-gene-277.76	protein_coding	Annotated_mRNA	Fvb7-1	27772368	27779455	-	2.20737	2.26191	1.86784	1.90224	1.40499	1.95284	2.2025	1.84846	2.27975	2.04929	1.92377	1.94362	1.75336	1.97222	-0.194738	0.384413	0.746977	2.11024	2.11237	0.0219241	0.907235	1
maker-Fvb1-1-snap-gene-256.61	protein_coding	Annotated_mRNA	Fvb1-1	25621974	25624355	+	1.18864	0.811139	0.578527	0.313123	0.110796	0.063157	0.568979	0.955768	0.78464	0.238288	0.292153	0.142166	0.162359	0.224202	-0.331639	0.71666	0.921468	0.769796	0.859434	-0.100773	0.840396	1
maker-Fvb1-1-snap-gene-256.68	protein_coding	Annotated_mRNA	Fvb1-1	25661443	25664736	+	0.00482	0.075213	0.128038	0.022814	0.009465	0	0.034837	0	0.062882	0.018157	0.058294	0.011593	0.0107597	0.029348	-1.2385	0.39643	0.757943	0.032573	0.069357	-1.07401	0.412036	0.991557
snap_masked-Fvb6-3-processed-gene-210.8	protein_coding	Annotated_mRNA	Fvb6-3	21040641	21041027	-	0	0	0	0	0	0	0	0	0	0	0	0	--	--	--	--	--	--	--	--	--	--
maker-Fvb6-4-snap-gene-143.27	protein_coding	Annotated_mRNA	Fvb6-4	14364077	14369663	-	3.6774	4.29369	3.81642	6.04034	5.28607	4.83605	3.21597	3.72066	3.80414	3.14879	2.93297	3.21422	5.38749	3.09866	-0.0557422	0.820591	0.952528	3.58026	3.92917	-0.138177	0.493717	0.993331
maker-Fvb7-1-augustus-gene-278.63	protein_coding	Annotated_mRNA	Fvb7-1	27800115	27801250	+	0	0.025485	0.011198	0	0	0	0	0	0	0	0	0	--	--	--	--	--	0	0.0122277	-3.80326	0.300459	0.951767
augustus_masked-Fvb5-2-processed-gene-230.5	protein_coding	Annotated_mRNA	Fvb5-2	23084261	23084873	+	0	0	0	0	0	0	0	0	0	0	0	0	--	--	--	--	--	--	--	--	--	--
maker-Fvb6-4-snap-gene-143.23	protein_coding	Annotated_mRNA	Fvb6-4	14355927	14357848	+	7.06004	5.47013	4.68034	3.55419	1.35135	3.59238	4.15507	4.67528	3.69698	1.19979	2.61412	2.73101	2.83264	2.18164	0.372069	0.292297	0.667372	4.17578	5.73684	-0.443315	0.016149	0.290867
maker-Fvb6-2-augustus-gene-242.31	protein_coding	Annotated_mRNA	Fvb6-2	24246715	24250767	+	3.40476	3.37688	3.7054	2.20945	2.27738	2.60734	3.11219	3.41186	3.18863	2.34653	3.23371	2.39335	2.36472	2.65786	-0.190511	0.427052	0.776045	3.23756	3.49568	-0.0868328	0.631819	0.993331
augustus_masked-Fvb5-2-processed-gene-230.1	protein_coding	Annotated_mRNA	Fvb5-2	23032996	23033520	+	0	0	0	0	0	0	0	0	0	0	0	0	--	--	--	--	--	--	--	--	--	--
maker-Fvb3-3-augustus-gene-127.11	protein_coding	Annotated_mRNA	Fvb3-3	12757887	12760226	+	0	0	0	0	0	0	0	0	0	0	0	0	--	--	--	--	--	--	--	--	--	--
maker-Fvb1-3-snap-gene-269.18	protein_coding	Annotated_mRNA	Fvb1-3	26897816	26898891	+	0.276336	0.297071	0.118191	0.310912	0.285272	0.258448	0.207819	0.24467	0.142982	0.132313	0.120924	0.192031	0.284877	0.148423	0.978246	0.0610803	0.269258	0.19849	0.230533	-0.150897	0.781285	0.999588
maker-Fvb1-2-augustus-gene-257.26	protein_coding	Annotated_mRNA	Fvb1-2	25736518	25739428	-	0.019689	0.147958	0.051704	0.021417	0.091722	0.051436	0.073855	0.114331	0.023564	0	0.021191	0.04854	0.0548583	0.0232437	1.14306	0.392023	0.753699	0.0705833	0.073117	-0.0378083	1	1
maker-Fvb2-1-snap-gene-96.70	protein_coding	Annotated_mRNA	Fvb2-1	9632961	9658942	-	0.25033	0.210434	0.224077	1.80983	2.16804	2.74707	0.064593	0.262286	0.171359	0.023928	0.027339	0.040614	2.24165	0.030627	6.14646	7.14265e-105	4.58672e-102	0.166079	0.22828	-0.435433	0.2735	0.934359
augustus_masked-Fvb5-1-processed-gene-19.43	protein_coding	Annotated_mRNA	Fvb5-1	1984396	1986441	-	10.5507	10.1739	11.3749	13.1809	12.2724	13.1427	10.6092	11.5609	11.6506	12.6967	10.723	9.84021	12.8654	11.0867	0.188064	0.288189	0.663062	11.2736	10.6998	0.0919293	0.548131	0.993331
augustus_masked-Fvb1-4-processed-gene-126.11	protein_coding	Annotated_mRNA	Fvb1-4	12644127	12650690	-	0.06221	0.069792	0.092251	0.01597	0.060515	0.065327	0.105709	0.090826	0.085352	0.055553	0.066737	0.099075	0.0472707	0.0737883	-0.661924	0.392074	0.753707	0.0939623	0.074751	0.347837	0.527514	0.993331
maker-Fvb2-1-augustus-gene-166.70	protein_coding	Annotated_mRNA	Fvb2-1	16634665	16641457	-	15.5542	13.7205	15.3055	14.3316	14.5584	15.1059	15.5049	16.1905	17.2195	15.4236	12.9708	13.3729	14.6653	13.9224	0.0486054	0.762794	0.926302	16.305	14.8601	0.15772	0.268408	0.934008
augustus_masked-Fvb6-4-processed-gene-327.8	protein_coding	Annotated_mRNA	Fvb6-4	32751599	32753561	+	0.395562	0.311505	0.424328	0.908472	0.764538	1.04298	0.759355	0.325918	0.257016	0.095812	0.22077	0.21735	0.90533	0.177977	2.22535	5.53681e-05	0.000767334	0.44743	0.377132	0.204637	0.724227	0.993331
snap_masked-Fvb7-1-processed-gene-193.31	protein_coding	Annotated_mRNA	Fvb7-1	19353301	19353572	-	0	0	0	0.134561	0.091223	0.139397	0	0	0	0	0	0.036245	0.121727	0.0120817	2.5977	0.219311	0.578267	--	--	--	--	--
maker-Fvb7-4-augustus-gene-102.42	protein_coding	Annotated_mRNA	Fvb7-4	10195772	10198646	-	0.052147	0.078569	0.093119	0.081341	0	0	0.053453	0.017323	0.071825	0.031331	0	0.012125	0.0271137	0.0144853	0.686172	0.775814	0.933351	0.0475337	0.0746117	-0.620186	0.482887	0.993331
maker-Fvb7-4-augustus-gene-102.43	protein_coding	Annotated_mRNA	Fvb7-4	10200744	10206223	-	0.168091	0.14582	0.111051	0.268158	0.370203	0.4306	0.103684	0.122493	0.118542	0.231124	0.195273	0.164345	0.35632	0.196914	0.830951	0.059022	0.263118	0.114906	0.141654	-0.287699	0.576705	0.993331
maker-Fvb7-4-augustus-gene-102.40	protein_coding	Annotated_mRNA	Fvb7-4	10275629	10281426	+	0	0.022536	0.079551	0.054485	0.039933	0.023174	0.134254	0.118144	0.109087	0.006412	0.074318	0.055308	0.0391973	0.045346	-0.227495	0.832353	0.95729	0.120495	0.034029	1.79914	0.0701101	0.613546
augustus_masked-Fvb6-1-processed-gene-223.9	protein_coding	Annotated_mRNA	Fvb6-1	22356521	22357753	-	0	0	0	1.04574	1.12783	0.92674	0	0.011359	0	0	0.021054	0.060226	1.03344	0.0270933	5.07609	1.77079e-09	4.56311e-08	--	--	--	--	--
maker-Fvb1-4-augustus-gene-166.18	protein_coding	Annotated_mRNA	Fvb1-4	16591597	16598217	-	0.010892	0.025415	0.008655	0.04511	0.008894	0.021993	0.005828	0	0	0	0.011745	0.016974	0.0253323	0.009573	1.31525	0.317333	0.689941	0.00194267	0.0149873	-2.76531	0.0766361	0.636284
augustus_masked-Fvb6-1-processed-gene-223.1	protein_coding	Annotated_mRNA	Fvb6-1	22302907	22303870	+	0	0	0	0	0	0	0	0	0	0.02867	0	0	0	0.00955667	-3.12244	0.603404	0.868789	--	--	--	--	--
maker-Fvb7-3-snap-gene-33.98	protein_coding	Annotated_mRNA	Fvb7-3	3343279	3343811	-	0	0	0	0	0	0	0	0	0	0	0	0	--	--	--	--	--	--	--	--	--	--
snap_masked-Fvb4-1-processed-gene-113.19	protein_coding	Annotated_mRNA	Fvb4-1	11310992	11324776	+	0.017767	0.004701	0.009199	0.032687	0.026745	0.009152	0.051534	0.010171	0.030811	0.009213	0.01882	0.019899	0.0228613	0.0159773	-0.0412026	0.97561	1	0.0308387	0.0105557	1.29452	0.116465	0.7422
maker-Fvb7-3-snap-gene-33.90	protein_coding	Annotated_mRNA	Fvb7-3	3368203	3369561	+	0	0	0	0	0	0	0	0	0	0	0	0	--	--	--	--	--	--	--	--	--	--
maker-Fvb7-3-snap-gene-33.92	protein_coding	Annotated_mRNA	Fvb7-3	3294652	3295162	-	0	0	0	0	0	0	0	0	0	0	0	0	--	--	--	--	--	--	--	--	--	--
maker-Fvb7-3-snap-gene-33.96	protein_coding	Annotated_mRNA	Fvb7-3	3342992	3343226	-	0	0	0	0	0	0	0	0	0	0	0	0	--	--	--	--	--	--	--	--	--	--
augustus_masked-Fvb6-4-processed-gene-276.1	protein_coding	Annotated_mRNA	Fvb6-4	27596367	27597353	+	0	0	0.025669	0	0	0	0	0	0	0	0	0	--	--	--	--	--	0	0.00855633	-2.60992	0.750332	0.993331
maker-Fvb3-1-augustus-gene-279.36	protein_coding	Annotated_mRNA	Fvb3-1	27946817	27949820	+	2.05394	4.22596	2.88871	2.92212	5.88181	2.09526	4.95074	6.24844	3.07292	4.53926	3.13075	2.0033	3.63306	3.22443	0.176521	0.623477	0.878357	4.75737	3.0562	0.662033	0.0185587	0.314103
maker-Fvb3-1-augustus-gene-279.35	protein_coding	Annotated_mRNA	Fvb3-1	27925489	27928361	+	0	0	0	0	0.014342	0.006741	0	0	0	0	0	0.008074	0.00702767	0.00269133	1.19956	0.727607	0.921468	--	--	--	--	--
snap_masked-Fvb1-4-processed-gene-63.37	protein_coding	Annotated_mRNA	Fvb1-4	6374822	6378872	+	0.895615	0.690313	0.857261	0.808908	1.07225	1.0591	0.69868	0.858386	0.62364	0.91216	1.06674	0.945746	0.980088	0.974882	-0.0170705	0.962254	1	0.726902	0.814396	-0.138796	0.657326	0.993331
snap_masked-Fvb1-4-processed-gene-63.31	protein_coding	Annotated_mRNA	Fvb1-4	6333225	6333434	+	0	0	0	0	0	0	0	0	0	0	0	0	--	--	--	--	--	--	--	--	--	--
snap_masked-Fvb7-3-processed-gene-231.17	protein_coding	Annotated_mRNA	Fvb7-3	23164405	23165395	+	0	0	0	0	0	0	0	0	0	0	0	0	--	--	--	--	--	--	--	--	--	--
augustus_masked-Fvb7-1-processed-gene-304.12	protein_coding	Annotated_mRNA	Fvb7-1	30457571	30458032	+	0	0	0	0	0	0	0	0	0	0	0	0	--	--	--	--	--	--	--	--	--	--
maker-Fvb1-4-augustus-gene-175.19	protein_coding	Annotated_mRNA	Fvb1-4	17503951	17505393	+	0	0	0	0	0	0	0	0	0	0	0	0	--	--	--	--	--	--	--	--	--	--
augustus_masked-Fvb7-1-processed-gene-304.16	protein_coding	Annotated_mRNA	Fvb7-1	30473450	30474223	+	0	0	0.016366	0.109033	0.225247	0.065125	0	0.070209	0	0	0.075686	0.03021	0.133135	0.0352987	1.75328	0.227809	0.59089	0.023403	0.00545533	1.80879	0.706027	0.993331
augustus_masked-Fvb7-1-processed-gene-304.19	protein_coding	Annotated_mRNA	Fvb7-1	30415376	30415840	-	0.130829	0.146261	0.053576	0.09253	0.123374	0	0	0.003213	0.096656	0	0	0.302497	0.071968	0.100832	-0.439127	0.848429	0.963306	0.0332897	0.110222	-1.13603	0.479152	0.993331
snap_masked-Fvb4-3-processed-gene-13.42	protein_coding	Annotated_mRNA	Fvb4-3	1377579	1379686	-	0	0	0	0	0	0	0	0	0	0	0	0	--	--	--	--	--	--	--	--	--	--
augustus_masked-Fvb3-4-processed-gene-89.1	protein_coding	Annotated_mRNA	Fvb3-4	8922598	8923758	+	8.3617	8.90315	7.17239	7.54817	6.56571	7.57323	7.69272	4.10765	4.57686	3.66956	4.83558	1.11571	7.22904	3.20695	1.14927	0.00462407	0.0375948	5.45907	8.14575	-0.555673	0.0384404	0.46434
maker-Fvb5-1-augustus-gene-65.62	protein_coding	Annotated_mRNA	Fvb5-1	6524626	6527343	-	0.083109	0.046085	0.023567	0	0	0.032575	0.09258	0.07765	0.080132	0.049357	0.294232	0.101619	0.0108583	0.148403	-3.07916	0.0334601	0.176572	0.083454	0.0509203	0.725496	0.410389	0.991557
maker-Fvb2-3-augustus-gene-57.68	protein_coding	Annotated_mRNA	Fvb2-3	5707296	5708837	-	0.798131	1.10324	0.940627	0.120938	0.682232	0.76522	0.597137	0.606657	0.756134	0.664184	0.643737	0.377924	0.522797	0.561948	-0.323296	0.624251	0.878759	0.653309	0.947332	-0.544214	0.102394	0.712768
maker-Fvb2-3-augustus-gene-57.69	protein_coding	Annotated_mRNA	Fvb2-3	5709266	5713725	-	1.64465	1.8707	1.77151	1.79009	1.78251	1.65878	1.7342	1.9082	1.92367	1.94314	2.3802	1.69457	1.74379	2.00597	-0.229515	0.405809	0.766074	1.85536	1.76229	0.0668783	0.783282	1
maker-Fvb2-3-augustus-gene-57.62	protein_coding	Annotated_mRNA	Fvb2-3	5736757	5741389	+	7.07436	6.91667	7.58613	6.7349	6.25698	7.27995	6.83697	7.40407	7.8327	3.77613	3.87892	3.82084	6.75728	3.8253	0.794945	8.52236e-06	0.000137147	7.35791	7.19239	0.0560695	0.714265	0.993331
maker-Fvb2-3-augustus-gene-57.63	protein_coding	Annotated_mRNA	Fvb2-3	5748531	5755775	+	5.66341	5.70669	5.45343	5.25192	5.47524	4.71221	4.56597	4.30432	4.33387	5.59638	6.11604	5.8059	5.14646	5.83944	-0.207243	0.219926	0.579123	4.40139	5.60784	-0.325731	0.0287078	0.400395
maker-Fvb2-3-augustus-gene-57.60	protein_coding	Annotated_mRNA	Fvb2-3	5729252	5732170	+	0.572333	0.420921	0.554128	0.198438	0.300868	0.177348	0.34097	0.234637	0.285154	0.514928	0.501272	0.206209	0.225551	0.40747	-0.859484	0.130198	0.43338	0.28692	0.515794	-0.815395	0.0609282	0.577634
maker-Fvb5-3-augustus-gene-51.14	protein_coding	Annotated_mRNA	Fvb5-3	5102053	5103366	+	7.05266	6.88601	6.54919	5.31232	5.9106	4.42238	8.17067	9.75147	9.63642	14.2548	13.4731	15.1466	5.2151	14.2915	-1.48097	6.42155e-11	1.89437e-09	9.18619	6.82929	0.450664	0.0225794	0.351957
maker-Fvb2-3-augustus-gene-57.64	protein_coding	Annotated_mRNA	Fvb2-3	5775545	5778495	+	6.18745	4.75755	6.46956	6.59986	6.32376	6.53636	5.18073	5.89787	6.30319	8.51705	8.68276	8.17942	6.48666	8.45974	-0.407922	0.0232467	0.135444	5.79393	5.80485	0.0212435	0.908858	1
maker-Fvb2-3-augustus-gene-57.65	protein_coding	Annotated_mRNA	Fvb2-3	5779238	5782023	+	0.146257	0.163849	0.10689	0.120198	0.067326	0.174656	0.204558	0.082267	0.046	0.155971	0.203462	0.175262	0.120727	0.178232	-0.56286	0.409324	0.768051	0.110942	0.138999	-0.286913	0.716661	0.993331
augustus_masked-Fvb3-3-processed-gene-271.4	protein_coding	Annotated_mRNA	Fvb3-3	27148724	27149023	+	0	0.086021	0	0	0	0	0	0	0	0.036932	0.08653	0	0	0.041154	-3.12439	0.503961	0.820624	0	0.0286737	-2.64113	0.747297	0.993331
augustus_masked-Fvb3-3-processed-gene-271.1	protein_coding	Annotated_mRNA	Fvb3-3	27112638	27113993	+	0	0	0	0	0	0	0	0	0	0	0	0	--	--	--	--	--	--	--	--	--	--
maker-Fvb5-1-augustus-gene-65.66	protein_coding	Annotated_mRNA	Fvb5-1	6582299	6583868	-	0.015864	0.01156	0.012064	0.028759	0	0	0	0	0.0135	0	0	0	0.00958633	0	3.52503	0.485565	0.81884	0.0045	0.0131627	-1.46156	0.459421	0.993331
maker-Fvb4-3-snap-gene-36.71	protein_coding	Annotated_mRNA	Fvb4-3	3626651	3631742	+	0	0	0.025155	0	0	0	0	0.023839	0.007072	0	0.007364	0	0	0.00245467	-3.11981	0.608786	0.868789	0.0103037	0.008385	0.289419	0.955812	1
maker-Fvb2-2-augustus-gene-75.35	protein_coding	Annotated_mRNA	Fvb2-2	7536345	7538892	+	0.024732	0.093072	0.024431	0.069574	0.058649	0.072386	0.074199	0.020259	0.027929	0.091755	0.137013	0.136303	0.0668697	0.12169	-0.86295	0.2616	0.630912	0.0407957	0.0474117	-0.217433	0.877486	1
augustus_masked-Fvb4-2-processed-gene-256.5	protein_coding	Annotated_mRNA	Fvb4-2	25649315	25655970	-	6.30216	6.73771	6.39665	4.17822	4.47301	4.34449	6.30002	6.89869	6.82974	5.82118	5.88697	6.21939	4.33191	5.97585	-0.490848	0.00369397	0.0312426	6.67615	6.47884	0.0660956	0.658137	0.993331
maker-Fvb7-3-snap-gene-154.48	protein_coding	Annotated_mRNA	Fvb7-3	15434333	15435486	+	0	0	0	0	0	0	0	0	0	0	0	0	--	--	--	--	--	--	--	--	--	--
augustus_masked-Fvb1-1-processed-gene-127.6	protein_coding	Annotated_mRNA	Fvb1-1	12785383	12786087	+	0	0.035503	0.009343	0	0	0.013466	0.034588	0	0.029403	0.119128	0.118687	0.045345	0.00448867	0.0943867	-3.64264	0.0396958	0.199844	0.0213303	0.0149487	0.481338	1	1
snap_masked-Fvb6-1-processed-gene-327.25	protein_coding	Annotated_mRNA	Fvb6-1	32719875	32721023	-	0	0	0	0	0	0	0	0	0	0	0	0	--	--	--	--	--	--	--	--	--	--
snap_masked-Fvb6-1-processed-gene-327.26	protein_coding	Annotated_mRNA	Fvb6-1	32721034	32721889	-	0	0	0	0	0	0	0	0	0	0	0	0	--	--	--	--	--	--	--	--	--	--
maker-Fvb1-3-augustus-gene-79.43	protein_coding	Annotated_mRNA	Fvb1-3	7931256	7938406	+	8.48002	8.36165	8.95786	9.00681	9.90745	9.51891	8.7567	8.38936	8.42478	9.15786	11.146	11.1576	9.47772	10.4872	-0.172062	0.299755	0.672746	8.52361	8.59984	0.0106238	0.941018	1
maker-Fvb3-1-augustus-gene-213.28	protein_coding	Annotated_mRNA	Fvb3-1	21383232	21383956	+	0	0	0	0	0	0	0	0	0	0	0	0	--	--	--	--	--	--	--	--	--	--
maker-Fvb5-1-snap-gene-105.55	protein_coding	Annotated_mRNA	Fvb5-1	10527095	10527572	-	0	0	0	0	0.03473	0	0	0	0	0	0	0.071238	0.0115767	0.023746	-0.434154	1	1	--	--	--	--	--
maker-Fvb3-4-snap-gene-138.33	protein_coding	Annotated_mRNA	Fvb3-4	13792839	13798331	+	49.6052	51.2574	48.2232	45.8224	41.527	45.8438	44.6545	49.2286	45.1224	38.5021	37.1693	36.091	44.3977	37.2542	0.22766	0.141059	0.453391	46.3352	49.6953	-0.0777609	0.575644	0.993331
maker-Fvb3-4-snap-gene-138.35	protein_coding	Annotated_mRNA	Fvb3-4	13800319	13800731	+	0.118178	0.167625	0.209802	0	0.161369	0.138712	0.283852	0	0.06849	0.142829	0	0.230851	0.100027	0.12456	-0.229164	0.939424	0.999387	0.117447	0.165202	-0.396015	0.819857	1
maker-Fvb3-4-snap-gene-138.34	protein_coding	Annotated_mRNA	Fvb3-4	13799592	13799903	+	0	0	0	0	0	0	0	0	0	0	0	0	--	--	--	--	--	--	--	--	--	--
maker-Fvb3-4-snap-gene-138.36	protein_coding	Annotated_mRNA	Fvb3-4	13805644	13815941	+	0.133825	0.20498	0.154567	5.87254	5.15667	5.68165	0.327575	0.363004	0.315289	0.33024	0.591109	0.829189	5.57029	0.583513	3.22341	8.33524e-29	6.91902e-27	0.335289	0.164457	1.04362	0.00208487	0.0770485
maker-Fvb3-4-snap-gene-138.38	protein_coding	Annotated_mRNA	Fvb3-4	13823116	13828086	-	1.18663	1.18789	1.17314	0.662863	0.615463	0.732453	1.00438	1.15172	1.27988	1.30773	0.86404	1.50188	0.67026	1.22455	-0.899561	0.00556485	0.0438907	1.14533	1.18256	-0.0248906	0.921239	1
maker-Fvb1-3-augustus-gene-253.19	protein_coding	Annotated_mRNA	Fvb1-3	25356398	25358608	-	0.023573	0.026448	0	0.026798	0	0.051402	0	0	0	0	0	0	0.0260667	0	5.29125	0.0591618	0.263577	0	0.0166737	-4.71493	0.127597	0.767567
snap_masked-Fvb2-1-processed-gene-94.13	protein_coding	Annotated_mRNA	Fvb2-1	9394520	9395895	+	0	0	0	0	0	0	0	0	0	0	0	0	--	--	--	--	--	--	--	--	--	--
maker-Fvb7-1-augustus-gene-171.29	protein_coding	Annotated_mRNA	Fvb7-1	17111021	17118292	+	0.681801	0.060157	0.569605	0.048571	0.058219	0.222135	0.472927	0.102905	0.068479	0.621731	0.520199	0.05014	0.109642	0.397357	-1.18173	0.0839393	0.332026	0.21477	0.437188	-0.60697	0.341005	0.967374
maker-Fvb2-4-augustus-gene-245.57	protein_coding	Annotated_mRNA	Fvb2-4	24529629	24531267	-	1.56701	2.17766	1.5833	24.991	23.3717	22.2411	3.47872	3.8244	2.64686	1.90039	3.4459	4.26249	23.5346	3.20293	2.84817	6.10629e-25	4.28455e-23	3.31666	1.77599	0.923228	0.00186605	0.0713461
maker-Fvb2-4-augustus-gene-245.55	protein_coding	Annotated_mRNA	Fvb2-4	24507460	24512021	-	0.787319	0.736863	0.665005	0.767774	0.738343	0.849713	0.705809	0.679068	0.756925	0.42907	0.47782	0.542116	0.785277	0.483002	0.683713	0.046975	0.225048	0.713934	0.729729	-0.031523	0.918803	1
augustus_masked-Fvb3-4-processed-gene-181.6	protein_coding	Annotated_mRNA	Fvb3-4	18130329	18131950	+	0	0	0	0	0	0	0	0	0	0	0	0	--	--	--	--	--	--	--	--	--	--
augustus_masked-Fvb3-2-processed-gene-53.10	protein_coding	Annotated_mRNA	Fvb3-2	5380619	5381326	-	0	0	0	0	0	0	0	0	0	0	0	0	--	--	--	--	--	--	--	--	--	--
maker-Fvb1-4-augustus-gene-132.42	protein_coding	Annotated_mRNA	Fvb1-4	13225079	13231774	+	42.0683	40.8604	42.0463	35.9122	37.1318	39.5325	34.602	39.0236	40.4656	36.1295	36.1223	38.534	37.5255	36.9286	-0.00293637	0.985092	1	38.0304	41.6584	-0.10269	0.465246	0.993331
maker-Fvb1-4-augustus-gene-132.41	protein_coding	Annotated_mRNA	Fvb1-4	13218664	13221630	+	0	0	0	0	0	0	0	0	0	0.009595	0	0	0	0.00319833	-3.12235	0.606505	0.868789	--	--	--	--	--
maker-Fvb1-4-augustus-gene-132.47	protein_coding	Annotated_mRNA	Fvb1-4	13236893	13238059	-	0	0	0	0	0	0	0	0	0	0	0	0	--	--	--	--	--	--	--	--	--	--
maker-Fvb1-4-augustus-gene-132.46	protein_coding	Annotated_mRNA	Fvb1-4	13233783	13235046	-	0	0	0	0	0	0	0	0	0	0	0	0	--	--	--	--	--	--	--	--	--	--
maker-Fvb2-4-augustus-gene-245.58	protein_coding	Annotated_mRNA	Fvb2-4	24580358	24587231	-	82.8811	77.0133	76.9174	91.8992	101.808	103.684	72.888	87.704	84.0003	74.7689	75.0524	72.508	99.1305	74.1098	0.393791	0.00986218	0.0698093	81.5308	78.9372	0.0703597	0.624048	0.993331
maker-Fvb1-4-augustus-gene-132.44	protein_coding	Annotated_mRNA	Fvb1-4	13259366	13261906	+	0.145614	0.159511	0.174619	0.043296	0.069005	0.114844	0.227918	0.169272	0.19409	0.121265	0.093026	0.04959	0.075715	0.0879603	-0.231055	0.803429	0.944868	0.197093	0.159915	0.295813	0.627481	0.993331
snap_masked-Fvb5-2-processed-gene-234.7	protein_coding	Annotated_mRNA	Fvb5-2	23389402	23390187	-	0.617025	1.36016	1.4854	1.17736	0.709252	1.04606	1.44056	0.399891	1.04942	0.605454	0.899601	0.351608	0.977557	0.618888	0.609262	0.190517	0.535293	0.96329	1.15419	0.330253	0.536565	0.993331
maker-Fvb1-3-snap-gene-128.65	protein_coding	Annotated_mRNA	Fvb1-3	12847998	12851165	-	0	0	0	0	0	0	0	0	0	0	0	0	--	--	--	--	--	--	--	--	--	--
maker-Fvb1-3-snap-gene-128.66	protein_coding	Annotated_mRNA	Fvb1-3	12885895	12889657	-	1.78507	1.3452	1.64615	1.05211	1.07338	0.968368	1.18927	1.44536	1.15346	1.42693	1.16883	0.976811	1.03128	1.19086	-0.215753	0.476419	0.816477	1.2627	1.59214	-0.323384	0.188148	0.858368
maker-Fvb4-1-augustus-gene-72.13	protein_coding	Annotated_mRNA	Fvb4-1	7230973	7237072	+	9.64465	9.04618	9.11703	3.50535	3.80748	3.72973	7.35713	8.13215	9.18101	4.39637	4.0528	4.8182	3.68085	4.42246	-0.292517	0.107641	0.386212	8.22343	9.26929	-0.149459	0.32292	0.958663
snap_masked-Fvb2-1-processed-gene-1.10	protein_coding	Annotated_mRNA	Fvb2-1	97071	98483	-	0.080698	0.138244	0.12851	0.049106	0.142314	0.085332	0.105945	0.127796	0.187908	0.116423	0.124847	0.08832	0.0922507	0.109863	-0.230681	0.845436	0.962106	0.14055	0.115817	0.254603	0.761809	0.99575
snap_masked-Fvb6-2-processed-gene-192.16	protein_coding	Annotated_mRNA	Fvb6-2	19188703	19189223	+	0	0	0	0	0	0	0	0	0	0	0	0	--	--	--	--	--	--	--	--	--	--
maker-Fvb2-2-augustus-gene-79.54	protein_coding	Annotated_mRNA	Fvb2-2	7962625	7963137	-	0	0	0	0	0	0	0	0	0	0	0	0	--	--	--	--	--	--	--	--	--	--
maker-Fvb1-4-augustus-gene-79.48	protein_coding	Annotated_mRNA	Fvb1-4	7913180	7916915	-	0	0	0	0	0	0	0	0	0	0	0	0.018031	0	0.00601033	-3.90982	0.420886	0.772616	--	--	--	--	--
maker-Fvb1-4-augustus-gene-79.49	protein_coding	Annotated_mRNA	Fvb1-4	7926498	7928200	-	0.794889	0.735247	1.02677	0.536135	0.498671	0.378337	0.560307	0.580876	0.366092	1.19633	0.99171	0.623274	0.471048	0.937105	-1.01012	0.0386778	0.196123	0.502425	0.852301	-0.733457	0.101158	0.709717
maker-Fvb2-2-augustus-gene-79.50	protein_coding	Annotated_mRNA	Fvb2-2	7905700	7906969	-	0	0.039068	0.026011	32.1194	18.5938	30.2921	0.039092	0.145448	0.256626	0.184821	0.214299	0.199595	27.0018	0.199572	7.02109	8.42236e-95	4.25197e-92	0.147055	0.021693	2.64618	0.0444877	0.499081
maker-Fvb2-2-augustus-gene-79.51	protein_coding	Annotated_mRNA	Fvb2-2	7908271	7910195	-	0.053592	0.05672	0.055359	11.8004	7.73841	9.38418	0.16978	0.091939	0.095485	0.12506	0.198839	0.209939	9.64099	0.177946	5.71227	2.09426e-61	5.06344e-59	0.119068	0.0552237	1.06995	0.205048	0.878746
snap_masked-Fvb1-2-processed-gene-76.34	protein_coding	Annotated_mRNA	Fvb1-2	7672797	7675713	-	0.095566	0.053861	0.175803	0.108792	0.098596	0.080488	0.164948	0.211982	0.141292	0.070472	0.131693	0.019042	0.0959587	0.0737357	0.228564	0.819159	0.951839	0.172741	0.10841	0.702527	0.312746	0.955714
snap_masked-Fvb4-1-processed-gene-88.23	protein_coding	Annotated_mRNA	Fvb4-1	8876676	8878112	+	0	0.012913	0.01763	0	0	0	0	0	0	0	0	0	--	--	--	--	--	0	0.010181	-3.50292	0.382717	0.985255
snap_masked-Fvb1-2-processed-gene-76.30	protein_coding	Annotated_mRNA	Fvb1-2	7656578	7660433	-	1.70019	1.64203	1.47438	2.84906	1.88726	3.31317	1.89482	1.97572	2.20045	3.34393	4.69068	2.24072	2.68316	3.42511	-0.354332	0.24316	0.608754	2.02366	1.60553	0.343393	0.126642	0.765394
snap_masked-Fvb4-1-processed-gene-88.27	protein_coding	Annotated_mRNA	Fvb4-1	8813035	8814401	-	0	0.06766	0	0	0	0	0	0	0	0.027246	0	0	0	0.009082	-3.12242	0.604008	0.868789	0	0.0225533	-4.46133	0.279894	0.939156
augustus_masked-Fvb3-1-processed-gene-244.0	protein_coding	Annotated_mRNA	Fvb3-1	24387558	24390086	-	1.30819	1.45322	1.40232	1.0461	0.871632	0.886302	1.39413	1.23398	1.27715	1.06687	1.18464	0.859716	0.934679	1.03708	-0.171401	0.640565	0.888235	1.30175	1.38791	-0.0682101	0.813061	1
snap_masked-Fvb6-3-processed-gene-93.22	protein_coding	Annotated_mRNA	Fvb6-3	9309213	9311820	-	1.77111	1.46464	1.59294	1.30749	1.56956	1.74975	1.08605	1.00817	2.15216	1.62504	1.39931	1.08068	1.54226	1.36834	0.174814	0.613777	0.871936	1.41546	1.60956	-0.122563	0.736029	0.993331
augustus_masked-Fvb3-4-processed-gene-202.2	protein_coding	Annotated_mRNA	Fvb3-4	20191511	20193115	+	0.477353	0.833727	0.491438	0.501283	0.567345	0.322542	0.72641	0.577937	0.601587	0.484252	0.266248	0.33431	0.463723	0.361603	0.324282	0.583492	0.868789	0.635311	0.600839	0.104298	0.840771	1
augustus_masked-Fvb3-4-processed-gene-202.5	protein_coding	Annotated_mRNA	Fvb3-4	20228231	20230324	+	0	0	0	0	0.011442	0	0.030994	0	0	0	0	0	0.003814	0	2.80222	0.743358	0.921468	0.0103313	0	4.08964	0.333924	0.964791
snap_masked-Fvb6-3-processed-gene-93.25	protein_coding	Annotated_mRNA	Fvb6-3	9347304	9347731	-	0	0	0	0	0	0	0	0	0	0	0	0	--	--	--	--	--	--	--	--	--	--
augustus_masked-Fvb3-4-processed-gene-202.7	protein_coding	Annotated_mRNA	Fvb3-4	20234989	20237813	+	0	0	0	0	0	0	0	0	0	0	0	0	--	--	--	--	--	--	--	--	--	--
snap_masked-Fvb5-2-processed-gene-30.35	protein_coding	Annotated_mRNA	Fvb5-2	3025010	3025291	-	0	0.011477	0	0	0	0.035303	0.014972	0.036642	0.010992	0	0.106782	0.11725	0.0117677	0.0746773	-2.24982	0.432245	0.779706	0.0208687	0.00382567	1.40215	0.753661	0.993414
maker-Fvb7-4-augustus-gene-225.20	protein_coding	Annotated_mRNA	Fvb7-4	22541849	22545789	-	0.436199	0.524305	0.495932	0.975608	1.27897	1.01876	0.537154	0.689995	0.88372	0.217568	0.203231	0.328954	1.09111	0.249918	2.09022	1.28959e-07	2.69221e-06	0.703623	0.485479	0.553559	0.115203	0.739251
maker-Fvb5-1-snap-gene-276.42	protein_coding	Annotated_mRNA	Fvb5-1	27626800	27627441	-	0.160922	0.093602	0.126922	0.224075	0.143524	0.130608	0.16138	0.088032	0.187637	0.199784	0.129355	0.121862	0.166069	0.150334	0.127853	0.897345	0.983547	0.145683	0.127149	0.18768	0.82542	1
augustus_masked-Fvb4-4-processed-gene-174.5	protein_coding	Annotated_mRNA	Fvb4-4	17406673	17407395	-	0	0	0	0	0	0	0	0	0	0	0	0	--	--	--	--	--	--	--	--	--	--
augustus_masked-Fvb7-3-processed-gene-139.13	protein_coding	Annotated_mRNA	Fvb7-3	13969788	13970486	-	0.835789	0.67127	0.721385	0.578635	0.722594	0.507555	0.897328	1.0594	0.93331	1.33624	1.15225	0.822569	0.602928	1.10369	-0.878293	0.137535	0.446563	0.963346	0.742815	0.391012	0.45909	0.993331
maker-Fvb6-1-snap-gene-79.72	protein_coding	Annotated_mRNA	Fvb6-1	7966911	7970536	-	0	0	0	0	0	0	0	0	0	0	0	0	--	--	--	--	--	--	--	--	--	--
maker-Fvb6-2-augustus-gene-8.33	protein_coding	Annotated_mRNA	Fvb6-2	821925	824091	+	5.67877	5.17043	5.33083	4.63928	3.79108	4.03148	4.23057	2.50519	2.20307	2.07875	5.31841	1.91173	4.15395	3.10296	0.407916	0.257753	0.626755	2.97961	5.39335	-0.829101	0.00154629	0.0628985
maker-Fvb5-2-snap-gene-50.51	protein_coding	Annotated_mRNA	Fvb5-2	4985627	4994511	+	0.01556	0.028893	0.016222	0	0	0	0.035783	0.008328	0.009324	0.0105	0.013882	0.004386	0	0.00958933	-5.79648	0.00812026	0.0597555	0.0178117	0.020225	-0.142548	0.904249	1
maker-Fvb5-2-snap-gene-50.52	protein_coding	Annotated_mRNA	Fvb5-2	5007708	5016094	+	0.02043	0.013361	0	0	0	0	0	0	0	0	0	0	--	--	--	--	--	0	0.0112637	-5.93075	0.023782	0.361275
maker-Fvb1-3-snap-gene-59.48	protein_coding	Annotated_mRNA	Fvb1-3	5917421	5919826	+	8.52009	7.77512	7.30072	9.71832	7.43495	7.29727	7.02127	7.30982	6.25284	4.84807	3.89126	4.03074	8.15018	4.25669	0.934062	2.08069e-05	0.000313001	6.86131	7.86531	-0.184409	0.296624	0.948425
maker-Fvb5-2-snap-gene-50.54	protein_coding	Annotated_mRNA	Fvb5-2	5050629	5055894	+	0	0	0.042945	0	0.279627	0	0	0	0	0	0	0	0.093209	0	4.25541	0.326188	0.698341	0	0.014315	-5.55425	0.12095	0.752247
maker-Fvb4-2-snap-gene-8.71	protein_coding	Annotated_mRNA	Fvb4-2	858993	863387	-	2.65892	2.55625	2.50568	7.65859	6.87517	6.91587	3.54111	2.79119	3.06717	1.91985	1.85244	2.13023	7.14988	1.96751	1.83365	2.92432e-20	1.59467e-18	3.13316	2.57362	0.307308	0.108221	0.725531
maker-Fvb4-1-augustus-gene-2.28	protein_coding	Annotated_mRNA	Fvb4-1	278103	280341	-	0.45474	0.209662	0.108494	0.292502	0.276128	0.285371	0.10094	0.053807	0.195999	0.056582	0.275938	0.180287	0.284667	0.170936	0.702255	0.326216	0.698341	0.116915	0.257632	-1.0899	0.159563	0.818675
maker-Fvb4-1-augustus-gene-2.27	protein_coding	Annotated_mRNA	Fvb4-1	272805	276670	-	44.0148	42.5372	47.9151	54.8762	58.3137	63.1745	51.4095	42.6369	54.8819	57.6256	58.965	59.8664	58.7881	58.819	-0.0271997	0.860132	0.968206	49.6428	44.8224	0.170412	0.25803	0.922758
maker-Fvb4-1-augustus-gene-2.26	protein_coding	Annotated_mRNA	Fvb4-1	253878	259543	-	3.72234	4.4152	3.61962	3.95606	4.1591	3.49309	3.2282	3.15656	3.9089	2.9983	3.36014	1.9236	3.86942	2.76068	0.467188	0.0419581	0.207726	3.43122	3.91905	-0.169827	0.326914	0.962633
maker-Fvb4-1-augustus-gene-2.25	protein_coding	Annotated_mRNA	Fvb4-1	208314	210392	-	1.12154	0.770053	0.930041	167.633	165.657	174.835	1.14427	1.4147	2.56865	1.88238	2.95038	3.4918	169.375	2.77485	5.90227	2.51461e-120	2.34707e-117	1.70921	0.940544	0.88131	0.0210084	0.338077
maker-Fvb4-1-augustus-gene-2.24	protein_coding	Annotated_mRNA	Fvb4-1	266299	272676	+	4.70286	4.66806	4.03618	3.96408	4.26768	4.18985	3.79657	4.795	4.54661	4.62467	4.10769	3.73862	4.14054	4.15699	-0.0434703	0.830794	0.956591	4.3794	4.46903	0.00902033	0.960558	1
maker-Fvb4-1-augustus-gene-2.21	protein_coding	Annotated_mRNA	Fvb4-1	242609	249027	+	0.636786	0.782872	0.583561	0.745858	0.751216	0.707123	0.657911	0.5951	0.54432	1.07924	1.06935	1.20794	0.734732	1.11884	-0.631347	0.0181472	0.112746	0.59911	0.66774	-0.134238	0.634146	0.993331
snap_masked-Fvb2-1-processed-gene-212.38	protein_coding	Annotated_mRNA	Fvb2-1	21288739	21289020	+	0	0	0	0	0	0	0	0	0.204721	0	0	0	--	--	--	--	--	0.0682403	0	3.66966	0.480544	0.993331
snap_masked-Fvb6-2-processed-gene-6.20	protein_coding	Annotated_mRNA	Fvb6-2	645659	649223	+	0	0	0	0	0	0	0	0	0	0	0	0	--	--	--	--	--	--	--	--	--	--
augustus_masked-Fvb3-2-processed-gene-51.10	protein_coding	Annotated_mRNA	Fvb3-2	5178105	5178800	+	0	0	0.036401	0	0	0	0	0	0	0	0	0	--	--	--	--	--	0	0.0121337	-2.60995	0.752649	0.993331
augustus_masked-Fvb3-2-processed-gene-51.11	protein_coding	Annotated_mRNA	Fvb3-2	5100628	5101556	-	0	0	0	0	0	0	0	0	0	0	0	0	--	--	--	--	--	--	--	--	--	--
augustus_masked-Fvb5-1-processed-gene-134.10	protein_coding	Annotated_mRNA	Fvb5-1	13471770	13472357	+	0	0	0	0	0	0	0	0	0	0	0	0	--	--	--	--	--	--	--	--	--	--
augustus_masked-Fvb5-1-processed-gene-134.14	protein_coding	Annotated_mRNA	Fvb5-1	13444249	13446312	-	0.117029	0.032533	0.117427	0.038133	0.140971	0.101229	0.041454	0.080297	0.025483	0.009548	0.112481	0.185553	0.0934443	0.102527	-0.167195	0.882401	0.976377	0.049078	0.0889963	-0.823765	0.390648	0.989337
maker-Fvb2-4-snap-gene-220.60	protein_coding	Annotated_mRNA	Fvb2-4	21985136	21995147	-	1.51881	1.35017	1.24052	3.25427	3.00927	2.89586	1.07704	1.2602	1.35562	2.18662	2.01768	2.27447	3.05313	2.15959	0.472544	0.00853016	0.0622243	1.23095	1.36984	-0.130599	0.498583	0.993331
maker-Fvb2-4-snap-gene-220.62	protein_coding	Annotated_mRNA	Fvb2-4	22010290	22013645	-	0	0	0	0	0	0	0	0	0	0	0	0	--	--	--	--	--	--	--	--	--	--
maker-Fvb2-4-snap-gene-220.65	protein_coding	Annotated_mRNA	Fvb2-4	22019523	22033150	-	0	0	0	0	0	0	0	0.015019	0	0	0	0.013315	0	0.00443833	-5.33734	0.15745	0.482952	0.00500633	0	5.45703	0.12006	0.749806
maker-Fvb7-4-augustus-gene-96.29	protein_coding	Annotated_mRNA	Fvb7-4	9664339	9667367	+	0.302168	0.192984	0.13436	0.486726	0.468489	0.555538	0.085869	0.245922	0.179127	0.043394	0.038207	0.019032	0.503584	0.0335443	3.77369	1.01859e-09	2.69131e-08	0.170306	0.209837	-0.264155	0.684194	0.993331
maker-Fvb1-4-augustus-gene-36.49	protein_coding	Annotated_mRNA	Fvb1-4	3640711	3641344	+	0	0	0	0	0	0	0	0	0	0	0	0	--	--	--	--	--	--	--	--	--	--
maker-Fvb1-4-augustus-gene-36.48	protein_coding	Annotated_mRNA	Fvb1-4	3607543	3611452	+	1.88397	2.23124	1.89465	4.11969	3.66125	2.91053	2.06359	1.86655	1.78469	2.00969	2.08064	1.06946	3.56382	1.71993	1.02963	0.000608565	0.00662725	1.90494	2.00328	-0.0540122	0.822448	1
maker-Fvb3-1-augustus-gene-121.35	protein_coding	Annotated_mRNA	Fvb3-1	12168595	12171236	+	6.50832	7.5939	7.52585	8.84871	6.99721	8.31864	10.9613	7.74178	8.10196	6.11634	7.63197	4.98153	8.05485	6.24328	0.347008	0.108854	0.389207	8.93501	7.20935	0.332062	0.0734029	0.624995
snap_masked-Fvb4-2-processed-gene-59.33	protein_coding	Annotated_mRNA	Fvb4-2	5977961	5978326	-	0	0	0	0	0	0	0	0	0	0	0	0	--	--	--	--	--	--	--	--	--	--
augustus_masked-Fvb3-3-processed-gene-293.6	protein_coding	Annotated_mRNA	Fvb3-3	29354711	29355001	-	4.79	5.79727	4.93101	3.3365	4.88294	2.62293	4.82475	3.68209	4.39863	6.93739	4.14938	3.45768	3.61412	4.84815	-0.449921	0.380422	0.742997	4.30183	5.17276	-0.2366	0.564208	0.993331
maker-Fvb3-1-augustus-gene-121.33	protein_coding	Annotated_mRNA	Fvb3-1	12149180	12156587	+	1.11113	1.31207	1.28938	0.993381	1.03387	0.839166	1.11295	1.22079	0.941318	0.786982	1.36574	1.47672	0.955472	1.20982	-0.36707	0.209171	0.562694	1.09168	1.23753	-0.15782	0.470749	0.993331
snap_masked-Fvb4-3-processed-gene-38.23	protein_coding	Annotated_mRNA	Fvb4-3	3829680	3831067	+	0	0	0.037533	0	0	0	0	0	0	0	0	0	--	--	--	--	--	0	0.012511	-3.7833	0.426042	0.991557
snap_masked-Fvb4-3-processed-gene-38.22	protein_coding	Annotated_mRNA	Fvb4-3	3816331	3817837	+	0	0	0	0	0	0	0	0	0	0	0	0	--	--	--	--	--	--	--	--	--	--
snap_masked-Fvb3-3-processed-gene-292.33	protein_coding	Annotated_mRNA	Fvb3-3	29262037	29262438	+	4.94978	4.98186	3.39866	0.104638	0	0	3.60507	2.92352	1.88621	0	0.10418	0.126783	0.0348793	0.0769877	-0.959869	0.740039	0.921468	2.80493	4.44344	-0.633794	0.141412	0.791372
maker-Fvb5-2-augustus-gene-93.28	protein_coding	Annotated_mRNA	Fvb5-2	9308687	9311511	-	1.09165	0.761682	1.06289	1.09572	0.938424	0.747372	1.00879	0.953347	1.00993	1.02053	1.17287	0.75488	0.927173	0.98276	-0.169669	0.653054	0.895825	0.990688	0.972072	0.0208072	0.953626	1
maker-Fvb5-2-augustus-gene-93.29	protein_coding	Annotated_mRNA	Fvb5-2	9317304	9318698	-	0.562572	0.126709	0.272934	0.502508	0.429224	0.357377	0.625271	0.608497	0.482125	0.50393	0.361359	0.221804	0.429703	0.362364	0.219943	0.719426	0.921468	0.571964	0.320738	0.8665	0.168252	0.832053
snap_masked-Fvb3-3-processed-gene-292.35	protein_coding	Annotated_mRNA	Fvb3-3	29269004	29269918	+	0	0	0	0	0	0	0	0	0	0	0	0	--	--	--	--	--	--	--	--	--	--
maker-Fvb7-2-augustus-gene-250.73	protein_coding	Annotated_mRNA	Fvb7-2	25035530	25037883	-	0.016849	0	0.02558	0.018069	0	0	0.035605	0	0	0.017416	0	0	0.006023	0.00580533	0.0301156	1	1	0.0118683	0.014143	-0.250308	1	1
maker-Fvb5-2-augustus-gene-93.25	protein_coding	Annotated_mRNA	Fvb5-2	9322517	9325700	+	0.984445	1.0249	0.625942	0.626242	0.651654	0.683078	0.954572	1.00625	0.751516	0.620791	0.61714	0.355785	0.653658	0.531239	0.277034	0.503214	0.820012	0.904114	0.87843	0.0666799	0.847372	1
maker-Fvb7-2-augustus-gene-250.71	protein_coding	Annotated_mRNA	Fvb7-2	25024236	25028756	-	13.9846	13.7864	13.614	17.5391	15.232	14.0052	12.7022	12.7065	14.4073	13.6282	15.047	11.9022	15.5921	13.5258	0.182576	0.289123	0.664221	13.272	13.795	-0.0326846	0.821176	1
maker-Fvb5-2-augustus-gene-93.27	protein_coding	Annotated_mRNA	Fvb5-2	9292938	9296874	-	16.0939	16.197	16.6662	17.8217	20.6188	21.022	16.3123	17.1468	14.1181	22.5672	25.5081	20.8065	19.8208	22.9606	-0.236292	0.150142	0.470296	15.8591	16.319	-0.0175324	0.906585	1
maker-Fvb7-2-augustus-gene-250.76	protein_coding	Annotated_mRNA	Fvb7-2	25078622	25080558	-	614.464	601.058	640.718	299.535	277.068	315.148	133.083	144.398	147.175	116.013	120.431	101.451	297.25	112.631	1.37607	5.68283e-18	2.72172e-16	141.552	618.747	-2.10479	2.04557e-48	7.93643e-45
maker-Fvb7-2-augustus-gene-250.75	protein_coding	Annotated_mRNA	Fvb7-2	25069556	25072741	-	5.79275	6.18086	6.56112	7.6685	6.52559	6.12347	7.37378	7.98353	8.44	6.8766	7.32246	8.18733	6.77252	7.46213	-0.166215	0.389707	0.751768	7.93244	6.17824	0.383032	0.0156668	0.286396
maker-Fvb7-2-augustus-gene-250.74	protein_coding	Annotated_mRNA	Fvb7-2	25063672	25065382	-	1985.75	2043.59	2112.71	1469.24	1542.84	1441.08	2510.11	3032.94	3291.06	2203.2	1983.56	1909.05	1484.39	2031.94	-0.478453	0.00186628	0.0175038	2944.7	2047.35	0.546749	0.000275109	0.0174842
maker-Fvb5-1-augustus-gene-222.36	protein_coding	Annotated_mRNA	Fvb5-1	22224288	22230818	+	2.73774	2.5521	2.70855	2.87458	2.68305	2.6502	2.60561	2.90418	2.28686	2.42207	1.78999	1.72002	2.73594	1.97736	0.44321	0.0426402	0.210151	2.59888	2.66613	-0.0125291	0.94374	1
snap_masked-Fvb1-4-processed-gene-163.17	protein_coding	Annotated_mRNA	Fvb1-4	16308285	16319693	-	7.42155	6.37623	7.27956	4.33859	5.14436	4.89258	6.64492	7.40588	7.66142	4.92077	4.82173	6.10544	4.79185	5.28265	-0.169573	0.342085	0.714599	7.23741	7.02578	0.0668789	0.646962	0.993331
snap_masked-Fvb6-2-processed-gene-316.20	protein_coding	Annotated_mRNA	Fvb6-2	31608300	31611082	+	1.03956	1.50159	1.08595	1.3437	1.25245	0.788335	1.2496	1.25862	0.949447	1.25871	1.26258	2.23796	1.12816	1.58642	-0.760695	0.0531422	0.245283	1.15256	1.20903	-0.14292	0.657622	0.993331
maker-Fvb1-3-augustus-gene-90.41	protein_coding	Annotated_mRNA	Fvb1-3	9027860	9029480	-	0.181668	0.054935	0.017917	0.355312	0.334919	0.316083	0.098291	0.161153	0.082102	0.017944	0	0.096894	0.335438	0.0382793	2.96025	0.00613292	0.0475092	0.113849	0.08484	0.443959	0.663726	0.993331
snap_masked-Fvb4-3-processed-gene-91.44	protein_coding	Annotated_mRNA	Fvb4-3	9184827	9186072	-	359.036	346.087	395.563	582.368	657.659	648.199	519.549	559.373	600.756	749.01	754.306	739	629.409	747.438	-0.273964	0.070891	0.297005	559.893	366.896	0.632786	1.14429e-05	0.00132999
maker-Fvb5-3-augustus-gene-131.25	protein_coding	Annotated_mRNA	Fvb5-3	13083921	13089827	+	18.4689	17.7111	15.3608	4.71855	5.44497	5.4855	12.7284	13.7209	12.5085	7.49889	8.14494	6.72973	5.21634	7.45785	-0.539826	0.00178972	0.0169112	12.9859	17.1803	-0.37965	0.00962108	0.214646
maker-Fvb6-1-augustus-gene-185.37	protein_coding	Annotated_mRNA	Fvb6-1	18523463	18526732	+	0	0	0	0	0	0	0.02695	0	0	0.025538	0	0	0	0.00851267	-4.24467	0.313024	0.686182	0.00898333	0	4.29914	0.285661	0.940677
maker-Fvb6-3-augustus-gene-127.29	protein_coding	Annotated_mRNA	Fvb6-3	12748949	12757142	-	1.39985	1.48714	1.88217	1.75434	1.74757	1.86158	1.74387	1.6908	1.5792	1.69158	2.03337	2.3875	1.78783	2.03748	-0.216193	0.316718	0.689342	1.67129	1.58972	0.0951032	0.629652	0.993331
maker-Fvb5-3-augustus-gene-131.26	protein_coding	Annotated_mRNA	Fvb5-3	13102003	13108619	+	56.1243	54.7072	56.3289	46.037	54.422	52.8049	51.8972	55.3411	56.1487	69.6327	68.2588	60.4591	51.088	66.1169	-0.397076	0.0119231	0.0811724	54.4624	55.7202	-0.00960995	0.944259	1
maker-Fvb5-3-augustus-gene-131.28	protein_coding	Annotated_mRNA	Fvb5-3	13116024	13116480	+	0	0	0	0	0.082741	0.078823	0	0	0	0.041297	0	0	0.0538547	0.0137657	1.50429	0.625112	0.879205	--	--	--	--	--
maker-Fvb6-3-augustus-gene-127.25	protein_coding	Annotated_mRNA	Fvb6-3	12708100	12713960	+	1.25754	1.21127	1.31394	0.179909	0.074483	0.223933	1.15375	1.37906	1.13133	0.569011	0.900653	0.65332	0.159442	0.707661	-2.15098	3.03008e-06	5.2521e-05	1.22138	1.26092	-0.0210713	0.926928	1
maker-Fvb6-1-augustus-gene-185.39	protein_coding	Annotated_mRNA	Fvb6-1	18566292	18567674	+	0	0	0	0.041446	0.024407	0.059724	0	0	0	0	0	0.021644	0.041859	0.00721467	2.13897	0.214882	0.571246	--	--	--	--	--
maker-Fvb6-4-augustus-gene-248.21	protein_coding	Annotated_mRNA	Fvb6-4	24807653	24810198	+	2.02689	1.73079	1.1226	0.948243	2.28734	1.51641	2.37154	2.25715	1.68077	3.57988	3.93436	3.47181	1.584	3.66202	-1.23592	0.000164832	0.00206606	2.10316	1.62676	0.396745	0.184391	0.854821
maker-Fvb4-3-snap-gene-65.59	protein_coding	Annotated_mRNA	Fvb4-3	6560036	6562663	-	4.46524	5.23943	4.59806	4.87837	4.74884	4.7174	4.58478	3.19294	3.81298	4.6245	4.89039	1.98288	4.78154	3.83259	0.301379	0.322161	0.693816	3.86357	4.76758	-0.280372	0.184951	0.855758
maker-Fvb7-1-snap-gene-40.39	protein_coding	Annotated_mRNA	Fvb7-1	3990752	3997639	-	2.42545	2.10802	2.22955	1.83488	2.0316	2.00732	2.01549	2.01618	2.13804	2.48249	2.59677	2.76072	1.95793	2.61332	-0.435956	0.0519867	0.241583	2.05657	2.25434	-0.102505	0.606863	0.993331
maker-Fvb7-1-snap-gene-40.38	protein_coding	Annotated_mRNA	Fvb7-1	4086581	4089023	+	0.60313	0.592823	0.477821	0.293308	0.358973	0.57523	0.687789	0.294002	0.424241	0.22149	0.426992	0.228479	0.40917	0.29232	0.461031	0.41749	0.772616	0.468677	0.557925	-0.223226	0.628134	0.993331
maker-Fvb5-1-snap-gene-128.52	protein_coding	Annotated_mRNA	Fvb5-1	12843046	12847913	-	1.98069	2.26201	2.21126	3.59389	3.39989	3.09824	3.10949	2.67498	2.50816	3.25899	3.01061	1.99879	3.36401	2.75613	0.288911	0.220965	0.580226	2.76421	2.15132	0.368385	0.0627519	0.583984
maker-Fvb7-1-snap-gene-40.33	protein_coding	Annotated_mRNA	Fvb7-1	4043936	4046492	+	4.55691	4.13711	4.63247	3.61423	3.7556	3.83133	4.4437	5.04322	4.89803	4.46984	3.78199	4.33351	3.73372	4.19512	-0.231554	0.214215	0.570315	4.79498	4.44216	0.153529	0.304201	0.952692
maker-Fvb7-1-snap-gene-40.31	protein_coding	Annotated_mRNA	Fvb7-1	4035985	4038458	+	0.970275	1.1945	0.861288	0.639132	0.830725	0.8702	1.08793	0.974377	1.08723	0.549201	0.857896	0.612771	0.780019	0.673289	0.185708	0.652715	0.895599	1.04984	1.00869	0.0780784	0.809276	1
augustus_masked-Fvb6-1-processed-gene-36.8	protein_coding	Annotated_mRNA	Fvb6-1	3672822	3673319	+	0	0	0	0	0	0	0	0	0	0.004246	0	0.108579	0	0.0376083	-3.88274	0.315699	0.688106	--	--	--	--	--
maker-Fvb3-4-augustus-gene-136.27	protein_coding	Annotated_mRNA	Fvb3-4	13611688	13619014	+	7.94987	8.0837	7.88415	5.99299	6.90391	6.95506	7.68544	7.96625	7.72058	8.18591	7.84993	6.30854	6.61732	7.44813	-0.194824	0.261518	0.630866	7.79076	7.97257	-0.0100559	0.944238	1
maker-Fvb4-3-snap-gene-65.54	protein_coding	Annotated_mRNA	Fvb4-3	6501982	6504361	-	0.707775	0.877276	0.657489	0.45236	0.699015	0.701804	0.849808	0.619136	0.559607	1.05099	1.01974	0.621261	0.617726	0.897331	-0.55671	0.196133	0.544404	0.676184	0.747513	-0.11865	0.76624	0.997092
maker-Fvb7-3-augustus-gene-118.35	protein_coding	Annotated_mRNA	Fvb7-3	11881793	11888557	+	2.25056	2.05336	2.03305	1.74807	2.02854	2.00038	1.8583	1.68494	1.99471	1.67154	1.93249	1.3771	1.92566	1.66038	0.19096	0.398825	0.76017	1.84598	2.11232	-0.170474	0.353096	0.97569
maker-Fvb7-3-augustus-gene-118.37	protein_coding	Annotated_mRNA	Fvb7-3	11834338	11837607	-	0	0	0	0	0	0	0	0	0	0	0	0	--	--	--	--	--	--	--	--	--	--
maker-Fvb7-3-augustus-gene-118.31	protein_coding	Annotated_mRNA	Fvb7-3	11854075	11855893	+	0	0	0.016823	0	0	0	0	0	0.019296	0	0	0	--	--	--	--	--	0.006432	0.00560767	0.175698	1	1
maker-Fvb4-2-augustus-gene-45.52	protein_coding	Annotated_mRNA	Fvb4-2	4552273	4556044	-	3.88876	3.87069	4.47126	3.86575	3.78015	3.52778	4.03332	4.83035	4.71977	3.57174	3.23992	4.33345	3.72456	3.71504	-0.0250626	0.910261	0.988162	4.52781	4.07691	0.173592	0.328609	0.96332
snap_masked-Fvb7-4-processed-gene-6.30	protein_coding	Annotated_mRNA	Fvb7-4	632341	634086	+	0	0.146928	0.064397	0.062031	0.339577	0.41513	0.138855	0	0.055761	0.205108	0.198589	0.131761	0.272246	0.178486	0.579729	0.471604	0.812963	0.064872	0.0704417	-0.0855243	1	1
maker-Fvb5-3-snap-gene-214.68	protein_coding	Annotated_mRNA	Fvb5-3	21433585	21444641	+	0.013204	0.028555	0.013968	0.016866	0.026896	0	0.008064	0.031364	0.012643	0.059455	0.02911	0	0.0145873	0.0295217	-0.971953	0.521611	0.834508	0.017357	0.0185757	-0.0979508	0.942496	1
maker-Fvb2-1-snap-gene-133.41	protein_coding	Annotated_mRNA	Fvb2-1	13339335	13345702	+	1.85389	1.6374	1.53076	1.83276	1.36858	1.35073	2.31396	1.82954	2.00522	1.59374	1.80663	2.28886	1.51736	1.89641	-0.330231	0.164011	0.49336	2.04957	1.67402	0.34226	0.0781785	0.64158
maker-Fvb2-1-snap-gene-133.40	protein_coding	Annotated_mRNA	Fvb2-1	13347555	13350901	+	8.17309	8.06883	9.42733	6.68726	7.74784	8.0496	8.39074	10.045	9.49107	9.52162	9.31933	9.2054	7.4949	9.34878	-0.345109	0.0470744	0.22539	9.30894	8.55641	0.144348	0.356149	0.97569
maker-Fvb2-1-snap-gene-133.42	protein_coding	Annotated_mRNA	Fvb2-1	13346520	13346812	+	0	0	0	0	0	0	0	0	0	0	0	0	--	--	--	--	--	--	--	--	--	--
augustus_masked-Fvb1-3-processed-gene-211.7	protein_coding	Annotated_mRNA	Fvb1-3	21174707	21174997	-	8.26279	8.65668	9.33124	107.462	87.6336	78.1058	13.8858	14.3097	11.3495	115.037	115.487	84.7182	91.0671	105.081	-0.228249	0.251843	0.619614	13.1817	8.75024	0.616068	0.0392561	0.468904
augustus_masked-Fvb1-3-processed-gene-211.4	protein_coding	Annotated_mRNA	Fvb1-3	21148751	21150391	-	0.078791	0.143243	0.064456	0.079671	0.063957	0.052987	0.063009	0.153854	0.171358	0.061281	0.171953	0.080485	0.0655383	0.104573	-0.686396	0.477743	0.817972	0.129407	0.0954967	0.428896	0.630724	0.993331
augustus_masked-Fvb5-1-processed-gene-130.16	protein_coding	Annotated_mRNA	Fvb5-1	13073169	13073849	-	0	0	0	0	0	0	0	0	0	0	0	0	--	--	--	--	--	--	--	--	--	--
maker-Fvb2-1-snap-gene-133.48	protein_coding	Annotated_mRNA	Fvb2-1	13325701	13335770	-	5.08787	4.58608	4.54497	7.89059	7.711	7.60025	4.05541	4.94505	5.47525	6.68823	6.47929	7.3879	7.73395	6.85181	0.147414	0.36333	0.729029	4.82524	4.73964	0.0493433	0.759512	0.994951
maker-Fvb6-1-snap-gene-27.81	protein_coding	Annotated_mRNA	Fvb6-1	2759316	2760565	-	0	0	0	0	0	0	0	0	0	0	0	0	--	--	--	--	--	--	--	--	--	--
snap_masked-Fvb2-3-processed-gene-136.28	protein_coding	Annotated_mRNA	Fvb2-3	13622846	13623532	-	0.238593	0.089826	0.193704	0.931315	0.369032	0.425745	0.277975	0.214467	0.20085	0.269306	0.050885	0.088281	0.575364	0.136157	1.97456	0.0324052	0.172697	0.231097	0.174041	0.417699	0.64094	0.993331
maker-Fvb2-3-augustus-gene-68.60	protein_coding	Annotated_mRNA	Fvb2-3	6850605	6852486	-	0	0	0	0	0	0	0	0	0	0	0	0	--	--	--	--	--	--	--	--	--	--
maker-Fvb7-4-augustus-gene-227.36	protein_coding	Annotated_mRNA	Fvb7-4	22737113	22740673	-	0.27737	0.232724	0.152512	0.234099	0.128665	0.196047	0.193686	0.27341	0.157114	0.22239	0.259512	0.244092	0.18627	0.241998	-0.398677	0.462115	0.805341	0.20807	0.220869	-0.0481498	0.949177	1
maker-Fvb2-3-augustus-gene-68.62	protein_coding	Annotated_mRNA	Fvb2-3	6876196	6879900	-	74.1561	75.1646	74.153	75.5402	79.629	72.4022	67.4059	84.2654	88.7717	106.205	96.9604	104.849	75.8571	102.672	-0.463397	0.00292898	0.0257231	80.1476	74.4912	0.128225	0.394091	0.989604
maker-Fvb7-2-snap-gene-279.58	protein_coding	Annotated_mRNA	Fvb7-2	27907910	27911353	-	0	0	0	0	0	0	0	0	0	0	0	0	--	--	--	--	--	--	--	--	--	--
maker-Fvb6-4-augustus-gene-319.42	protein_coding	Annotated_mRNA	Fvb6-4	31968033	31975086	+	1.97107	1.84073	2.18037	5.00564	5.19388	5.32656	1.78025	2.27142	2.36356	2.99827	3.15326	3.19563	5.17536	3.11572	0.70588	3.19467e-05	0.000463383	2.13841	1.99739	0.12137	0.523202	0.993331
maker-Fvb3-1-snap-gene-4.23	protein_coding	Annotated_mRNA	Fvb3-1	450195	450718	-	0	0	0	0.060066	0	0	0	0	0	0	0	0	0.020022	0	3.15199	0.593501	0.868789	--	--	--	--	--
maker-Fvb3-1-snap-gene-4.22	protein_coding	Annotated_mRNA	Fvb3-1	408364	410169	-	0.310642	0.367724	0.349692	0.60444	0.656963	0.481267	0.566034	0.792827	0.614954	0.179727	0.182708	0.255576	0.58089	0.206004	1.44784	0.010294	0.0722228	0.657938	0.342686	0.964066	0.0379076	0.462407
maker-Fvb3-4-augustus-gene-143.26	protein_coding	Annotated_mRNA	Fvb3-4	14342203	14344785	+	0.059751	0.061471	0.035947	0	0	0.045348	0.077781	0.070239	0.077142	0	0.025994	0	0.015116	0.00866467	0.665986	0.888673	0.979424	0.075054	0.0523897	0.485724	0.560928	0.993331
maker-Fvb3-1-snap-gene-4.20	protein_coding	Annotated_mRNA	Fvb3-1	453706	454824	+	0.084897	0	0	0	0	0.065379	0.071987	0.061737	0.055776	0.10905	0.050055	0.221675	0.021793	0.126927	-2.51348	0.122743	0.418068	0.0631667	0.028299	1.24624	0.446876	0.993331
maker-Fvb5-1-augustus-gene-271.34	protein_coding	Annotated_mRNA	Fvb5-1	27136706	27139996	+	11.8406	10.6762	11.0052	8.86304	8.29435	8.98338	10.3307	10.7848	9.92999	6.91692	8.41498	6.82887	8.71359	7.38692	0.265738	0.170833	0.504257	10.3485	11.174	-0.133641	0.378934	0.983407
maker-Fvb7-2-snap-gene-279.55	protein_coding	Annotated_mRNA	Fvb7-2	27966689	27970947	+	0	0	0	0.017776	0	0.017191	0	0	0	0	0	0	0.0116557	0	4.99117	0.0869549	0.339191	--	--	--	--	--
maker-Fvb5-2-snap-gene-177.40	protein_coding	Annotated_mRNA	Fvb5-2	17686377	17693096	+	2.27078	2.45336	2.38376	0.371291	2.14206	1.87922	2.55567	2.02062	0.340323	1.55308	2.08412	1.78097	1.46419	1.80606	-0.339591	0.499276	0.81884	1.63887	2.3693	-0.488019	0.331778	0.964791
augustus_masked-Fvb3-3-processed-gene-83.9	protein_coding	Annotated_mRNA	Fvb3-3	8347072	8360868	-	2.95351	2.85562	3.62468	1.5771	1.49514	1.85486	2.92523	3.13302	3.11285	1.94917	1.85725	1.55122	1.64237	1.78588	-0.145118	0.442497	0.787184	3.05703	3.1446	-0.0177915	0.911708	1
maker-Fvb7-2-augustus-gene-20.33	protein_coding	Annotated_mRNA	Fvb7-2	2069885	2070248	-	0.021746	0	0	0.04409	0	0	0	0.119047	0.166083	0	0.137727	0	0.0146967	0.045909	-0.843356	0.878537	0.975514	0.0950433	0.00724867	2.96184	0.233867	0.909049
maker-Fvb7-2-augustus-gene-20.32	protein_coding	Annotated_mRNA	Fvb7-2	2063238	2069082	-	0.023382	0.017947	0	0.028631	0	0.019671	0.010153	0.032383	0.011224	0.088298	0.070896	0.160674	0.0161007	0.106623	-2.66028	0.00715176	0.0538024	0.01792	0.0137763	0.361076	0.838348	1
augustus_masked-Fvb3-3-processed-gene-83.3	protein_coding	Annotated_mRNA	Fvb3-3	8367917	8368600	+	6.03824	6.17015	5.61758	67.9512	60.7794	63.9749	6.63156	7.09511	7.20963	7.12252	8.47443	10.2368	64.2352	8.61124	2.87033	2.99613e-42	4.09012e-40	6.97877	5.94199	0.255168	0.322724	0.958658
augustus_masked-Fvb3-3-processed-gene-83.4	protein_coding	Annotated_mRNA	Fvb3-3	8303381	8304004	-	0.070441	0.303187	0.073893	43.8454	38.9061	53.715	0.911215	1.34235	0.296881	0.211512	0.917856	0.509607	45.4888	0.546325	6.31107	4.22118e-61	1.01145e-58	0.850149	0.149174	2.44647	0.00762918	0.186218
augustus_masked-Fvb3-3-processed-gene-83.5	protein_coding	Annotated_mRNA	Fvb3-3	8312852	8313463	-	0.032913	0.035116	0	65.0394	75.0069	83.6816	0.164585	0	0	0.667084	0.98138	1.00577	74.5759	0.884744	6.34914	1.74023e-126	1.96744e-123	0.0548617	0.0226763	1.01114	0.745916	0.993331
maker-Fvb2-3-snap-gene-181.44	protein_coding	Annotated_mRNA	Fvb2-3	18163718	18166698	-	1.59379	1.4359	1.26088	0.231322	0.564167	0.526878	2.00278	2.11989	1.90484	0.58355	0.552596	0.165626	0.440789	0.433924	-0.0470072	0.952607	1	2.00917	1.43019	0.443215	0.0851272	0.663208
augustus_masked-Fvb3-3-processed-gene-83.7	protein_coding	Annotated_mRNA	Fvb3-3	8338238	8341122	-	0.01079	0.04359	0.012186	0.069406	0	0.023939	0	0.013473	0.076877	0.012164	0	0.024448	0.031115	0.012204	1.18584	0.509269	0.824972	0.0301167	0.0221887	0.422241	0.782427	0.999969
maker-Fvb3-3-augustus-gene-105.33	protein_coding	Annotated_mRNA	Fvb3-3	10504058	10510009	-	3.14259	3.00614	2.93196	2.35167	2.25388	2.73081	3.37737	2.63406	2.88982	2.83883	3.1045	2.42507	2.44545	2.78947	-0.213102	0.305824	0.678491	2.96708	3.0269	-0.0040003	0.982726	1
snap_masked-Fvb5-2-processed-gene-43.23	protein_coding	Annotated_mRNA	Fvb5-2	4359008	4363638	+	7.70323	7.18728	7.37287	7.38301	7.74051	7.56185	6.81487	5.60957	6.25983	4.86076	5.85287	4.22288	7.56179	4.97884	0.580404	0.00130611	0.0128845	6.22809	7.42113	-0.228548	0.143396	0.794806
maker-Fvb2-4-augustus-gene-159.46	protein_coding	Annotated_mRNA	Fvb2-4	15909653	15911389	+	41.1145	41.6333	43.0808	30.2143	28.5467	28.8887	41.3873	47.9188	46.7438	32.4194	28.3285	22.6095	29.2166	27.7858	0.0490107	0.784791	0.937182	45.35	41.9429	0.135674	0.347076	0.971754
snap_masked-Fvb7-3-processed-gene-97.8	protein_coding	Annotated_mRNA	Fvb7-3	9689802	9690303	+	1.44977	1.34786	1.48047	6.49278	6.04384	5.82818	0.890776	0.95819	1.14504	3.43538	4.86846	2.51982	6.1216	3.60789	0.693888	0.00199031	0.0184803	0.998	1.42603	-0.138504	0.655962	0.993331
maker-Fvb3-4-snap-gene-162.60	protein_coding	Annotated_mRNA	Fvb3-4	16259149	16259427	-	0	0	0	0	0	0	0	0	0	0	0	0	--	--	--	--	--	--	--	--	--	--
snap_masked-Fvb3-3-processed-gene-114.42	protein_coding	Annotated_mRNA	Fvb3-3	11473249	11480302	-	3.44887	3.53918	3.44624	5.24489	5.20087	5.11581	3.42017	3.38989	3.46297	3.03179	3.41342	3.35581	5.18719	3.267	0.641567	0.000165088	0.0020683	3.42435	3.47809	0.000755615	0.997427	1
maker-Fvb3-4-snap-gene-162.62	protein_coding	Annotated_mRNA	Fvb3-4	16260671	16264154	-	0	0	0.018079	0	0	0	0	0	0	0	0	0.03937	0	0.0131233	-4.99809	0.196889	0.545176	0	0.00602633	-3.78331	0.427431	0.991557
maker-Fvb5-1-snap-gene-143.50	protein_coding	Annotated_mRNA	Fvb5-1	14346764	14347195	-	0	0	0	0	0	0	0	0	0	0	0	0	--	--	--	--	--	--	--	--	--	--
maker-Fvb5-1-snap-gene-143.51	protein_coding	Annotated_mRNA	Fvb5-1	14362815	14363464	-	0	0	0	0	0	0	0	0	0	0	0	0	--	--	--	--	--	--	--	--	--	--
maker-Fvb5-1-snap-gene-143.52	protein_coding	Annotated_mRNA	Fvb5-1	14363468	14363885	-	0	0.059233	0	0	0	0	0	0	0	0	0	0.107502	0	0.035834	-3.61045	0.496892	0.81884	0	0.0197443	-2.64127	0.749818	0.993331
maker-Fvb5-1-snap-gene-143.53	protein_coding	Annotated_mRNA	Fvb5-1	14359904	14360455	-	0	0	0	0	0	0	0	0	0	0	0	0	--	--	--	--	--	--	--	--	--	--
maker-Fvb3-4-snap-gene-0.49	protein_coding	Annotated_mRNA	Fvb3-4	28198	33314	-	0	0	0	0	0	0	0	0	0	0	0	0	--	--	--	--	--	--	--	--	--	--
snap_masked-Fvb3-2-processed-gene-105.18	protein_coding	Annotated_mRNA	Fvb3-2	10522350	10522676	-	0	0	0	0	0	0	0	0	0	0	0	0	--	--	--	--	--	--	--	--	--	--
snap_masked-Fvb7-3-processed-gene-70.14	protein_coding	Annotated_mRNA	Fvb7-3	6992580	6992777	+	0	0	0	0	0	0	0	0	0	0	0	0	--	--	--	--	--	--	--	--	--	--
augustus_masked-Fvb6-4-processed-gene-9.14	protein_coding	Annotated_mRNA	Fvb6-4	963983	965995	-	0.216573	0.22707	0.173094	0.216914	0.147715	0.164267	0.361907	0.125143	0.333084	0.081468	0.251939	0.114343	0.176299	0.14925	0.241086	0.776815	0.933602	0.273378	0.205579	0.429099	0.509806	0.993331
maker-Fvb7-1-augustus-gene-316.52	protein_coding	Annotated_mRNA	Fvb7-1	31659622	31660780	-	0.089343	0.111501	0.065095	0.052579	0.030118	0.050683	0.205094	0.027464	0.014933	0.03816	0.093378	0	0.04446	0.043846	0.0537774	1	1	0.082497	0.0886463	0.0413562	1	1
maker-Fvb4-3-augustus-gene-71.47	protein_coding	Annotated_mRNA	Fvb4-3	7145561	7150269	-	0.05288	0.016545	0.047972	0.031642	0	0	0.016517	0	0	0.031139	0	0.051643	0.0105473	0.027594	-1.34319	0.531873	0.842463	0.00550567	0.0391323	-2.54604	0.0722959	0.620869
maker-Fvb4-3-augustus-gene-71.45	protein_coding	Annotated_mRNA	Fvb4-3	7102270	7103998	-	0.014079	0	0	0	0	0	0	0	0	0	0	0.024141	0	0.008047	-3.61047	0.497294	0.81884	0	0.004693	-2.55297	0.752649	0.993331
maker-Fvb4-3-augustus-gene-71.42	protein_coding	Annotated_mRNA	Fvb4-3	7154711	7165340	+	0.231235	0.270171	0.230172	0.18885	0.393044	0.293445	0.224627	0.27764	0.267813	0.239073	0.400682	0.454412	0.29178	0.364722	-0.350407	0.373325	0.739286	0.256693	0.243859	0.094712	0.769274	0.997936
maker-Fvb4-3-augustus-gene-71.40	protein_coding	Annotated_mRNA	Fvb4-3	7130926	7133678	+	0.76611	1.14242	0.884329	0.667093	0.818884	0.654242	0.678888	0.99211	0.81452	0.915902	0.850306	0.842384	0.713406	0.869531	-0.315991	0.395991	0.757645	0.828506	0.930954	-0.14812	0.675321	0.993331
augustus_masked-Fvb4-2-processed-gene-87.7	protein_coding	Annotated_mRNA	Fvb4-2	8777235	8777607	+	0	0	0	0	0	0	0	0	0	0	0	0	--	--	--	--	--	--	--	--	--	--
maker-Fvb6-3-snap-gene-321.51	protein_coding	Annotated_mRNA	Fvb6-3	32091636	32094964	-	0.206479	0.323266	0.243067	0	0	0	0.233924	0.110521	0.169518	0	0.038097	0.082906	0	0.0403343	-6.42131	0.0136045	0.0900723	0.171321	0.257604	-0.558157	0.305609	0.954124
maker-Fvb6-3-snap-gene-321.50	protein_coding	Annotated_mRNA	Fvb6-3	32094974	32095211	-	0	0	0	0	0.125074	0	0	0	0	0	0	0	0.0416913	0	2.8021	0.742675	0.921468	--	--	--	--	--
maker-Fvb6-3-snap-gene-321.55	protein_coding	Annotated_mRNA	Fvb6-3	32116859	32117130	-	0	0	0	0	0	0	0	0	0	0	0	0	--	--	--	--	--	--	--	--	--	--
maker-Fvb6-3-snap-gene-321.54	protein_coding	Annotated_mRNA	Fvb6-3	32117204	32118258	-	0	0	0	0	0	0	0	0	0	0	0	0	--	--	--	--	--	--	--	--	--	--
maker-Fvb6-3-snap-gene-323.57	protein_coding	Annotated_mRNA	Fvb6-3	32327119	32328567	-	0	0	0	0	0	0	0	0	0	0	0	0	--	--	--	--	--	--	--	--	--	--
maker-Fvb6-3-snap-gene-323.56	protein_coding	Annotated_mRNA	Fvb6-3	32357095	32362196	+	0.87705	1.1014	1.47067	0.236505	0.389872	0.327688	1.23785	1.13595	1.28952	0.610957	0.500457	0.603646	0.318022	0.571687	-0.875005	0.0247012	0.141474	1.22111	1.1497	0.107984	0.685622	0.993331
maker-Fvb3-2-snap-gene-166.29	protein_coding	Annotated_mRNA	Fvb3-2	16681497	16681859	+	0	0	0	0	0.02821	0	0	0	0	0	0	0	--	--	--	--	--	--	--	--	--	--
snap_masked-Fvb7-4-processed-gene-2.34	protein_coding	Annotated_mRNA	Fvb7-4	203180	204053	+	0	0	0	0	0	0	0	0	0	0	0	0	--	--	--	--	--	--	--	--	--	--
maker-Fvb3-2-snap-gene-166.26	protein_coding	Annotated_mRNA	Fvb3-2	16596044	16596597	+	0	0	0	0	0	0	0	0	0	0	0	0	--	--	--	--	--	--	--	--	--	--
maker-Fvb3-2-snap-gene-166.25	protein_coding	Annotated_mRNA	Fvb3-2	16596611	16597166	+	0	0	0	0	0	0	0	0	0	0	0	0.023833	--	--	--	--	--	--	--	--	--	--
snap_masked-Fvb6-4-processed-gene-77.24	protein_coding	Annotated_mRNA	Fvb6-4	7775335	7775532	+	0	0	0	0	0	0	0	0	0	0	0	0	--	--	--	--	--	--	--	--	--	--
maker-Fvb3-2-snap-gene-166.22	protein_coding	Annotated_mRNA	Fvb3-2	16592374	16593421	+	0	0	0	0	0	0	0	0	0	0	0	0.029094	0	0.009698	-3.23252	0.598964	0.868789	--	--	--	--	--
snap_masked-Fvb6-1-processed-gene-71.50	protein_coding	Annotated_mRNA	Fvb6-1	7178981	7181764	-	1.06618	1.16371	1.29222	0.861421	0.673137	0.798719	1.11593	1.11067	1.13094	1.0687	1.25305	1.03947	0.777759	1.12041	-0.547449	0.120153	0.412942	1.11918	1.17404	-0.0460759	0.875575	1
maker-Fvb3-2-augustus-gene-269.19	protein_coding	Annotated_mRNA	Fvb3-2	26887358	26892024	+	0.086202	0.062781	0.065435	0.114913	0.15339	0.023683	0.031185	0.096722	0.039875	0.060889	0.059682	0.033453	0.0973287	0.0513413	0.864652	0.312957	0.686182	0.0559273	0.0714727	-0.310828	0.706702	0.993331
augustus_masked-Fvb5-1-processed-gene-100.6	protein_coding	Annotated_mRNA	Fvb5-1	10012423	10015108	+	1.65825	1.80548	1.669	1.35974	1.29835	1.19975	1.95821	1.42464	1.85723	1.40963	1.44104	0.861153	1.28595	1.23727	0.0340988	0.924672	0.993654	1.74669	1.71091	0.054555	0.840455	1
snap_masked-Fvb7-2-processed-gene-148.37	protein_coding	Annotated_mRNA	Fvb7-2	14868278	14868521	-	0	0	0	0	0	0	0	0	0	0	0	0	--	--	--	--	--	--	--	--	--	--
snap_masked-Fvb7-2-processed-gene-148.32	protein_coding	Annotated_mRNA	Fvb7-2	14883216	14884206	+	0	0	0	0	0	0	0	0	0	0	0	0	--	--	--	--	--	--	--	--	--	--
augustus_masked-Fvb4-2-processed-gene-65.13	protein_coding	Annotated_mRNA	Fvb4-2	6540681	6542090	-	0	0	0	0.029656	0	0.028489	0	0	0	0	0	0	0.0193817	0	4.43141	0.151189	0.472095	--	--	--	--	--
augustus_masked-Fvb4-2-processed-gene-65.15	protein_coding	Annotated_mRNA	Fvb4-2	6546590	6548116	-	0.071135	0	0	0.073249	0.158507	0.053532	0.075274	0.089518	0	0.015176	0.034	0.053834	0.095096	0.0343367	1.447	0.198482	0.54726	0.0549307	0.0237117	1.22839	0.544402	0.993331
XLOC_181993	novel	Novel_mRNA	Fvb7-2	16529115	16530733	-	0	0.019506	0	0	0	0.015583	0	0	0	0	0	0	0.00519433	0	3.75869	0.412063	0.770521	0	0.006502	-3.82063	0.421013	0.991557
XLOC_181993	novel	Novel_mRNA	Fvb7-2	16529115	16534916	-	0	0.019506	0	0	0	0.015583	0	0	0	0	0	0	0.00519433	0	3.75869	0.412063	0.770521	0	0.006502	-3.82063	0.421013	0.991557
XLOC_181993	novel	Novel_mRNA	Fvb7-2	16529115	16534916	-	0	0.019506	0	0	0	0.015583	0	0	0	0	0	0	0.00519433	0	3.75869	0.412063	0.770521	0	0.006502	-3.82063	0.421013	0.991557
maker-Fvb3-3-augustus-gene-247.23	protein_coding	Annotated_mRNA	Fvb3-3	24750657	24754189	+	2.56456	2.50394	2.38125	3.3473	2.76712	2.80805	2.43167	2.90994	2.4343	4.05393	4.92731	5.28988	2.97416	4.75704	-0.718202	0.00261468	0.0233746	2.59197	2.48325	0.0650754	0.77117	0.998512
maker-Fvb3-3-augustus-gene-247.22	protein_coding	Annotated_mRNA	Fvb3-3	24745785	24746973	+	2.12733	2.34349	1.83693	2.28645	1.3407	0.985255	2.37125	1.23449	1.97061	0.804227	1.00124	0.625542	1.53747	0.810338	0.899693	0.0702424	0.295078	1.85878	2.10258	-0.155141	0.675175	0.993331
maker-Fvb3-3-augustus-gene-247.21	protein_coding	Annotated_mRNA	Fvb3-3	24694529	24697797	+	4.03288	4.4247	4.73274	2.0728	2.31047	2.03368	3.8929	4.71549	3.83909	2.7046	2.4137	1.91724	2.13898	2.34518	-0.150621	0.610575	0.869588	4.14916	4.39678	-0.0170087	0.933961	1
maker-Fvb5-2-snap-gene-32.67	protein_coding	Annotated_mRNA	Fvb5-2	3267389	3267674	-	0	0	0	0	0	0.020324	0	0	0	0	0	0	--	--	--	--	--	--	--	--	--	--
maker-Fvb2-1-snap-gene-131.45	protein_coding	Annotated_mRNA	Fvb2-1	13129678	13134115	-	0.889329	0.990896	0.855792	0.137515	0.065819	0.070806	0.824159	0.581448	0.463142	0.137314	0.179697	0.216388	0.09138	0.1778	-0.767286	0.240009	0.60482	0.622916	0.912006	-0.480556	0.168399	0.832236
maker-Fvb3-2-snap-gene-219.27	protein_coding	Annotated_mRNA	Fvb3-2	21951799	21952865	-	0	0	0	0	0	0	0	0	0	0	0	0	--	--	--	--	--	--	--	--	--	--
augustus_masked-Fvb6-1-processed-gene-256.10	protein_coding	Annotated_mRNA	Fvb6-1	25616401	25616622	-	421.534	412.958	399.074	503.953	476.95	457.271	375.386	336.25	311.071	334.033	388.442	300.089	479.391	340.855	0.493647	0.0020027	0.0185824	340.902	411.189	-0.29616	0.0425834	0.489009
snap_masked-Fvb7-2-processed-gene-288.61	protein_coding	Annotated_mRNA	Fvb7-2	28876874	28877059	-	0	0	0.019069	0.02868	0	0	0.096356	0.022255	0	0	0	0.039285	0.00956	0.013095	-0.0489405	1	1	0.039537	0.00635633	1.38207	0.785417	1
augustus_masked-Fvb6-1-processed-gene-256.13	protein_coding	Annotated_mRNA	Fvb6-1	25653606	25654094	-	0.372557	0.496143	0.693557	3.62661	1.12706	1.29319	0.514754	0.403683	0.732626	0.402305	0.633728	0.778806	2.01562	0.604946	1.6985	0.0150327	0.0976517	0.550354	0.520752	0.12725	0.892531	1
snap_masked-Fvb7-3-processed-gene-76.15	protein_coding	Annotated_mRNA	Fvb7-3	7593279	7594780	-	0	0	0	0	0	0	0	0	0	0	0	0	--	--	--	--	--	--	--	--	--	--
snap_masked-Fvb7-3-processed-gene-76.19	protein_coding	Annotated_mRNA	Fvb7-3	7643896	7644722	+	0	0	0	0	0	0	0	0	0	0	0	0	--	--	--	--	--	--	--	--	--	--
maker-Fvb1-4-snap-gene-30.56	protein_coding	Annotated_mRNA	Fvb1-4	3009130	3010793	+	0.57941	0.510684	0.666348	0.338699	0.383349	0.338803	0.417462	0.831111	0.339929	0.578807	0.515776	0.385711	0.353617	0.493431	-0.479991	0.43416	0.779927	0.529501	0.585481	-0.115271	0.84585	1
maker-Fvb2-2-snap-gene-159.40	protein_coding	Annotated_mRNA	Fvb2-2	15901622	15903723	-	0	0	0	0	0	0	0	0	0	0	0	0	--	--	--	--	--	--	--	--	--	--
maker-Fvb2-2-snap-gene-159.42	protein_coding	Annotated_mRNA	Fvb2-2	15928971	15929302	-	0	0	0.061065	0	0	0	0	0	0	0	0	0	--	--	--	--	--	0	0.020355	-2.60995	0.752649	0.993331
snap_masked-Fvb5-1-processed-gene-179.18	protein_coding	Annotated_mRNA	Fvb5-1	17955553	17956541	-	0	0	0	0	0	0	0	0	0	0	0	0	--	--	--	--	--	--	--	--	--	--
augustus_masked-Fvb4-3-processed-gene-126.3	protein_coding	Annotated_mRNA	Fvb4-3	12594619	12595425	-	0	0.016043	0.015697	0.071414	0.025526	0	0	0	0	0.062883	0	0	0.0323133	0.020961	0.833431	0.817606	0.951181	0	0.01058	-2.6227	0.678902	0.993331
augustus_masked-Fvb4-3-processed-gene-126.6	protein_coding	Annotated_mRNA	Fvb4-3	12610729	12611942	-	0	0	0	0.012332	0	0	0	0	0.020102	0	0	0	0.00411067	0	2.64741	0.742329	0.921468	0.00670067	0	2.77572	0.73753	0.993331
maker-Fvb2-1-snap-gene-187.52	protein_coding	Annotated_mRNA	Fvb2-1	18719237	18724389	-	0.886883	0.738156	1.02913	0.570564	0.87043	0.662288	1.20675	0.798329	0.866678	0.934768	0.986591	0.826681	0.701094	0.916013	-0.426616	0.170154	0.503216	0.957253	0.884724	0.109848	0.692166	0.993331
maker-Fvb7-3-augustus-gene-101.30	protein_coding	Annotated_mRNA	Fvb7-3	10148826	10153111	-	0.008628	0.009034	0.008737	0	0	0.018226	0.027993	0.028226	0.010525	0	0	0.010134	0.00607533	0.003378	0.602561	0.855444	0.966496	0.022248	0.00879967	1.31229	0.216107	0.890798
maker-Fvb6-4-augustus-gene-12.53	protein_coding	Annotated_mRNA	Fvb6-4	1192165	1192763	+	0	0	0	0	0	0	0	0	0	0	0	0	--	--	--	--	--	--	--	--	--	--
maker-Fvb6-4-augustus-gene-12.57	protein_coding	Annotated_mRNA	Fvb6-4	1240905	1246006	+	0.084517	0.051461	0.087622	0	0.044911	0.036875	0.053001	0.028555	0.062682	0.043369	0.022599	0.076669	0.027262	0.0475457	-0.858053	0.490854	0.81884	0.0480793	0.0745333	-0.593743	0.394035	0.989532
maker-Fvb6-4-augustus-gene-12.56	protein_coding	Annotated_mRNA	Fvb6-4	1229152	1231887	+	9.30415	8.87875	9.09361	5.18719	5.11703	5.06117	7.32666	7.67735	6.80746	5.00965	4.90144	4.32124	5.1218	4.74411	0.0862548	0.677665	0.908905	7.27049	9.09217	-0.298262	0.0543978	0.548733
maker-Fvb6-4-augustus-gene-12.55	protein_coding	Annotated_mRNA	Fvb6-4	1212267	1213233	+	0.324835	0.16657	0.262482	0.28247	0.782567	0.511575	0.070712	0.250013	0.14836	1.8201	1.28618	1.29202	0.525537	1.4661	-1.6081	0.0022863	0.0208482	0.156362	0.251296	-0.476212	0.573816	0.993331
maker-Fvb6-4-augustus-gene-12.54	protein_coding	Annotated_mRNA	Fvb6-4	1199099	1201846	+	39.9131	36.5761	39.3763	41.7405	38.9894	41.8471	42.1364	37.9585	42.8274	42.3437	40.0854	41.7427	40.859	41.3906	-0.0448694	0.773652	0.932351	40.9741	38.6218	0.109163	0.443769	0.993331
maker-Fvb6-4-augustus-gene-12.59	protein_coding	Annotated_mRNA	Fvb6-4	1201949	1204676	-	4.79453	4.77013	5.1717	3.85998	4.43244	4.8993	5.5964	4.8798	5.78381	6.5551	5.92493	5.29306	4.39724	5.92436	-0.45015	0.0525971	0.243524	5.42	4.91212	0.181375	0.355223	0.97569
maker-Fvb4-1-snap-gene-122.39	protein_coding	Annotated_mRNA	Fvb4-1	12195472	12198892	+	0	0	0	0	0	0	0	0	0	0	0	0.031176	0	0.010392	-4.55396	0.282648	0.656723	--	--	--	--	--
maker-Fvb4-2-snap-gene-38.80	protein_coding	Annotated_mRNA	Fvb4-2	3841130	3847255	-	1.55529	1.6812	1.69792	1.57846	1.39252	1.68104	1.91102	2.0994	1.97813	1.71189	1.62799	1.59583	1.55067	1.64524	-0.109887	0.632981	0.883559	1.99618	1.6448	0.30222	0.115754	0.740534
maker-Fvb1-1-snap-gene-165.23	protein_coding	Annotated_mRNA	Fvb1-1	16505099	16508421	-	0.431641	0.508384	0.494705	15.5281	18.2887	24.5161	0.394843	0.556402	0.794026	0.292288	0.448993	0.25837	19.4443	0.333217	5.83662	4.05783e-96	2.10143e-93	0.581757	0.478243	0.299205	0.460932	0.993331
maker-Fvb5-2-augustus-gene-50.50	protein_coding	Annotated_mRNA	Fvb5-2	5075805	5083242	-	14.4698	9.98372	11.3653	12.1862	12.5139	9.88983	14.6869	12.2416	12.7136	9.51067	12.8328	9.02314	11.53	10.4555	0.0178997	0.918118	0.991238	13.214	11.9396	0.189984	0.218392	0.894066
maker-Fvb2-1-snap-gene-177.64	protein_coding	Annotated_mRNA	Fvb2-1	17703232	17706124	-	5.87151	2.56943	4.60058	4.9832	4.35723	5.30877	5.59417	6.40429	5.8922	4.39149	4.05107	5.37534	4.88307	4.60597	0.055472	0.806955	0.946445	5.96355	4.34718	0.484289	0.0552872	0.552226
augustus_masked-Fvb6-4-processed-gene-129.6	protein_coding	Annotated_mRNA	Fvb6-4	12946733	12947059	-	0	0	0	0	0	0	0	0	0	0	0	0	--	--	--	--	--	--	--	--	--	--
maker-Fvb6-2-augustus-gene-204.18	protein_coding	Annotated_mRNA	Fvb6-2	20443991	20447052	-	0.048095	0.027468	0.040459	0.128489	0.133672	0.204828	0.022251	0.047994	0.075043	0.112007	0.108184	0.13101	0.155663	0.117067	0.356175	0.583165	0.868789	0.0484293	0.038674	0.3173	0.754156	0.993448
maker-Fvb6-2-augustus-gene-204.17	protein_coding	Annotated_mRNA	Fvb6-2	20433280	20439602	-	5.23517	5.27704	5.3644	4.95509	4.18268	4.83245	5.49551	4.49099	5.39401	5.67194	5.8009	6.25774	4.65674	5.91019	-0.369944	0.0349627	0.182573	5.12684	5.2922	-0.0224035	0.887635	1
maker-Fvb6-2-augustus-gene-204.15	protein_coding	Annotated_mRNA	Fvb6-2	20424517	20429216	-	5.71994	5.28912	4.42631	2.99679	3.0164	2.91625	3.79229	4.40993	3.92893	4.08557	4.05445	4.89997	2.97648	4.34666	-0.573812	0.004541	0.0370395	4.04371	5.14512	-0.323061	0.0543815	0.548705
augustus_masked-Fvb7-3-processed-gene-28.9	protein_coding	Annotated_mRNA	Fvb7-3	2869793	2870083	+	0	0	0	0	0	0	0	0	0	0	0	0	--	--	--	--	--	--	--	--	--	--
augustus_masked-Fvb7-3-processed-gene-28.8	protein_coding	Annotated_mRNA	Fvb7-3	2862986	2863385	+	0.251655	0.087941	0.145743	0	0	0	0	0	0.162049	0.052861	0	0	0	0.0176203	-2.61925	0.750123	0.921468	0.0540163	0.16178	-1.48357	0.438297	0.993331
augustus_masked-Fvb2-3-processed-gene-43.13	protein_coding	Annotated_mRNA	Fvb2-3	4338202	4341102	-	2.83147	2.85557	2.64158	2.9081	2.76557	2.55334	2.8504	2.61477	2.75577	2.59247	2.49688	1.70697	2.74234	2.26544	0.253582	0.34359	0.716343	2.74032	2.77621	0.00553756	0.982037	1
maker-Fvb5-2-snap-gene-169.37	protein_coding	Annotated_mRNA	Fvb5-2	16955096	16956274	+	0.113397	0	0.037838	0.03659	0	0	0	0	0	0	0	0.065859	0.0121967	0.021953	-0.631534	0.922304	0.992835	0	0.0504117	-5.2438	0.0655888	0.59529
augustus_masked-Fvb2-3-processed-gene-43.17	protein_coding	Annotated_mRNA	Fvb2-3	4365042	4365767	-	0	0	0	0	0	0	0	0	0	0	0	0	--	--	--	--	--	--	--	--	--	--
maker-Fvb5-2-snap-gene-169.39	protein_coding	Annotated_mRNA	Fvb5-2	16971454	16984137	+	0	0	0	0	0	0	0	0	0	0	0	0	--	--	--	--	--	--	--	--	--	--
augustus_masked-Fvb7-3-processed-gene-28.2	protein_coding	Annotated_mRNA	Fvb7-3	2792166	2793167	-	0.689043	0.452734	0.45183	0.690997	1.17315	0.397071	0.641259	0.712253	0.670271	0.721047	0.802417	0.355752	0.753739	0.626405	0.257455	0.692026	0.916684	0.674594	0.531202	0.360346	0.49878	0.993331
maker-Fvb3-2-snap-gene-54.35	protein_coding	Annotated_mRNA	Fvb3-2	5417467	5417746	+	0	0	0	0	0	0	0	0	0	0	0	0	--	--	--	--	--	--	--	--	--	--
augustus_masked-Fvb7-4-processed-gene-123.0	protein_coding	Annotated_mRNA	Fvb7-4	12297390	12298952	+	0.465779	0.438372	0.536783	0.329595	0.295914	0.297715	0.628102	0.512363	0.376686	0.367156	0.4148	0.438941	0.307741	0.406966	-0.433293	0.455596	0.799654	0.505717	0.480311	0.101075	0.855576	1
maker-Fvb3-4-augustus-gene-227.33	protein_coding	Annotated_mRNA	Fvb3-4	22764137	22767847	+	0	0	0	0.053053	0.021211	0.015539	0	0.011398	0	0	0	0.011262	0.0299343	0.003754	2.61251	0.105241	0.381127	0.00379933	0	3.63621	0.477707	0.993331
maker-Fvb3-4-augustus-gene-227.32	protein_coding	Annotated_mRNA	Fvb3-4	22759265	22760964	+	7.41404	6.53128	7.67167	7.1416	5.81908	6.7834	6.69633	4.54086	4.01519	3.44942	6.18842	3.23775	6.58136	4.29186	0.598073	0.0362006	0.186882	5.08413	7.20567	-0.476641	0.0426928	0.489232
augustus_masked-Fvb5-3-processed-gene-40.13	protein_coding	Annotated_mRNA	Fvb5-3	4052030	4052497	-	0	0	0	0	0.045776	0	0	0	0	0	0	0	0.0152587	0	2.802	0.742085	0.921468	--	--	--	--	--
maker-Fvb3-4-augustus-gene-227.30	protein_coding	Annotated_mRNA	Fvb3-4	22706676	22707464	+	0.028506	0	0.027392	0	0	0.038975	0	0	0	0	0	0.089349	0.0129917	0.029783	-1.23852	0.60729	0.868789	0	0.0186327	-6.84889	0.00417543	0.125072
maker-Fvb6-2-augustus-gene-62.48	protein_coding	Annotated_mRNA	Fvb6-2	6271591	6274587	-	2.26874	2.01088	1.80094	1.08016	1.53873	1.10867	1.82232	2.0258	1.71681	1.67215	1.35898	0.987291	1.24252	1.33947	-0.148138	0.702574	0.921468	1.85498	2.02685	-0.0926385	0.744956	0.993331
XLOC_059345	novel	Novel_mRNA	Fvb3-2	13336166	13339495	+	1.32671	1.17847	1.22006	2.21518	1.57168	1.75924	1.25926	1.15837	1.07883	0.801666	1.12912	0.996246	1.8487	0.975678	0.896553	0.00383566	0.032243	1.16548	1.24175	-0.066162	0.808314	1
maker-Fvb3-4-augustus-gene-227.34	protein_coding	Annotated_mRNA	Fvb3-4	22774539	22778893	+	8.1646	9.1539	8.8228	9.69492	11.2412	11.5639	7.27569	7.87787	9.02437	12.9559	11.1517	12.0978	10.8334	12.0685	-0.183031	0.283972	0.657413	8.05931	8.71377	-0.0905927	0.568884	0.993331
maker-Fvb6-2-augustus-gene-62.44	protein_coding	Annotated_mRNA	Fvb6-2	6267195	6268248	+	0.724172	0.590354	0.646033	0.794853	0.48444	0.404369	0.534051	0.468379	0.55895	0.463233	0.715729	0.319196	0.561221	0.499386	0.190157	0.747114	0.921468	0.52046	0.65352	-0.311386	0.501075	0.993331
augustus_masked-Fvb6-1-processed-gene-254.14	protein_coding	Annotated_mRNA	Fvb6-1	25468222	25468497	-	0	0	0	0	0	0	0	0	0	0	0	0	--	--	--	--	--	--	--	--	--	--
maker-Fvb3-4-augustus-gene-227.38	protein_coding	Annotated_mRNA	Fvb3-4	22761211	22763337	-	5.10006	4.35089	4.31784	2.91485	3.36486	3.58921	3.6143	4.39731	3.26688	2.92202	3.29432	3.19621	3.28964	3.13751	0.0435217	0.867964	0.971857	3.7595	4.5896	-0.261887	0.228148	0.902225
maker-Fvb6-2-augustus-gene-62.41	protein_coding	Annotated_mRNA	Fvb6-2	6216667	6217357	+	0	0	0	0	0	0	0	0	0	0	0	0	--	--	--	--	--	--	--	--	--	--
maker-Fvb6-2-augustus-gene-62.40	protein_coding	Annotated_mRNA	Fvb6-2	6212727	6215573	+	0.030284	0.038507	0.023764	0.030168	0	0	0	0.036471	0.016934	0	0	0.023307	0.010056	0.007769	0.36723	0.933682	0.997184	0.0178017	0.0308517	-0.741091	0.589033	0.993331
snap_masked-Fvb6-3-processed-gene-339.40	protein_coding	Annotated_mRNA	Fvb6-3	33983957	33985911	-	0	0	0	0	0	0	0	0.109034	0	0	0	0.045132	0	0.015044	-4.36941	0.319354	0.691114	0.0363447	0	5.54815	0.110648	0.729706
snap_masked-Fvb7-3-processed-gene-229.16	protein_coding	Annotated_mRNA	Fvb7-3	22885272	22890290	+	0.280931	0.231018	0.30475	0.293693	0.242495	0.258295	0.251197	0.17556	0.29572	0.179548	0.245113	0.262747	0.264828	0.229136	0.216155	0.59141	0.868789	0.240826	0.272233	-0.150926	0.685224	0.993331
snap_masked-Fvb5-2-processed-gene-131.12	protein_coding	Annotated_mRNA	Fvb5-2	13116877	13118214	+	0	0	0	0	0	0	0	0	0	0	0	0	--	--	--	--	--	--	--	--	--	--
snap_masked-Fvb5-2-processed-gene-131.15	protein_coding	Annotated_mRNA	Fvb5-2	13159821	13160534	+	0.047342	0.036143	0.048967	0.170862	0.18284	0.065303	0.018102	0	0	0.059879	0.081501	0.030574	0.139668	0.057318	1.11091	0.348585	0.719761	0.006034	0.0441507	-2.49593	0.214922	0.889676
augustus_masked-Fvb4-3-processed-gene-101.4	protein_coding	Annotated_mRNA	Fvb4-3	10121493	10122431	+	17.3206	16.221	16.3607	10.638	15.6064	16.2723	17.7816	13.8848	15.73	10.1526	5.18781	8.26372	14.1722	7.86806	0.567213	0.0770562	0.313783	15.7988	16.6341	-0.151591	0.510155	0.993331
maker-Fvb5-2-augustus-gene-52.50	protein_coding	Annotated_mRNA	Fvb5-2	5285619	5289444	-	3.76954	3.35827	3.54095	1.40121	1.39603	1.07985	4.67856	3.96274	3.62119	2.43011	3.19917	3.32195	1.29236	2.98374	-1.23212	3.32175e-06	5.73166e-05	4.0875	3.55626	0.225897	0.221399	0.897391
maker-Fvb4-2-snap-gene-234.38	protein_coding	Annotated_mRNA	Fvb4-2	23445286	23445940	+	0	0	0.051342	0	0.120749	0.031533	0	0.058669	0.14094	0.211648	0.156119	0.043426	0.0507607	0.137064	-1.28758	0.423753	0.773235	0.0665363	0.017114	1.79982	0.471958	0.993331
augustus_masked-Fvb4-3-processed-gene-101.8	protein_coding	Annotated_mRNA	Fvb4-3	10179173	10180236	+	0	0	0	0	0	0	0	0	0	0	0	0	--	--	--	--	--	--	--	--	--	--
maker-Fvb4-2-snap-gene-234.34	protein_coding	Annotated_mRNA	Fvb4-2	23422525	23423431	+	0	0	0	0	0	0	0	0	0	0	0	0	--	--	--	--	--	--	--	--	--	--
maker-Fvb6-4-snap-gene-68.45	protein_coding	Annotated_mRNA	Fvb6-4	6799507	6806376	+	1.05145	1.0296	1.12748	0.333978	0.288481	0.241424	0.728849	0.801783	0.596302	0.335569	0.504064	0.415104	0.287961	0.418246	-0.559571	0.137155	0.445864	0.708978	1.06951	-0.568275	0.0186627	0.315323
augustus_masked-Fvb5-4-processed-gene-135.6	protein_coding	Annotated_mRNA	Fvb5-4	13557750	13559138	-	0.013856	0	0	0	0	0	0.01861	0.040333	0	0	0	0	--	--	--	--	--	0.0196477	0.00461867	1.58878	0.61907	0.993331
snap_masked-Fvb3-1-processed-gene-10.25	protein_coding	Annotated_mRNA	Fvb3-1	1059958	1063023	+	2.49268	1.88194	1.73336	1.10674	1.19518	1.10495	1.70729	1.72976	1.75822	1.03272	2.10243	1.67211	1.13563	1.60242	-0.503818	0.0785621	0.31806	1.73176	2.036	-0.205368	0.289355	0.943926
augustus_masked-Fvb6-4-processed-gene-65.8	protein_coding	Annotated_mRNA	Fvb6-4	6566501	6567157	+	0.037237	0.030346	0	43.9907	44.2125	52.4551	0	0.089249	0.111903	0.134912	0.280399	0.221187	46.8861	0.212166	7.69479	6.32377e-123	6.42543e-120	0.0670507	0.0225277	1.56486	0.446264	0.993331
maker-Fvb1-4-augustus-gene-14.56	protein_coding	Annotated_mRNA	Fvb1-4	1411077	1414019	+	0.923936	0.915807	0.765082	6.00057	4.01585	4.16792	0.714475	1.24781	0.813596	0.461973	0.688733	0.76301	4.72811	0.637905	2.85872	6.38518e-20	3.42148e-18	0.925294	0.868275	0.114183	0.744797	0.993331
augustus_masked-Fvb6-2-processed-gene-7.10	protein_coding	Annotated_mRNA	Fvb6-2	749403	750029	-	1.77327	2.16846	1.54676	1.52162	1.74009	1.86085	2.03221	2.31073	1.88647	1.85625	1.90559	2.90441	1.70752	2.22208	-0.404797	0.392223	0.753849	2.07647	1.82949	0.210566	0.620063	0.993331
maker-Fvb6-3-snap-gene-130.51	protein_coding	Annotated_mRNA	Fvb6-3	13033163	13033862	-	0	0	0	0	0	0	0	0	0	0	0	0	--	--	--	--	--	--	--	--	--	--
maker-Fvb7-4-snap-gene-220.20	protein_coding	Annotated_mRNA	Fvb7-4	22076987	22077386	-	0	0	0	0	0	0	0	0	0	0	0	0	--	--	--	--	--	--	--	--	--	--
snap_masked-Fvb7-3-processed-gene-23.33	protein_coding	Annotated_mRNA	Fvb7-3	2362260	2366481	-	1.02961	0.852102	1.19183	0.986644	0.817801	1.00873	1.06167	0.861632	0.833036	0.696901	0.771044	0.800719	0.937725	0.756221	0.20567	0.55386	0.857922	0.91878	1.02452	-0.166034	0.58503	0.993331
maker-Fvb6-4-augustus-gene-156.25	protein_coding	Annotated_mRNA	Fvb6-4	15628482	15631847	+	3.45035	2.22847	2.6012	1.78146	1.62027	1.49087	2.18999	2.59164	2.53758	1.90547	2.22206	2.23248	1.63087	2.12	-0.404397	0.12681	0.426622	2.43974	2.76001	-0.151721	0.508492	0.993331
maker-Fvb4-4-snap-gene-69.66	protein_coding	Annotated_mRNA	Fvb4-4	6897157	6897563	+	0	0	0	0	0	0	0	0	0	0	0	0	--	--	--	--	--	--	--	--	--	--
maker-Fvb4-4-snap-gene-69.64	protein_coding	Annotated_mRNA	Fvb4-4	6878915	6891142	+	0.104311	0.155258	0.081213	0.122564	0.114533	0.134181	0.10295	0.090936	0.128551	0.040896	0.059385	0.069128	0.123759	0.0564697	1.10351	0.0220898	0.130628	0.107479	0.113594	-0.0565469	0.90625	1
maker-Fvb5-2-snap-gene-153.47	protein_coding	Annotated_mRNA	Fvb5-2	15321906	15322376	-	0	0	0	0	0	0	0	0	0	0	0	0	--	--	--	--	--	--	--	--	--	--
maker-Fvb5-2-snap-gene-153.45	protein_coding	Annotated_mRNA	Fvb5-2	15297338	15298532	-	0	0	0	0	0	0	0	0	0	0	0	0	--	--	--	--	--	--	--	--	--	--
maker-Fvb3-2-snap-gene-157.55	protein_coding	Annotated_mRNA	Fvb3-2	15693520	15694772	-	0	0	0	0	0	0	0	0	0	0	0	0	--	--	--	--	--	--	--	--	--	--
maker-Fvb5-2-snap-gene-153.43	protein_coding	Annotated_mRNA	Fvb5-2	15370941	15375561	+	0	0	0	0	0	0	0	0	0	0	0	0	--	--	--	--	--	--	--	--	--	--
maker-Fvb5-2-snap-gene-153.40	protein_coding	Annotated_mRNA	Fvb5-2	15347441	15350346	+	0	0	0	0	0	0	0	0	0	0.052297	0	0	0	0.0174323	-4.98892	0.183228	0.523762	--	--	--	--	--
maker-Fvb7-4-snap-gene-75.60	protein_coding	Annotated_mRNA	Fvb7-4	7583948	7588055	-	0.493579	0.524673	0.482047	0.012938	0.071563	0.027188	0.246026	0.544943	0.228749	0.027265	0.060336	0.00739	0.0372297	0.0316637	0.209659	0.871387	0.973339	0.339906	0.5001	-0.53135	0.229241	0.903465
XLOC_146066	novel	Novel_mRNA	Fvb6-2	8144125	8144761	-	0.452904	0.295081	0.215913	0.149806	0	0.160561	0.314553	0.336783	0.241385	0.193679	0.29347	0.304787	0.103456	0.263979	-1.25939	0.273009	0.645396	0.297574	0.321299	-0.0579106	0.967003	1
maker-Fvb6-1-snap-gene-273.71	protein_coding	Annotated_mRNA	Fvb6-1	27355618	27363406	-	0	0	0	0	0	0	0	0	0	0	0	0	--	--	--	--	--	--	--	--	--	--
maker-Fvb2-3-snap-gene-146.33	protein_coding	Annotated_mRNA	Fvb2-3	14601601	14612423	+	0.123268	0.06767	0.092796	0.06337	0.008607	0.049465	0.023287	0.069729	0.090966	0.167996	0.040074	0.093957	0.0404807	0.100676	-1.29442	0.0974103	0.363241	0.0613273	0.094578	-0.554472	0.378862	0.983407
maker-Fvb2-3-snap-gene-146.34	protein_coding	Annotated_mRNA	Fvb2-3	14614748	14624938	+	1.55461	1.36753	1.73362	1.10914	1.27158	0.855188	1.1096	1.64534	1.02806	1.06812	1.37173	1.67531	1.07864	1.37172	-0.470123	0.121006	0.41463	1.261	1.55192	-0.0417479	0.887402	1
maker-Fvb2-3-snap-gene-146.35	protein_coding	Annotated_mRNA	Fvb2-3	14676631	14679071	+	7.37655	7.24194	8.69721	6.29981	6.3791	5.98123	9.24443	9.03111	8.92305	5.22873	4.6455	4.38126	6.22004	4.75183	0.29307	0.329411	0.701348	9.0662	7.7719	0.247809	0.291084	0.945486
maker-Fvb6-2-snap-gene-226.36	protein_coding	Annotated_mRNA	Fvb6-2	22607288	22609032	-	0	0	0	0	0	0	0	0	0	0	0	0	--	--	--	--	--	--	--	--	--	--
maker-Fvb6-2-snap-gene-226.34	protein_coding	Annotated_mRNA	Fvb6-2	22628680	22645220	+	2.19844	1.87712	1.56744	1.43406	1.96484	2.01201	1.44979	2.07287	1.3919	0.523321	0.529722	0.121954	1.80364	0.391666	2.06831	3.96758e-10	1.09142e-08	1.63819	1.881	-0.174118	0.418818	0.991557
augustus_masked-Fvb2-1-processed-gene-218.3	protein_coding	Annotated_mRNA	Fvb2-1	21865837	21866640	+	0.751387	0.30777	0.633476	10.1478	8.76633	10.2435	1.5299	1.10634	1.01804	1.36123	2.00996	3.26887	9.7192	2.21336	2.09805	1.23433e-08	2.90726e-07	1.21809	0.564211	1.1192	0.0422878	0.487177
augustus_masked-Fvb2-1-processed-gene-218.4	protein_coding	Annotated_mRNA	Fvb2-1	21869466	21869846	+	0	0	0	0	0	0	0	0	0	0	0	0	--	--	--	--	--	--	--	--	--	--
maker-Fvb6-2-snap-gene-226.31	protein_coding	Annotated_mRNA	Fvb6-2	22590287	22590544	+	0	0	0	0	0	0	0	0	0	0	0	0	--	--	--	--	--	--	--	--	--	--
maker-Fvb7-4-snap-gene-180.54	protein_coding	Annotated_mRNA	Fvb7-4	18065226	18067445	-	0	0	0	0	0	0	0	0	0	0	0	0	--	--	--	--	--	--	--	--	--	--
maker-Fvb7-4-snap-gene-180.55	protein_coding	Annotated_mRNA	Fvb7-4	18052686	18065208	-	0.505225	0.566735	0.382033	0.436151	0.716761	0.467489	0.765193	0.119694	0	0.048024	1.26419	0.345678	0.540134	0.552632	0.0130001	0.989038	1	0.294962	0.484664	-0.707127	0.500026	0.993331
maker-Fvb7-4-snap-gene-180.56	protein_coding	Annotated_mRNA	Fvb7-4	18068315	18070931	-	0.647229	0.43482	0.418728	0.730591	0.735328	0.40613	0.769526	0.322591	0.133928	0.318698	0.905179	0.492529	0.624016	0.572135	0.106603	0.78742	0.938436	0.408682	0.500259	-0.259703	0.591551	0.993331
maker-Fvb7-4-snap-gene-180.57	protein_coding	Annotated_mRNA	Fvb7-4	18073713	18076339	-	1.01482	0.902953	0.999953	0.742925	1.1025	1.09264	1.03263	1.09146	0.787188	0.993589	1.34604	0.558355	0.979355	0.965994	-0.047215	0.920609	0.99227	0.970424	0.972575	0.0620856	0.85858	1
augustus_masked-Fvb4-1-processed-gene-179.10	protein_coding	Annotated_mRNA	Fvb4-1	17972035	17973141	-	4.07561	4.63961	4.30408	8.32501	9.8144	9.64217	5.18791	5.26145	6.04067	3.57426	3.30643	2.91079	9.26053	3.26383	1.47832	1.77091e-08	4.10959e-07	5.49668	4.33976	0.361944	0.137476	0.783068
maker-Fvb5-1-snap-gene-243.50	protein_coding	Annotated_mRNA	Fvb5-1	24320936	24327755	+	0	0	0	0.004945	0	0	0	0	0	0	0	0	0.00164833	0	3.152	0.593211	0.868789	--	--	--	--	--
maker-Fvb7-4-snap-gene-180.58	protein_coding	Annotated_mRNA	Fvb7-4	18078293	18086660	-	6.55529	5.66737	6.04183	5.49669	7.08287	7.1079	6.50934	4.95382	6.11001	6.37494	6.24671	5.07615	6.56249	5.89927	0.129131	0.472244	0.813483	5.85773	6.08816	-0.0310445	0.84703	1
maker-Fvb5-1-snap-gene-243.57	protein_coding	Annotated_mRNA	Fvb5-1	24302324	24314642	-	1.9712	1.96599	1.84956	1.43566	1.65992	1.75354	2.14584	1.98507	2.20376	1.65183	1.86351	1.54355	1.61638	1.6863	-0.0849562	0.659728	0.899699	2.11155	1.92892	0.153858	0.308777	0.954598
maker-Fvb5-1-snap-gene-243.56	protein_coding	Annotated_mRNA	Fvb5-1	24386515	24388271	+	0.21989	0.21428	0.414849	0.482209	0.534274	1.00828	0.344838	0.156111	0.219819	0.223583	0.577286	0.280059	0.674922	0.360309	0.799868	0.109473	0.390724	0.240256	0.283006	-0.205821	0.717716	0.993331
snap_masked-Fvb3-1-processed-gene-261.18	protein_coding	Annotated_mRNA	Fvb3-1	26125278	26127395	+	0.136976	0.05023	0.106494	0.110824	0.071509	0	0.020529	0.061182	0.025762	0.05373	0.067493	0.151721	0.0607777	0.0909813	-0.641764	0.6254	0.879318	0.0358243	0.0979	-1.31011	0.160202	0.819684
augustus_masked-Fvb6-3-processed-gene-111.2	protein_coding	Annotated_mRNA	Fvb6-3	11129835	11131817	+	14.0967	13.7388	13.7985	8.11615	9.71021	9.21289	16.7983	17.4587	20.7839	17.5166	15.0679	15.4086	9.01309	15.9977	-0.854111	3.3641e-06	5.79478e-05	18.347	13.878	0.425616	0.00692006	0.174611
maker-Fvb7-3-snap-gene-220.42	protein_coding	Annotated_mRNA	Fvb7-3	22083737	22084281	-	0	0	0	0	0	0	0	0	0	0	0	0	--	--	--	--	--	--	--	--	--	--
augustus_masked-Fvb6-3-processed-gene-111.6	protein_coding	Annotated_mRNA	Fvb6-3	11134260	11136317	-	0.765165	0.765456	0.918809	0.573495	0.656413	0.769943	0.783643	1.0709	0.943419	0.559165	0.570896	0.698664	0.666617	0.609575	0.100995	0.833166	0.957362	0.932655	0.816477	0.213664	0.566205	0.993331
maker-Fvb2-1-snap-gene-231.70	protein_coding	Annotated_mRNA	Fvb2-1	23122219	23125441	-	0	0	0	0.0695	0.058897	0.031039	0.023716	0	0	0.024304	0	0.155061	0.0531453	0.0597883	-0.195707	0.897411	0.983573	0.00790533	0	4.08965	0.333518	0.964791
maker-Fvb1-2-snap-gene-266.21	protein_coding	Annotated_mRNA	Fvb1-2	26642762	26645051	-	0	0	0	0	0	0	0	0	0	0	0	0	--	--	--	--	--	--	--	--	--	--
maker-Fvb5-4-augustus-gene-36.68	protein_coding	Annotated_mRNA	Fvb5-4	3591926	3595977	-	15.8309	14.8053	15.9546	14.9133	17.7608	16.5782	14.3868	14.9616	17.2313	17.8045	16.5646	20.8196	16.4174	18.3962	-0.193003	0.265585	0.635881	15.5266	15.5303	0.0229348	0.876184	1
maker-Fvb5-2-augustus-gene-109.49	protein_coding	Annotated_mRNA	Fvb5-2	10905357	10912924	-	5.91305	5.53594	5.763	3.55845	4.06063	4.28681	6.13718	6.06625	6.38836	4.65993	4.49372	4.43212	3.96863	4.52859	-0.216588	0.210827	0.565329	6.19726	5.73733	0.135159	0.355955	0.97569
augustus_masked-Fvb6-1-processed-gene-137.0	protein_coding	Annotated_mRNA	Fvb6-1	13688695	13689264	+	0	0	0	0	0	0	0	0	0	0	0	0	--	--	--	--	--	--	--	--	--	--
augustus_masked-Fvb3-2-processed-gene-253.14	protein_coding	Annotated_mRNA	Fvb3-2	25370552	25373321	-	0.055984	0.117928	0.030475	0.038407	0	0.057303	0.054912	0.060936	0.052783	0.030552	0.059503	0.044991	0.0319033	0.0450153	-0.486926	0.703957	0.921468	0.0562103	0.068129	-0.211487	0.835179	1
augustus_masked-Fvb3-2-processed-gene-253.12	protein_coding	Annotated_mRNA	Fvb3-2	25352666	25355811	-	0	0	0	0	0	0	0	0.018881	0	0	0.072288	0	0	0.024096	-5.55483	0.121593	0.415918	0.00629367	0	3.93506	0.400077	0.989915
maker-Fvb4-2-augustus-gene-31.50	protein_coding	Annotated_mRNA	Fvb4-2	3107827	3109826	+	0	0	0	0	0	0	0	0	0	0	0	0	--	--	--	--	--	--	--	--	--	--
maker-Fvb4-2-augustus-gene-31.51	protein_coding	Annotated_mRNA	Fvb4-2	3125149	3126834	+	11.8169	10.6438	8.49659	8.15466	7.43633	7.30531	10.5276	8.67182	9.48751	10.7747	6.81734	9.21321	7.6321	8.93508	-0.256217	0.275334	0.648449	9.56232	10.3191	-0.084656	0.651491	0.993331
maker-Fvb4-2-augustus-gene-31.53	protein_coding	Annotated_mRNA	Fvb4-2	3162664	3163659	+	0	0	0	0	0	0	0	0	0	0	0	0	--	--	--	--	--	--	--	--	--	--
maker-Fvb4-2-augustus-gene-31.54	protein_coding	Annotated_mRNA	Fvb4-2	3175331	3178514	+	0.499051	0.438812	0.556908	1.19441	1.2661	1.3028	0.639432	1.158	1.05697	1.25117	1.00695	1.21054	1.25444	1.15622	0.0899069	0.773862	0.93237	0.951469	0.498257	0.957533	0.00944932	0.212267
augustus_masked-Fvb7-2-processed-gene-68.6	protein_coding	Annotated_mRNA	Fvb7-2	6807002	6810147	-	20.5742	19.1384	21.7564	14.3479	15.9396	15.4603	17.7549	19.9121	20.3421	14.9526	14.4742	14.8759	15.2493	14.7675	0.0197507	0.904301	0.986133	19.3364	20.4897	-0.0601418	0.681249	0.993331
snap_masked-Fvb5-3-processed-gene-204.36	protein_coding	Annotated_mRNA	Fvb5-3	20477192	20477392	+	0	0	0	0.021754	0	0	0.030865	0	0	0	0	0	--	--	--	--	--	--	--	--	--	--
maker-Fvb7-1-augustus-gene-263.63	protein_coding	Annotated_mRNA	Fvb7-1	26365317	26367936	-	0	0	0	0.058602	0.090099	0	0.03995	0.012279	0.038955	0	0.034488	0	0.049567	0.011496	2.09418	0.325429	0.697509	0.0303947	0	5.83508	0.00600966	0.158563
maker-Fvb7-1-augustus-gene-263.62	protein_coding	Annotated_mRNA	Fvb7-1	26341186	26348037	-	1.52968	1.4637	1.38184	1.86546	1.76709	1.58135	1.37987	1.67233	1.86296	2.60403	2.8203	2.38167	1.73797	2.602	-0.605414	0.00344009	0.029442	1.63839	1.45841	0.191062	0.350646	0.97482
maker-Fvb7-1-augustus-gene-263.61	protein_coding	Annotated_mRNA	Fvb7-1	26315334	26319917	-	0.300436	0.220319	0.188882	0.296862	0.232541	0.269711	0.308087	0.228313	0.309176	0.32115	0.281371	0.238978	0.266371	0.2805	-0.0996984	0.827465	0.955513	0.281859	0.236546	0.279936	0.52216	0.993331
maker-Fvb7-1-augustus-gene-263.60	protein_coding	Annotated_mRNA	Fvb7-1	26300936	26302927	-	0.931362	1.50873	1.40365	0.924939	0.601773	0.397572	1.1507	0.219995	1.91863	2.45614	1.78378	1.3388	0.641428	1.85957	-0.879219	0.036941	0.189594	1.09644	1.28125	-0.318861	0.522635	0.993331
augustus_masked-Fvb6-3-processed-gene-283.10	protein_coding	Annotated_mRNA	Fvb6-3	28339843	28340412	-	0	0.009842	0	0	0	0	0	0	0	0	0	0	--	--	--	--	--	--	--	--	--	--
maker-Fvb4-1-snap-gene-30.34	protein_coding	Annotated_mRNA	Fvb4-1	2986898	2994872	+	0	0	0	0	0	0	0	0	0	0	0	0	--	--	--	--	--	--	--	--	--	--
maker-Fvb4-3-augustus-gene-285.36	protein_coding	Annotated_mRNA	Fvb4-3	28496641	28499098	+	0.687226	0.773034	1.01621	0.300033	0.515961	0.474447	0.58288	0.704978	0.645576	0.287729	0.158802	0.183017	0.430147	0.209849	1.0155	0.0470406	0.225282	0.644478	0.825489	-0.311648	0.370322	0.978828
snap_masked-Fvb5-3-processed-gene-204.34	protein_coding	Annotated_mRNA	Fvb5-3	20465828	20468534	+	0	0	0	0	0	0	0	0	0	0	0	0	--	--	--	--	--	--	--	--	--	--
maker-Fvb5-3-snap-gene-209.64	protein_coding	Annotated_mRNA	Fvb5-3	20900911	20913415	-	11.8525	12.0525	12.0127	10.3926	11.7069	11.7667	12.753	12.0154	13.0825	12.3399	11.6297	10.5663	11.2888	11.512	-0.0644406	0.683443	0.911907	12.6169	11.9726	0.099569	0.47222	0.993331
maker-Fvb5-2-snap-gene-184.38	protein_coding	Annotated_mRNA	Fvb5-2	18458832	18467451	+	0.990667	0.606286	0.846949	0.447653	0.361563	0.671679	0.522195	0.441198	0.344203	0.587379	0.574494	0.412886	0.493632	0.52492	-0.110801	0.744601	0.921468	0.435865	0.814634	-0.87178	0.00219799	0.0800908
maker-Fvb5-3-snap-gene-209.67	protein_coding	Annotated_mRNA	Fvb5-3	20939509	20944017	-	0.042412	0.033316	0.024558	0.016992	0.010006	0.057099	0	0.008738	0.058847	0.032785	0.033099	0.017747	0.0280323	0.027877	-0.0161754	1	1	0.0225283	0.0334287	-0.530233	0.695522	0.993331
maker-Fvb6-2-augustus-gene-112.36	protein_coding	Annotated_mRNA	Fvb6-2	11245453	11250334	+	0.992624	1.52395	1.32851	1.18181	0.944	1.3163	0.901597	1.00642	1.06719	1.03411	0.843081	0.782742	1.14737	0.886645	0.496163	0.0825185	0.328266	0.991733	1.2817	-0.355186	0.160053	0.81951
snap_masked-Fvb6-1-processed-gene-22.20	protein_coding	Annotated_mRNA	Fvb6-1	2237019	2239797	+	0.024724	0	0	0	0	0	0	0	0	0	0	0	--	--	--	--	--	0	0.00824133	-3.95921	0.414432	0.991557
maker-Fvb6-2-augustus-gene-112.34	protein_coding	Annotated_mRNA	Fvb6-2	11216941	11221103	+	7.45952	6.92001	8.24085	6.10453	6.18025	6.19937	8.16144	7.91622	8.3106	5.13837	5.07419	5.70129	6.16138	5.30462	0.188671	0.29304	0.667891	8.12942	7.54013	0.132154	0.392571	0.989337
augustus_masked-Fvb4-3-processed-gene-81.12	protein_coding	Annotated_mRNA	Fvb4-3	8116128	8117141	-	37.323	39.9161	34.1592	32.4882	36.8885	38.63	31.391	32.101	35.8292	57.0909	49.4673	38.691	36.0023	48.4164	-0.451301	0.0164262	0.104604	33.1071	37.1328	-0.142926	0.358835	0.977674
snap_masked-Fvb2-4-processed-gene-246.38	protein_coding	Annotated_mRNA	Fvb2-4	24668146	24673721	-	0.621867	0.820418	0.762378	1.07607	1.42278	1.06994	0.876635	1.02057	0.898347	1.54296	1.2445	1.41527	1.18959	1.40091	-0.263378	0.322154	0.693816	0.931852	0.734888	0.36384	0.169424	0.833624
maker-Fvb6-2-augustus-gene-112.39	protein_coding	Annotated_mRNA	Fvb6-2	11188577	11200050	-	25.8263	24.9237	25.0915	18.739	18.9361	18.1015	20.6506	23.0046	23.947	17.9924	22.1748	19.6094	18.5922	19.9255	-0.124142	0.431686	0.779706	22.5341	25.2805	-0.142626	0.306518	0.954598
maker-Fvb6-2-augustus-gene-112.38	protein_coding	Annotated_mRNA	Fvb6-2	11278777	11279184	+	0	0	0	0	0	0	0	0	0	0	0	0	--	--	--	--	--	--	--	--	--	--
maker-Fvb2-4-snap-gene-185.49	protein_coding	Annotated_mRNA	Fvb2-4	18569043	18569474	-	0	0	0	0	0	0	0	0	0	0	0	0	--	--	--	--	--	--	--	--	--	--
maker-Fvb2-4-snap-gene-185.48	protein_coding	Annotated_mRNA	Fvb2-4	18567872	18569034	-	0	0	0	0	0	0	0	0	0	0	0	0	--	--	--	--	--	--	--	--	--	--
maker-Fvb3-4-augustus-gene-264.39	protein_coding	Annotated_mRNA	Fvb3-4	26417568	26419687	-	0.220494	0.232985	0.198966	0.012635	0.015625	0	0.113374	0.336962	0.089967	0.033363	0	0.056509	0.00942	0.0299573	-1.22548	0.510331	0.825959	0.180101	0.217482	-0.255452	0.729647	0.993331
maker-Fvb3-4-snap-gene-211.82	protein_coding	Annotated_mRNA	Fvb3-4	21153279	21159499	-	2.7166	2.09346	2.26192	2.98589	2.6734	2.6304	2.3378	2.73291	2.81445	2.73839	2.59608	2.5616	2.76323	2.63203	0.045013	0.821709	0.952927	2.62839	2.35733	0.181786	0.322386	0.958466
maker-Fvb2-4-snap-gene-185.44	protein_coding	Annotated_mRNA	Fvb2-4	18500410	18521028	-	35.7168	36.3089	38.1548	33.1999	33.0648	35.1124	36.1118	35.6764	38.0584	27.0992	29.7224	22.2873	33.7924	26.3696	0.335086	0.0374128	0.191355	36.6155	36.7268	0.0185881	0.892658	1
maker-Fvb3-4-snap-gene-211.84	protein_coding	Annotated_mRNA	Fvb3-4	21166465	21168146	-	0	0.086423	0	0	0	0	0	0	0	0	0	0	--	--	--	--	--	0	0.0288077	-5.0254	0.187602	0.858335
maker-Fvb1-2-snap-gene-127.27	protein_coding	Annotated_mRNA	Fvb1-2	12702912	12714815	+	0	0	0.02254	0	0	0	0	0	0	0	0	0	--	--	--	--	--	0	0.00751333	-5.83824	0.0912084	0.680714
maker-Fvb1-1-augustus-gene-248.51	protein_coding	Annotated_mRNA	Fvb1-1	24808347	24812039	-	75.2269	74.4256	77.5194	94.8701	105.348	110.063	79.8164	87.8776	95.9851	87.84	88.2872	79.3404	103.427	85.1559	0.255295	0.0993902	0.367839	87.8931	75.724	0.237874	0.0942675	0.689827
augustus_masked-Fvb5-3-processed-gene-33.2	protein_coding	Annotated_mRNA	Fvb5-3	3317015	3317653	+	0.019143	0.037414	0	0	0	0	0	0	0	0	0	0	--	--	--	--	--	0	0.0188523	-3.11567	0.508596	0.993331
augustus_masked-Fvb5-3-processed-gene-33.1	protein_coding	Annotated_mRNA	Fvb5-3	3310894	3312832	+	0	0	0	0	0	0	0	0	0	0	0	0	--	--	--	--	--	--	--	--	--	--
augustus_masked-Fvb5-3-processed-gene-33.7	protein_coding	Annotated_mRNA	Fvb5-3	3384776	3386212	+	0.093977	0.086729	0.074224	0.130022	0.079057	0.063257	0.033818	0.165461	0.254649	0.024793	0.078311	0.084506	0.0907787	0.0625367	0.569647	0.608451	0.868789	0.151309	0.0849767	0.783164	0.402304	0.989915
maker-Fvb2-1-augustus-gene-75.36	protein_coding	Annotated_mRNA	Fvb2-1	7553036	7555686	-	0	0.011987	0	0.085684	0	0.089599	0	0	0	0.011316	0	0.012686	0.0584277	0.00800067	2.48524	0.134531	0.440966	0	0.00399567	-3.14861	0.60355	0.993331
augustus_masked-Fvb5-3-processed-gene-33.5	protein_coding	Annotated_mRNA	Fvb5-3	3360246	3361667	+	0	0	0.004454	0.004243	0.005903	0	0	0.000689	0.010218	0	0	0	0.003382	0	2.72022	0.676176	0.90832	0.00363567	0.00148467	0.930274	1	1
maker-Fvb2-1-augustus-gene-75.34	protein_coding	Annotated_mRNA	Fvb2-1	7487178	7487662	-	0.06178	0	0.04555	0	0	0	0	0	0.052604	0	0	0	--	--	--	--	--	0.0175347	0.0357767	-0.978158	0.725285	0.993331
augustus_masked-Fvb5-3-processed-gene-33.9	protein_coding	Annotated_mRNA	Fvb5-3	3314932	3315381	-	0	0	0	0	0	0	0	0	0	0	0.057857	0	0	0.0192857	-3.11981	0.608604	0.868789	--	--	--	--	--
augustus_masked-Fvb5-3-processed-gene-33.8	protein_coding	Annotated_mRNA	Fvb5-3	3299623	3303378	-	0.366998	0.329027	0.554996	0.382144	0.39078	0.330347	0.384475	0.292942	0.296607	0.320993	0.434774	0.325682	0.367757	0.360483	0.00230559	1	1	0.324675	0.417007	-0.335631	0.430657	0.991557
maker-Fvb5-2-augustus-gene-170.32	protein_coding	Annotated_mRNA	Fvb5-2	16999348	17001626	-	0.119917	0.214385	0.246245	0.078966	0.161374	0.071333	0.044331	0.176268	0.185215	0.156977	0.213622	0.103281	0.103891	0.15796	-0.648422	0.407121	0.766245	0.135271	0.193516	-0.490584	0.521572	0.993331
snap_masked-Fvb5-3-processed-gene-45.34	protein_coding	Annotated_mRNA	Fvb5-3	4524378	4525224	-	0	0.207822	0.214394	0.168287	0	0	0	0	0	0	0	0.020717	0.0560957	0.00690567	2.18706	0.464195	0.806935	0	0.140739	-6.25079	0.0134637	0.262056
maker-Fvb5-2-augustus-gene-170.34	protein_coding	Annotated_mRNA	Fvb5-2	17008095	17013357	-	27.7428	27.5466	29.6922	34.6725	37.9954	40.4829	31.1075	38.2296	37.6373	36.0461	33.0702	31.0534	37.7169	33.3899	0.150186	0.34425	0.716825	35.6581	28.3272	0.354838	0.0161062	0.290647
maker-Fvb5-2-augustus-gene-170.35	protein_coding	Annotated_mRNA	Fvb5-2	17039571	17042397	-	17.334	16.8662	17.0251	27.1008	26.2135	26.1117	16.1123	15.6785	16.1712	14.3393	13.9326	12.7132	26.4753	13.6617	0.929481	9.97668e-09	2.37423e-07	15.9874	17.0751	-0.0714127	0.62331	0.993331
augustus_masked-Fvb7-2-processed-gene-208.3	protein_coding	Annotated_mRNA	Fvb7-2	20830217	20831984	+	0	2.81824	2.80934	3.29813	0	3.16771	3.30635	3.45432	0	3.68525	3.43818	0	2.15528	2.37448	-0.146882	0.920352	0.99225	2.25356	1.87586	0.280595	0.848549	1
snap_masked-Fvb5-1-processed-gene-124.21	protein_coding	Annotated_mRNA	Fvb5-1	12448854	12453156	-	9.54414	9.35176	9.30275	6.82749	7.6837	7.03438	8.9113	10.2593	10.2856	8.51883	8.79584	9.66979	7.18186	8.99482	-0.351797	0.0422081	0.208623	9.81873	9.39955	0.086208	0.565975	0.993331
snap_masked-Fvb5-2-processed-gene-37.49	protein_coding	Annotated_mRNA	Fvb5-2	3740860	3741291	-	0.014158	0.036362	0	0	0	0.058341	0.030716	0.027233	0	0	0	0.03108	0.019447	0.01036	0.684721	1	1	0.0193163	0.01684	0.0971813	1	1
augustus_masked-Fvb2-2-processed-gene-81.5	protein_coding	Annotated_mRNA	Fvb2-2	8125152	8126457	+	0	0	0	0	0	0	0	0	0	0	0	0	--	--	--	--	--	--	--	--	--	--
augustus_masked-Fvb2-2-processed-gene-81.0	protein_coding	Annotated_mRNA	Fvb2-2	8091420	8091860	-	0	0	0	0	0	0	0	0	0	0	0	0.062342	0	0.0207807	-3.23259	0.600208	0.868789	--	--	--	--	--
maker-Fvb6-1-augustus-gene-357.46	protein_coding	Annotated_mRNA	Fvb6-1	35774072	35778394	-	0.708852	0.631277	1.00484	0.513482	0.683623	0.662927	0.967477	0.862542	0.859261	0.720964	0.781948	1.11557	0.620011	0.872826	-0.520341	0.142462	0.455758	0.896427	0.781655	0.22255	0.463824	0.993331
snap_masked-Fvb2-3-processed-gene-129.32	protein_coding	Annotated_mRNA	Fvb2-3	12933232	12933438	-	0	0	0	0	0	0	0	0	0	0	0	0	--	--	--	--	--	--	--	--	--	--
maker-Fvb6-1-augustus-gene-357.44	protein_coding	Annotated_mRNA	Fvb6-1	35719851	35726976	-	1.11778	1.03541	0.88507	0.170374	0.317327	0.484156	0.792446	1.04446	0.850666	0.274384	0.255173	0.317563	0.323952	0.282373	0.163289	0.7195	0.921468	0.895857	1.01276	-0.152056	0.522248	0.993331
augustus_masked-Fvb3-2-processed-gene-80.13	protein_coding	Annotated_mRNA	Fvb3-2	8007501	8008275	-	0	0	0	0	0	0	0	0	0	0	0	0	--	--	--	--	--	--	--	--	--	--
maker-Fvb6-1-augustus-gene-357.42	protein_coding	Annotated_mRNA	Fvb6-1	35700322	35702919	-	0.3064	0.018325	0.079429	0.074207	0.085356	0	0.153852	0.13652	0.095951	0.017877	0.237007	0.130081	0.0531877	0.128322	-1.25509	0.334266	0.706613	0.128774	0.134718	-0.0263513	1	1
maker-Fvb6-1-augustus-gene-357.41	protein_coding	Annotated_mRNA	Fvb6-1	35695901	35699102	-	0	0	0	0	0	0.016063	0	0	0	0	0	0.010368	0.00535433	0.003456	0.529975	0.905169	0.986311	--	--	--	--	--
snap_masked-Fvb1-3-processed-gene-108.14	protein_coding	Annotated_mRNA	Fvb1-3	10808589	10810687	+	0	0	0	0	0	0.026558	0	0	0.015311	0	0	0	0.00885267	0	3.75865	0.412785	0.770521	0.00510367	0	3.29065	0.584158	0.993331
maker-Fvb5-2-snap-gene-98.58	protein_coding	Annotated_mRNA	Fvb5-2	9815057	9823707	-	2.07549	2.26828	1.76994	9.99128	7.68073	7.2359	3.62258	3.45099	3.04509	2.47829	2.42962	3.30048	8.30264	2.73613	1.57299	2.98728e-14	1.12895e-12	3.37288	2.0379	0.750425	8.21612e-06	0.00101735
maker-Fvb7-1-snap-gene-249.83	protein_coding	Annotated_mRNA	Fvb7-1	24916344	24917954	-	0.058529	0.038878	0	0	0	0	0.038813	0	0	0	0	0	--	--	--	--	--	0.0129377	0.032469	-1.21645	0.60818	0.993331
maker-Fvb3-3-snap-gene-29.38	protein_coding	Annotated_mRNA	Fvb3-3	2978759	2982288	+	0.255341	0.14269	0.238456	0.090725	0.083893	0	0.179164	0.325255	0.363517	0.117533	0.270951	0.30943	0.058206	0.232638	-1.97856	0.0488341	0.231045	0.289312	0.212162	0.467418	0.362653	0.977816
augustus_masked-Fvb6-3-processed-gene-281.13	protein_coding	Annotated_mRNA	Fvb6-3	28183770	28184630	-	0	0	0	3.76698	3.02241	2.97208	0	0	0	0.148837	0.416972	0.885467	3.25382	0.483759	2.69175	5.27506e-06	8.80493e-05	--	--	--	--	--
augustus_masked-Fvb6-4-processed-gene-309.18	protein_coding	Annotated_mRNA	Fvb6-4	30955487	30956800	-	0	0	0	0	0	0	0	0	0	0	0	0	--	--	--	--	--	--	--	--	--	--
augustus_masked-Fvb6-4-processed-gene-309.19	protein_coding	Annotated_mRNA	Fvb6-4	30957764	30958270	-	0	0	0	0	0	0	0	0	0	0	0	0	--	--	--	--	--	--	--	--	--	--
augustus_masked-Fvb5-3-processed-gene-143.8	protein_coding	Annotated_mRNA	Fvb5-3	14361338	14362417	-	6.68376	6.91381	6.81289	4.97771	5.84763	5.23942	7.24304	4.73288	5.9119	4.06996	4.72512	2.47065	5.35492	3.75524	0.491136	0.124419	0.421609	5.96261	6.80349	-0.166154	0.492827	0.993331
snap_masked-Fvb5-3-processed-gene-84.22	protein_coding	Annotated_mRNA	Fvb5-3	8427635	8428147	+	0	0	0	0	0	0	0	0	0	0.048636	0.048916	0	0	0.0325173	-3.49697	0.377715	0.740414	--	--	--	--	--
augustus_masked-Fvb6-3-processed-gene-405.10	protein_coding	Annotated_mRNA	Fvb6-3	40502023	40503306	-	0.009495	0.010083	0	0	0	0	0	0	0	0	0.010109	0.027601	0	0.01257	-3.57761	0.390723	0.752282	0	0.006526	-2.59792	0.681255	0.993331
augustus_masked-Fvb6-3-processed-gene-405.12	protein_coding	Annotated_mRNA	Fvb6-3	40523790	40524710	-	0	0	0	0	0	0	0	0	0	0	0	0	--	--	--	--	--	--	--	--	--	--
augustus_masked-Fvb1-1-processed-gene-80.3	protein_coding	Annotated_mRNA	Fvb1-1	8065357	8067284	-	0	0	0	0	0	0	0	0	0	0	0	0	--	--	--	--	--	--	--	--	--	--
augustus_masked-Fvb1-1-processed-gene-80.2	protein_coding	Annotated_mRNA	Fvb1-1	8054608	8058544	-	0	0.02718	0	0	0	0.019447	0	0	0	0	0	0	0.00648233	0	4.2111	0.302804	0.675707	0	0.00906	-4.62428	0.249475	0.914815
augustus_masked-Fvb5-2-processed-gene-64.13	protein_coding	Annotated_mRNA	Fvb5-2	6475948	6479147	-	13.3877	13.386	13.298	11.9199	12.0025	11.9875	13.8375	13.6051	15.1384	13.9944	10.2613	9.10079	11.97	11.1188	0.0816492	0.675261	0.90832	14.1937	13.3572	0.110652	0.455036	0.993331
maker-Fvb1-4-snap-gene-104.42	protein_coding	Annotated_mRNA	Fvb1-4	10383372	10392937	-	0	0	0	0	0	0	0	0	0	0	0	0	--	--	--	--	--	--	--	--	--	--
snap_masked-Fvb6-1-processed-gene-116.19	protein_coding	Annotated_mRNA	Fvb6-1	11608498	11609052	+	0	0	0	0	0	0	0	0	0	0	0	0	--	--	--	--	--	--	--	--	--	--
maker-Fvb5-1-augustus-gene-3.63	protein_coding	Annotated_mRNA	Fvb5-1	321618	327146	-	1.71826	1.4277	1.7533	1.39675	1.5223	1.47258	1.62742	1.66405	1.49627	2.02038	1.94381	2.07935	1.46388	2.01452	-0.487292	0.0326923	0.1738	1.59592	1.63309	-0.00825718	0.97114	1
maker-Fvb5-1-augustus-gene-3.62	protein_coding	Annotated_mRNA	Fvb5-1	317326	318617	-	12.394	11.885	10.701	10.2469	12.1226	10.5233	9.2381	14.543	16.8431	14.1343	15.3925	17.8514	10.9643	15.7927	-0.554026	0.00740854	0.0553657	13.5414	11.66	0.23753	0.280185	0.939156
maker-Fvb5-1-augustus-gene-3.60	protein_coding	Annotated_mRNA	Fvb5-1	288866	292169	-	0.540973	0.741171	0.665214	1.5932	1.28309	1.24421	1.03315	1.10677	1.22655	0.846599	0.687018	0.64176	1.3735	0.725126	0.895101	0.0068505	0.0519789	1.12216	0.649119	0.806732	0.010283	0.223001
maker-Fvb5-1-augustus-gene-3.66	protein_coding	Annotated_mRNA	Fvb5-1	381241	383316	-	0	0	0	0.278164	0.131341	0.071892	0	0.016229	0	0.029205	0.01504	0	0.160466	0.0147483	3.22944	0.00668222	0.0509578	0.00540967	0	3.25891	0.58333	0.993331
augustus_masked-Fvb3-2-processed-gene-184.8	protein_coding	Annotated_mRNA	Fvb3-2	18450527	18451792	-	0.208188	0.23936	0.096523	0.072946	0.07322	0.056107	0.050841	0.159969	0.049657	0.05408	0.161372	0.081382	0.0674243	0.0989447	-0.535984	0.621843	0.877427	0.0868223	0.181357	-0.99208	0.295629	0.947944
augustus_masked-Fvb5-3-processed-gene-143.5	protein_coding	Annotated_mRNA	Fvb5-3	14382876	14383487	+	0	0	0	0	0	0	0	0	0	0	0.021208	0	--	--	--	--	--	--	--	--	--	--
maker-Fvb6-2-snap-gene-218.55	protein_coding	Annotated_mRNA	Fvb6-2	21851312	21851625	-	0	0	0	0	0	0	0	0	0	0	0	0	--	--	--	--	--	--	--	--	--	--
maker-Fvb6-2-snap-gene-218.57	protein_coding	Annotated_mRNA	Fvb6-2	21874290	21874571	-	0	0	0	0	0	0	0	0.371829	0	0	0	0	--	--	--	--	--	0.123943	0	4.57793	0.235793	0.909596
maker-Fvb6-2-snap-gene-218.56	protein_coding	Annotated_mRNA	Fvb6-2	21874602	21877616	-	1.62577	1.73413	1.59272	1.77438	1.89958	1.94715	0.628429	0.552983	0.655071	1.89154	2.21988	1.27525	1.8737	1.79556	0.0402125	0.894237	0.982163	0.612161	1.65087	-1.40288	1.47586e-06	0.000239061
maker-Fvb6-2-snap-gene-218.51	protein_coding	Annotated_mRNA	Fvb6-2	21869937	21873280	+	3.98706	4.05763	3.20146	2.20691	2.8218	2.80294	2.9742	3.22998	3.83302	4.26837	4.57141	3.08432	2.61055	3.9747	-0.628677	0.0101959	0.071647	3.34573	3.74872	-0.141212	0.487704	0.993331
maker-Fvb6-2-snap-gene-218.52	protein_coding	Annotated_mRNA	Fvb6-2	21790197	21794411	-	0.269905	0.16409	0.240261	0.060743	0.157549	0.123335	0.134149	0.234471	0.168866	0.123457	0.063788	0.075114	0.113876	0.087453	0.326325	0.651917	0.895254	0.179162	0.224752	-0.299517	0.557299	0.993331
maker-Fvb3-3-snap-gene-229.33	protein_coding	Annotated_mRNA	Fvb3-3	22902779	22910573	-	0	0	0	0	0	0	0	0	0	0	0	0	--	--	--	--	--	--	--	--	--	--
maker-Fvb6-4-snap-gene-152.29	protein_coding	Annotated_mRNA	Fvb6-4	15246953	15247436	-	0	0	0	0	0	0	0	0	0	0	0	0	--	--	--	--	--	--	--	--	--	--
maker-Fvb7-1-augustus-gene-150.29	protein_coding	Annotated_mRNA	Fvb7-1	14997534	15008877	-	0.08309	0.083422	0.136805	0.161856	0.087164	0.116777	0.112012	0.082456	0.102754	0.031305	0.031263	0.044829	0.121932	0.035799	1.71789	0.00184623	0.0173574	0.099074	0.101106	-0.00874374	0.99014	1
maker-Fvb7-2-augustus-gene-148.43	protein_coding	Annotated_mRNA	Fvb7-2	14791763	14800183	-	5.46066	4.98449	5.26377	3.96879	4.97935	4.31796	4.95756	6.05416	6.86511	6.12611	4.53518	5.34658	4.42203	5.33596	-0.323262	0.106921	0.38447	5.95894	5.2363	0.146269	0.380957	0.984431
maker-Fvb7-1-augustus-gene-150.26	protein_coding	Annotated_mRNA	Fvb7-1	14993916	14998029	+	0.15128	0.131463	0.155504	0.04557	0.056836	0	0.148227	0.20088	0.226422	0.0644	0	0	0.0341353	0.0214667	0.697248	0.73955	0.921468	0.191843	0.146082	0.393206	0.453532	0.993331
maker-Fvb6-4-snap-gene-152.26	protein_coding	Annotated_mRNA	Fvb6-4	15223410	15230467	+	5.51701	4.94118	5.94228	2.76104	3.74599	4.26699	6.08401	6.19432	7.05316	3.97121	3.8424	5.17962	3.59134	4.33108	-0.300633	0.159761	0.486203	6.44383	5.46682	0.260578	0.093614	0.688446
snap_masked-Fvb6-2-processed-gene-272.37	protein_coding	Annotated_mRNA	Fvb6-2	27253665	27254179	-	0.661779	0.320454	0.851127	0	0.118548	0	1.60339	1.30398	0.838603	0.10355	0.06941	0.160918	0.039516	0.111293	-1.51059	0.312962	0.686182	1.24866	0.61112	1.05417	0.0100423	0.220243
maker-Fvb3-1-snap-gene-263.68	protein_coding	Annotated_mRNA	Fvb3-1	26297396	26302680	+	0.189232	0.248972	0.16726	0.143799	0.12145	0.145799	0.233865	0.191626	0.148839	0.201118	0.156806	0.035238	0.137016	0.131054	0.052492	0.94602	1	0.191443	0.201821	-0.0437606	0.926036	1
maker-Fvb3-1-snap-gene-263.69	protein_coding	Annotated_mRNA	Fvb3-1	26342584	26348948	+	2.82268	3.21086	2.74566	3.62553	3.82066	3.48481	3.82431	1.7059	2.12417	2.05401	2.19765	1.31384	3.64367	1.85517	0.859262	0.00772523	0.0572634	2.55146	2.9264	-0.251165	0.423278	0.991557
maker-Fvb3-3-snap-gene-229.30	protein_coding	Annotated_mRNA	Fvb3-3	22979777	22980779	+	0.426467	0.390651	0.553711	0.328102	0	0.218739	0.115505	0.357057	0.225786	0.288775	0.235191	0.332103	0.18228	0.285356	-0.647401	0.551611	0.856436	0.232783	0.456943	-0.935702	0.181463	0.851632
augustus_masked-Fvb2-1-processed-gene-134.1	protein_coding	Annotated_mRNA	Fvb2-1	13391187	13392659	+	1.0474	0.679054	0.500921	0.654614	0.720609	0.491237	0.58838	0.490623	0.817464	0.638666	0.537469	0.290386	0.622153	0.48884	0.32005	0.565857	0.865796	0.632156	0.742459	-0.208993	0.682185	0.993331
maker-Fvb3-1-snap-gene-263.66	protein_coding	Annotated_mRNA	Fvb3-1	26293095	26295093	+	0	0	0	0	0	0	0	0	0	0	0	0	--	--	--	--	--	--	--	--	--	--
maker-Fvb3-1-snap-gene-263.67	protein_coding	Annotated_mRNA	Fvb3-1	26295203	26296018	+	0.019698	0	0	0	0	0	0	0	0	0	0	0	--	--	--	--	--	0	0.006566	-2.55297	0.752649	0.993331
maker-Fvb1-4-snap-gene-91.56	protein_coding	Annotated_mRNA	Fvb1-4	9181222	9182367	-	0	0	0	0	0	0	0	0	0	0	0	0	--	--	--	--	--	--	--	--	--	--
maker-Fvb1-4-augustus-gene-13.57	protein_coding	Annotated_mRNA	Fvb1-4	1376587	1387247	+	22.8995	20.1536	23.8009	2.86279	3.92493	3.81914	16.3698	16.2386	11.5207	7.65875	7.52445	8.28541	3.53562	7.82287	-0.808668	1.14591e-05	0.000180252	14.7097	22.2847	-0.455508	0.00656058	0.167775
augustus_masked-Fvb2-1-processed-gene-134.2	protein_coding	Annotated_mRNA	Fvb2-1	13397713	13399584	+	30.105	31.0653	28.5355	15.2015	15.8183	17.2471	24.4005	25.5021	26.963	17.3115	17.3073	13.3252	16.089	15.9813	-0.0137201	0.940441	0.999751	25.6219	29.9019	-0.19974	0.174032	0.839871
snap_masked-Fvb1-1-processed-gene-92.18	protein_coding	Annotated_mRNA	Fvb1-1	9233866	9235247	-	0	0	0	0.071815	0	0.102174	0	0	0.048681	0.080213	0.080644	0.052798	0.0579963	0.0712183	-0.293779	0.825953	0.954856	0.016227	0	3.96965	0.403961	0.989915
maker-Fvb4-4-snap-gene-198.8	protein_coding	Annotated_mRNA	Fvb4-4	19871117	19871806	+	0	0	0	0	0	0	0	0	0	0	0	0	--	--	--	--	--	--	--	--	--	--
maker-Fvb7-3-augustus-gene-71.34	protein_coding	Annotated_mRNA	Fvb7-3	7117279	7120871	+	0	0.10801	0.065067	0.022406	0	0.010798	0.038309	0	0.048764	0.052033	0.022244	0	0.011068	0.024759	-0.96144	0.60981	0.869091	0.0290243	0.0576923	-0.907716	0.546721	0.993331
maker-Fvb7-3-augustus-gene-71.35	protein_coding	Annotated_mRNA	Fvb7-3	7127881	7128941	+	1.12678	1.13537	1.08934	0.108974	0.12813	0.313801	0.601559	1.29798	1.05425	0.322413	0.457809	0.269653	0.183635	0.349958	-0.922724	0.247868	0.614157	0.984594	1.11716	-0.157564	0.749268	0.993331
maker-Fvb7-3-augustus-gene-71.36	protein_coding	Annotated_mRNA	Fvb7-3	7151577	7152910	+	0.241381	0.028654	0.105707	0	0	0.029235	0	0.068842	0.037788	0	0	0.035403	0.009745	0.011801	-0.142364	1	1	0.0355433	0.125247	-1.68401	0.20827	0.881937
maker-Fvb7-3-augustus-gene-71.37	protein_coding	Annotated_mRNA	Fvb7-3	7166807	7172419	+	2.14945	2.34978	2.24694	1.73295	1.75956	1.67637	1.73999	1.78376	2.13143	1.70788	1.98875	2.07156	1.72296	1.92273	-0.183732	0.423254	0.772695	1.88506	2.24872	-0.232426	0.233029	0.907827
snap_masked-Fvb3-4-processed-gene-40.30	protein_coding	Annotated_mRNA	Fvb3-4	4059490	4059936	+	0.065312	0.019695	0.005668	0.048715	0.042512	0.079031	0.056672	0.054936	0	0.026017	0.097467	0.125871	0.0567527	0.0831183	-0.487437	0.798029	0.942725	0.0372027	0.030225	-0.156455	1	1
maker-Fvb1-3-augustus-gene-178.35	protein_coding	Annotated_mRNA	Fvb1-3	17825149	17836399	-	0.270368	0.3407	0.442992	1.95128	1.68211	1.97783	0.178716	0.259934	0.582198	0.356155	0.451575	0.316786	1.87041	0.374839	2.50262	1.18988e-21	7.0023e-20	0.340283	0.351353	-0.265943	0.503003	0.993331
maker-Fvb7-3-augustus-gene-71.33	protein_coding	Annotated_mRNA	Fvb7-3	7112417	7116853	+	2.91874	2.76722	2.52337	2.33008	2.40446	2.75059	2.14414	2.45231	2.59325	2.44504	2.31221	1.64115	2.49504	2.1328	0.20325	0.405673	0.766074	2.39657	2.73644	-0.168473	0.386165	0.986655
maker-Fvb5-2-augustus-gene-98.36	protein_coding	Annotated_mRNA	Fvb5-2	9852014	9859180	+	0.32206	0.288271	0.303264	0.135884	0.130224	0.094681	0.182631	0.28671	0.285715	0.137009	0.159986	0.16572	0.120263	0.154238	-0.38155	0.433515	0.779781	0.251685	0.304532	-0.251833	0.496061	0.993331
maker-Fvb5-2-augustus-gene-98.34	protein_coding	Annotated_mRNA	Fvb5-2	9810412	9814975	+	4.61623	5.18679	4.02767	4.09859	4.14715	4.95072	4.63721	3.40894	4.06924	3.39913	3.99842	2.48189	4.39882	3.29315	0.398472	0.0628451	0.274475	4.03846	4.61023	-0.131367	0.471414	0.993331
maker-Fvb5-2-augustus-gene-98.35	protein_coding	Annotated_mRNA	Fvb5-2	9843049	9846007	+	0	0	0	0	0	0.012735	0	0	0	0	0	0	0.004245	0	3.09428	0.602055	0.868789	--	--	--	--	--
augustus_masked-Fvb6-1-processed-gene-13.9	protein_coding	Annotated_mRNA	Fvb6-1	1331452	1332678	+	0	0	0	0	0	0	0	0	0	0	0	0	--	--	--	--	--	--	--	--	--	--
maker-Fvb6-3-snap-gene-176.40	protein_coding	Annotated_mRNA	Fvb6-3	17635959	17636391	+	0	0	0	0	0	0	0	0	0	0	0	0	--	--	--	--	--	--	--	--	--	--
maker-Fvb6-3-snap-gene-176.41	protein_coding	Annotated_mRNA	Fvb6-3	17657770	17673752	+	1.45335	1.62938	1.5282	1.33326	1.2402	1.22686	1.32022	1.45548	1.46758	1.26533	1.26921	1.12973	1.26677	1.22142	0.0343399	0.86836	0.972057	1.41443	1.53698	-0.096626	0.573691	0.993331
maker-Fvb6-3-snap-gene-176.43	protein_coding	Annotated_mRNA	Fvb6-3	17655519	17657735	+	0	0	0	0	0	0	0	0	0	0	0	0	--	--	--	--	--	--	--	--	--	--
maker-Fvb6-1-augustus-gene-304.46	protein_coding	Annotated_mRNA	Fvb6-1	30427626	30430767	+	14.971	12.1547	12.7569	11.3973	10.6167	10.4326	11.8996	13.7877	14.5483	12.1461	10.9418	11.4892	10.8156	11.5257	-0.117374	0.492398	0.81884	13.4119	13.2942	0.0373864	0.814191	1
maker-Fvb6-1-augustus-gene-304.49	protein_coding	Annotated_mRNA	Fvb6-1	30448384	30449177	+	0	0	0	0	0	0	0	0	0	0	0	0	--	--	--	--	--	--	--	--	--	--
maker-Fvb4-2-snap-gene-101.45	protein_coding	Annotated_mRNA	Fvb4-2	10135920	10137999	+	0	0	0	0	0	0	0.029901	0	0	0	0	0	--	--	--	--	--	0.009967	0	3.84443	0.393167	0.989337
snap_masked-Fvb3-3-processed-gene-81.19	protein_coding	Annotated_mRNA	Fvb3-3	8082868	8088307	-	0	0	0	0	0	0	0	0	0	0	0	0.009046	0	0.00301533	-3.61049	0.49784	0.81884	--	--	--	--	--
augustus_masked-Fvb4-2-processed-gene-134.8	protein_coding	Annotated_mRNA	Fvb4-2	13437287	13438826	-	0.637365	0.428266	0.632504	0.500093	0.320874	0.286972	0.776036	0.185306	0.907269	0.829975	1.03777	0.260297	0.369313	0.709349	-0.726719	0.189513	0.533611	0.62287	0.566045	0.309082	0.574194	0.993331
maker-Fvb5-1-augustus-gene-279.31	protein_coding	Annotated_mRNA	Fvb5-1	27925063	27927669	-	0.358641	0.20491	0.314112	0.444613	0.442442	0.439449	0.313099	0.379067	0.739222	0.428138	0.249042	0.431281	0.442168	0.369487	0.221292	0.662785	0.901424	0.477129	0.292554	0.722426	0.162682	0.822111
maker-Fvb5-1-augustus-gene-279.30	protein_coding	Annotated_mRNA	Fvb5-1	27897306	27898151	-	0	0	0	0	0	0	0	0	0	0	0	0	--	--	--	--	--	--	--	--	--	--
maker-Fvb3-1-snap-gene-195.33	protein_coding	Annotated_mRNA	Fvb3-1	19570294	19572394	+	2.68618	2.48482	2.06597	2.75753	1.84282	2.6834	2.31422	2.5376	1.82192	2.41914	2.63274	2.47244	2.42792	2.50811	-0.252306	0.348874	0.720084	2.22458	2.41233	0.0382763	0.882032	1
snap_masked-Fvb6-2-processed-gene-360.35	protein_coding	Annotated_mRNA	Fvb6-2	36114690	36121374	+	3.57848	3.20927	3.73836	5.1207	5.34439	4.62813	3.32577	3.67549	3.89567	5.45207	5.03299	5.29843	5.03107	5.26116	-0.090644	0.599122	0.868789	3.63231	3.50871	0.0735836	0.638959	0.993331
maker-Fvb6-3-snap-gene-306.54	protein_coding	Annotated_mRNA	Fvb6-3	30600540	30602326	-	0.074941	0	0.025811	0	0	0	0	0.027932	0	0.009401	0.009718	0	0	0.006373	-3.49696	0.377822	0.740508	0.00931067	0.033584	-1.60922	0.453117	0.993331
maker-Fvb6-3-snap-gene-306.52	protein_coding	Annotated_mRNA	Fvb6-3	30667452	30668054	+	0.191437	0.143563	0.240353	0.251875	0.361668	0.273755	0.271897	0.152413	0.129984	0.173083	0.46456	0.077443	0.295766	0.238362	0.381524	0.609622	0.869062	0.184765	0.191784	0.059448	0.944814	1
maker-Fvb3-1-snap-gene-195.36	protein_coding	Annotated_mRNA	Fvb3-1	19491407	19494100	-	0	0	0	0	0	0	0	0	0	0	0	0	--	--	--	--	--	--	--	--	--	--
maker-Fvb3-1-snap-gene-195.35	protein_coding	Annotated_mRNA	Fvb3-1	19583647	19588094	+	5.2956	4.54591	5.06684	5.12974	5.04984	5.74021	4.51813	4.88086	5.96007	6.85936	7.30207	6.45101	5.30659	6.87081	-0.396947	0.0222726	0.131322	5.11968	4.96945	0.066398	0.693185	0.993331
maker-Fvb6-3-snap-gene-306.51	protein_coding	Annotated_mRNA	Fvb6-3	30661179	30663873	+	12.2145	12.4255	12.3007	12.2749	13.9333	15.0977	13.1651	12.8356	13.589	17.1708	15.5899	13.3732	13.7686	15.378	-0.184438	0.301809	0.674843	13.1966	12.3136	0.122883	0.410094	0.991557
maker-Fvb5-2-augustus-gene-84.42	protein_coding	Annotated_mRNA	Fvb5-2	8461538	8464777	-	0.272105	0.334971	0.416657	0.184796	0.325271	0.155106	0.223024	0.154051	0.248286	0.101384	0.162234	0.115623	0.221724	0.126414	0.775395	0.219224	0.57813	0.208454	0.341244	-0.685893	0.160394	0.819905
maker-Fvb5-1-augustus-gene-17.54	protein_coding	Annotated_mRNA	Fvb5-1	1764329	1772583	-	1.5983	1.57722	1.18185	1.39214	1.29985	0.974242	1.3678	2.00202	1.03366	0.015892	0.196517	0.251157	1.22208	0.154522	2.94835	3.50396e-06	6.0189e-05	1.46783	1.45246	0.0400826	0.875773	1
maker-Fvb5-2-augustus-gene-84.41	protein_coding	Annotated_mRNA	Fvb5-2	8454871	8458481	-	5.03294	5.13864	4.01765	4.86885	4.49662	5.0562	5.86373	3.62994	3.76385	2.78313	4.61548	3.38559	4.80722	3.59473	0.397225	0.0850122	0.334752	4.41917	4.72974	-0.0725803	0.740651	0.993331
maker-Fvb5-1-augustus-gene-17.52	protein_coding	Annotated_mRNA	Fvb5-1	1742195	1743657	-	0	0	0.046914	0	0	0	0	0	0	0	0	0	--	--	--	--	--	0	0.015638	-4.02888	0.366675	0.977816
maker-Fvb5-1-augustus-gene-17.53	protein_coding	Annotated_mRNA	Fvb5-1	1748527	1751691	-	32.112	32.4414	32.6017	27.4999	25.3988	25.7769	33.4015	37.8928	38.6181	25.1046	21.5475	17.0467	26.2252	21.2329	0.281262	0.115414	0.402918	36.6375	32.3851	0.200832	0.160521	0.819971
maker-Fvb6-3-snap-gene-306.58	protein_coding	Annotated_mRNA	Fvb6-3	30625815	30644946	-	3.27428	2.64689	2.70663	2.20882	1.78442	2.01048	2.59151	2.61135	2.9592	2.67338	2.82285	1.644	2.00124	2.38008	-0.256756	0.225268	0.586788	2.72069	2.87593	-0.0524291	0.739036	0.993331
maker-Fvb7-2-augustus-gene-192.30	protein_coding	Annotated_mRNA	Fvb7-2	19186319	19187946	+	0	0.017408	0	0	0	0	0	0	0	0	0	0	--	--	--	--	--	0	0.00580267	-3.14852	0.600736	0.993331
maker-Fvb7-2-augustus-gene-192.35	protein_coding	Annotated_mRNA	Fvb7-2	19227870	19230819	-	0.099948	0.12559	0.178139	6.65609	4.52224	4.86148	0.037585	0.087889	0.07736	0.295365	0.429312	0.392011	5.3466	0.372229	3.81236	2.95636e-35	3.18106e-33	0.0676113	0.134559	-0.957626	0.187561	0.858335
maker-Fvb2-1-augustus-gene-9.26	protein_coding	Annotated_mRNA	Fvb2-1	951760	955235	+	4.66581	4.18245	4.02546	5.13044	5.10208	5.27576	4.7071	4.18022	3.68123	5.28517	4.93962	3.71149	5.16943	4.64543	0.13105	0.530538	0.841381	4.18952	4.29124	-0.00917963	0.961695	1
maker-Fvb7-2-augustus-gene-192.37	protein_coding	Annotated_mRNA	Fvb7-2	19241308	19242063	-	4.56651	5.76444	5.12547	4.4419	3.92933	3.82422	4.17004	4.82654	3.7387	4.08425	4.40868	3.56167	4.06515	4.0182	-0.0350531	0.920178	0.992227	4.2451	5.15214	-0.391613	0.153969	0.810855
maker-Fvb3-3-augustus-gene-142.15	protein_coding	Annotated_mRNA	Fvb3-3	14192689	14193786	-	0	0	0	0	0	0	0	0	0	0	0	0	--	--	--	--	--	--	--	--	--	--
snap_masked-Fvb7-4-processed-gene-42.42	protein_coding	Annotated_mRNA	Fvb7-4	4257061	4257426	+	0	0	0	0	0	0	0	0	0	0	0	0	--	--	--	--	--	--	--	--	--	--
snap_masked-Fvb7-4-processed-gene-42.41	protein_coding	Annotated_mRNA	Fvb7-4	4256265	4256576	+	0	0	0	0	0	0	0	0	0	0	0	0	--	--	--	--	--	--	--	--	--	--
snap_masked-Fvb7-4-processed-gene-234.22	protein_coding	Annotated_mRNA	Fvb7-4	23488579	23489012	-	0	0	0	0	0	0	0	0	0	0	0	0	--	--	--	--	--	--	--	--	--	--
snap_masked-Fvb7-4-processed-gene-42.48	protein_coding	Annotated_mRNA	Fvb7-4	4280851	4281272	+	0	0	0	0	0	0	0	0	0	0	0	0	--	--	--	--	--	--	--	--	--	--
augustus_masked-Fvb7-2-processed-gene-12.5	protein_coding	Annotated_mRNA	Fvb7-2	1267843	1268049	+	0	0.144682	0	0	0.091552	0	0.116551	0	0	0.070277	0.050162	0	0.0305173	0.0401463	-0.343326	1	1	0.0388503	0.0482273	-0.473324	1	1
augustus_masked-Fvb1-2-processed-gene-287.3	protein_coding	Annotated_mRNA	Fvb1-2	28730797	28731033	-	0	0	0	0	0	0	0	0	0.122614	0	0	0	--	--	--	--	--	0.0408713	0	2.77568	0.736945	0.993331
augustus_masked-Fvb7-2-processed-gene-12.3	protein_coding	Annotated_mRNA	Fvb7-2	1247443	1249533	+	0	0	0.004079	0	0.014482	0	0	0.06698	0.020846	0	0	0.07356	0.00482733	0.02452	-2.3282	0.437802	0.783128	0.0292753	0.00135967	3.43769	0.153612	0.81035
augustus_masked-Fvb7-2-processed-gene-12.2	protein_coding	Annotated_mRNA	Fvb7-2	1226329	1227729	+	1.38808	1.38796	0.626439	0	0	0.01799	0.281864	0.415202	0.324818	0.009055	0	0.039117	0.00599667	0.0160573	-1.27199	0.733419	0.921468	0.340628	1.13416	-1.69213	0.000983663	0.0453398
augustus_masked-Fvb1-2-processed-gene-287.6	protein_coding	Annotated_mRNA	Fvb1-2	28785640	28786023	-	0	0	0	0	0	0	0	0	0	0	0	0	--	--	--	--	--	--	--	--	--	--
maker-Fvb6-3-snap-gene-224.43	protein_coding	Annotated_mRNA	Fvb6-3	22435031	22441366	-	0.649573	0.422204	0.625386	0.359883	0.433729	0.351201	0.745852	0.428411	0.442411	0.474404	0.404795	0.69511	0.381604	0.52477	-0.491766	0.188434	0.531673	0.538891	0.565721	-0.042818	0.901263	1
snap_masked-Fvb1-1-processed-gene-186.28	protein_coding	Annotated_mRNA	Fvb1-1	18641382	18645052	+	0	0	0	0	0	0	0	0	0	0	0	0	--	--	--	--	--	--	--	--	--	--
maker-Fvb1-4-augustus-gene-164.33	protein_coding	Annotated_mRNA	Fvb1-4	16451281	16453300	-	0.905249	0.80746	0.948409	0.826262	0.742242	0.541391	0.837859	0.875924	0.703906	0.817042	0.834096	0.736464	0.703298	0.795867	-0.204146	0.640192	0.888036	0.805896	0.887039	-0.114304	0.763082	0.996326
maker-Fvb7-3-snap-gene-155.70	protein_coding	Annotated_mRNA	Fvb7-3	15512172	15518503	-	1.34998	1.45523	1.34481	0.538259	0.516318	0.570255	0.576467	1.0906	1.00895	0.406953	0.409691	0.372779	0.541611	0.396474	0.422608	0.202902	0.553564	0.892004	1.38334	-0.611614	0.0219615	0.346704
maker-Fvb2-3-augustus-gene-47.53	protein_coding	Annotated_mRNA	Fvb2-3	4769317	4771279	+	0.696465	1.02286	0.704899	0.438851	0.409598	0.568167	1.10811	1.22589	0.869076	0.896911	0.681032	0.935719	0.472205	0.837887	-0.841924	0.0657219	0.282656	1.06769	0.808076	0.421114	0.27524	0.934736
maker-Fvb6-3-snap-gene-224.46	protein_coding	Annotated_mRNA	Fvb6-3	22451488	22452855	-	0	0.01811	0.009596	0	0	0	0.050388	0.030714	0	0.055545	0	0	0	0.018515	-4.0353	0.359416	0.728466	0.027034	0.00923533	1.18187	0.607904	0.993331
augustus_masked-Fvb5-3-processed-gene-90.7	protein_coding	Annotated_mRNA	Fvb5-3	9053012	9063400	+	0.67566	0.618466	0.688704	0.213225	0.28102	0.349432	0.783384	0.812507	0.862943	0.341684	0.503877	0.514445	0.281226	0.453335	-0.715643	0.0374649	0.191492	0.819611	0.660943	0.33334	0.115449	0.739811
augustus_masked-Fvb5-3-processed-gene-90.5	protein_coding	Annotated_mRNA	Fvb5-3	9049543	9049914	+	2.36141	3.22823	2.62702	2.28433	3.06829	2.73919	4.41314	3.48357	3.24367	2.49117	2.13534	2.1165	2.69727	2.24767	0.228532	0.64535	0.891574	3.71346	2.73889	0.462074	0.283301	0.940328
maker-Fvb3-4-snap-gene-272.74	protein_coding	Annotated_mRNA	Fvb3-4	27260508	27261739	+	0.021922	0	0	0	0	0	0	0	0	0	0	0	--	--	--	--	--	0	0.00730733	-3.05134	0.616268	0.993331
maker-Fvb2-3-augustus-gene-95.41	protein_coding	Annotated_mRNA	Fvb2-3	9558211	9562963	-	2.78941	3.82041	4.44931	3.64013	3.08469	2.99437	4.08271	4.19146	3.97834	4.08229	4.66526	5.1655	3.23973	4.63768	-0.547441	0.0123423	0.0833024	4.08417	3.68638	0.209575	0.290496	0.945207
maker-Fvb6-3-snap-gene-109.44	protein_coding	Annotated_mRNA	Fvb6-3	10957994	10959954	-	0	0	0	0	0	0	0	0	0	0	0	0.010163	0	0.00338767	-2.71941	0.744063	0.921468	--	--	--	--	--
maker-Fvb3-4-snap-gene-272.79	protein_coding	Annotated_mRNA	Fvb3-4	27192978	27195319	-	0.04933	0.050973	0	0	0	0	0.044102	0.049165	0.046979	0	0	0.020921	0	0.00697367	-3.61048	0.497521	0.81884	0.0467487	0.0334343	0.473874	0.744756	0.993331
maker-Fvb6-3-snap-gene-109.40	protein_coding	Annotated_mRNA	Fvb6-3	10920137	10934519	-	5.98959	5.54819	5.99703	11.5492	10.1657	11.3555	8.06285	9.30892	7.6101	6.27344	5.9833	7.33468	11.0235	6.53047	0.593851	0.00034104	0.00396686	8.32729	5.84494	0.507579	0.00060121	0.0317666
snap_masked-Fvb4-2-processed-gene-248.15	protein_coding	Annotated_mRNA	Fvb4-2	24816614	24818847	-	0.035753	0	0	0	0	0	0	0	0	0	0	0	--	--	--	--	--	0	0.0119177	-4.1678	0.355098	0.97569
snap_masked-Fvb4-2-processed-gene-58.41	protein_coding	Annotated_mRNA	Fvb4-2	5859338	5861474	-	0.049826	0.029158	0	0.036931	0	0.056575	0.02911	0.080445	0.048869	0.012038	0	0.026986	0.0311687	0.013008	0.970506	0.604137	0.868789	0.052808	0.026328	1.05811	0.40647	0.990981
snap_masked-Fvb4-2-processed-gene-58.45	protein_coding	Annotated_mRNA	Fvb4-2	5871785	5873356	-	0	0	0.019209	0	0	0	0	0	0	0	0	0	--	--	--	--	--	0	0.006403	-3.11426	0.612292	0.993331
augustus_masked-Fvb4-2-processed-gene-12.8	protein_coding	Annotated_mRNA	Fvb4-2	1265887	1267017	+	1.96471	1.91493	1.34705	0.23135	0.193243	0.244131	1.07107	0.683479	0.813389	0.328065	0.418267	0.072683	0.222908	0.273005	-0.30152	0.742244	0.921468	0.85598	1.74223	-0.991479	0.0170195	0.299565
maker-Fvb6-4-snap-gene-8.51	protein_coding	Annotated_mRNA	Fvb6-4	823404	824607	+	0	0	0	0	0	0	0	0	0	0	0	0	--	--	--	--	--	--	--	--	--	--
maker-Fvb6-2-snap-gene-76.52	protein_coding	Annotated_mRNA	Fvb6-2	7675300	7677225	+	0	0	0	0	0	0	0	0	0	0	0	0	--	--	--	--	--	--	--	--	--	--
maker-Fvb7-4-augustus-gene-59.45	protein_coding	Annotated_mRNA	Fvb7-4	5976357	5979129	+	0.032503	0	0.014396	0.029915	0.113652	0.149543	0.034338	0	0	0.050012	0	0	0.0977033	0.0166707	2.36242	0.13346	0.439278	0.011446	0.015633	-0.234966	1	1
maker-Fvb7-4-augustus-gene-59.46	protein_coding	Annotated_mRNA	Fvb7-4	5895550	5897553	-	0.053826	0.085737	0.041852	0.014479	0.017052	0.040754	0.064647	0.093099	0.032074	0	0.020406	0.025492	0.024095	0.0152993	0.663444	0.692507	0.916912	0.0632733	0.0604717	0.136229	0.957191	1
maker-Fvb7-4-augustus-gene-59.40	protein_coding	Annotated_mRNA	Fvb7-4	5922477	5925939	+	4.90491	3.63332	4.90765	3.53974	3.78003	3.27087	4.60673	4.39661	4.34709	5.85664	6.40366	3.27216	3.53021	5.17749	-0.564559	0.030673	0.166011	4.45014	4.48196	0.0339051	0.861145	1
maker-Fvb5-3-snap-gene-127.19	protein_coding	Annotated_mRNA	Fvb5-3	12693574	12694061	+	0	0	0	0	0	0	0	0	0	0	0	0	--	--	--	--	--	--	--	--	--	--
maker-Fvb6-2-snap-gene-76.54	protein_coding	Annotated_mRNA	Fvb6-2	7682856	7684277	+	0	0	0	0	0	0	0	0	0	0	0	0.021519	0	0.007173	-3.23239	0.596767	0.868789	--	--	--	--	--
maker-Fvb6-2-snap-gene-76.55	protein_coding	Annotated_mRNA	Fvb6-2	7591035	7596893	-	13.2646	13.4921	12.9297	14.7531	12.5755	13.3891	13.2157	13.9095	13.6239	11.4765	10.7845	13.101	13.5726	11.7873	0.17587	0.303349	0.675811	13.583	13.2288	0.0613052	0.661615	0.993331
augustus_masked-Fvb7-1-processed-gene-31.5	protein_coding	Annotated_mRNA	Fvb7-1	3104379	3105994	-	0.160572	0.087479	0.180355	0	0.093162	0.112121	0.134062	0	0.083374	0	0	0	0.0684277	0	6.10197	0.0214714	0.127923	0.0724787	0.142802	-0.906025	0.419569	0.991557
maker-Fvb4-4-snap-gene-28.97	protein_coding	Annotated_mRNA	Fvb4-4	2847933	2850216	-	0.070503	0.08364	0.028946	0.015451	0.062356	0.028746	0.051125	0.150233	0.07242	0.088214	0.075879	0.089946	0.0355177	0.0846797	-1.1591	0.232825	0.596796	0.0912593	0.0610297	0.583486	0.509127	0.993331
maker-Fvb4-4-snap-gene-28.96	protein_coding	Annotated_mRNA	Fvb4-4	2832726	2836400	-	0.014352	0	0.008889	0.010437	0	0	0	0	0	0	0	0.009615	0.003479	0.003205	-0.0768932	1	1	0	0.007747	-4.37935	0.188149	0.858368
maker-Fvb4-4-snap-gene-28.91	protein_coding	Annotated_mRNA	Fvb4-4	2791844	2798908	-	35.9895	34.645	38.8875	40.5625	38.3965	39.357	39.319	40.5207	39.4599	33.9306	34.7569	36.4017	39.4387	35.0297	0.144784	0.345418	0.717482	39.7665	36.5074	0.146831	0.289067	0.943926
maker-Fvb4-1-augustus-gene-107.28	protein_coding	Annotated_mRNA	Fvb4-1	10722477	10725908	+	0.456409	0.460376	0.759809	0.663224	0.564345	0.41755	0.521552	0.65868	0.610061	0.757935	1.01934	0.71616	0.548373	0.831143	-0.530075	0.24856	0.614947	0.596764	0.558865	-0.0596078	0.891485	1
snap_masked-Fvb3-4-processed-gene-20.22	protein_coding	Annotated_mRNA	Fvb3-4	2079140	2079845	+	0	0	0	0	0	0	0	0	0	0	0	0	--	--	--	--	--	--	--	--	--	--
snap_masked-Fvb3-4-processed-gene-20.23	protein_coding	Annotated_mRNA	Fvb3-4	2086311	2086650	+	0.104483	0	0	0	0	0	0	0	0	0	0	0	--	--	--	--	--	0	0.0348277	-3.05132	0.616781	0.993331
maker-Fvb4-1-augustus-gene-107.27	protein_coding	Annotated_mRNA	Fvb4-1	10695313	10698905	+	6.95653	6.74559	6.81298	5.6955	5.42331	4.96066	5.32463	6.14963	6.61244	5.4959	5.17955	4.84555	5.35982	5.17367	0.0255925	0.895713	0.982776	6.0289	6.83837	-0.158652	0.317717	0.955993
augustus_masked-Fvb7-1-processed-gene-224.9	protein_coding	Annotated_mRNA	Fvb7-1	22465520	22466965	-	0.426327	0.468073	0.373968	0.678156	0.730874	0.769497	0.47217	0.356414	0.667044	0.209075	0.3536	0.499077	0.726176	0.353917	1.00235	0.0768551	0.313219	0.498543	0.422789	0.251516	0.639203	0.993331
maker-Fvb4-4-snap-gene-28.99	protein_coding	Annotated_mRNA	Fvb4-4	2854475	2855707	-	0.422207	0.33712	0.294256	0.091165	0.173951	0.108982	0.284663	0.185406	0.131783	0.264799	0.101527	0.107218	0.124699	0.157848	-0.365834	0.710402	0.921468	0.200617	0.351194	-0.73626	0.266717	0.932144
snap_masked-Fvb2-1-processed-gene-80.15	protein_coding	Annotated_mRNA	Fvb2-1	8014443	8015720	-	0	0	0	0	0	0	0	0	0	0	0	0	--	--	--	--	--	--	--	--	--	--
augustus_masked-Fvb3-3-processed-gene-145.5	protein_coding	Annotated_mRNA	Fvb3-3	14514805	14516259	-	0.263664	0.107411	0.161231	0.016946	0.016733	0.040422	0.082702	0.16415	0.058427	0.179135	0	0.560827	0.0247003	0.246654	-3.17187	0.033463	0.176572	0.10176	0.177435	-0.737051	0.386496	0.986655
augustus_masked-Fvb3-3-processed-gene-145.6	protein_coding	Annotated_mRNA	Fvb3-3	14516393	14516961	-	0	0.569856	0.575301	0.647432	0.807691	0.643192	0.700187	0.871825	0.773876	0.063884	0.61128	0	0.699438	0.225055	1.62566	0.182484	0.52264	0.781963	0.381719	1.03257	0.30109	0.951945
augustus_masked-Fvb3-3-processed-gene-145.7	protein_coding	Annotated_mRNA	Fvb3-3	14517031	14517681	-	3.15385	3.20655	3.31338	11.0904	11.6939	11.7441	11.7255	12.2213	14.4383	19.461	15.7643	20.3571	11.5095	18.5275	-0.715795	0.00263905	0.0235583	12.7951	3.22459	2.00701	7.96504e-15	5.64313e-12
augustus_masked-Fvb3-3-processed-gene-145.2	protein_coding	Annotated_mRNA	Fvb3-3	14519104	14519934	+	0.166385	0.144939	0.128859	1.56266	2.23226	2.02396	0.085127	0.193033	0.072037	0.213123	0.222729	0.238568	1.93963	0.224807	3.02919	6.94217e-08	1.49838e-06	0.116732	0.146728	-0.266632	0.807907	1
augustus_masked-Fvb7-1-processed-gene-31.0	protein_coding	Annotated_mRNA	Fvb7-1	3096766	3099031	+	0.033933	0.179967	0.383937	0.149037	0.034634	0.091675	0.231091	0.240851	0.101665	0.06638	0.147704	0.090862	0.091782	0.101649	-0.295215	0.790015	0.939073	0.191202	0.199279	-0.267626	0.772815	0.99892
maker-Fvb6-1-augustus-gene-274.49	protein_coding	Annotated_mRNA	Fvb6-1	27457853	27458488	-	0.051613	0	0	0	0	0	0	0	0	0	0	0	--	--	--	--	--	0	0.0172043	-3.05139	0.615045	0.993331
maker-Fvb3-2-snap-gene-308.49	protein_coding	Annotated_mRNA	Fvb3-2	30797357	30799397	+	1.5118	1.32974	1.32972	1.2208	1.00502	0.718779	1.71705	1.48415	1.26498	1.54974	1.3095	2.80474	0.981533	1.88799	-0.848134	0.0203169	0.12273	1.48873	1.39042	-0.0955012	0.739135	0.993331
augustus_masked-Fvb3-4-processed-gene-265.2	protein_coding	Annotated_mRNA	Fvb3-4	26501044	26503833	+	0	0	0	0.044126	0	0	0	0	0	0	0	0	0.0147087	0	4.76708	0.20792	0.560749	--	--	--	--	--
augustus_masked-Fvb1-1-processed-gene-259.15	protein_coding	Annotated_mRNA	Fvb1-1	25912643	25914670	-	0.30989	0.264033	0.255826	0.267423	0.144464	0.185981	0.604254	0.534762	0.263679	0.218242	0.332061	0.477343	0.199289	0.342549	-0.797626	0.219365	0.578349	0.467565	0.276583	0.776174	0.150756	0.80566
augustus_masked-Fvb3-2-processed-gene-48.4	protein_coding	Annotated_mRNA	Fvb3-2	4832788	4833141	+	0.002073	0	0.037215	0.171693	0.084666	0.267935	0	0	0	0.592281	0.715706	0.501846	0.174765	0.603278	-1.70982	0.0794815	0.320245	0	0.013096	-3.09455	0.512065	0.993331
maker-Fvb5-1-augustus-gene-63.50	protein_coding	Annotated_mRNA	Fvb5-1	6339257	6341915	+	0.184697	0.211353	0.228065	0.237754	0.105891	0.109109	0.180591	0.45881	0.164302	0.140388	0.104429	0.124521	0.150918	0.123113	0.272074	0.711461	0.921468	0.267901	0.208038	0.394521	0.512894	0.993331
augustus_masked-Fvb7-1-processed-gene-159.1	protein_coding	Annotated_mRNA	Fvb7-1	15899613	15900663	+	0	0	0	0	0	0	0	0	0	0	0	0	--	--	--	--	--	--	--	--	--	--
augustus_masked-Fvb7-1-processed-gene-159.0	protein_coding	Annotated_mRNA	Fvb7-1	15890611	15892653	+	0.069454	0.076663	0.06445	0.028594	0.012578	0.07578	0.029867	0.032083	0.043304	0.018443	0.080826	0.043017	0.038984	0.0474287	-0.221426	0.855432	0.966496	0.0350847	0.070189	-0.910502	0.330558	0.964774
augustus_masked-Fvb7-1-processed-gene-159.2	protein_coding	Annotated_mRNA	Fvb7-1	15906022	15907032	+	0	0	0	0	0.009644	0	0	0	0	0	0	0	--	--	--	--	--	--	--	--	--	--
augustus_masked-Fvb7-1-processed-gene-159.7	protein_coding	Annotated_mRNA	Fvb7-1	15942891	15943739	+	1.66129	2.20033	1.84594	1.2919	1.4271	1.61346	2.10657	0.554706	0.738752	0.580602	1.22497	0.107906	1.44415	0.637825	1.15932	0.106715	0.38404	1.13334	1.90252	-0.713407	0.18857	0.858665
augustus_masked-Fvb7-1-processed-gene-159.6	protein_coding	Annotated_mRNA	Fvb7-1	15941952	15942392	+	0.008136	0.002349	0.014506	0	0.035033	0.048007	0.020193	0.020707	0.006546	0.013857	0.009713	0	0.02768	0.00785667	0.547715	1	1	0.0158153	0.00833033	0.136718	1	1
maker-Fvb1-2-augustus-gene-158.27	protein_coding	Annotated_mRNA	Fvb1-2	15855124	15857874	-	0.052106	0.1461	0.087477	0.03621	0.076357	0	0.222273	0.022806	0	0.057578	0.022732	0.071183	0.0375223	0.0504977	-0.477746	0.748529	0.921468	0.081693	0.0952277	-0.186455	0.883868	1
maker-Fvb1-2-augustus-gene-158.24	protein_coding	Annotated_mRNA	Fvb1-2	15819049	15825182	-	0.617387	0.501184	0.570628	0.220643	0.227364	0.273674	0.58189	0.534238	0.330117	0.388272	0.700245	0.817842	0.24056	0.635453	-1.41937	0.000430033	0.00487209	0.482082	0.563066	-0.196518	0.545705	0.993331
snap_masked-Fvb7-3-processed-gene-178.13	protein_coding	Annotated_mRNA	Fvb7-3	17793167	17799540	+	0.183751	0.041145	0.149835	0.076026	0	0	0.04481	0.089067	0.171677	0.031016	0.058601	0.036187	0.025342	0.0419347	-0.743204	0.627059	0.880273	0.101851	0.12491	-0.260373	0.71932	0.993331
maker-Fvb1-2-augustus-gene-158.20	protein_coding	Annotated_mRNA	Fvb1-2	15836075	15836545	+	0	0	0	0	0	0	0	0	0	0	0	0	--	--	--	--	--	--	--	--	--	--
snap_masked-Fvb7-1-processed-gene-192.38	protein_coding	Annotated_mRNA	Fvb7-1	19269319	19270141	-	0	0	0	0	0	0	0	0	0	0	0	0	--	--	--	--	--	--	--	--	--	--
snap_masked-Fvb2-2-processed-gene-18.37	protein_coding	Annotated_mRNA	Fvb2-2	1842061	1842372	-	0	0	0	0	0	0	0	0	0	0	0	0	--	--	--	--	--	--	--	--	--	--
snap_masked-Fvb3-3-processed-gene-130.21	protein_coding	Annotated_mRNA	Fvb3-3	13048767	13049342	+	0	0	0	0	0	0	0	0	0	0	0	0	--	--	--	--	--	--	--	--	--	--
maker-Fvb6-3-snap-gene-238.51	protein_coding	Annotated_mRNA	Fvb6-3	23858018	23859210	-	0	0	0	0	0	0	0	0	0	0	0	0	--	--	--	--	--	--	--	--	--	--
maker-Fvb3-4-snap-gene-64.58	protein_coding	Annotated_mRNA	Fvb3-4	6419187	6421207	+	10.5991	10.2454	9.40618	2.14503	3.5955	2.37362	13.1494	11.0188	10.4314	3.31859	3.34255	1.94504	2.70471	2.86873	-0.106437	0.748463	0.921468	11.5332	10.0836	0.218719	0.186849	0.857654
maker-Fvb3-4-snap-gene-64.59	protein_coding	Annotated_mRNA	Fvb3-4	6456790	6459094	+	0	0	0	0	0	0	0	0	0	0	0	0	--	--	--	--	--	--	--	--	--	--
augustus_masked-Fvb2-2-processed-gene-119.7	protein_coding	Annotated_mRNA	Fvb2-2	11979423	11981363	+	0.097339	0.015866	0.008935	0.308163	0.314689	0.383921	0.08212	0.101973	0.026709	0.031095	0.06214	0.079127	0.335591	0.057454	2.42706	0.00107141	0.0108575	0.0702673	0.0407133	0.772203	0.508923	0.993331
maker-Fvb6-4-augustus-gene-97.40	protein_coding	Annotated_mRNA	Fvb6-4	9708408	9709981	-	71.6041	67.4994	65.0961	193.985	234.029	220.301	63.9184	68.1888	76.4603	126.65	129.853	91.2476	216.105	115.917	0.876008	6.98976e-07	1.3239e-05	69.5225	68.0665	0.0539685	0.709745	0.993331
snap_masked-Fvb6-2-processed-gene-181.19	protein_coding	Annotated_mRNA	Fvb6-2	18108531	18109449	+	0	0.025687	0	0	0	0	0	0	0	0	0	0	--	--	--	--	--	0	0.00856233	-2.64112	0.746968	0.993331
maker-Fvb3-4-snap-gene-64.57	protein_coding	Annotated_mRNA	Fvb3-4	6416046	6416720	+	0	0.046667	0	0.024315	0	0	0	0	0	0	0	0	0.008105	0	2.64746	0.741282	0.921468	0	0.0155557	-3.14857	0.602368	0.993331
maker-Fvb5-3-augustus-gene-153.36	protein_coding	Annotated_mRNA	Fvb5-3	15365638	15369901	+	0.930703	0.795738	1.08473	0.612516	0.729194	0.635715	0.849161	0.837306	0.801555	0.64131	0.855595	0.908602	0.659142	0.801836	-0.409681	0.285917	0.659879	0.829341	0.937057	0.128749	0.636447	0.993331
augustus_masked-Fvb5-4-processed-gene-21.5	protein_coding	Annotated_mRNA	Fvb5-4	2103639	2104190	-	1.09692	1.12108	0.813745	178.833	155.87	181.317	1.64336	2.29587	3.18004	1.90529	3.40618	2.61473	172.007	2.64207	5.99451	3.95094e-130	5.03401e-127	2.37309	1.01058	1.24433	0.0118798	0.242907
maker-Fvb5-3-augustus-gene-153.34	protein_coding	Annotated_mRNA	Fvb5-3	15320810	15321281	+	1.61041	1.97802	2.51588	1.13384	1.59542	1.51349	2.75639	2.28519	2.29648	1.731	2.19261	1.96342	1.41425	1.96234	-0.474789	0.120227	0.413109	2.44602	2.03477	0.2915	0.254298	0.919971
maker-Fvb5-3-augustus-gene-153.31	protein_coding	Annotated_mRNA	Fvb5-3	15295456	15300192	+	0.198875	0.361345	0.224755	0.300148	0.417694	0.421311	0.427982	0.38971	0.465865	0.68897	0.463628	0.347247	0.379718	0.499948	0.417906	0.351515	0.722052	0.427852	0.261658	0.779741	0.0612677	0.579303
augustus_masked-Fvb2-4-processed-gene-226.16	protein_coding	Annotated_mRNA	Fvb2-4	22639225	22640241	-	0.156122	0.134343	0.159682	0.401488	0.236375	0.322747	0.111836	0.046364	0.141106	0.124746	0.080744	0.152231	0.320203	0.11924	1.36089	0.092913	0.353148	0.0997687	0.150049	-0.524227	0.569029	0.993331
maker-Fvb5-1-augustus-gene-29.52	protein_coding	Annotated_mRNA	Fvb5-1	2929162	2931132	-	0	0	0	0	0	0	0	0	0	0	0	0	--	--	--	--	--	--	--	--	--	--
maker-Fvb2-4-snap-gene-173.58	protein_coding	Annotated_mRNA	Fvb2-4	17374393	17375284	+	0	0	0	0.256868	0.26087	0.297602	0.075411	0.089779	0.091742	0	0	0.028982	0.27178	0.00966067	4.56489	0.000603338	0.00657658	0.085644	0	5.69419	0.00642385	0.165738
maker-Fvb5-3-augustus-gene-153.38	protein_coding	Annotated_mRNA	Fvb5-3	15379430	15384145	+	0.555156	0.400952	0.443876	0.308387	0.227604	0.247958	0.424677	0.737108	0.504066	0.251801	0.101579	0.143419	0.261316	0.1656	0.624618	0.243803	0.609716	0.555284	0.466661	0.274348	0.448192	0.993331
maker-Fvb5-3-augustus-gene-153.39	protein_coding	Annotated_mRNA	Fvb5-3	15300451	15307227	-	4.85467	4.83631	5.03979	4.15381	3.9062	4.57629	4.40589	5.16045	5.05696	5.13116	4.49591	4.4702	4.2121	4.69909	-0.183655	0.297038	0.670822	4.87444	4.91026	0.0123173	0.936994	1
maker-Fvb3-2-snap-gene-50.59	protein_coding	Annotated_mRNA	Fvb3-2	5015752	5018766	-	1.33381	1.34557	1.66307	0.524005	0.536986	0.569511	1.33505	1.34767	1.57684	0.508712	0.454451	0.674064	0.543501	0.545742	-0.0351052	0.939607	0.999436	1.41985	1.44749	-0.00500099	0.989845	1
snap_masked-Fvb5-4-processed-gene-132.28	protein_coding	Annotated_mRNA	Fvb5-4	13245551	13250245	-	1.61017	1.44234	1.69432	1.28987	1.43479	1.12354	1.73638	1.97477	1.94615	1.53527	0.990602	1.24148	1.28273	1.25578	0.000707338	1	1	1.88576	1.58228	0.276937	0.191818	0.862919
maker-Fvb4-3-augustus-gene-30.50	protein_coding	Annotated_mRNA	Fvb4-3	3003168	3006822	-	5.67789	5.09191	4.37132	5.79735	5.68447	5.25929	4.14517	4.91119	4.59751	4.50541	4.68464	5.35069	5.58037	4.84691	0.175905	0.37219	0.738564	4.55129	5.04704	-0.124822	0.479749	0.993331
maker-Fvb6-3-augustus-gene-290.53	protein_coding	Annotated_mRNA	Fvb6-3	29033298	29038758	-	0.669185	0.738201	0.539962	0.748851	0.705553	0.830742	0.43192	0.314307	0.535808	0.586768	0.715996	0.748251	0.761715	0.683672	0.128161	0.68001	0.910286	0.427345	0.649116	-0.578139	0.0835383	0.657874
maker-Fvb6-3-augustus-gene-290.52	protein_coding	Annotated_mRNA	Fvb6-3	29028439	29032836	-	5.00932	5.43724	5.02102	4.55736	4.72977	4.82686	6.17399	7.30114	7.74079	4.42865	3.87649	4.18297	4.70466	4.1627	0.149865	0.431204	0.779706	7.07197	5.15586	0.478238	0.00247692	0.0867562
maker-Fvb3-2-snap-gene-50.51	protein_coding	Annotated_mRNA	Fvb3-2	5014356	5016817	+	0.135252	0.096073	0.029246	0.029563	0.039892	0.133592	0.051084	0.088591	0.105588	0	0.038904	0	0.0676823	0.012968	2.26986	0.125811	0.424374	0.0817543	0.086857	-0.0154078	1	1
maker-Fvb3-2-snap-gene-50.50	protein_coding	Annotated_mRNA	Fvb3-2	5002778	5009717	+	14.5238	14.6007	15.5702	10.6875	11.838	12.5377	14.9004	12.832	12.769	10.1682	11.3063	9.93489	11.6877	10.4698	0.133878	0.406342	0.766074	13.5005	14.8982	-0.11848	0.420309	0.991557
snap_masked-Fvb1-2-processed-gene-205.14	protein_coding	Annotated_mRNA	Fvb1-2	20568290	20568621	+	0	0	0	0	0	0	0	0	0	0	0	0	--	--	--	--	--	--	--	--	--	--
maker-Fvb3-2-snap-gene-50.54	protein_coding	Annotated_mRNA	Fvb3-2	5069037	5069745	+	0	0	0	0	0	0	0	0	0	0	0	0	--	--	--	--	--	--	--	--	--	--
maker-Fvb3-1-snap-gene-253.45	protein_coding	Annotated_mRNA	Fvb3-1	25275099	25275726	+	0.10143	0.195919	0	0	0	0	0	0	0	0	0	0	--	--	--	--	--	0	0.0991163	-5.38622	0.0547747	0.550015
maker-Fvb3-1-snap-gene-253.44	protein_coding	Annotated_mRNA	Fvb3-1	25274188	25274805	+	0.206106	0.024389	0.170346	0.333215	0.201817	0.168888	0.289608	0.177296	0.124242	0.202383	0.146985	0.159706	0.23464	0.169691	0.466852	0.65921	0.899377	0.197049	0.133614	0.494768	0.683389	0.993331
snap_masked-Fvb4-4-processed-gene-124.16	protein_coding	Annotated_mRNA	Fvb4-4	12458133	12463512	+	2.53012	2.74258	2.6899	1.3208	1.585	1.84343	2.08477	1.04128	1.03158	1.01601	1.40705	1.55863	1.58308	1.32723	0.0554062	0.865903	0.970629	1.38588	2.6542	-0.76762	0.00938799	0.211473
maker-Fvb6-4-augustus-gene-35.50	protein_coding	Annotated_mRNA	Fvb6-4	3536642	3538645	-	13.7325	13.6885	11.1368	7.86058	8.08321	9.13858	10.9589	10.1813	9.85951	7.66908	7.64785	5.33878	8.36079	6.88524	0.257316	0.241108	0.606041	10.3333	12.8526	-0.289939	0.074329	0.629525
snap_masked-Fvb7-3-processed-gene-110.27	protein_coding	Annotated_mRNA	Fvb7-3	11082239	11082475	+	0	0	0	0	0	0	0.231589	0.10125	0	0	0.089816	0	0	0.0299387	-2.61688	0.752558	0.921468	0.110946	0	4.32957	0.186263	0.857019
maker-Fvb6-4-augustus-gene-35.52	protein_coding	Annotated_mRNA	Fvb6-4	3539166	3543304	-	1.39753	1.43205	1.35084	1.83354	1.83665	1.43189	1.45652	1.35403	1.39031	1.81507	1.78743	1.77306	1.7007	1.79185	-0.100911	0.696075	0.918704	1.40028	1.39347	0.0311304	0.897844	1
maker-Fvb6-4-augustus-gene-35.53	protein_coding	Annotated_mRNA	Fvb6-4	3577342	3579829	-	0.756404	0.626077	0.638829	0.773425	0.780875	1.25261	0.554893	0.624674	0.452046	0.360915	0.432593	0.472904	0.935636	0.422137	1.12129	0.009879	0.069916	0.543871	0.67377	-0.283943	0.468528	0.993331
maker-Fvb6-3-augustus-gene-422.41	protein_coding	Annotated_mRNA	Fvb6-3	42191144	42195188	-	3.73244	3.18267	3.3294	2.7148	3.46306	3.15673	3.52828	3.43199	3.34799	2.98064	3.42869	2.95864	3.11153	3.12265	-0.0305073	0.891102	0.980613	3.43608	3.41484	0.0333734	0.854134	1
maker-Fvb1-3-augustus-gene-19.53	protein_coding	Annotated_mRNA	Fvb1-3	1980935	1984148	-	26.2427	27.678	26.1366	16.0132	16.9145	16.113	22.7395	27.4503	26.8253	19.7912	19.6021	22.3115	16.3469	20.5682	-0.358789	0.0300206	0.163395	25.6717	26.6858	-0.0333684	0.821048	1
maker-Fvb6-3-augustus-gene-422.43	protein_coding	Annotated_mRNA	Fvb6-3	42220240	42223314	-	2.72603	2.63346	2.55569	10.8008	9.37055	9.48541	2.77007	2.94394	2.37189	7.14028	8.02059	7.55583	9.88559	7.57223	0.359831	0.0417739	0.207025	2.6953	2.63839	0.0542763	0.802066	1
maker-Fvb3-1-augustus-gene-5.51	protein_coding	Annotated_mRNA	Fvb3-1	536390	541717	+	0.51348	0.509655	0.461525	0.397616	0.448638	0.343093	0.407652	0.555999	0.645676	0.449293	0.543896	0.483255	0.396449	0.492148	-0.338606	0.321847	0.693418	0.536442	0.494887	0.0916582	0.775779	0.99909
maker-Fvb3-1-snap-gene-253.49	protein_coding	Annotated_mRNA	Fvb3-1	25306309	25308103	+	0.146319	0.157515	0.07993	0.482325	0.032254	0.098111	0.119114	0.117494	0.028368	0.105417	0.280789	0.052393	0.20423	0.1462	0.588886	0.625042	0.879194	0.0883253	0.127921	-0.587134	0.535575	0.993331
maker-Fvb6-3-augustus-gene-422.44	protein_coding	Annotated_mRNA	Fvb6-3	42230773	42234626	-	0	0	0	0	0	0	0	0	0	0	0	0	--	--	--	--	--	--	--	--	--	--
maker-Fvb3-3-snap-gene-44.86	protein_coding	Annotated_mRNA	Fvb3-3	4461164	4466950	-	1.12738	1.00482	1.28648	0.678108	0.643047	0.705334	0.930111	0.744444	0.882776	1.18642	1.09144	1.20539	0.675496	1.16108	-0.807994	0.00343025	0.0293796	0.852444	1.13956	-0.39455	0.110198	0.729124
maker-Fvb3-2-augustus-gene-310.19	protein_coding	Annotated_mRNA	Fvb3-2	31053805	31058209	+	25.0376	23.6172	24.2771	27.3229	23.7538	23.449	21.7089	26.1683	25.7094	27.0896	25.8748	28.363	24.8419	27.1091	-0.152331	0.346158	0.717482	24.5289	24.3106	0.0363233	0.803376	1
maker-Fvb3-3-snap-gene-270.48	protein_coding	Annotated_mRNA	Fvb3-3	27041104	27041326	+	0	0.324469	0	0	0.061982	0	0.328036	0.217541	0.102863	0.064074	0	0.083035	0.0206607	0.0490363	-1.59461	0.635992	0.885538	0.216147	0.108156	1.04212	0.632077	0.993331
augustus_masked-Fvb6-2-processed-gene-34.11	protein_coding	Annotated_mRNA	Fvb6-2	3427793	3428459	-	0	0	0	0	0	0	0	0	0	0	0	0	--	--	--	--	--	--	--	--	--	--
maker-Fvb5-1-augustus-gene-4.59	protein_coding	Annotated_mRNA	Fvb5-1	400348	403267	-	0.10535	0.05246	0.008084	0.028417	0.012758	0.075688	0.053364	0.05189	0.047992	0	0.017495	0	0.0389543	0.00583167	2.69474	0.108059	0.387332	0.051082	0.055298	-0.0615687	1	1
maker-Fvb5-1-augustus-gene-4.58	protein_coding	Annotated_mRNA	Fvb5-1	395042	400106	-	0.256911	0.187735	0.291136	0.342169	0.225723	0.556129	0.48449	0.42392	0.368605	0.296453	0.423263	0.372313	0.374674	0.36401	-0.318846	0.468156	0.81019	0.425672	0.245261	0.851198	0.0444446	0.498899
snap_masked-Fvb6-3-processed-gene-328.22	protein_coding	Annotated_mRNA	Fvb6-3	32817003	32817394	+	0	0	0	0	0	0	0	0	0	0	0	0	--	--	--	--	--	--	--	--	--	--
snap_masked-Fvb6-3-processed-gene-328.20	protein_coding	Annotated_mRNA	Fvb6-3	32806310	32808446	+	0	0	0	0	0	0	0	0	0	0	0	0	--	--	--	--	--	--	--	--	--	--
maker-Fvb5-1-augustus-gene-4.53	protein_coding	Annotated_mRNA	Fvb5-1	417502	420460	+	4.3691	3.4374	3.86941	3.33343	3.72933	2.95327	3.40717	4.08899	4.17782	4.30123	3.76598	4.17635	3.33868	4.08119	-0.381497	0.123743	0.42024	3.89133	3.89197	0.0275624	0.901968	1
maker-Fvb5-1-augustus-gene-4.52	protein_coding	Annotated_mRNA	Fvb5-1	415924	417139	+	0	0.02429	0.022499	0.171294	0	0.182093	0.096915	0.052554	0.134756	0.046415	0.145461	0.126383	0.117796	0.106086	0.0780465	1	1	0.0947417	0.0155963	2.23207	0.0922168	0.684598
maker-Fvb5-1-augustus-gene-4.56	protein_coding	Annotated_mRNA	Fvb5-1	459154	461644	+	0.100182	0.083731	0.116409	0.263945	0.276958	0.510369	0.134285	0.170906	0.11833	0.063592	0.043229	0.059691	0.350424	0.055504	2.56663	0.000215983	0.0026336	0.141174	0.100107	0.506511	0.462761	0.993331
maker-Fvb5-1-augustus-gene-4.54	protein_coding	Annotated_mRNA	Fvb5-1	440143	444698	+	2.88878	3.14427	2.79338	4.06878	3.5336	3.97754	2.64961	2.82843	2.52087	2.16188	2.12466	2.45654	3.85997	2.24769	0.752434	0.000414635	0.0047136	2.6663	2.94214	-0.118977	0.524368	0.993331
maker-Fvb1-4-snap-gene-35.69	protein_coding	Annotated_mRNA	Fvb1-4	3588109	3588934	+	0	0	0	0	0	0	0	0	0	0	0	0	--	--	--	--	--	--	--	--	--	--
maker-Fvb6-3-augustus-gene-412.55	protein_coding	Annotated_mRNA	Fvb6-3	41231865	41234794	+	0.224454	0.19067	0.203714	0.246709	0.276686	0.353416	0.249715	0.307707	0.302143	0.274157	0.059753	0.24416	0.29227	0.19269	0.558172	0.41083	0.769552	0.286522	0.206279	0.484971	0.329205	0.963812
maker-Fvb6-3-augustus-gene-412.57	protein_coding	Annotated_mRNA	Fvb6-3	41247820	41260816	+	1.74571	1.42719	1.56133	1.57064	1.66061	1.65224	1.3909	1.47228	1.48791	1.55418	1.35705	1.1236	1.62783	1.34495	0.250961	0.211481	0.566534	1.45037	1.57808	-0.0968892	0.551516	0.993331
maker-Fvb6-3-augustus-gene-412.56	protein_coding	Annotated_mRNA	Fvb6-3	41238475	41246864	+	0.456919	1.00314	0.590225	0.556228	0.407033	0.46048	0.566594	1.17451	0.485345	0.63156	0.542169	0.498105	0.47458	0.557278	0.0106391	1	1	0.74215	0.683428	-0.0982684	0.857888	1
maker-Fvb6-3-augustus-gene-412.53	protein_coding	Annotated_mRNA	Fvb6-3	41199688	41204831	+	0.753124	0.831769	0.686888	0.61379	0.690938	0.592969	0.82104	0.624663	0.632067	0.530677	0.581934	0.741138	0.632566	0.617916	0.0057389	0.99056	1	0.69259	0.75726	-0.104041	0.717504	0.993331
maker-Fvb6-3-augustus-gene-412.52	protein_coding	Annotated_mRNA	Fvb6-3	41194990	41198208	+	2.28595	2.10043	2.07664	1.61554	2.0227	1.93397	2.54942	2.66282	2.15157	2.37347	2.26577	2.54451	1.8574	2.39458	-0.386478	0.14024	0.452073	2.4546	2.15434	0.212081	0.338414	0.967374
snap_masked-Fvb7-2-processed-gene-286.18	protein_coding	Annotated_mRNA	Fvb7-2	28595183	28595876	+	9.02011	9.48666	10.2811	9.57971	7.33241	7.72041	9.35764	5.93389	6.5929	5.90053	8.60579	4.63399	8.21084	6.3801	0.351391	0.170692	0.50412	7.29481	9.59595	-0.359339	0.0840808	0.660168
maker-Fvb3-2-snap-gene-293.43	protein_coding	Annotated_mRNA	Fvb3-2	29322518	29327820	-	4.89648	4.25938	3.95483	4.19722	4.15019	3.51662	3.45746	4.03008	3.81136	4.85109	3.69019	4.29522	3.95468	4.27883	-0.10903	0.587217	0.868789	3.7663	4.37023	-0.188291	0.254546	0.920237
maker-Fvb3-2-snap-gene-293.45	protein_coding	Annotated_mRNA	Fvb3-2	29334217	29337182	-	0.936299	1.00724	1.00548	0.45179	0.53951	0.653615	0.908773	0.909223	0.967368	0.945848	0.636058	0.817811	0.548305	0.799906	-0.646544	0.18251	0.522676	0.928455	0.983005	-0.0529283	0.900508	1
[truncated: 107,620 more rows]
