# Supplementary material for: Alterations of Phenylpropanoid Biosynthesis Lead to the Natural Formation of Pinkish-Skinned and White-Fleshed Strawberry (Fragaria × ananassa)
Source: Int J Mol Sci. 2022 Jul 1;23(13):7375. doi: 10.3390/ijms23137375 (PMC9267004; doi:10.3390/ijms23137375)
Supplement: Supplementary file 1 [file ijms-23-07375-s001.zip › Supplemental Tables/Table S3 lncRNA.xlsx]

## Sheet: lncRNA
Table S3 Description, FPKM values, and differential expression analysis of lncRNAs.
lncRNA_ID	lncRNA_Gene_ID	Chromosome	Start	End	Strand	HY_rep1	HY_rep2	HY_rep3	35SN::FaMYB10_rep1	35SN::FaMYB10_rep2	35SN::FaMYB10_rep3	XB_rep1	XB_rep2	XB_rep3	35SN_rep1	35SN_rep2	35SN_rep3	35S::FaMYB10_FPKM	35SN_FPKM	log2FoldChange	pvalue	padj	XB_FPKM	HY_FPKM	log2FoldChange	pvalue	padj
TCONS_00279332	maker-Fvb7-1-snap-gene-0.41	Fvb7-1	3316	5070	+	0	0.066289	0	0	0	0	0.105148	0.072194	0	0	0	0.141245	0	0.0470817	-5.76568	0.184303	1	0.059114	0.0220963	1.49358	0.560495	1
TCONS_00156321	snap_masked-Fvb4-3-processed-gene-0.9	Fvb4-3	2601	6299	-	0.094261	0.101948	0.117288	0.099017	0.17508	0.113371	0.070357	0.121271	0.081602	0.071393	0.131037	0.12994	0.129156	0.11079	0.183573	0.884431	1	0.0910767	0.104499	-0.167404	0.893302	1
TCONS_00025024	snap_masked-Fvb1-3-processed-gene-0.28	Fvb1-3	5540	6422	-	0	0	0	0	0	0.75793	0	1.51452	1.13936	1.31546	1.41473	0	0.252643	0.910064	-1.8294	0.422443	1	0.884627	0	8.9156	0.00129492	0.108544
TCONS_00119913	XLOC_071890	Fvb3-4	6908	8559	+	0	0.076824	0	0.063427	0	0	0	0	0.11049	0	0	0.314867	0.0211423	0.104956	-2.29485	0.490056	1	0.03683	0.025608	0.529965	0.910951	1
TCONS_00126209	XLOC_075627	Fvb3-4	6691	8586	-	0.521824	1.00162	0.331821	1.32939	0.149054	0.8454	0.476725	0.319401	0.017059	0.004969	0	0.235117	0.774616	0.0800287	3.19927	0.0627507	0.589669	0.271062	0.618421	-1.14694	0.35109	1
TCONS_00126210	XLOC_075627	Fvb3-4	6691	8589	-	0.004338	0.161533	0.179618	0.165367	0.260797	0.163156	0.162946	0.247076	0.687839	1.38281	0.007083	1.40322	0.19644	0.931037	-2.25908	0.0998283	0.771205	0.365954	0.115163	1.66018	0.232881	1
TCONS_00000007	maker-Fvb1-1-snap-gene-0.18	Fvb1-1	8459	9309	+	0	0	0	0	30.3809	0	0	0	0	0	0	0	10.127	0	12.316	0.000326633	0.0113252	--	--	--	--	--
TCONS_00000003	snap_masked-Fvb1-1-processed-gene-0.6	Fvb1-1	8458	12208	+	0	64.3182	0	1.77997	0	0	0	0	0	0	0.163218	0	0.593325	0.054406	3.43976	0.181746	1	0	21.4394	-15.5846	4.32363e-05	0.00933623
TCONS_00000009	snap_masked-Fvb1-1-processed-gene-0.6	Fvb1-1	8459	12208	+	6.69579	0	2.09809	2.39907	0	0	0	2.25407	1.98496	0	9.84435	3.77849	0.799689	4.54095	-2.49761	0.27009	1	1.41301	2.93129	-1.0091	0.566409	1
TCONS_00126211	XLOC_075628	Fvb3-4	7208	13085	-	0.173958	0.094884	0.116552	0.14715	0	0.073314	0.007046	0.002545	0.021331	0.318253	0.055532	0.43071	0.073488	0.268165	-1.88726	0.199423	1	0.0103073	0.128465	-3.39124	0.0112072	0.440732
TCONS_00000012	snap_masked-Fvb1-1-processed-gene-0.6	Fvb1-1	9381	13428	+	0	0.111572	0	0	0.007028	0	0.008156	0	0	0	0	0.023445	0.00234267	0.007815	-1.56661	0.697255	1	0.00271867	0.0371907	-3.36698	0.290481	1
TCONS_00000004	snap_masked-Fvb1-1-processed-gene-0.6	Fvb1-1	8458	13428	+	0	0	0	0	0	0	0	0	0	0	0	0	--	--	--	--	--	--	--	--	--	--
TCONS_00000005	snap_masked-Fvb1-1-processed-gene-0.6	Fvb1-1	8458	13428	+	0	0	0	0	0	0	0	0	0	0	0	0	--	--	--	--	--	--	--	--	--	--
TCONS_00000006	snap_masked-Fvb1-1-processed-gene-0.6	Fvb1-1	8458	13428	+	1e-06	0.031152	0	0	0.012733	0	0.011357	0	0	0	0.000328	0.020873	0.00424433	0.007067	-0.695805	0.892049	1	0.00378567	0.0103843	-1.28501	0.661213	1
TCONS_00000010	snap_masked-Fvb1-1-processed-gene-0.6	Fvb1-1	8459	13428	+	0.201237	33.2875	8.66064	2.93266	3.67894	13.7329	4.71825	12.0106	4.67348	2.77193	0.214794	23.0838	6.78151	8.69018	-0.407746	0.690675	1	7.1341	14.0498	-0.970044	0.318054	1
TCONS_00291934	maker-Fvb7-2-snap-gene-0.24	Fvb7-2	11939	13983	+	0	0	0	0	0	0	0	0.040047	0.166176	0.074408	0	0	0	0.0248027	-4.98916	0.252383	1	0.068741	0	6.47812	0.0400659	0.946994
TCONS_00291933	maker-Fvb7-2-snap-gene-0.24	Fvb7-2	11863	13983	+	0	0	0.100668	0.069498	0	0.126963	0.051356	0.000924	0	0	0.205838	0.020855	0.065487	0.0755643	-0.175132	0.936899	1	0.0174267	0.033556	-0.675103	0.834971	1
TCONS_00144957	maker-Fvb4-2-snap-gene-0.65	Fvb4-2	12316	19582	-	0.118411	0.326562	0.562282	0.843889	0.540936	0.843916	0.758775	0.354716	0.499842	0	0.85645	0.430561	0.742914	0.429004	0.786077	0.533349	1	0.537778	0.335752	0.696503	0.401543	1
TCONS_00144959	XLOC_086775	Fvb4-2	21305	22315	-	0	0	0	1.82872	1.21418	0.948768	0	0	0	0	0.087303	0.030463	1.33056	0.0392553	4.88561	0.00117645	0.0327042	--	--	--	--	--
TCONS_00132389	maker-Fvb4-1-augustus-gene-0.25	Fvb4-1	22002	22682	+	0	0	0	0.258479	0	0	0	0	0	0	0	0.159672	0.0861597	0.053224	0.685136	0.844388	1	--	--	--	--	--
TCONS_00233410	snap_masked-Fvb6-2-processed-gene-0.13	Fvb6-2	21066	22870	+	0.17707	0.150309	0.18545	0.03485	0.18702	0.000705	0.066001	0.13085	0.133443	0.13193	0.065387	0.168969	0.0741917	0.122095	-0.748354	0.648749	1	0.110098	0.170943	-0.591756	0.637418	1
TCONS_00315752	maker-Fvb7-4-augustus-gene-0.44	Fvb7-4	21960	23237	+	0	0	0	0	0.207266	0	0	0	0	0	0	0	0.0690887	0	5.79921	0.184682	1	--	--	--	--	--
TCONS_00315751	maker-Fvb7-4-augustus-gene-0.44	Fvb7-4	21845	23237	+	0.204598	0.278644	0.103973	0.691421	0.162337	0.315819	0.228907	0.32322	0.396072	0.361219	0.668566	0.423581	0.389859	0.484455	-0.323554	0.787299	1	0.316066	0.195738	0.700992	0.568089	1
TCONS_00072695	maker-Fvb2-4-augustus-gene-0.40	Fvb2-4	21142	23798	+	0.653285	0.740492	0.884809	0.90216	0.979591	1.08406	1.00825	0.909919	1.24588	0.765643	1.04013	0.883917	0.988603	0.896563	0.122477	0.881637	1	1.05468	0.759529	0.498218	0.53371	1
TCONS_00167666	augustus_masked-Fvb4-4-processed-gene-0.2	Fvb4-4	22004	24781	-	0.079461	0.20144	0.094791	0.095957	0	0	0.149021	0.051397	0.081017	0.116081	0.082272	0.142569	0.0319857	0.113641	-1.79743	0.36766	1	0.0938117	0.125231	-0.370353	0.766146	1
TCONS_00233413	XLOC_140547	Fvb6-2	23205	24834	+	0.020387	0	0.103139	0.093799	0.282817	0.124296	0.05297	0	0	0.064646	0.079703	0.042113	0.166971	0.062154	1.26762	0.351059	1	0.0176567	0.0411753	-1.16105	0.682053	1
TCONS_00072696	maker-Fvb2-4-snap-gene-0.52	Fvb2-4	22321	26009	+	0.269335	0.128143	0.234174	0.062526	0.053918	0.100516	0.461069	0.183584	0.388395	0.143762	0.09712	0.042498	0.07232	0.09446	-0.392421	0.756245	1	0.344349	0.210551	0.730374	0.46914	1
TCONS_00114287	maker-Fvb3-3-augustus-gene-0.47	Fvb3-3	30465	31171	-	0	0	0	0.13541	0	0	0	0	0	0	0	0	0.0451367	0	4.45899	0.320646	1	--	--	--	--	--
TCONS_00140133	maker-Fvb4-2-snap-gene-0.70	Fvb4-2	34194	38440	+	0.070099	0.037095	0	0	0.087945	0.072216	0.103446	0	0	0	0	0	0.053387	0	7.12422	0.0220877	0.297758	0.034482	0.0357313	-0.0682414	1	1
TCONS_00305661	XLOC_184178	Fvb7-3	45240	46543	+	0.024465	0.037976	0.088672	0	0.030899	0.056911	0.051699	0.180392	0.058119	0.094558	0	0.027402	0.02927	0.0406533	-0.480275	0.856611	1	0.0967367	0.050371	0.910632	0.534499	1
TCONS_00201741	maker-Fvb5-3-snap-gene-0.30	Fvb5-3	50804	52004	-	0.084507	0.032578	0.186969	0.134923	0.072951	0.168544	0.09233	0.261404	0.272023	0.34821	0.330404	0.267189	0.125473	0.315268	-1.2735	0.323512	1	0.208586	0.101351	1.00146	0.46088	1
TCONS_00102485	maker-Fvb3-2-snap-gene-0.56	Fvb3-2	37012	54164	-	0	0.238784	0	0	0	0.520595	0.404247	0.193953	0	0.289629	0.202204	0.197963	0.173532	0.229932	-0.429562	0.805956	1	0.1994	0.0795947	1.3299	0.541607	1
TCONS_00056798	maker-Fvb2-2-augustus-gene-0.48	Fvb2-2	52699	59974	-	0.199975	0.346804	0.339485	0.528142	0.612691	0.456831	0.423746	0.547293	0.621192	0.641794	0.557355	0.383935	0.532555	0.527695	-0.00536007	0.996343	1	0.530744	0.295421	0.868379	0.255858	1
TCONS_00241030	maker-Fvb6-2-augustus-gene-0.30	Fvb6-2	66482	67343	-	0.532773	0.27006	0.287844	0.056296	0.187392	0.236554	0.552076	0.410442	0.613675	0.076577	0.167107	0.049372	0.160081	0.0976853	0.586473	0.703885	1	0.525398	0.363559	0.564966	0.637005	1
TCONS_00256873	snap_masked-Fvb6-3-processed-gene-0.21	Fvb6-3	65224	68056	-	0.174762	0.044236	0.805454	0.126476	0.451804	0.045775	0.932661	0.048211	0.163975	0.513039	0.127345	0.53545	0.208018	0.391945	-0.93891	0.444974	1	0.381616	0.341484	0.182064	0.896347	1
TCONS_00256874	snap_masked-Fvb6-3-processed-gene-0.21	Fvb6-3	65224	68102	-	0.151408	0.06539	0	0.155116	0	0.085482	0	0.232118	0.322873	0	0.070877	0	0.0801993	0.0236257	1.77182	0.474079	1	0.184997	0.072266	1.36281	0.474638	1
TCONS_00256875	snap_masked-Fvb6-3-processed-gene-0.21	Fvb6-3	65224	68102	-	0.767942	0.820459	0.348648	0.347501	0.102371	0.567695	0.16747	0.504982	0.613954	0.119562	0.269906	0.101183	0.339189	0.16355	1.03389	0.381766	1	0.428802	0.645683	-0.564531	0.556465	1
TCONS_00233421	maker-Fvb6-2-augustus-gene-0.31	Fvb6-2	68556	69600	+	1.48533	1.40439	4.43369	1.55692	0.569063	3.56869	10.934	5.81639	1.19675	0.976243	5.43475	4.14409	1.89822	3.51836	-0.902167	0.350578	1	5.98238	2.44114	1.3153	0.137434	1
TCONS_00320498	maker-Fvb7-4-snap-gene-0.66	Fvb7-4	63989	70119	-	0.007301	0.417972	0	0	0	0.30716	0	0.097295	0	0	0.004112	0	0.102387	0.00137067	5.93484	0.0536366	0.534741	0.0324317	0.141758	-2.10363	0.386748	1
TCONS_00320499	maker-Fvb7-4-snap-gene-0.66	Fvb7-4	63989	70119	-	0.258051	0.06706	0.014639	0	0.104091	0	0	0.218933	0.246918	0.440848	0.241967	0	0.034697	0.227605	-2.70836	0.234173	1	0.155284	0.11325	0.483596	0.761109	1
TCONS_00320500	maker-Fvb7-4-snap-gene-0.66	Fvb7-4	63989	70119	-	0	0	0	0	0	0	0	0	0	0	0	0	--	--	--	--	--	--	--	--	--	--
TCONS_00320502	maker-Fvb7-4-snap-gene-0.66	Fvb7-4	66174	70119	-	0.131096	0.265441	0.484925	0.431647	0.389556	0.014403	0.62182	0.386523	0.326105	0.116827	0.242789	0.573812	0.278535	0.311143	-0.190374	0.880325	1	0.444816	0.293821	0.612302	0.523938	1
TCONS_00320501	maker-Fvb7-4-snap-gene-0.66	Fvb7-4	63989	70308	-	0.480191	0.193502	0.15518	0.118596	0.280994	0.169272	0.153197	0.327912	0.625231	0.450226	0.653236	0.224929	0.189621	0.442797	-1.23311	0.18192	1	0.36878	0.276291	0.442176	0.635834	1
TCONS_00172728	XLOC_103784	Fvb5-1	69945	70313	+	0	0	0	0.301291	0.09829	0	0	0	0	0	0.054728	0.351302	0.133194	0.135343	-0.0185129	1	1	--	--	--	--	--
TCONS_00149890	maker-Fvb4-3-snap-gene-0.36	Fvb4-3	70186	71128	+	0	0	0.243207	0.079182	0	0.222115	0.1348	0.112721	0.490755	0.17375	0	0.137835	0.100432	0.103862	-0.0725964	1	1	0.246092	0.081069	1.55171	0.441138	1
TCONS_00126228	snap_masked-Fvb3-4-processed-gene-0.27	Fvb3-4	66776	71632	-	0.368946	0.110643	0	0.055091	0.136118	0.290247	0.281267	0.120518	0.139963	0.167665	0.225664	0.238204	0.160485	0.210511	-0.416344	0.706199	1	0.180583	0.159863	0.214468	0.88583	1
TCONS_00172726	XLOC_103782	Fvb5-1	66788	72401	+	0	0.053898	0	0.65884	0.035212	0.12471	0	0	0.076125	0.092453	0.036294	0.369341	0.272921	0.166029	0.67728	0.602509	1	0.025375	0.017966	0.483531	0.892346	1
TCONS_00179490	XLOC_107759	Fvb5-1	66606	72402	-	0.043226	0.022295	0.089341	7.04492	1.59913	2.48205	0.018273	0.073457	0.070668	4.2222	0.443532	0.745103	3.7087	1.80361	1.01781	0.207213	1	0.0541327	0.0516207	0.12498	0.936132	1
TCONS_00179489	XLOC_107759	Fvb5-1	66606	72402	-	0.548119	0.31345	0.603058	7.08171	6.95712	3.30411	0.180936	0.651656	0.629163	1.4328	4.72167	5.91048	5.78098	4.02165	0.501855	0.375771	1	0.487252	0.488209	0.0243529	0.978376	1
TCONS_00126229	snap_masked-Fvb3-4-processed-gene-0.27	Fvb3-4	67500	72625	-	0.123291	0.07799	0.194974	0.060056	0.18976	0.15872	0.234338	0.312442	0.15691	0.319892	0.271842	0.410613	0.136179	0.334116	-1.31818	0.198857	1	0.234563	0.132085	0.856395	0.407017	1
TCONS_00126230	snap_masked-Fvb3-4-processed-gene-0.27	Fvb3-4	67500	72644	-	0.040316	0	0.039024	0.097983	0.071716	0.031484	0.13993	0.160504	0.063608	0.114179	0.147911	0.095532	0.067061	0.119207	-0.837623	0.493789	1	0.121347	0.0264467	2.21894	0.140307	1
TCONS_00207109	maker-Fvb5-4-snap-gene-0.44	Fvb5-4	72280	73049	+	0.167845	0.139507	0.239453	0.071115	0.213661	0.108056	0.034884	0.201375	0.057191	0	0	0.109828	0.130944	0.0366093	1.66262	0.431254	1	0.0978167	0.182268	-0.702154	0.630167	1
TCONS_00285755	maker-Fvb7-1-augustus-gene-0.32	Fvb7-1	76034	77252	-	0.179985	0.267393	0.082942	0	0.069288	0.103012	0	0.046718	0	0.065219	0	0	0.0574333	0.0217397	1.22123	0.691627	1	0.0155727	0.176773	-3.12822	0.0964399	1
TCONS_00279345	maker-Fvb7-1-augustus-gene-0.32	Fvb7-1	75981	78290	+	0.45175	0.486236	0.573905	0.221222	0.445276	0.373857	0.510469	0.27815	0.360118	0.354713	0.395691	0.313515	0.346785	0.35464	-0.0526984	0.964319	1	0.382912	0.503964	-0.364942	0.712955	1
TCONS_00279344	maker-Fvb7-1-augustus-gene-0.32	Fvb7-1	75981	78290	+	0.873277	1.04299	1.22756	1.01615	1.03386	1.48128	0.825403	1.11691	1.03165	0.574	0.938689	1.02668	1.1771	0.846456	0.452709	0.593233	1	0.99132	1.04794	-0.0563955	0.946345	1
TCONS_00149892	snap_masked-Fvb4-3-processed-gene-0.21	Fvb4-3	78015	80395	+	0.190636	0.18249	0.045206	0.108736	0	0.107723	0.138217	0.044641	0.091459	0.022599	0.142438	0.084027	0.072153	0.0830213	-0.234314	0.903446	1	0.091439	0.139444	-0.580713	0.665012	1
TCONS_00039892	maker-Fvb2-1-snap-gene-0.35	Fvb2-1	82294	84812	+	0.202335	0.194761	0.319932	0.19051	0.189739	0.319848	0.376047	0.385177	0.299443	0.199426	0.281499	0.091984	0.233366	0.19097	0.274005	0.829079	1	0.353556	0.239009	0.591284	0.576267	1
TCONS_00119928	snap_masked-Fvb3-4-processed-gene-0.18	Fvb3-4	77326	90264	+	0.532687	0.226022	0.243155	0.235758	0.112269	0.06213	0.290807	0.51746	0.180293	0.350755	0.107274	0.655931	0.136719	0.37132	-1.46928	0.111305	0.81886	0.32952	0.333955	0.0155246	0.984947	1
TCONS_00119931	maker-Fvb3-4-augustus-gene-0.32	Fvb3-4	77357	90264	+	0.136882	0.000956	0.179372	0.279528	0	0.030659	0.066897	0	0.265769	0	0.102023	0.127265	0.103396	0.0764293	0.425104	0.820573	1	0.110889	0.105737	0.101534	0.954013	1
TCONS_00119932	snap_masked-Fvb3-4-processed-gene-0.18	Fvb3-4	77357	90264	+	0.327149	0	0.176675	0.275676	0.152357	0.266322	0.215602	0.247144	0.447254	0.167309	0.000401	0.305356	0.231452	0.157689	0.511037	0.677757	1	0.303333	0.167941	0.889512	0.482445	1
TCONS_00009522	maker-Fvb1-2-augustus-gene-1.48	Fvb1-2	98031	98893	+	0	0.067867	0	0	0.325714	0	0.068001	0.071384	0.065297	0	0.214476	0	0.108571	0.071492	0.584167	0.864209	1	0.0682273	0.0226223	1.5215	0.480898	1
TCONS_00291943	maker-Fvb7-2-augustus-gene-1.23	Fvb7-2	101846	104000	+	0.456712	0.411486	0.329751	0.383477	0.301929	0.040791	0.516395	0.457065	0.406588	0.308547	0.350212	0.322636	0.242066	0.327132	-0.453536	0.712228	1	0.460016	0.399316	0.231933	0.82033	1
TCONS_00291942	maker-Fvb7-2-augustus-gene-1.23	Fvb7-2	101843	104000	+	0.673611	0.065944	0.31507	0	0.373643	0.07335	0.748552	0.340892	0.470366	0.222508	0.584839	0.044139	0.148998	0.283829	-0.916051	0.593076	1	0.519937	0.351542	0.602722	0.595877	1
TCONS_00291944	maker-Fvb7-2-augustus-gene-1.23	Fvb7-2	101846	104000	+	0	0	0	0	0	0	0	0.265523	0	0	0	0	--	--	--	--	--	0.0885077	0	6.88567	0.0683347	1
TCONS_00096402	XLOC_057597	Fvb3-2	99922	105363	+	0.342662	0	0	0	0	0	0	0	0	0	0	0	--	--	--	--	--	0	0.114221	-8.53191	0.0154458	0.541242
TCONS_00285759	maker-Fvb7-1-augustus-gene-1.32	Fvb7-1	104115	105905	-	0.687771	0.477981	0.42165	0.750551	0.754709	1.05561	1.35498	0.989403	0.365871	0.164612	0.863141	0.302537	0.853624	0.44343	0.92698	0.383018	1	0.903419	0.529134	0.79751	0.417588	1
TCONS_00119948	maker-Fvb3-4-snap-gene-1.37	Fvb3-4	101193	106524	+	0.17098	0.264371	0.242111	0.293135	0.185134	0.261515	0.619252	0.3566	0.347872	0.274993	0.251392	0.285923	0.246595	0.270769	-0.156873	0.870311	1	0.441241	0.225821	0.988055	0.262972	1
TCONS_00119946	maker-Fvb3-4-snap-gene-1.37	Fvb3-4	101193	106524	+	0.076849	0.000323	0.000306	0	0.049506	0.514118	0	0.003519	0.003838	0.000572	0.1113	0.004312	0.187875	0.038728	2.2486	0.258323	1	0.00245233	0.025826	-2.81433	0.179748	1
TCONS_00119947	maker-Fvb3-4-snap-gene-1.37	Fvb3-4	101193	106524	+	0	0	0	0.784155	0	0	0	0	0	0	0	0	0.261385	0	9.70711	0.00503268	0.101726	--	--	--	--	--
TCONS_00119929	snap_masked-Fvb3-4-processed-gene-0.18	Fvb3-4	77326	106524	+	0	0	0	0	0	0	0.72368	0	0	0	0	0	--	--	--	--	--	0.241227	0	12.0805	0.00029918	0.0393956
TCONS_00119954	maker-Fvb3-4-snap-gene-1.37	Fvb3-4	103521	106524	+	0.058932	0.030544	0.047668	0.060871	0.025131	0.025571	0.054795	0.157669	0.082332	0.045935	0.054899	0.465499	0.037191	0.188778	-2.32135	0.121261	0.855265	0.0982653	0.0457147	1.06339	0.415208	1
TCONS_00119952	maker-Fvb3-4-snap-gene-1.37	Fvb3-4	101215	106524	+	0.083638	0.345333	0.018319	0.028055	0.405135	0.054427	0.104681	0.03062	0.103496	0.051894	0.031886	0.101716	0.162539	0.061832	1.32899	0.332493	1	0.079599	0.149097	-0.889402	0.499169	1
TCONS_00119950	maker-Fvb3-4-snap-gene-1.37	Fvb3-4	101195	106524	+	0.001731	0.004864	0.005074	0	0.001439	0.00315	0	0.001712	0.004505	0.008308	0.003044	0.002002	0.00152967	0.00445133	-1.08399	0.646434	1	0.00207233	0.00388967	-0.969374	0.636695	1
TCONS_00119933	snap_masked-Fvb3-4-processed-gene-0.18	Fvb3-4	77357	106524	+	0.208374	0.102368	0	0.555631	0.136337	0	0	0.240475	0.217215	0.016699	0.03152	0.154706	0.230656	0.0676417	1.7323	0.242825	1	0.152563	0.103581	0.593095	0.731301	1
TCONS_00119937	snap_masked-Fvb3-4-processed-gene-0.18	Fvb3-4	77359	106524	+	0.554425	0.640159	0	0.632928	0.684699	0.002738	0	0.240563	0.225786	0.472467	0.320619	0.126589	0.440122	0.306558	0.507772	0.636126	1	0.15545	0.398195	-1.3317	0.445303	1
TCONS_00119949	maker-Fvb3-4-snap-gene-1.37	Fvb3-4	101193	106524	+	0.128408	0.140045	0	0	0	0	0.647754	0	0.002925	0	0	0	--	--	--	--	--	0.216893	0.0894843	1.31046	0.523458	1
TCONS_00126232	maker-Fvb3-4-snap-gene-1.37	Fvb3-4	86560	112032	-	0	0	0	2.73415	0.218636	0	0	0	0	0	0	0	0.984263	0	13.8724	2.62187e-07	2.23511e-05	--	--	--	--	--
TCONS_00126233	maker-Fvb3-4-snap-gene-1.37	Fvb3-4	86560	112032	-	0	0	0	5.7329	0	0	0	0	0	0	0	0	1.91097	0	14.8304	5.18272e-05	0.00240706	--	--	--	--	--
TCONS_00119940	maker-Fvb3-4-snap-gene-1.37	Fvb3-4	86344	112032	+	0.009857	0.209454	0.132494	0.021483	0.130259	0.006003	0.099336	0.115813	0.033324	0.239842	0.210493	0	0.0525817	0.150112	-1.51406	0.322332	1	0.0828243	0.117268	-0.487063	0.638731	1
TCONS_00119942	maker-Fvb3-4-snap-gene-1.37	Fvb3-4	86693	112032	+	0.182868	0.132598	0	0.270818	0	0.103228	0.360074	0.068549	0.137107	0.217689	0.157129	0	0.124682	0.124939	-0.00280787	1	1	0.188577	0.105155	0.87674	0.499022	1
TCONS_00126234	maker-Fvb3-4-snap-gene-1.37	Fvb3-4	86560	112033	-	0	0	0	0	0	0	0	0	0	0.032289	0	7.44451	0	2.49227	-15.2569	1.08244e-06	8.03855e-05	--	--	--	--	--
TCONS_00126235	maker-Fvb3-4-snap-gene-1.37	Fvb3-4	86560	112035	-	2.1615	3.43068	6.05239	3.47689	3.98145	2.18363	5.4828	3.99933	3.82533	1.47064	3.1378	1.91639	3.21399	2.17494	0.550397	0.210691	1	4.43582	3.88153	0.214071	0.616736	1
TCONS_00126237	maker-Fvb3-4-snap-gene-1.37	Fvb3-4	86560	112035	-	15.3682	0.103937	1.28225	0.1832	0.904652	7.54611	0.387345	0.711094	0.759569	1.73891	0.33066	0.486889	2.87799	0.852153	1.7284	0.0722733	0.641726	0.619336	5.58478	-3.12394	0.00351174	0.207491
TCONS_00126236	maker-Fvb3-4-snap-gene-1.37	Fvb3-4	86560	112035	-	3.73232	0	0	0	0.554608	3.7269	0	0	0	0	0	0	1.42717	0	14.3981	6.28532e-08	6.13809e-06	0	1.24411	-14.1945	7.30657e-05	0.0140234
TCONS_00126238	maker-Fvb3-4-snap-gene-1.37	Fvb3-4	86560	112036	-	8.11501	10.1685	10.6354	7.18452	6.75298	5.53586	13.2171	6.46546	13.5385	13.5481	10.3797	11.5893	6.49112	11.839	-0.888334	0.0149493	0.226611	11.0737	9.63963	0.223441	0.558992	1
TCONS_00126239	maker-Fvb3-4-snap-gene-1.37	Fvb3-4	86560	112036	-	18.2665	19.8268	15.171	10.9817	12.0759	12.3281	12.1388	17.332	19.0498	21.6213	10.4608	16.1317	11.7953	16.0713	-0.471624	0.227994	1	16.1735	17.7548	-0.110245	0.749212	1
TCONS_00126244	maker-Fvb3-4-snap-gene-1.37	Fvb3-4	88529	112036	-	5.02525	8.35647	7.81736	5.12253	3.63856	5.4345	0.203987	5.64087	6.66514	9.86696	2.96046	2.52298	4.73186	5.1168	-0.133545	0.796234	1	4.17	7.06636	-0.741614	0.328799	1
TCONS_00126240	maker-Fvb3-4-snap-gene-1.37	Fvb3-4	86560	112036	-	22.4074	24.6807	26.0007	20.5057	21.7641	24.5998	21.6092	24.154	19.494	18.2078	21.0477	16.2346	22.2899	18.4967	0.251741	0.474645	1	21.7524	24.3629	-0.139242	0.670369	1
TCONS_00126243	maker-Fvb3-4-snap-gene-1.37	Fvb3-4	88529	112036	-	16.8384	18.4326	0	0	0	0	33.0637	0	0	0	0.024202	0	0	0.00806733	-6.8194	0.0879098	0.718043	11.0212	11.757	-0.0626015	0.981146	1
TCONS_00126242	maker-Fvb3-4-snap-gene-1.37	Fvb3-4	86560	112036	-	1.04164	1.64619	10.332	3.25849	9.60552	2.66027	1.3588	10.0661	11.8504	10.7067	7.46328	8.57719	5.17476	8.91571	-0.809523	0.100794	0.775066	7.75842	4.33994	0.856633	0.280403	1
TCONS_00126241	maker-Fvb3-4-snap-gene-1.37	Fvb3-4	86560	112036	-	0.943103	0.897385	11.3867	0.317342	3.61291	0.339585	0	10.0731	6.2652	3.72241	11.6552	0	1.42328	5.12586	-1.84631	0.231745	1	5.4461	4.40908	0.323887	0.828322	1
TCONS_00119953	maker-Fvb3-4-snap-gene-1.37	Fvb3-4	102638	113562	+	0.191688	0.487586	0.211593	0.134731	0.194421	0.187689	0.14499	0.14539	0.373154	0.209431	0.130762	0.203591	0.17228	0.181261	-0.100871	0.909568	1	0.221178	0.296956	-0.407226	0.627044	1
TCONS_00119951	maker-Fvb3-4-snap-gene-1.37	Fvb3-4	101203	113562	+	0.496969	0.443697	0.313339	0.217458	0.385065	0.303164	0.473356	0.394816	0.394541	0.514966	0.480038	0.762173	0.301896	0.585726	-0.981135	0.147591	0.937926	0.420904	0.418002	0.0369432	0.95582	1
TCONS_00062494	XLOC_037521	Fvb2-3	114522	114922	+	0	0.059714	0.083222	0.038133	0.494022	0.146043	0.291155	0.15227	0	0.104984	0.123255	0	0.226066	0.0760797	1.43238	0.487159	1	0.147808	0.0476453	1.59422	0.499759	1
TCONS_00233448	snap_masked-Fvb6-2-processed-gene-1.18	Fvb6-2	108314	115175	+	0	0	0	0	0	0	0	0	0	0	0	0	--	--	--	--	--	--	--	--	--	--
TCONS_00233449	maker-Fvb6-2-augustus-gene-1.38	Fvb6-2	108512	115175	+	0.303342	0.089072	0.168363	0.245235	0.229846	0.038527	0.144439	0.150021	0.16695	0.069054	0.071449	0.178627	0.171203	0.106377	0.656717	0.569571	1	0.153803	0.186926	-0.243391	0.811083	1
TCONS_00233446	snap_masked-Fvb6-2-processed-gene-1.18	Fvb6-2	108314	115175	+	0	0	0	0	0	0	0	0	0	0	0	0	--	--	--	--	--	--	--	--	--	--
TCONS_00233447	snap_masked-Fvb6-2-processed-gene-1.18	Fvb6-2	108314	115175	+	0.094971	0.168435	0.179104	0.035885	0.025869	0.022255	0.070377	0.107821	0.156655	0.089664	0.066865	0.090494	0.028003	0.082341	-1.5368	0.209218	1	0.111618	0.147503	-0.389571	0.706898	1
TCONS_00233450	snap_masked-Fvb6-2-processed-gene-1.18	Fvb6-2	108512	115175	+	0.442726	0.73972	0.236304	0.052427	0.170812	0.12577	0.541341	0.358234	0.245481	0.321784	0.384237	0	0.116336	0.23534	-1.01711	0.486526	1	0.381685	0.472917	-0.284752	0.729471	1
TCONS_00233445	snap_masked-Fvb6-2-processed-gene-1.18	Fvb6-2	108314	115175	+	0	0	0	0	0	0.096562	0	0	0	0	0	0	0.0321873	0	7.05963	0.0691582	0.624667	--	--	--	--	--
TCONS_00186119	maker-Fvb5-2-augustus-gene-1.38	Fvb5-2	113658	115235	+	0.006664	0	0.00726	0.846575	0.000903	0.010918	0.01015	0	0	0	0.012374	0	0.286132	0.00412467	5.48816	0.0289386	0.357131	0.00338333	0.00464133	0.0942218	1	1
TCONS_00114305	XLOC_068483	Fvb3-3	116262	117101	-	0.1641	0	0.066681	0.115203	0.374603	0.30013	0.122823	0.215072	0.071219	0.205197	0.06424	0	0.263312	0.0898123	1.45036	0.401494	1	0.136371	0.076927	0.792246	0.678799	1
TCONS_00114304	XLOC_068483	Fvb3-3	116262	117101	-	0	0	0	0	0	0	0	0	0	0	0	0	--	--	--	--	--	--	--	--	--	--
TCONS_00108618	XLOC_065139	Fvb3-3	116390	117101	+	0	0	0.008039	0	0	0	0	0	0	0	0	0	--	--	--	--	--	--	--	--	--	--
TCONS_00132406	maker-Fvb4-1-snap-gene-1.30	Fvb4-1	113226	117137	+	0.405469	0.185647	0.170581	0.352342	0.735978	0.552768	0.311164	0.444932	0	0.211084	0.475426	0	0.547029	0.228837	1.25238	0.35645	1	0.252032	0.253899	0.0237157	0.989066	1
TCONS_00132405	maker-Fvb4-1-snap-gene-1.30	Fvb4-1	113226	117137	+	0.267431	0.115977	0.160998	0.148719	0.044996	0.107207	0.439261	0.060943	0.387426	0.054701	0.232679	0.277864	0.100307	0.188415	-0.905131	0.470849	1	0.295877	0.181469	0.73159	0.511822	1
TCONS_00132402	maker-Fvb4-1-augustus-gene-1.23	Fvb4-1	85604	117137	+	0	0.002637	0.196902	0.007326	0	0.005828	0.211514	0	0	0.256148	0	0	0.00438467	0.0853827	-4.25082	0.0808639	0.685642	0.0705047	0.066513	0.105922	0.965122	1
TCONS_00132403	maker-Fvb4-1-augustus-gene-1.23	Fvb4-1	85621	117137	+	0.235807	0.299658	0.186415	0.44505	0.29669	0.260319	0.182551	0.187465	0.421159	0.076662	0.14657	0.19068	0.33402	0.137971	1.25409	0.0545837	0.541189	0.263725	0.240627	0.155113	0.80144	1
TCONS_00114306	XLOC_068483	Fvb3-3	116262	117222	-	0.274366	0.435161	0.565864	0.343878	0.142576	0.472524	0.212117	0.27067	0.19275	0.023119	0.13279	0.403314	0.319659	0.186408	0.722945	0.63677	1	0.225179	0.42513	-0.880616	0.478872	1
TCONS_00156364	maker-Fvb4-3-snap-gene-1.71	Fvb4-3	114935	122159	-	0.032926	0.122516	0	0.299412	0.344895	0.065515	0.203631	0.081263	0.184459	0.052809	0.061359	0.221737	0.236607	0.111968	1.03448	0.352803	1	0.156451	0.051814	1.58997	0.272037	1
TCONS_00233452	XLOC_140558	Fvb6-2	124243	127439	+	0.070296	0.081446	0	0.088784	0.108921	0.06956	0.091121	0.06093	0.062774	0.032343	0.029283	0.099836	0.0890883	0.0538207	0.634263	0.631403	1	0.0716083	0.0505807	0.489397	0.773508	1
TCONS_00090230	maker-Fvb3-1-snap-gene-1.42	Fvb3-1	124066	129468	-	0.217089	0.243482	0.191629	0.197512	0.340949	0.241002	0.319414	0.206005	0.269185	0.143623	0.292445	0.547332	0.259821	0.3278	-0.358574	0.711871	1	0.264868	0.2174	0.31442	0.738966	1
TCONS_00136187	maker-Fvb4-1-snap-gene-1.31	Fvb4-1	131043	131917	-	0.161801	0	0	0	0.159437	0.058834	0	0.194094	0	0	0	0	0.072757	0	5.45295	0.10647	0.79788	0.064698	0.0539337	0.346685	0.942572	1
TCONS_00136186	maker-Fvb4-1-snap-gene-1.31	Fvb4-1	131043	131917	-	0.131697	0.164766	0	0.096508	0.106277	0.058994	0	0	0	0.198807	0	0.189838	0.0872597	0.129548	-0.467293	0.830643	1	0	0.098821	-5.82687	0.0644519	1
TCONS_00310732	maker-Fvb7-3-augustus-gene-1.54	Fvb7-3	130803	133069	-	0.336312	0.342095	0.35237	0.62683	0.362556	0.648931	0.555709	0.208945	0.367388	0.357183	0.43305	0.196096	0.546106	0.328776	0.719898	0.487661	1	0.377347	0.343592	0.158645	0.881572	1
TCONS_00030210	XLOC_018487	Fvb1-4	134284	137087	+	0.940628	0.780966	0.863718	0.97695	1.13073	1.14046	0.895759	0.499609	0.603799	0.708161	1.17032	0.160389	1.08271	0.679624	0.667531	0.468945	1	0.666389	0.861771	-0.344591	0.679166	1
TCONS_00030212	XLOC_018489	Fvb1-4	138224	140671	+	0.086196	0.132878	0.089743	0.091563	0.174154	0	0.091688	0.019419	0.164615	0.09024	0.310127	0.11619	0.0885723	0.172186	-0.944598	0.57102	1	0.0919073	0.102939	-0.152037	0.92093	1
TCONS_00217110	maker-Fvb6-1-snap-gene-1.81	Fvb6-1	134771	140730	+	0	0	0.0675	0	0	0	0	0.061084	0	0	0.120899	0	0	0.0402997	-7.16443	0.0675855	0.617394	0.0203613	0.0225	-0.134466	0.973878	1
TCONS_00320524	XLOC_193129	Fvb7-4	130889	143673	-	0	0.349901	0	0	0	0	0	0	0	0.036305	0	0	0	0.0121017	-6.58127	0.105668	0.794739	0	0.116634	-9.83521	0.00392127	0.224603
TCONS_00108621	maker-Fvb3-3-snap-gene-1.53	Fvb3-3	141700	144193	+	0.603502	0.008778	0.127441	0	0.293616	0	0.011452	0	0.337664	0	0.258929	0.305093	0.097872	0.188007	-0.958672	0.691403	1	0.116372	0.246574	-1.03242	0.573084	1
TCONS_00108620	maker-Fvb3-3-snap-gene-1.53	Fvb3-3	141700	144193	+	0	0	0.246099	0	0	0	0	0.022894	0	0	0.007232	0	0	0.00241067	-2.61353	0.740738	1	0.00763133	0.082033	-3.04511	0.314656	1
TCONS_00108624	maker-Fvb3-3-snap-gene-1.53	Fvb3-3	141700	144193	+	0.751649	0.140141	0.087261	0.791782	0.020511	1.04471	0.101835	0.212526	0.043676	0.027722	0.101407	0.066761	0.619	0.0652967	3.1558	0.0260999	0.333742	0.119346	0.32635	-1.39388	0.281023	1
TCONS_00108623	maker-Fvb3-3-snap-gene-1.53	Fvb3-3	141700	144193	+	0	0	0	0	0	0	0	0	0	1.25449	0	0	0	0.418162	-9.30664	0.00826502	0.147518	--	--	--	--	--
TCONS_00108622	maker-Fvb3-3-snap-gene-1.53	Fvb3-3	141700	144193	+	0.169545	0.104932	0.028596	0	0.662466	0	1.05567	0.008241	0.002412	0	0.084412	0.753976	0.220822	0.279463	-0.404456	0.866895	1	0.35544	0.101024	1.8169	0.287956	1
TCONS_00108625	maker-Fvb3-3-snap-gene-1.53	Fvb3-3	141700	144193	+	0.588655	1.64554	0	0	0	0	0.014493	0.077299	0	0.410915	0.868769	0	0	0.426561	-9.30617	0.000930348	0.0270564	0.0305973	0.744733	-4.52319	0.0217791	0.667004
TCONS_00019999	maker-Fvb1-3-snap-gene-1.70	Fvb1-3	143419	144304	+	0	0	0	0.874013	0.380308	0.423783	0	0	0	0	0	0	0.559368	0	8.21627	0.000422467	0.0140642	--	--	--	--	--
TCONS_00062501	XLOC_037527	Fvb2-3	142592	149452	+	0	0	0	0	0	0.054949	0.188524	0.116713	0.144243	0.202839	0.16979	0.595692	0.0183163	0.322774	-4.14926	0.0157989	0.235816	0.149827	0	9.31947	5.91065e-06	0.00190413
TCONS_00020000	maker-Fvb1-3-snap-gene-1.70	Fvb1-3	153754	155465	+	0	0	0	0.252094	0.338425	0.457585	0	0	0	0.012166	0	0	0.349368	0.00405533	5.86255	0.00167853	0.0435559	--	--	--	--	--
TCONS_00233457	maker-Fvb6-2-snap-gene-1.61	Fvb6-2	152135	155867	+	0	0	0	0	0	0	0	0	0	0	0	0.386998	0	0.128999	-8.22592	0.0262727	0.335514	--	--	--	--	--
TCONS_00315803	XLOC_190301	Fvb7-4	162104	162475	+	0.54558	0.571639	0.463554	0.475283	0.699702	0.433908	0.605699	0.419829	0.469408	0.583769	1.04228	0.526851	0.536298	0.717633	-0.443978	0.734342	1	0.498312	0.526924	-0.0475746	1	1
TCONS_00149957	snap_masked-Fvb4-3-processed-gene-1.33	Fvb4-3	159229	163132	+	1.15581	0.940966	1.66505	0.608176	0.54504	0.757173	1.57008	1.10231	1.21782	0.620499	0.96084	0.903969	0.636796	0.828436	-0.396903	0.617595	1	1.29674	1.25394	0.0758553	0.910286	1
TCONS_00149954	snap_masked-Fvb4-3-processed-gene-1.33	Fvb4-3	159223	163132	+	0	0	0	0	0	0	0	0	0	0	0.452178	0	0	0.150726	-8.44877	0.0202825	0.281289	--	--	--	--	--
TCONS_00149955	snap_masked-Fvb4-3-processed-gene-1.33	Fvb4-3	159225	163132	+	0	0.224384	0.055472	0.209422	0	0.085936	0	0	0	0	0	0	0.0984527	0	7.86665	0.00870982	0.153503	0	0.0932853	-7.82147	0.00810338	0.359736
TCONS_00149958	snap_masked-Fvb4-3-processed-gene-1.33	Fvb4-3	159229	163132	+	1.579	0.625692	1.47382	0.640786	1.21965	0.785931	1.02717	0.283775	0.859729	1.36394	1.18713	0.867012	0.882123	1.13936	-0.385393	0.602303	1	0.723557	1.22617	-0.727123	0.359973	1
TCONS_00149959	snap_masked-Fvb4-3-processed-gene-1.33	Fvb4-3	159229	163132	+	0.157457	0.363066	0.182057	0.211009	0.196489	0.304245	0	0.508984	0.166037	0.170733	0	0.191631	0.237248	0.120788	0.930411	0.528018	1	0.225007	0.234193	-0.0504595	0.97662	1
TCONS_00149953	snap_masked-Fvb4-3-processed-gene-1.33	Fvb4-3	159223	163132	+	2.16547	2.1006	0.072655	1.09568	1.14683	0.291821	1.97306	1.90667	1.30639	0.821823	1.48253	1.62534	0.844779	1.3099	-0.651031	0.414756	1	1.72871	1.44624	0.284957	0.753147	1
TCONS_00149960	snap_masked-Fvb4-3-processed-gene-1.33	Fvb4-3	159229	163132	+	0.142842	0.478534	0.493166	0.22795	0.230996	0.558658	0	0.249002	0.186345	0.228286	0	0.166536	0.339201	0.131607	1.31923	0.360375	1	0.145116	0.371514	-1.32529	0.34173	1
TCONS_00149961	maker-Fvb4-3-snap-gene-1.95	Fvb4-3	163888	166367	+	0.280668	0.188653	0.295189	0.195931	0.324841	0.321356	0.234087	0.292952	0.310267	0.283312	0.399709	0.185089	0.280709	0.28937	-0.0481623	0.967195	1	0.279102	0.254837	0.14861	0.891547	1
TCONS_00140177	maker-Fvb4-2-augustus-gene-1.59	Fvb4-2	169150	169990	+	0	0	0.103162	0.287002	0.128277	0	0.176506	0	0.042947	0	0	0	0.138426	0	6.17064	0.05892	0.568268	0.073151	0.0343873	1.14669	0.710111	1
TCONS_00020005	maker-Fvb1-3-augustus-gene-1.56	Fvb1-3	168322	170582	+	0.177735	0.273246	0.15285	0.672444	0.186108	0.152057	0.524003	0.295744	0.317915	0.267637	0.391408	0.247978	0.33687	0.302341	0.148926	0.902253	1	0.379221	0.201277	0.92827	0.393966	1
TCONS_00119963	maker-Fvb3-4-snap-gene-1.40	Fvb3-4	170217	172849	+	0	0	0.086495	0.048787	0	0	0.317228	0	0.229593	0.083992	0.131783	0.098318	0.0162623	0.104698	-2.63223	0.183664	1	0.182274	0.0288317	2.6645	0.245104	1
TCONS_00126262	maker-Fvb3-4-snap-gene-1.46	Fvb3-4	168916	174363	-	0.064232	0.152561	0.194538	0.16417	0	0	0.11592	0.157148	0.107903	0.100306	0.096902	0	0.0547233	0.065736	-0.262727	0.9211	1	0.12699	0.13711	-0.0885093	0.934949	1
TCONS_00126254	maker-Fvb3-4-snap-gene-1.46	Fvb3-4	168916	174363	-	0.163627	0.094131	0.213398	0.174552	0.148182	0.111696	0.081762	0.101536	0.07892	0.081328	0.334379	0.082267	0.14481	0.165991	-0.188298	0.875865	1	0.087406	0.157052	-0.801245	0.461851	1
TCONS_00126255	maker-Fvb3-4-snap-gene-1.46	Fvb3-4	168916	174363	-	0.174849	0.150672	0.176894	0.257801	0.129143	0.135864	0.217081	0.171146	0.231558	0.202226	0.293689	0.161076	0.174269	0.218997	-0.338223	0.740742	1	0.206595	0.167472	0.323745	0.742787	1
TCONS_00126259	maker-Fvb3-4-snap-gene-1.46	Fvb3-4	168916	174363	-	0.119203	0.150992	0.132138	0.061955	0.120265	0.102374	0.188199	0.156021	0.109398	0.114931	0.201642	0.130631	0.0948647	0.149068	-0.654493	0.555874	1	0.151206	0.134111	0.200281	0.84952	1
TCONS_00126270	maker-Fvb3-4-snap-gene-1.46	Fvb3-4	168916	174413	-	0.196683	0.125934	0.125095	0.042864	0.122348	0.111142	0.106964	0.089751	0.119354	0.138918	0.054184	0.118811	0.092118	0.103971	-0.204458	0.873777	1	0.105356	0.149237	-0.461549	0.664307	1
TCONS_00126271	maker-Fvb3-4-snap-gene-1.46	Fvb3-4	168916	174413	-	0.154736	0.150199	0.131052	0.056642	0.141438	0.100119	0.14642	0.122238	0.136952	0.129851	0.069492	0.169125	0.0993997	0.122823	-0.334008	0.778476	1	0.135203	0.145329	-0.0762852	0.942209	1
TCONS_00009539	snap_masked-Fvb1-2-processed-gene-1.26	Fvb1-2	173353	174460	+	1.72301	1.32599	1.73706	1.209	4.34393	0.494781	25.2581	2.26365	0.96357	1.00451	1.13592	3.00782	2.0159	1.71608	0.198479	0.848592	1	9.4951	1.59535	2.60002	0.0106321	0.425986
TCONS_00025078	maker-Fvb1-3-snap-gene-1.62	Fvb1-3	175283	176194	-	0.065174	0.032582	0	0.249361	0.219229	0	0.259531	0.120881	0	0	0	0.018341	0.156197	0.00611367	3.74874	0.155928	0.96029	0.126804	0.0325853	1.82314	0.377102	1
TCONS_00265133	augustus_masked-Fvb6-4-processed-gene-1.21	Fvb6-4	183823	185486	+	0.211216	0.165659	0.16654	0.492581	0	0.702027	0.514556	0.585594	0.35249	0.191309	0.374715	0.426652	0.398203	0.330892	0.234351	0.877466	1	0.484213	0.181138	1.4336	0.199855	1
TCONS_00265134	augustus_masked-Fvb6-4-processed-gene-1.21	Fvb6-4	183823	185486	+	0.210009	0.276467	0.333911	0.294425	0.477706	0.000456	0	0	0.233708	0.190316	0	0	0.257529	0.0634387	2.0056	0.362103	1	0.0779027	0.273462	-1.7838	0.338337	1
TCONS_00072735	maker-Fvb2-4-augustus-gene-1.41	Fvb2-4	185377	188005	+	0.527312	0.348498	0.495529	0.297267	0.515709	0.285065	0.341638	0.576406	0.408138	0.318166	0.239061	0.080055	0.366014	0.212427	0.761082	0.504643	1	0.442061	0.457113	-0.0178432	0.990962	1
TCONS_00298849	maker-Fvb7-2-snap-gene-2.45	Fvb7-2	186584	189432	-	0.358303	0	0.773061	0	0	0.009957	0	0	0	0	0	0	0.003319	0	3.101	0.598841	1	0	0.377121	-9.33983	0.000662375	0.0683614
TCONS_00320533	maker-Fvb7-4-snap-gene-2.91	Fvb7-4	184198	190314	-	0.308337	0.240541	0.233606	0.487269	0.719782	0.978796	0.34344	0.244877	0.647286	0.507509	0.425887	0.432094	0.728616	0.455163	0.657581	0.382169	1	0.411868	0.260828	0.682652	0.427039	1
TCONS_00298850	maker-Fvb7-2-snap-gene-2.45	Fvb7-2	186584	190736	-	0.328596	0.505412	0.112799	0.298338	0.269744	0.236509	0.549476	0.537165	0.551459	0.41378	0.415248	0.364275	0.268197	0.397768	-0.584598	0.533776	1	0.546033	0.315602	0.81107	0.377577	1
TCONS_00102496	augustus_masked-Fvb3-2-processed-gene-2.1	Fvb3-2	189582	196649	-	0.22956	0.40233	0.489877	0.369863	0.297354	0.531298	0.531745	0.399965	0.884271	0.428002	0.314145	0.379821	0.399505	0.373989	0.0736373	0.930142	1	0.605327	0.373922	0.713611	0.350745	1
TCONS_00102494	augustus_masked-Fvb3-2-processed-gene-2.1	Fvb3-2	189582	196649	-	1.18613	0.359169	0.719003	1.13003	0.260375	0.854806	1.05421	0.83178	0.817008	0.909696	0.976382	1.07484	0.748403	0.986972	-0.415871	0.56046	1	0.901	0.754768	0.288135	0.66858	1
TCONS_00102495	augustus_masked-Fvb3-2-processed-gene-2.1	Fvb3-2	189582	196649	-	1.71486	1.74209	1.49644	1.23369	1.2971	1.32449	2.81584	2.06874	1.83108	1.62938	2.22174	1.08613	1.2851	1.64575	-0.369011	0.507627	1	2.23855	1.65113	0.465044	0.338743	1
TCONS_00279376	maker-Fvb7-1-augustus-gene-2.32	Fvb7-1	200767	201214	+	0	0	0.027134	0	0.446193	0.115251	0	0	0	0	0	0	0.187148	0	5.7258	0.0916174	0.734523	--	--	--	--	--
TCONS_00241062	XLOC_145171	Fvb6-2	201674	204161	-	0	0.015486	0.052659	0	0.067758	0.05538	0.075706	0.103174	0.063767	0.040346	0.060369	0.013913	0.041046	0.0382093	0.0317872	1	1	0.0808823	0.022715	1.78932	0.273238	1
TCONS_00119975	maker-Fvb3-4-snap-gene-2.17	Fvb3-4	203719	205158	+	0	0.099921	0	0.155641	0	0	0.17563	0	0.460019	0	0	0.333682	0.0518803	0.111227	-1.0866	0.7457	1	0.211883	0.033307	2.54694	0.289709	1
TCONS_00172765	maker-Fvb5-1-augustus-gene-2.35	Fvb5-1	204745	205622	+	0	0	0	0	0	0	0.234142	0	0	0	0	0	--	--	--	--	--	0.0780473	0	5.44276	0.177258	1
TCONS_00062505	maker-Fvb2-3-snap-gene-2.47	Fvb2-3	207892	209265	+	0.249197	0.200544	0.160088	0	0.210878	0.100343	0.54809	0.635348	0.122372	0.14583	0.178319	0.012541	0.10374	0.11223	-0.156157	0.943073	1	0.43527	0.203276	1.11274	0.360104	1
TCONS_00062506	maker-Fvb2-3-snap-gene-2.47	Fvb2-3	207892	209265	+	0.268046	0.182307	0.069691	0.220974	0	0.075085	0	0	0.056194	0.239015	0	0.214996	0.0986863	0.151337	-0.583027	0.787663	1	0.0187313	0.173348	-3.00153	0.130601	1
TCONS_00062509	maker-Fvb2-3-snap-gene-2.47	Fvb2-3	207892	211314	+	0	0.395384	0	0	0	0	0	0	0.108933	0	0.257428	0	0	0.0858093	-7.44265	0.0531097	0.531736	0.036311	0.131795	-1.83383	0.522355	1
TCONS_00062508	maker-Fvb2-3-snap-gene-2.47	Fvb2-3	207892	211314	+	0.353258	0.438901	0.157508	0	0.301311	0.171239	0.542952	0.451529	0.109753	0.139895	0.363226	0	0.157517	0.167707	-0.0871535	0.965793	1	0.368078	0.316556	0.239774	0.822714	1
TCONS_00062507	maker-Fvb2-3-snap-gene-2.47	Fvb2-3	207892	211314	+	0.405298	0.492314	0.075553	0.246253	0	0.094921	0	0	0.049949	0.208317	0	0.223522	0.113725	0.143946	-0.366973	0.851063	1	0.0166497	0.324388	-4.216	0.0175687	0.585768
TCONS_00062510	maker-Fvb2-3-snap-gene-2.47	Fvb2-3	207920	211314	+	0.283524	0.286029	0.44343	0.098772	0.067042	0.111678	0.285288	0.387102	0.200683	0.106922	0.055399	0.001474	0.0924973	0.0545983	0.724345	0.621627	1	0.291024	0.337661	-0.189684	0.849963	1
TCONS_00102503	XLOC_061400	Fvb3-2	210984	211479	-	1.1418	1.24711	1.16711	0.528062	0.460792	0.657816	0.732065	0.595106	0.434123	0.318848	0.390662	0.296129	0.54889	0.335213	0.665492	0.61054	1	0.587098	1.18534	-0.951982	0.405897	1
TCONS_00272284	XLOC_164242	Fvb6-4	213493	214225	-	0	0.290605	0	0	0	0	0	0	0.054418	0	0	0	--	--	--	--	--	0.0181393	0.0968683	-2.2205	0.499211	1
TCONS_00265141	XLOC_159888	Fvb6-4	213353	214249	+	0.623064	0.140978	0.131867	0.240239	0.129761	0	0.255294	0.323222	0.097314	0	0.06023	0.162332	0.123333	0.0741873	0.647046	0.768644	1	0.225277	0.298636	-0.340445	0.809122	1
TCONS_00108633	snap_masked-Fvb3-3-processed-gene-2.32	Fvb3-3	218536	219555	+	0	0	0	0.078263	0	0	0.538292	0.097445	0.097921	0.089498	0.088733	0	0.0260877	0.0594103	-1.0206	0.744402	1	0.244553	0	7.31015	0.00339968	0.20302
TCONS_00114326	snap_masked-Fvb3-3-processed-gene-2.32	Fvb3-3	218536	220172	-	0	0.128228	0.136361	0	0	0.014852	0.138712	0.070775	0	0.206011	0	0.130102	0.00495067	0.112038	-4.23197	0.105622	0.794709	0.069829	0.0881963	-0.299303	0.884843	1
TCONS_00119977	XLOC_071912	Fvb3-4	215041	221808	+	0	0	0	0.285152	1.27834	1.0715	0.599924	0	1.21033	0.242625	0.153575	0.642874	0.87833	0.346358	1.29981	0.137433	0.908202	0.603419	0	11.2914	9.3126e-06	0.00272065
TCONS_00145047	maker-Fvb4-2-augustus-gene-2.64	Fvb4-2	222481	223228	-	0.05509	0.024763	0.26288	0.133747	0.087506	0.147321	0.164194	0.386104	0.092035	0.179888	0.212353	0.074015	0.122858	0.155419	-0.35499	0.834564	1	0.214111	0.114244	0.850519	0.587786	1
TCONS_00272288	maker-Fvb6-4-snap-gene-2.62	Fvb6-4	223845	224163	-	0	0.217585	0	0	0.236285	0	0	0	0	0.10199	0	0.090571	0.0787617	0.064187	-0.093706	1	1	0	0.0725283	-4.0676	0.384959	1
TCONS_00020028	maker-Fvb1-3-snap-gene-2.61	Fvb1-3	225464	226686	+	0.047219	0.064346	0.088143	0.377974	0.198723	0.22122	0.167446	0.09699	0.128928	0.055377	0.051608	0.068005	0.265972	0.05833	2.02951	0.145073	0.931564	0.131121	0.0665693	0.90187	0.508192	1
TCONS_00025092	maker-Fvb1-3-snap-gene-2.61	Fvb1-3	224552	226711	-	0.79447	4.60532	4.63879	4.72905	4.09236	0.421551	0.61952	2.39652	1.97743	2.19185	2.404	0.463185	3.08099	1.68634	0.862355	0.348392	1	1.66449	3.34619	-0.992689	0.227388	1
TCONS_00039913	maker-Fvb2-1-snap-gene-2.50	Fvb2-1	226982	228527	+	0.036427	0	0	0	0.037102	0	0.088664	0	0	0	0	0	0.0123673	0	3.70436	0.450386	1	0.0295547	0.0121423	1.20397	0.770077	1
TCONS_00051104	snap_masked-Fvb2-2-processed-gene-2.21	Fvb2-2	226775	228637	+	0.029668	0.078893	0	0.103653	0.112285	0.221617	0.015752	0.016956	0	0	0	0	0.145852	0	7.3696	0.00263808	0.0617239	0.0109027	0.036187	-1.34387	0.546905	1
TCONS_00045508	maker-Fvb2-1-snap-gene-2.50	Fvb2-1	226854	229972	-	0.140799	0.039334	0.278685	0.160026	0.165792	0.155807	0.133001	0.219082	0.176328	0.143049	0.190952	0.226077	0.160542	0.186693	-0.229705	0.843725	1	0.176137	0.152939	0.23189	0.851712	1
TCONS_00045509	maker-Fvb2-1-snap-gene-2.50	Fvb2-1	226854	229972	-	0.381091	0.367388	0.254344	0.241038	0.130236	0.127054	0.193529	0.194717	0.171364	0.14517	0.167119	0.178463	0.166109	0.163584	0.0100336	1	1	0.186537	0.334274	-0.810226	0.434709	1
TCONS_00045502	maker-Fvb2-1-snap-gene-2.50	Fvb2-1	226854	229972	-	0.017307	0.150125	0.078358	0.127934	0.057408	0.188978	0.000812	0.136313	0.002746	0.091765	0	0.129288	0.124773	0.0736843	0.711361	0.667272	1	0.0466237	0.08193	-0.763151	0.655128	1
TCONS_00045503	maker-Fvb2-1-snap-gene-2.50	Fvb2-1	226854	229972	-	0.154944	0.379603	0.201898	0.1222	0.13561	0.090375	0.210844	0.503415	0.200311	0.153814	0.289049	0.29745	0.116062	0.246771	-1.07397	0.355669	1	0.304857	0.245482	0.327033	0.765199	1
TCONS_00045506	maker-Fvb2-1-snap-gene-2.50	Fvb2-1	226854	229972	-	0.202742	0.211616	0.207045	0.270577	0.102024	0.201615	0.1636	0.234203	0.294109	0.190156	0.173953	0.201481	0.191405	0.18853	0.010033	1	1	0.230637	0.207134	0.195951	0.860268	1
TCONS_00045507	maker-Fvb2-1-snap-gene-2.50	Fvb2-1	226854	229972	-	0.158414	0	0.315554	0.292238	0.120131	0	0	0	0.12812	0.151301	0.230773	0.34158	0.137456	0.241218	-0.821921	0.587852	1	0.0427067	0.157989	-1.83512	0.425523	1
TCONS_00045504	maker-Fvb2-1-snap-gene-2.50	Fvb2-1	226854	229972	-	0.15313	0	0.145167	0	0.125036	0	0	0	0.126102	0.174839	0.208161	0.191673	0.0416787	0.191558	-2.19194	0.251538	1	0.042034	0.0994323	-1.17626	0.623282	1
TCONS_00045505	maker-Fvb2-1-snap-gene-2.50	Fvb2-1	226854	229972	-	0.152685	0.291432	0.141313	0	0.218606	0.176625	0.277982	0	0.132613	0.438371	0.222728	0.188201	0.131744	0.2831	-1.11265	0.452006	1	0.136865	0.195143	-0.476144	0.75297	1
TCONS_00045511	maker-Fvb2-1-snap-gene-2.50	Fvb2-1	226854	229972	-	0.127626	0.302605	0.184394	0	0.108484	0.114356	0.151041	0	0.149602	0.175481	0.230213	0.17233	0.07428	0.192675	-1.3933	0.358973	1	0.100214	0.204875	-0.988584	0.499262	1
TCONS_00045510	maker-Fvb2-1-snap-gene-2.50	Fvb2-1	226854	229972	-	0.786402	0.369663	0.668035	0.659515	0.1963	0.18597	0.889471	0.391772	0.961125	0.440646	0.901922	0.578793	0.347262	0.640454	-0.885945	0.374151	1	0.747456	0.608033	0.326655	0.706513	1
TCONS_00140199	snap_masked-Fvb4-2-processed-gene-2.32	Fvb4-2	235955	239677	+	0.249033	0.289221	0.180168	0.2459	0.207585	0.142404	0.269334	0.155072	0.100886	0.148788	0.169556	0.199044	0.19863	0.172463	0.185255	0.872431	1	0.175097	0.239474	-0.418331	0.695962	1
TCONS_00140198	snap_masked-Fvb4-2-processed-gene-2.32	Fvb4-2	235955	239677	+	0.141876	0	0.072657	0	0	0	0.083829	0.137144	0.298639	0.054982	0	0	0	0.0183273	-5.47766	0.206862	1	0.173204	0.071511	1.29498	0.390389	1
TCONS_00140195	snap_masked-Fvb4-2-processed-gene-2.32	Fvb4-2	235955	239677	+	0.714264	0.712751	0.536751	0.577911	0.36861	0.399339	0.719097	0.255217	0.237557	0.463033	0.443945	0.11382	0.44862	0.340266	0.386224	0.700314	1	0.403957	0.654589	-0.665352	0.457565	1
TCONS_00140197	snap_masked-Fvb4-2-processed-gene-2.32	Fvb4-2	235955	239677	+	0.216126	0.170417	0.186674	0.157512	0.171344	0.094975	0.179845	0.144078	0.133169	0.115518	0.152062	0.286055	0.141277	0.184545	-0.394657	0.73338	1	0.152364	0.191072	-0.280091	0.799648	1
TCONS_00140196	snap_masked-Fvb4-2-processed-gene-2.32	Fvb4-2	235955	239677	+	0.546128	0.585584	0.541556	0.348477	0.363835	0.687509	0.32096	0.668253	0.692717	0.333595	0.219216	0.32395	0.466607	0.292254	0.647025	0.502984	1	0.560643	0.557756	0.029043	0.974014	1
TCONS_00298869	XLOC_180143	Fvb7-2	240054	241138	-	0.197199	0.358454	0	0	0	0.085677	0.051233	0.149371	0	0.04859	0	0.205768	0.028559	0.084786	-1.54334	0.548288	1	0.066868	0.185218	-1.37623	0.506019	1
TCONS_00025103	maker-Fvb1-3-augustus-gene-2.40	Fvb1-3	241392	242240	-	0	0	0.066671	0.03383	0.095004	0.033163	0.238766	0.092142	0	0.027376	0	0.125222	0.053999	0.050866	0.276279	0.891966	1	0.110303	0.0222237	2.14062	0.425379	1
TCONS_00039918	XLOC_024334	Fvb2-1	243094	243634	+	1.10332	1.54227	1.62401	1.42986	1.24086	1.49703	1.42459	1.23452	0.992769	1.23573	2.20746	1.90217	1.38925	1.78179	-0.364766	0.735594	1	1.2173	1.4232	-0.205849	0.851577	1
TCONS_00025104	maker-Fvb1-3-augustus-gene-2.40	Fvb1-3	242389	243906	-	0	0	0	0	0.125591	0	0	0.079804	0	0	0	0	0.0418637	0	5.33787	0.224229	1	0.0266013	0	4.73987	0.259802	1
TCONS_00217138	maker-Fvb6-1-snap-gene-2.58	Fvb6-1	230481	244221	+	0	0	0	0	0	0	0	0	3.20044	0	0	0	--	--	--	--	--	1.06681	0	13.131	0.000136352	0.0222334
TCONS_00217139	maker-Fvb6-1-snap-gene-2.58	Fvb6-1	230509	244221	+	1.78743	1.66758	1.8164	1.25396	1.60638	1.45891	0.013918	2.66395	0.000762	1.60099	1.30353	1.27618	1.43975	1.39357	0.0256461	0.955329	1	0.892877	1.75714	-0.951657	0.495781	1
TCONS_00096438	snap_masked-Fvb3-2-processed-gene-2.26	Fvb3-2	246577	248031	+	0.011253	0.072325	0.183225	0.024136	0	0.002782	0.095649	0.021299	0.097945	0.033805	0	0.046204	0.00897267	0.0266697	-1.13955	0.678544	1	0.071631	0.0889343	-0.325488	0.836767	1
TCONS_00096437	snap_masked-Fvb3-2-processed-gene-2.26	Fvb3-2	246571	248457	+	0.131019	0.104511	0	0	0	0.178973	0	0.192272	0.075518	0.180379	0	0.097399	0.0596577	0.0925927	-0.675928	0.789511	1	0.0892633	0.07851	0.16048	0.952726	1
TCONS_00172774	maker-Fvb5-1-augustus-gene-2.38	Fvb5-1	253039	253771	+	0.287007	0.561372	0.549692	0	0.250036	0.424356	0.361093	0.406202	0.395886	0.082595	0	0.25689	0.224797	0.113162	0.913003	0.693597	1	0.387727	0.466024	-0.235215	0.86579	1
TCONS_00051107	augustus_masked-Fvb2-2-processed-gene-2.14	Fvb2-2	254851	256756	+	0.25136	0.166577	0.187718	0.368525	0.364351	0.331131	0.298949	0.221478	0.171249	0.063694	0.121268	0.118162	0.354669	0.101041	1.75883	0.15458	0.957066	0.230559	0.201885	0.222363	0.852098	1
TCONS_00000025	XLOC_000015	Fvb1-1	260622	261575	+	0	0	0	0	0	0	0	0	0.317462	0	0	0	--	--	--	--	--	0.105821	0	5.9803	0.138278	1
TCONS_00191215	maker-Fvb5-2-snap-gene-2.56	Fvb5-2	259090	261979	-	0.400964	0.043941	0.077813	0.23626	0.118964	0.361786	0.186853	0.349927	0.253194	0.173201	0.176214	0.343092	0.239003	0.230836	0.0233135	0.986821	1	0.263325	0.174239	0.641122	0.601798	1
TCONS_00191216	XLOC_114822	Fvb5-2	262555	263793	-	0.071554	0	0	0	0.344277	0.063886	0	0	0.233932	0	0	0	0.136054	0	6.69481	0.041168	0.450302	0.0779773	0.0238513	1.5633	0.634065	1
TCONS_00191217	XLOC_114823	Fvb5-2	265173	265932	-	0	0.124069	0	0.061805	0.056202	0.090676	0	0	0.016649	0	0.201973	0	0.069561	0.0673243	0.172639	0.956162	1	0.00554967	0.0413563	-2.49295	0.487716	1
TCONS_00039921	maker-Fvb2-1-snap-gene-2.48	Fvb2-1	267050	269283	+	0.073292	0.071513	0.152502	0.157937	0.218534	0.238552	0.09162	0.031193	0.039898	0.101077	0.188375	0.497863	0.205008	0.262438	-0.387416	0.755093	1	0.054237	0.0991023	-0.812844	0.553965	1
TCONS_00156423	maker-Fvb4-3-augustus-gene-2.43	Fvb4-3	274907	277900	-	0.286602	0.232022	0.182061	0.280299	0.383004	0.343521	0.142438	0.207669	0.170081	0.17003	0.116308	0.198425	0.335608	0.161588	1.01162	0.352983	1	0.173396	0.233562	-0.399632	0.720085	1
TCONS_00132457	maker-Fvb4-1-augustus-gene-3.33	Fvb4-1	280570	281659	+	0.415306	0.365524	0.550007	0.177706	0.148944	0.245836	0.559984	0.077955	0.555836	0.387414	0.151449	0.303204	0.190829	0.280689	-0.571898	0.673793	1	0.397925	0.443612	-0.111628	0.936839	1
TCONS_00162714	maker-Fvb4-4-augustus-gene-3.38	Fvb4-4	282858	284539	+	0.2798	0.471922	0.349286	0.278432	0.239125	0.126944	0.260631	0.166316	0.280089	0.238341	0.187455	0.194094	0.214834	0.20663	0.0383616	0.988319	1	0.235679	0.367003	-0.621547	0.588391	1
TCONS_00315843	XLOC_190323	Fvb7-4	285539	288080	+	0.059017	0.057013	0.098512	0.170903	0.17898	0.124826	0.0473	0.089612	0.026587	0.212024	0.139493	0.185351	0.158236	0.178956	-0.189533	0.881192	1	0.0544997	0.071514	-0.339359	0.816922	1
TCONS_00119982	XLOC_071916	Fvb3-4	251712	290367	+	0	0	0.250798	0	0	0	0	0	0	0	0	0	--	--	--	--	--	0	0.0835993	-10.9345	0.00114577	0.0998327
TCONS_00256928	XLOC_154760	Fvb6-3	292345	292834	-	0	0	0	0	0	0.217171	0	0	0	0	0	0	0.0723903	0	4.55981	0.319765	1	--	--	--	--	--
TCONS_00248560	XLOC_149659	Fvb6-3	292205	293136	+	0	0	0	0.793943	0.119838	0.057216	0	0	0	0.175272	0.25891	0	0.323666	0.144727	1.1776	0.514851	1	--	--	--	--	--
TCONS_00108647	snap_masked-Fvb3-3-processed-gene-3.18	Fvb3-3	293536	293856	+	0	0	0	0.220467	0	0.064801	0	0	0	0	0	0	0.0950893	0	4.44671	0.210739	1	--	--	--	--	--
TCONS_00298872	maker-Fvb7-2-snap-gene-3.34	Fvb7-2	295080	298036	-	0.975135	1.21999	1.07895	3.50011	0	3.25967	0.080308	1.39342	0.978236	0.015924	3.68638	0.67378	2.25326	1.4587	0.635635	0.685998	1	0.817321	1.09136	-0.3903	0.682131	1
TCONS_00298870	maker-Fvb7-2-snap-gene-3.34	Fvb7-2	260973	298049	-	2.1716	9.47273	0.003531	0	7.82602	0	12.4512	0.022123	12.5819	0.00218	0	11.3499	2.60867	3.78404	-0.595344	0.83859	1	8.35175	3.88262	1.11857	0.454729	1
TCONS_00035103	snap_masked-Fvb1-4-processed-gene-3.23	Fvb1-4	298262	299655	-	1.23456	1.12338	0.978385	2.42245	1.72124	1.94399	0.838128	1.08213	0.387802	1.75538	0	1.78269	2.02922	1.17936	0.744852	0.569602	1	0.769352	1.11211	-0.496164	0.602137	1
TCONS_00035102	snap_masked-Fvb1-4-processed-gene-3.23	Fvb1-4	298262	299655	-	0	0	0	0	0	0	0	0	0	0	2.61349	0	0	0.871164	-9.48288	0.00688788	0.128643	--	--	--	--	--
TCONS_00272324	XLOC_164264	Fvb6-4	294760	300912	-	0	0	0.295738	0	0.298552	0.251399	0	0	0.010176	0.107009	0.118564	0.07249	0.183317	0.0993543	0.850068	0.566461	1	0.003392	0.0985793	-4.55206	0.125474	1
TCONS_00272323	XLOC_164264	Fvb6-4	294498	300912	-	0	0.077828	0.016272	0	0.385003	0.200712	0.049142	0.099244	0.206047	0.297361	0.565589	0.625106	0.195238	0.496019	-1.36827	0.298177	1	0.118144	0.0313667	1.88644	0.22038	1
TCONS_00272325	XLOC_164265	Fvb6-4	295223	301476	-	0	0.06128	0.132902	0.091153	0.136721	0.536689	0	0.075983	0.117645	0.355946	0.62841	0.433288	0.254854	0.472548	-0.900085	0.34532	1	0.0645427	0.0647273	0.00368969	1	1
TCONS_00009563	maker-Fvb1-2-snap-gene-3.47	Fvb1-2	300656	303146	+	2.88137	2.78332	2.3362	2.53371	3.13877	2.12711	1.75525	2.74456	2.88218	1.00226	0.728194	0.960086	2.59986	0.896846	1.50865	0.0364944	0.416509	2.46066	2.66696	-0.091821	0.882017	1
TCONS_00009564	maker-Fvb1-2-snap-gene-3.47	Fvb1-2	300673	303146	+	0.088542	0.24051	0.145753	0.047727	0.080327	0.127217	0.077853	0.084561	0.032566	0.082778	0.080098	0.053322	0.0850903	0.072066	0.159117	0.921667	1	0.0649933	0.158268	-1.23979	0.338509	1
TCONS_00225326	maker-Fvb6-1-snap-gene-3.62	Fvb6-1	306446	310441	-	0.184687	0.301877	0.199257	0.195823	0.309956	0.899004	0.076153	0.079643	0.18124	0.186725	0.372167	0.715637	0.468261	0.424843	0.115563	0.911764	1	0.112345	0.228607	-1.0004	0.363401	1
TCONS_00225328	maker-Fvb6-1-snap-gene-3.62	Fvb6-1	306446	310579	-	0.763859	0.538625	0.213345	1.38014	0	0.532449	0.177847	0.420589	0.195704	0.171801	0	0.333843	0.637531	0.168548	1.87849	0.29963	1	0.264713	0.505276	-0.897578	0.348242	1
TCONS_00285815	maker-Fvb7-1-snap-gene-3.32	Fvb7-1	310919	311302	-	0.16617	0.101679	0.215751	0.178797	0	0	0	0.047964	0.16122	0	0	0	0.059599	0	4.06664	0.386594	1	0.069728	0.1612	-1.03907	0.605352	1
TCONS_00320581	augustus_masked-Fvb7-4-processed-gene-3.4	Fvb7-4	310160	311515	-	0.155661	0.041187	0.16272	0.221366	0	0.26718	0.075382	0.231198	0.147593	0.177701	0.125608	0.166635	0.162849	0.156648	0.00816679	1	1	0.151391	0.119856	0.31985	0.818016	1
TCONS_00108652	maker-Fvb3-3-snap-gene-3.54	Fvb3-3	312636	313705	+	0	0	0	0.068031	0.107945	0.114016	0.134058	0.209174	0.263673	0.098198	0.033488	0.035586	0.096664	0.0557573	0.716768	0.679936	1	0.202302	0	7.10586	0.00264754	0.175028
TCONS_00212138	augustus_masked-Fvb5-4-processed-gene-3.5	Fvb5-4	313005	315846	-	0.308386	0.325592	0.347893	0.237126	0.284009	0.486592	0.206299	0.256179	0.229803	0.479564	0.459604	0.125879	0.335909	0.355016	-0.0906875	0.93692	1	0.23076	0.32729	-0.484015	0.640312	1
TCONS_00039932	maker-Fvb2-1-augustus-gene-3.35	Fvb2-1	315885	317118	+	0.042845	0	0	0.021059	0	0	0.022635	0	0	0.019589	0.022731	0	0.00701967	0.0141067	-1.13499	0.748699	1	0.007545	0.0142817	-0.539656	0.912203	1
TCONS_00279402	snap_masked-Fvb7-1-processed-gene-3.14	Fvb7-1	319050	320461	+	0	0	0.079654	0.287197	0	0.206664	0	0	0	0.409302	0.502626	0.532054	0.16462	0.481327	-1.53854	0.308412	1	0	0.0265513	-4.58327	0.290722	1
TCONS_00279403	snap_masked-Fvb7-1-processed-gene-3.14	Fvb7-1	319090	320461	+	0.491971	0.517587	0.589501	0	0.18371	0.104817	0.42185	0.362186	0.844719	0.001771	0.002029	0.002374	0.0961757	0.002058	3.21211	0.133027	0.893639	0.542918	0.53302	0.0495155	0.96756	1
TCONS_00150018	maker-Fvb4-3-augustus-gene-3.62	Fvb4-3	322175	322738	+	0.046867	0	0.174723	0.089127	0	0	0.095078	0.085142	0.082762	0.189246	0.431655	0.104987	0.029709	0.241963	-2.90244	0.165479	0.983262	0.0876607	0.0738633	0.388027	0.830975	1
TCONS_00126293	XLOC_075660	Fvb3-4	335139	338112	-	0	0	0.156084	0.067983	0.593412	0	0.177395	0.400377	0.229847	0	0.533363	0	0.220465	0.177788	0.325584	0.893508	1	0.269206	0.052028	2.37427	0.186382	1
TCONS_00126294	XLOC_075660	Fvb3-4	335139	338133	-	0	0.367871	0	0	0	0	0.155055	0	0.187706	0	0	0.205872	0	0.068624	-6.99565	0.0807779	0.685263	0.114254	0.122624	-0.103817	0.96943	1
TCONS_00126295	XLOC_075660	Fvb3-4	335139	338152	-	0.308237	0.115144	0.185499	0	0.112291	0.684419	0.346392	0.418868	0.142966	0.279015	0.119554	0.209841	0.26557	0.202803	0.344741	0.828146	1	0.302742	0.20296	0.60805	0.576251	1
TCONS_00126296	XLOC_075660	Fvb3-4	335139	338154	-	0.232469	0.464302	0.499144	0.132747	0	0	0.075108	0	0	0.118916	0.311754	0	0.044249	0.143557	-1.66604	0.483138	1	0.025036	0.398638	-3.90176	0.0220649	0.672475
TCONS_00292003	XLOC_176058	Fvb7-2	352185	353052	+	0.81854	0.752314	0.673435	0.229148	0	0.21714	0.364841	0.540556	0.106017	0.008658	0.484091	1.22318	0.148763	0.571977	-1.93055	0.295793	1	0.337138	0.748096	-1.1024	0.356623	1
TCONS_00292002	XLOC_176058	Fvb7-2	351220	353052	+	0	0	0	0	0.128597	0	0	0	0	0.382378	0	0	0.0428657	0.127459	-1.54188	0.622173	1	--	--	--	--	--
TCONS_00292005	XLOC_176059	Fvb7-2	353467	354198	+	0.466506	0.54676	1.16181	0.20273	0.475007	0.405371	0.4202	0.483666	0.33161	0.223917	0.591717	1.11906	0.361036	0.644897	-0.834984	0.518686	1	0.411825	0.725025	-0.774696	0.506966	1
TCONS_00292004	XLOC_176059	Fvb7-2	353221	354198	+	0.154504	0.208169	0.20182	0	0	0	0.244822	0	0.362865	0	0	0	--	--	--	--	--	0.202562	0.188164	0.119735	0.951133	1
TCONS_00310790	XLOC_187306	Fvb7-3	361127	362541	-	0.064512	0.151419	0.072844	0	0.292274	0.350049	0.151165	0	0.063585	0	0	0.139278	0.214108	0.046426	2.08723	0.409217	1	0.0715833	0.0962583	-0.396554	0.829978	1
TCONS_00084230	maker-Fvb3-1-augustus-gene-3.46	Fvb3-1	362886	363459	+	0.043915	0	0	0	0	0.161484	0	0	0.184758	0.034853	0.023772	0.150558	0.053828	0.0697277	-0.542124	0.828717	1	0.061586	0.0146383	1.57017	0.695769	1
TCONS_00320604	maker-Fvb7-4-snap-gene-3.78	Fvb7-4	358227	365483	-	1.35189	1.70639	0.627121	1.37555	1.56316	1.38847	1.50274	2.21494	1.02844	2.29459	2.28695	1.6807	1.44239	2.08741	-0.550467	0.277248	1	1.58204	1.22847	0.388973	0.512934	1
TCONS_00315879	maker-Fvb7-4-snap-gene-3.68	Fvb7-4	358205	366421	+	3.70133	2.76459	1.58532	3.04443	2.81102	2.54857	3.99604	2.84025	2.63153	2.76775	3.00307	3.01513	2.80134	2.92865	-0.0840908	0.84642	1	3.15594	2.68374	0.263395	0.573361	1
TCONS_00179555	XLOC_107797	Fvb5-1	368606	369321	-	0	0	0	0.033671	0.104373	0.268658	0	0	0.077699	0	0.063239	0	0.135567	0.0210797	2.44932	0.279756	1	0.0258997	0	3.67583	0.489643	1
TCONS_00179556	augustus_masked-Fvb5-1-processed-gene-3.12	Fvb5-1	371586	374383	-	0	0	0	0.231151	0.137659	0	0	0	0	0	0	0	0.122937	0	7.70044	0.0114039	0.187332	--	--	--	--	--
TCONS_00241097	maker-Fvb6-2-snap-gene-3.51	Fvb6-2	374918	377580	-	0	0	0	0.657809	0.763145	0.893829	0	0	0	0.001249	0.03641	0.104286	0.771594	0.047315	3.88891	0.0029655	0.0677167	--	--	--	--	--
TCONS_00241098	maker-Fvb6-2-snap-gene-3.51	Fvb6-2	374918	377580	-	0	0.026846	0	0.436086	0.708247	0.440463	0	0	0	0.130278	0.078332	0.077973	0.528265	0.0955277	2.38894	0.0335167	0.393535	0	0.00894867	-4.0676	0.385023	1
TCONS_00241095	maker-Fvb6-2-snap-gene-3.51	Fvb6-2	374918	377580	-	0	0	0	1.325	1.4667	1.36292	0	0	0	0.081907	0.147646	0.137125	1.38488	0.122226	3.44259	0.000323511	0.0112334	--	--	--	--	--
TCONS_00241096	maker-Fvb6-2-snap-gene-3.51	Fvb6-2	374918	377580	-	0	0	0	0.637867	0.450699	0.48761	0	0	0	0.09117	0.122712	0.09687	0.525392	0.103584	2.28694	0.0385603	0.432502	--	--	--	--	--
TCONS_00285832	maker-Fvb7-1-augustus-gene-3.30	Fvb7-1	359733	378323	-	0	0.107666	0	0	0	0	0	0	0	0	0	0	--	--	--	--	--	0	0.0358887	-8.67847	0.0133634	0.497053
TCONS_00285833	maker-Fvb7-1-augustus-gene-3.30	Fvb7-1	359733	378323	-	0.008394	0.001581	0.005569	0	0	0	0.1703	0	0.000417	0	0.00241	0	0	0.000803333	-3.48742	0.509311	1	0.0569057	0.00518133	3.36674	0.0909944	1
TCONS_00285824	maker-Fvb7-1-augustus-gene-3.30	Fvb7-1	346182	378323	-	0	0	0.002466	0.295744	0	0.021166	0.011434	0	0.002562	0	0	0.038785	0.105637	0.0129283	2.98317	0.194423	1	0.00466533	0.000822	2.34309	0.372354	1
TCONS_00285825	maker-Fvb7-1-augustus-gene-3.30	Fvb7-1	346182	378324	-	0	0	0	0.438222	0	0	0	0	0	0	0	0	0.146074	0	11.4571	0.000690371	0.0210438	--	--	--	--	--
TCONS_00285836	maker-Fvb7-1-augustus-gene-3.30	Fvb7-1	359733	378479	-	0.357485	0.142895	0.494728	0	0.257152	0	0.077116	0.125187	0	0	0.480821	0.350044	0.0857173	0.276955	-1.70656	0.440616	1	0.0674343	0.331703	-2.26489	0.0688612	1
TCONS_00126303	XLOC_075665	Fvb3-4	380849	382508	-	0.208537	0.049101	0.095286	0.058182	0.058594	0.083799	0.178701	0.184203	0.126806	0.090833	0.080978	0.017321	0.0668583	0.063044	0.10246	0.968613	1	0.163237	0.117641	0.464148	0.716245	1
TCONS_00207176	XLOC_124551	Fvb5-4	384952	385367	+	0	0.038233	0	0	0	0	0	0	0	0	0	0	--	--	--	--	--	0	0.0127443	-2.64042	0.735299	1
TCONS_00212155	XLOC_127627	Fvb5-4	385118	385456	-	0	0	0.076924	0	0	0	0	0.277338	0	0	0	0	--	--	--	--	--	0.092446	0.0256413	1.27947	0.784082	1
TCONS_00212156	XLOC_127627	Fvb5-4	385118	385509	-	0.219947	0	0.02298	0	0	0	0.121624	0	0	0	0.021083	0	--	--	--	--	--	0.0405413	0.0809757	-0.969416	0.781623	1
TCONS_00162733	maker-Fvb4-4-snap-gene-3.54	Fvb4-4	386059	389638	+	0.131293	0.818117	0.406155	0.298274	0.346732	0	0.60262	0.303908	0.511652	0.32374	0.150579	0.101151	0.215002	0.191823	0.140582	0.925154	1	0.472727	0.451855	0.0790537	0.93733	1
TCONS_00162734	maker-Fvb4-4-snap-gene-3.54	Fvb4-4	386059	389638	+	0.001286	0.325447	0.305218	0.164427	0.11038	0.325899	0.129101	0.140227	0.151706	0.152722	0.164481	0.146408	0.200235	0.154537	0.33826	0.768899	1	0.140345	0.21065	-0.56934	0.675977	1
TCONS_00162737	maker-Fvb4-4-snap-gene-3.54	Fvb4-4	386069	389638	+	0	0.067628	0.055134	0.149313	0	0	0.252482	0	0	0.147805	0.229539	0.122646	0.049771	0.166663	-1.73669	0.357491	1	0.0841607	0.0409207	1.02128	0.674709	1
TCONS_00162736	maker-Fvb4-4-snap-gene-3.54	Fvb4-4	386069	389638	+	0.425597	0.187001	0.373831	0.359313	0.106045	0	0.126834	0.283531	0.267671	0.255161	0.298092	0.128457	0.155119	0.227237	-0.553122	0.713042	1	0.226012	0.32881	-0.505134	0.623341	1
TCONS_00162732	maker-Fvb4-4-snap-gene-3.54	Fvb4-4	386059	389638	+	0.213139	0.154025	0.358387	0.257882	0.479572	0.695764	0.223721	0.448573	0.414276	0.308309	0.59324	0.482641	0.477739	0.461397	0.0343796	0.973799	1	0.36219	0.24185	0.601174	0.547835	1
TCONS_00162738	XLOC_097652	Fvb4-4	390179	392148	+	0.086965	0	0.129425	0.10052	0.039462	0.094956	0	0.073933	0	0.096891	0	0.06027	0.0783127	0.052387	0.553154	0.75867	1	0.0246443	0.07213	-1.44708	0.569689	1
TCONS_00217172	maker-Fvb6-1-augustus-gene-4.49	Fvb6-1	394397	396311	+	0	0	0	0.398252	0.322863	0.580863	0	0	0	0	0	0	0.433993	0	8.96446	4.54797e-05	0.00215042	--	--	--	--	--
TCONS_00217170	maker-Fvb6-1-augustus-gene-4.49	Fvb6-1	394397	396311	+	0	0	0.014005	0.292599	0.186481	0.621971	0	0	0	0.020899	0.055896	0.053301	0.367017	0.0433653	2.90498	0.0333005	0.391913	0	0.00466833	-3.11313	0.598714	1
TCONS_00217171	maker-Fvb6-1-augustus-gene-4.49	Fvb6-1	394397	396311	+	0	0	0	0.147356	0.132887	0	0	0	0	0	0	0.069377	0.0934143	0.0231257	1.92655	0.474216	1	--	--	--	--	--
TCONS_00217169	maker-Fvb6-1-augustus-gene-4.49	Fvb6-1	394397	396311	+	0	0	0	1.9928	2.05515	3.12071	0	0	0	0	0.245803	0.203037	2.38955	0.149613	3.94611	0.00170249	0.0440657	--	--	--	--	--
TCONS_00305751	maker-Fvb7-3-snap-gene-4.81	Fvb7-3	394598	396861	+	0	0.052181	0.026192	0	0	0	0	0	0	0	0.036847	0	0	0.0122823	-4.2365	0.359162	1	0	0.0261243	-5.32421	0.0989671	1
TCONS_00172807	maker-Fvb5-1-augustus-gene-4.58	Fvb5-1	394778	396888	+	0.055849	0	0.127138	0	0.075975	0.000124	0.009597	0.262397	0.200717	0.084407	0.171081	0.195237	0.0253663	0.150242	-2.43475	0.168726	0.991811	0.15757	0.0609957	1.36483	0.431861	1
TCONS_00172806	maker-Fvb5-1-augustus-gene-4.58	Fvb5-1	394758	396888	+	0.08607	0.036069	0.043	0.122177	0	0.098978	0.214046	0	0	0	0.045163	0	0.0737183	0.0150543	2.16254	0.417323	1	0.0713487	0.0550463	0.394077	0.856565	1
TCONS_00172808	maker-Fvb5-1-augustus-gene-4.58	Fvb5-1	394911	399591	+	0.026341	0.043888	0.042801	0.04135	0	0.31473	0.166143	0	0	0.055204	0.054792	0	0.118693	0.0366653	1.65294	0.411251	1	0.055381	0.0376767	0.557904	0.792595	1
TCONS_00179563	maker-Fvb5-1-snap-gene-4.75	Fvb5-1	403869	404372	-	0.114306	0.023772	0.452605	0.30189	0	0.290772	0.164858	0.156501	0.407567	0	0.137258	0.041336	0.197554	0.0595313	1.51281	0.511761	1	0.242975	0.196894	0.394343	0.829274	1
TCONS_00004795	XLOC_002911	Fvb1-1	404640	405597	-	2.02687	1.60013	2.75401	0.753852	0.219745	0.959029	1.35638	1.12446	1.10489	0.169657	0.337647	0.630426	0.644209	0.379243	0.721709	0.574468	1	1.19525	2.127	-0.80518	0.364214	1
TCONS_00179564	maker-Fvb5-1-snap-gene-4.75	Fvb5-1	403869	406709	-	0.235285	0.390088	0.412967	0.323019	0.147182	0.042767	0.485259	0.29496	0.246315	0.209596	0.238273	0.177281	0.170989	0.208383	-0.291063	0.823618	1	0.342178	0.346113	0.00836341	0.994845	1
TCONS_00179566	maker-Fvb5-1-snap-gene-4.75	Fvb5-1	405669	406709	-	0.136814	0.149782	0.055282	0.180543	0.019391	0.070433	0.039794	0.073503	0.277675	0.182034	0.16792	0.350881	0.0901223	0.233612	-1.29489	0.389407	1	0.130324	0.113959	0.190106	0.892769	1
TCONS_00051142	augustus_masked-Fvb2-2-processed-gene-4.13	Fvb2-2	412869	413932	+	1.03252	0.954495	1.1341	0.640116	1.65022	1.30253	2.00977	0.717909	1.14644	0.862459	1.48607	0.833427	1.19762	1.06065	0.155888	0.876291	1	1.29137	1.04037	0.334889	0.731823	1
TCONS_00132482	maker-Fvb4-1-augustus-gene-4.25	Fvb4-1	411130	418100	+	1.96741	2.02324	1.95661	1.03217	1.14712	1.16441	2.40308	1.46942	1.61028	0.309671	1.21308	1.03895	1.11457	0.853903	0.367435	0.591552	1	1.8276	1.98242	-0.0919028	0.853022	1
TCONS_00132483	maker-Fvb4-1-augustus-gene-4.25	Fvb4-1	411130	418927	+	0.654076	0.602569	0.02653	0.630252	0.701455	0.683681	0.003409	0.411286	0.621147	1.14462	0.543974	0.39572	0.671796	0.694772	-0.0670249	0.925372	1	0.345281	0.427725	-0.279997	0.825623	1
TCONS_00241110	XLOC_145196	Fvb6-2	417674	420036	-	0.177503	0.382525	0.263528	0.120117	0.109062	0.103402	0.375148	0.072137	0.050686	0.29543	0.10811	0.082408	0.11086	0.161983	-0.567286	0.674815	1	0.16599	0.274519	-0.681632	0.583329	1
TCONS_00045538	XLOC_027694	Fvb2-1	419360	420268	-	0.069305	0	0	0	0.039376	0.131372	0	0.039676	0	0.061965	0.217673	0.045895	0.056916	0.108511	-0.902516	0.654597	1	0.0132253	0.0231017	-0.700165	0.913162	1
TCONS_00233504	XLOC_140597	Fvb6-2	419959	420657	+	0.225111	0.336394	0.273534	0.098572	0.25121	0.286049	0.312713	0.087449	0.233105	0	0.355265	0	0.211944	0.118422	0.842819	0.708634	1	0.211089	0.278346	-0.361544	0.804676	1
TCONS_00102546	maker-Fvb3-2-snap-gene-4.72	Fvb3-2	420709	424406	-	0.144765	0.190266	0.110625	0.146191	0.186692	0.047014	0.147144	0.133041	0.136935	0.112089	0.034826	0.043059	0.126632	0.0633247	0.966277	0.472014	1	0.13904	0.148552	-0.0650438	0.965619	1
TCONS_00009597	maker-Fvb1-2-augustus-gene-4.61	Fvb1-2	428171	429915	+	0.043271	0.058375	0.076349	0.232283	0.072623	0.072696	0.060139	0.057605	0.028516	0.12514	0.104317	0.038929	0.125867	0.089462	0.463861	0.755986	1	0.0487533	0.0593317	-0.168844	0.926349	1
TCONS_00014825	maker-Fvb1-2-augustus-gene-4.61	Fvb1-2	427476	429958	-	0	0	0.12635	0.208139	0	0.097254	0.051769	0.093764	0	0.188868	0.074799	0.389057	0.101798	0.217575	-1.09837	0.495071	1	0.048511	0.0421167	0.232147	0.945689	1
TCONS_00014824	maker-Fvb1-2-augustus-gene-4.61	Fvb1-2	427476	429958	-	0.134186	0.075138	0	0	0.17929	0	0	1e-06	0.003454	0	0	0.046619	0.0597633	0.0155397	1.7652	0.593114	1	0.00115167	0.0697747	-4.00107	0.0732162	1
TCONS_00014823	maker-Fvb1-2-augustus-gene-4.61	Fvb1-2	427476	429958	-	0.327722	0.385773	0.126599	0.968176	0.358029	0.213741	0.16773	0.318314	0.075252	0.69585	0.677748	0	0.513315	0.457866	0.168069	0.911054	1	0.187099	0.280031	-0.539799	0.649461	1
TCONS_00172825	snap_masked-Fvb5-1-processed-gene-4.29	Fvb5-1	427024	430024	+	1.24981	1.09649	0.715867	1.49403	1.37865	1.85456	0	1.47127	1.81699	1.87413	1.62935	1.5352	1.57575	1.67956	-0.112789	0.868288	1	1.09608	1.02072	0.127431	0.921259	1
TCONS_00014826	maker-Fvb1-2-augustus-gene-4.61	Fvb1-2	427476	430154	-	0.359529	0.191638	0.756906	0	0.312471	0.733204	0.543036	0.028317	0.546542	0	0	0.101411	0.348558	0.0338037	3.28754	0.160284	0.971069	0.372632	0.436024	-0.199451	0.866024	1
TCONS_00145109	maker-Fvb4-2-snap-gene-4.88	Fvb4-2	432780	436043	-	0.046385	0.2635	0.0067	0.006012	0.032162	0.014983	0.327693	0.047866	0.060835	0.280711	0.242204	0.03496	0.017719	0.185958	-3.30358	0.0307978	0.372349	0.145465	0.105528	0.471948	0.754835	1
TCONS_00145108	maker-Fvb4-2-snap-gene-4.88	Fvb4-2	432780	436043	-	1.17818	0.792799	1.50672	1.1231	0.76633	1.05476	1.32382	1.53552	0.756534	0.66088	0.828652	1.39687	0.981397	0.962134	0.00486062	0.995892	1	1.20529	1.15923	0.0825787	0.909971	1
TCONS_00145110	maker-Fvb4-2-snap-gene-4.88	Fvb4-2	432780	436043	-	0.367409	0.268957	0	0	0	0	0.131804	0.233438	0.648303	0	0.413801	0	0	0.137934	-8.06632	0.0297179	0.363132	0.337848	0.212122	0.699737	0.627842	1
TCONS_00315904	maker-Fvb7-4-snap-gene-4.73	Fvb7-4	433998	437488	+	0.467974	0.324514	0.551213	0.233979	0.387549	0.337238	0.472374	0.277966	0.436346	0.411802	0.371866	0.499838	0.319589	0.427835	-0.440725	0.649333	1	0.395562	0.4479	-0.149699	0.871479	1
TCONS_00217183	augustus_masked-Fvb6-1-processed-gene-4.16	Fvb6-1	436379	437813	+	0	0	0	0.206858	0	0.240155	0.105853	0.153019	0.11705	0.052475	0	0	0.149004	0.0174917	2.99813	0.238714	1	0.125307	0	6.83399	0.00415412	0.231814
TCONS_00004816	XLOC_002915	Fvb1-1	443373	444258	-	0.090173	0.037	0	0	0	0.091283	0.157662	0.144711	0.104199	0.165291	0.141654	0.1671	0.0304277	0.158015	-2.23481	0.286599	1	0.135524	0.042391	1.61926	0.330915	1
TCONS_00179575	snap_masked-Fvb5-1-processed-gene-4.42	Fvb5-1	442436	445936	-	0.149161	0.146519	0.11876	0.117564	0.098105	0.128918	0.165274	0.19903	0.163705	0.178379	0.100215	0.134545	0.114862	0.137713	-0.287485	0.816752	1	0.176003	0.138147	0.374307	0.742229	1
TCONS_00030296	XLOC_018545	Fvb1-4	449948	450704	+	0	0	0.190128	0.07287	0	0	0.129576	0.156537	0	0.001552	0.091106	0.054566	0.02429	0.0490747	-1.08482	0.672866	1	0.095371	0.063376	0.601234	0.808486	1
TCONS_00030295	XLOC_018545	Fvb1-4	449747	450704	+	0.140029	0.183388	0.105868	0.181496	0.280591	0.134589	0.110793	0.320584	0.167725	0.127365	0.241013	0.158526	0.198892	0.175635	0.174125	0.916044	1	0.199701	0.143095	0.538567	0.681188	1
TCONS_00035158	XLOC_021520	Fvb1-4	448265	450740	-	1.11885	1.18997	1.29052	1.03365	0.812033	0.683772	0.906328	1.29941	1.02615	0.950055	0.890507	1.00823	0.843151	0.949598	-0.18852	0.822356	1	1.0773	1.19978	-0.132598	0.863705	1
TCONS_00035159	XLOC_021520	Fvb1-4	448265	450740	-	0.4311	0.241885	0.251212	0.131161	0.480244	0.33999	0.380547	0.472269	0.531941	0.344937	0.184687	0.329849	0.317132	0.286491	0.104198	0.933132	1	0.461586	0.308066	0.598726	0.553273	1
TCONS_00035157	XLOC_021520	Fvb1-4	448265	450740	-	0.392581	0.826188	0.725536	0.745992	0.614175	0.655887	0.626069	0.49198	0.622672	0.641285	0.655724	0.883379	0.672018	0.726796	-0.139151	0.877546	1	0.58024	0.648102	-0.137424	0.882715	1
TCONS_00186183	maker-Fvb5-2-augustus-gene-4.49	Fvb5-2	451836	454374	+	0.264969	0.414314	0.303663	0.487957	0.59395	0.192082	0.387553	0.690771	0.214878	0.127488	0.769021	0.524264	0.424663	0.473591	-0.172586	0.876636	1	0.431067	0.327649	0.423158	0.685044	1
TCONS_00186184	maker-Fvb5-2-augustus-gene-4.49	Fvb5-2	451836	454374	+	0.127481	0.197455	0.338995	0.433519	0.295167	0.231733	0.300924	0.242043	0.300607	0.316348	0.247764	0.307998	0.32014	0.290703	0.10676	0.926349	1	0.281191	0.22131	0.370329	0.741634	1
TCONS_00256951	XLOC_154775	Fvb6-3	455124	455532	-	0	0	0	0	0.067291	0	0	0	0	0	0	0	0.0224303	0	2.80032	0.734004	1	--	--	--	--	--
TCONS_00272369	maker-Fvb6-4-augustus-gene-4.31	Fvb6-4	454336	455711	-	0.221962	0	0.21253	0	0	0	0.162074	0.517061	0	0.278999	0	0	0	0.0929997	-6.32905	0.123921	0.864877	0.226378	0.144831	0.66569	0.733216	1
TCONS_00072768	maker-Fvb2-4-augustus-gene-4.39	Fvb2-4	457425	458545	+	0.180991	0.537907	0.168767	0.341659	0	0	0.104654	0.23755	0.137217	0	0.059625	0.222101	0.113886	0.0939087	0.191908	0.967595	1	0.159807	0.295888	-0.83578	0.513716	1
TCONS_00072767	maker-Fvb2-4-augustus-gene-4.39	Fvb2-4	457425	458545	+	1.11486	1.21895	0.863177	0	0.163547	0.218495	0.857582	1.04596	0.746379	0.144664	0.402353	0.003787	0.127347	0.183601	-0.528749	0.779534	1	0.883308	1.06566	-0.246191	0.804072	1
TCONS_00051155	maker-Fvb2-2-snap-gene-4.88	Fvb2-2	459371	461669	+	0.255512	0.187175	0.337082	0.660603	0.300457	0.336885	0.277067	0.237526	0.173863	0.537683	0.406613	0.454368	0.432648	0.466221	-0.127569	0.90817	1	0.229485	0.259923	-0.162781	0.886174	1
TCONS_00020124	snap_masked-Fvb1-3-processed-gene-4.34	Fvb1-3	461896	466280	+	0.246216	0.215525	0.251197	0.103316	0.222553	0.261846	0.248194	0.208064	0.127631	0.126786	0.135481	0.164235	0.195905	0.142167	0.445672	0.691334	1	0.19463	0.237646	-0.248608	0.808381	1
TCONS_00025172	XLOC_015521	Fvb1-3	477501	480433	-	0.196013	0.207367	0.108554	0.366165	0.35229	0.352098	0.519995	0.291211	0.318242	0.203634	0.276966	0.21206	0.356851	0.230887	0.594337	0.570329	1	0.376483	0.170645	1.15962	0.274029	1
TCONS_00179589	XLOC_107818	Fvb5-1	480822	481123	-	0	0	0	0	0	0	0	0	0	0	0.076836	0	0	0.025612	-2.6136	0.73953	1	--	--	--	--	--
TCONS_00156484	maker-Fvb4-3-snap-gene-4.66	Fvb4-3	480944	481682	-	0.01432	0.158803	0.041128	0	0.200642	0	0.083926	0.079337	0.047322	0	0	0	0.0668807	0	4.96818	0.273629	1	0.070195	0.071417	0.00578929	1	1
TCONS_00310813	maker-Fvb7-3-snap-gene-4.108	Fvb7-3	481824	482936	-	0.151191	0	0.074422	0.231632	0.106954	0.030422	0.333834	0.185137	0.228141	0.031018	0.054771	0.120963	0.123003	0.0689173	0.78529	0.614795	1	0.249037	0.0752043	1.7218	0.269147	1
TCONS_00067663	maker-Fvb2-3-augustus-gene-5.41	Fvb2-3	482844	483184	-	0	0	0.210248	0.326584	0	0	0	0	0	0.024917	0	0.113699	0.108861	0.0462053	1.04498	0.743019	1	0	0.0700827	-4.02784	0.386969	1
TCONS_00217193	XLOC_130657	Fvb6-1	484135	485815	+	0.180286	0.118764	0	0	0.143021	0	0.400096	0	0	0	0.129614	0	0.0476737	0.0432047	0.164067	0.979684	1	0.133365	0.0996833	0.451102	0.849431	1
TCONS_00217192	XLOC_130657	Fvb6-1	484119	485815	+	1.60914	2.21116	1.21434	1.71108	1.60826	1.88881	2.07004	2.09852	1.8923	1.70669	1.75805	1.84983	1.73605	1.77153	-0.0475261	0.953172	1	2.02029	1.67821	0.289938	0.699263	1
TCONS_00120016	snap_masked-Fvb3-4-processed-gene-4.25	Fvb3-4	485154	488513	+	2.05103	1.29399	2.49597	1.96755	1.04862	0.852792	1.11325	1.02964	1.08677	2.47287	1.26064	1.90772	1.28965	1.88041	-0.56655	0.423213	1	1.07655	1.94699	-0.825473	0.212429	1
TCONS_00150074	maker-Fvb4-3-augustus-gene-4.52	Fvb4-3	482658	488706	+	0.397433	0.379763	0.416337	0.366877	0.233017	0.485197	0.510714	0.33429	0.267437	0.261302	0.67694	0.46417	0.361697	0.467471	-0.379566	0.659076	1	0.370814	0.397844	-0.0743023	0.927672	1
TCONS_00196221	XLOC_117931	Fvb5-3	489074	489367	+	0	0	0	0	0	0	0.062627	0	0	0	0	0	--	--	--	--	--	0.0208757	0	2.67081	0.723733	1
TCONS_00096502	augustus_masked-Fvb3-2-processed-gene-5.0	Fvb3-2	487897	490198	+	13.8836	8.40706	12.6972	12.2528	13.1376	13.7008	13.6624	13.0112	17.4527	15.5902	13.8496	10.6933	13.0304	13.3777	-0.0559646	0.896151	1	14.7088	11.6626	0.362864	0.382139	1
TCONS_00315926	maker-Fvb7-4-snap-gene-5.76	Fvb7-4	490989	492213	+	0.043272	0	0.067689	0	0	0.056765	0.03739	0	0	0.075688	0	0	0.0189217	0.0252293	-0.420069	0.951215	1	0.0124633	0.036987	-1.40151	0.622801	1
TCONS_00320645	maker-Fvb7-4-snap-gene-5.76	Fvb7-4	489806	492214	-	0	0.084227	0.32748	0.509246	0.321904	0.20098	0	0	0	0.238775	0.4563	0	0.344043	0.231692	0.576946	0.698583	1	0	0.137236	-7.6727	0.00985615	0.405993
TCONS_00004819	XLOC_002918	Fvb1-1	501399	502356	-	0.278537	0.221784	0.253324	0.13092	0.06671	0.245632	0.30048	0.303989	0.389555	0.184353	0.153088	0	0.147754	0.11248	0.414942	0.836589	1	0.331341	0.251215	0.407802	0.748052	1
TCONS_00298893	XLOC_180161	Fvb7-2	496910	502375	-	0.141521	0.347586	0	0.102084	0	0.049034	0.150871	0.108993	0.238958	0.129499	0	0.196182	0.0503727	0.10856	-1.12108	0.564992	1	0.166274	0.163036	0.0448742	0.980381	1
TCONS_00292028	XLOC_176082	Fvb7-2	496886	502379	+	6.242	5.34864	4.47849	1.63213	0.667487	1.05516	1.76047	1.74139	3.03844	2.57971	3.07055	2.72162	1.11826	2.79063	-1.33421	0.020627	0.284651	2.1801	5.35638	-1.27046	0.00595071	0.294194
TCONS_00186194	maker-Fvb5-2-snap-gene-5.50	Fvb5-2	498540	502421	+	0.38601	0	0.287198	0	0	0	0.07741	0	0	0	0	0	--	--	--	--	--	0.0258033	0.224403	-3.01223	0.178112	1
TCONS_00035173	snap_masked-Fvb1-4-processed-gene-5.46	Fvb1-4	498911	504130	-	0.266352	0.038936	0.150107	0.157414	0.092929	0.340721	0.194355	0.231671	0.30516	0.170554	0.061608	0.041205	0.197021	0.0911223	1.0843	0.363343	1	0.243729	0.151798	0.719498	0.500896	1
TCONS_00062559	maker-Fvb2-3-snap-gene-5.60	Fvb2-3	504129	505444	+	0.11244	0.085166	0.112413	0.052124	0	0.116837	0.170959	0.074078	0	0.067214	0.051574	0.036414	0.0563203	0.051734	0.120277	1	1	0.081679	0.10334	-0.332578	0.84998	1
TCONS_00084252	snap_masked-Fvb3-1-processed-gene-5.40	Fvb3-1	505732	506468	+	282.915	262.708	222.909	3.7052	3.85076	5.47864	248.309	208.033	163.928	0.730615	1.04792	0.762259	4.34487	0.846931	2.32894	0.0114564	0.188011	206.757	256.177	-0.282582	0.415078	1
TCONS_00039954	snap_masked-Fvb2-1-processed-gene-5.28	Fvb2-1	505713	506932	+	0	0	0	0	0	0.285322	0	0	0	0	0	0	0.0951073	0	6.14994	0.135319	0.902489	--	--	--	--	--
TCONS_00196223	maker-Fvb5-3-augustus-gene-5.29	Fvb5-3	504286	507570	+	1.8967	1.51632	2.13132	0.823217	0.685885	1.00385	1.48007	1.77412	1.59363	1.08121	0.789178	1.1787	0.837649	1.01636	-0.301309	0.702168	1	1.61594	1.84811	-0.166913	0.790494	1
TCONS_00196224	maker-Fvb5-3-augustus-gene-5.29	Fvb5-3	504316	507570	+	0.383847	0.254712	0.28418	0.117185	0.124577	0.048709	0.224357	0.307271	0.317901	0.075753	0.093244	0.178573	0.0968237	0.115857	-0.270845	0.838595	1	0.283176	0.30758	-0.0885992	0.930799	1
TCONS_00030313	XLOC_018558	Fvb1-4	508231	509189	+	0.227798	0.28292	0.140355	0.104942	0.087135	0.265141	0.249175	0.217927	0.209319	0.104548	0.191668	0.244422	0.152406	0.180213	-0.247872	0.866476	1	0.225474	0.217024	0.0861936	0.961399	1
TCONS_00207227	maker-Fvb5-4-snap-gene-5.52	Fvb5-4	505066	509886	+	0.281342	0.627785	0.38696	0.177626	0	0.305732	0.783688	0.435768	0.414159	0.529343	0.563435	0.819072	0.161119	0.637283	-2.00104	0.125041	0.867812	0.544538	0.432029	0.354099	0.672498	1
TCONS_00207226	maker-Fvb5-4-snap-gene-5.52	Fvb5-4	503728	509886	+	0.060986	0.071988	0.017138	0	0	0.033872	0	0.130174	0	0	0	0	0.0112907	0	5.44479	0.199215	1	0.0433913	0.0500373	-0.195416	0.928796	1
TCONS_00207225	maker-Fvb5-4-snap-gene-5.52	Fvb5-4	503728	509886	+	0	0	0.006337	0.057113	0.376464	0	0	0.04821	0	0.044609	0	0	0.144526	0.0148697	3.21205	0.17749	1	0.01607	0.00211233	2.51187	0.452332	1
TCONS_00207228	maker-Fvb5-4-snap-gene-5.52	Fvb5-4	505116	509886	+	0.432171	0.263959	0.507955	0.181389	0.010483	0.173988	0.17547	0.197045	0.127883	0.168839	0.311059	0.06938	0.121953	0.183093	-0.588504	0.64799	1	0.166799	0.401362	-1.23375	0.189238	1
TCONS_00320655	maker-Fvb7-4-snap-gene-5.77	Fvb7-4	509834	510349	-	0	0	0	0	0	0	0	0	0	0	0	0	--	--	--	--	--	--	--	--	--	--
TCONS_00004821	XLOC_002920	Fvb1-1	507073	514375	-	0.20246	0.185261	0.261608	0	0	0.063036	0.396156	0	0	0.196787	0	0.187327	0.021012	0.128038	-2.61817	0.255779	1	0.132052	0.216443	-0.684421	0.697497	1
TCONS_00004822	XLOC_002920	Fvb1-1	513183	514375	-	0.896022	0.149154	0.3964	0.186771	0.416299	0.244713	0.07289	0.190067	0.547536	0.297038	0.073203	0.15847	0.282594	0.176237	0.663766	0.616361	1	0.270164	0.480525	-0.787282	0.54522	1
TCONS_00051173	maker-Fvb2-2-augustus-gene-5.50	Fvb2-2	513607	515497	+	0.088585	0.128426	0.240371	0.129834	0.249254	0.112654	0.136904	0.124454	0	0.222686	0.3555	0	0.163914	0.192729	-0.233249	0.895399	1	0.0871193	0.152461	-0.746233	0.636549	1
TCONS_00051172	maker-Fvb2-2-augustus-gene-5.50	Fvb2-2	513607	515497	+	0.586726	0.331732	0.390157	0.528775	0.318292	0.289304	0.309669	0.273955	0.279159	0.239263	0.467616	0.467567	0.37879	0.391482	-0.0664771	0.955446	1	0.287594	0.436205	-0.564883	0.594381	1
TCONS_00030310	maker-Fvb1-4-augustus-gene-5.58	Fvb1-4	493024	515948	+	0.349046	0.25246	0.362115	0.133789	0.318453	0.436131	0.414829	0.336522	0.303027	0.33864	0.216365	0.260912	0.296124	0.271972	0.0978417	0.886617	1	0.351459	0.321207	0.156401	0.786364	1
TCONS_00030316	maker-Fvb1-4-snap-gene-5.89	Fvb1-4	512110	515948	+	0	0	0	0.196165	0	0	0	0	0	0	0	0	0.0653883	0	7.25601	0.0592835	0.569786	--	--	--	--	--
TCONS_00315939	snap_masked-Fvb7-4-processed-gene-5.26	Fvb7-4	519194	520125	+	0.21533	0.08959	0.077889	0.070347	0.12229	0.140013	0.147227	0.280883	0.118799	0.121676	0.207672	0.117381	0.110883	0.14891	-0.362811	0.818641	1	0.182303	0.127603	0.511605	0.722267	1
TCONS_00320658	snap_masked-Fvb7-4-processed-gene-5.26	Fvb7-4	518879	520185	-	3.16572	2.99945	3.6427	3.3943	3.09172	2.9825	4.21295	4.69735	4.00204	2.20609	2.09244	1.20996	3.15617	1.83616	0.76337	0.321257	1	4.30411	3.26929	0.422409	0.514393	1
TCONS_00096512	maker-Fvb3-2-augustus-gene-5.55	Fvb3-2	517608	522380	+	0.311256	0.419685	0.143543	1.51073	1.35559	1.85649	0.277896	0.160369	0.332248	0.308181	0.362743	0.278315	1.57427	0.316413	2.29483	0.00160011	0.0420274	0.256838	0.291495	-0.157669	0.87217	1
TCONS_00102570	maker-Fvb3-2-augustus-gene-5.55	Fvb3-2	516655	522432	-	0.294083	0.737409	0.658347	2.61959	0.349222	3.27814	0.452937	0.518462	0.278625	0.176328	0.358438	0.342467	2.08232	0.292411	2.8088	0.000970513	0.0280238	0.416675	0.56328	-0.416535	0.603928	1
TCONS_00102571	maker-Fvb3-2-augustus-gene-5.55	Fvb3-2	516655	522457	-	4.98892	5.10879	5.25794	27.4089	4.48574	39.385	4.87665	5.37909	5.96579	5.56022	4.7303	4.77124	23.7599	5.02059	2.22362	0.000312637	0.0109247	5.40718	5.11855	0.103857	0.792128	1
TCONS_00265207	maker-Fvb6-4-augustus-gene-5.51	Fvb6-4	522576	523819	+	0.855769	0.61246	0.529466	0.452734	0.176106	0.66193	0.649492	0.579401	0.454311	0.532517	0.565803	0.935748	0.430257	0.678023	-0.669478	0.559427	1	0.561068	0.665898	-0.208113	0.845944	1
TCONS_00162787	XLOC_097678	Fvb4-4	530921	531913	+	1.23989	1.36369	1.34629	1.79378	1.50925	1.56618	1.53716	2.22227	2.22338	1.91056	1.98803	1.71385	1.62307	1.87081	-0.223729	0.804729	1	1.99427	1.31662	0.617903	0.48186	1
TCONS_00179607	maker-Fvb5-1-snap-gene-5.60	Fvb5-1	531589	533689	-	0.211703	0.12797	0.191697	0.222448	0.101299	0.083043	0.127756	0	0.071811	0	0.317609	0	0.135597	0.10587	0.374521	0.858742	1	0.0665223	0.177123	-1.34788	0.37736	1
TCONS_00051177	augustus_masked-Fvb2-2-processed-gene-5.16	Fvb2-2	532609	534960	+	0	0	0	0	5.58156	0	0.193559	0	1.62094	0	2.90137	0	1.86052	0.967123	0.953884	0.726878	1	0.604834	0	9.774	0.000435741	0.0509996
TCONS_00051178	augustus_masked-Fvb2-2-processed-gene-5.16	Fvb2-2	533205	534960	+	2.08405	1.9836	1.78287	3.54723	0.197642	3.81241	2.27255	0.059426	0	4.23638	2.47355	2.60188	2.51909	3.10394	-0.3203	0.725806	1	0.777326	1.95017	-1.29489	0.369581	1
TCONS_00126345	maker-Fvb3-4-augustus-gene-5.31	Fvb3-4	532207	535546	-	0.16038	0.335735	0.209023	0.129338	0.063485	0.20665	0.134587	0.424582	0.188624	0.088899	0.261765	0	0.133158	0.116888	0.183582	0.914906	1	0.249264	0.235046	0.105165	0.924727	1
TCONS_00126346	maker-Fvb3-4-augustus-gene-5.31	Fvb3-4	532207	535599	-	0.324682	0.075174	0.030798	0.123501	0.200033	0.04255	0.305098	0.147259	0.293518	0.115542	0.024476	0.107438	0.122028	0.0824853	0.513512	0.706343	1	0.248625	0.143551	0.819059	0.497526	1
TCONS_00179610	maker-Fvb5-1-snap-gene-5.60	Fvb5-1	534603	536413	-	0	0.07576	0	0.423867	0.167021	0.181647	0	0.050471	0.078539	0.205729	0	0	0.257512	0.0685763	1.86531	0.341152	1	0.0430033	0.0252533	0.756853	0.786657	1
TCONS_00179609	maker-Fvb5-1-snap-gene-5.60	Fvb5-1	534603	536413	-	0.098226	0.154212	0.427635	0	0	0	0.193991	0	0	0	0.485737	0.089796	0	0.191844	-7.6987	0.0134735	0.210605	0.0646637	0.226691	-1.74946	0.363363	1
TCONS_00090319	maker-Fvb3-1-augustus-gene-5.62	Fvb3-1	523050	537151	-	0	0.192678	0.181307	0.066555	0.023646	0.002969	0.05664	0	0	0.134255	0.017896	0	0.0310567	0.050717	-0.71002	0.681578	1	0.01888	0.124662	-2.69446	0.214883	1
TCONS_00207232	maker-Fvb5-4-augustus-gene-5.46	Fvb5-4	537831	538291	+	0	0	0	0.228136	0	0	0.098902	0	0.063173	0.044679	0	0	0.0760453	0.014893	2.00009	0.598909	1	0.054025	0	4.35855	0.217901	1
TCONS_00025198	maker-Fvb1-3-augustus-gene-5.69	Fvb1-3	545050	548498	-	0	0	0	0	0	0.622045	0	0	0	0	0	0	0.207348	0	8.74092	0.0142501	0.219468	--	--	--	--	--
TCONS_00025199	maker-Fvb1-3-augustus-gene-5.69	Fvb1-3	545925	548527	-	6.93611	7.48679	7.43502	5.93336	5.05586	5.36786	8.32598	8.47199	8.53503	6.30048	5.08536	7.61205	5.45236	6.33263	-0.240206	0.622906	1	8.44433	7.28597	0.237197	0.574659	1
TCONS_00108718	maker-Fvb3-3-augustus-gene-5.40	Fvb3-3	550294	555001	+	0	0	0	0	0	0	0	0	0	0	0	0.138336	0	0.046112	-7.08812	0.0736158	0.648804	--	--	--	--	--
TCONS_00108721	maker-Fvb3-3-augustus-gene-5.40	Fvb3-3	553016	555001	+	0.169869	0.155609	0.134462	0.020036	0.09504	0.039732	0.184599	0.092978	0.200346	0.092666	0.108629	0.122011	0.0516027	0.107769	-0.964608	0.501592	1	0.159308	0.153313	0.0950195	0.946266	1
TCONS_00056918	maker-Fvb2-2-augustus-gene-5.57	Fvb2-2	556307	557199	-	0.067046	0.058261	0.067215	0	0	0.102087	0.300193	0	0	0	0	0	0.034029	0	4.39829	0.350034	1	0.100064	0.064174	0.542401	0.811208	1
TCONS_00051186	maker-Fvb2-2-augustus-gene-5.58	Fvb2-2	558389	561140	+	2.69355	1.73312	2.56065	1.20863	1.01106	4.68585	2.43309	5.38083	3.26943	6.65747	2.37279	2.45709	2.30185	3.82912	-0.755807	0.317168	1	3.69445	2.32911	0.691978	0.24429	1
TCONS_00285878	augustus_masked-Fvb7-1-processed-gene-5.6	Fvb7-1	561634	563548	-	2.17162	2.57623	1.40172	1.1095	1.1853	1.47596	0.918443	0.575749	0.399535	1.05821	1.08178	0.844785	1.25692	0.994927	0.315839	0.710953	1	0.631242	2.04985	-1.66379	0.0467505	1
TCONS_00120044	maker-Fvb3-4-snap-gene-5.48	Fvb3-4	565543	566787	+	0.127131	0.026374	0.100428	0	0	0.003497	0.065469	0	0.056511	0	0	0.078359	0.00116567	0.0261197	-2.71698	0.503004	1	0.04066	0.0846443	-0.936742	0.631048	1
TCONS_00000070	XLOC_000039	Fvb1-1	563316	566996	+	0.249147	0.438212	0.176729	0.203492	0.068209	0.09891	0.251835	0.300929	0.235053	0.110156	0.147347	0.117147	0.123537	0.124883	-0.0139576	1	1	0.262606	0.288029	-0.106775	0.915041	1
TCONS_00279458	XLOC_168612	Fvb7-1	566561	567710	+	0.074225	0	0.075226	0.052889	0.205992	0.122347	0.300477	0.220169	0.167765	0.174358	0	0.166272	0.127076	0.113543	0.188712	0.936897	1	0.22947	0.049817	2.23176	0.156475	1
TCONS_00241135	maker-Fvb6-2-snap-gene-5.38	Fvb6-2	572905	573872	-	0	0	0	0.1106	0.094293	0.151726	0	0	0	0	0	0	0.118873	0	6.1871	0.0157206	0.235154	--	--	--	--	--
TCONS_00186205	maker-Fvb5-2-augustus-gene-5.44	Fvb5-2	570202	574114	+	0	0	0	0	0	0	0	0	0	0	0	0.082164	0	0.027388	-6.09768	0.152384	0.951628	--	--	--	--	--
TCONS_00120047	XLOC_071954	Fvb3-4	572873	574687	+	0.008041	0	0.008439	0.073137	0.020586	0.041978	0	0	0	0.046487	0.017294	0.031734	0.0452337	0.0318383	0.477623	0.783141	1	0	0.00549333	-3.45544	0.387377	1
TCONS_00120046	XLOC_071953	Fvb3-4	568830	574992	+	0.245539	0.351863	0.487504	0.462288	0.819894	0.617641	0.630493	0.64652	0.389905	0.135196	0.365276	0.266572	0.633274	0.255681	1.29224	0.126326	0.871335	0.555639	0.361635	0.640223	0.415902	1
TCONS_00062573	maker-Fvb2-3-augustus-gene-6.43	Fvb2-3	576491	579237	+	0.678876	0.822719	0.0678	0.076049	0.882647	0.053697	0.012191	0.012809	0.968719	1.62416	0.78754	0.068563	0.337464	0.826755	-1.31044	0.322674	1	0.33124	0.523132	-0.628972	0.674705	1
TCONS_00162811	snap_masked-Fvb4-4-processed-gene-5.34	Fvb4-4	577890	579671	+	0.864065	1.06275	1.13953	0.930776	0.587205	0.747843	1.31507	1.2011	0.80484	0.80589	0.844985	0.91894	0.755275	0.856605	-0.200929	0.832648	1	1.107	1.02211	0.137581	0.874994	1
TCONS_00090344	maker-Fvb3-1-snap-gene-5.87	Fvb3-1	574209	579764	-	1.59332	0.937461	1.03837	0.349417	0.553611	0.363662	1.08285	1.03648	0.839767	0.462044	0.71559	0.686204	0.42223	0.621279	-0.576441	0.470943	1	0.986365	1.18972	-0.239042	0.70212	1
TCONS_00150095	maker-Fvb4-3-snap-gene-5.85	Fvb4-3	579691	582008	+	0.272149	0.204631	0.09379	0.04852	0.182651	0.173529	0.106315	0.267634	0	0.316774	0.346589	0.384034	0.1349	0.349132	-1.36988	0.256649	1	0.12465	0.19019	-0.563235	0.714952	1
TCONS_00248632	maker-Fvb6-3-augustus-gene-6.58	Fvb6-3	590921	591542	+	0.117959	0.091792	0.198004	0.096814	0	0	0	0.131845	0.04205	0.123002	0	0	0.0322713	0.0410007	-0.423577	0.943253	1	0.057965	0.135918	-1.17558	0.536627	1
TCONS_00030343	snap_masked-Fvb1-4-processed-gene-6.9	Fvb1-4	590446	592656	+	0.283566	0.40959	0.402028	0.357128	0.261919	0.352195	0.411902	0.285007	0.182054	0.196837	0.227035	0.402873	0.323747	0.275582	0.2108	0.855166	1	0.292988	0.365061	-0.296341	0.78558	1
TCONS_00056926	maker-Fvb2-2-augustus-gene-6.42	Fvb2-2	593119	593927	-	0	0	0	0	0.35889	0	0.063727	0	0	0	0.263279	0.264221	0.11963	0.175833	-0.605321	0.836335	1	0.0212423	0	3.54659	0.483317	1
TCONS_00035201	XLOC_021542	Fvb1-4	593006	594102	-	0.265859	0.193346	0.362108	0.164258	0	0.265651	0.336174	0.133199	0.180685	0.154404	0.313306	0.137183	0.143303	0.201631	-0.480779	0.774464	1	0.216686	0.273771	-0.297656	0.819712	1
TCONS_00120050	augustus_masked-Fvb3-4-processed-gene-6.0	Fvb3-4	589335	594136	+	0.401878	0.384014	0.369561	0.314737	0.169082	0.317509	0.036397	0.28215	0.243118	0.290457	0.180916	0.241235	0.267109	0.237536	0.150367	0.884405	1	0.187222	0.385151	-1.01134	0.321515	1
TCONS_00120049	augustus_masked-Fvb3-4-processed-gene-6.0	Fvb3-4	589335	594136	+	1.29574	0	1.45584	0	0	0	1.37562	1.5036	1.14684	0.982023	0	1.08466	0	0.688894	-10.9845	2.46541e-05	0.00125869	1.34202	0.917194	0.58339	0.633364	1
TCONS_00120052	augustus_masked-Fvb3-4-processed-gene-6.0	Fvb3-4	589350	594136	+	0.699171	0.591948	0.69443	0.553241	0.547988	0.596669	0.801245	0.640548	0.804652	0.626535	0.807642	0.746875	0.565966	0.727017	-0.379656	0.623123	1	0.748815	0.66185	0.204538	0.777663	1
TCONS_00201798	XLOC_121335	Fvb5-3	596267	597358	-	0.500877	0.275796	0.272446	0.161985	0.223782	0.242584	0.326727	0.293693	0.384597	0.249741	0.191054	0.241839	0.20945	0.227545	-0.15037	0.917123	1	0.335006	0.349706	-0.0459788	0.988393	1
TCONS_00150097	XLOC_089842	Fvb4-3	598179	598669	+	0.094494	0.126576	0.09407	0	0.390255	0.075431	0.13098	0.107159	0.07481	0	0	0	0.155229	0	5.58194	0.103614	0.786332	0.104316	0.105047	0.0250066	1	1
TCONS_00150096	XLOC_089842	Fvb4-3	598176	598669	+	0.407216	0.171385	0.06283	0.104942	0	0.108437	0.085658	0.215873	0.081448	0.132618	0.467262	0.093819	0.0711263	0.231233	-1.60327	0.396813	1	0.12766	0.21381	-0.654085	0.693304	1
TCONS_00207245	maker-Fvb5-4-snap-gene-6.40	Fvb5-4	598133	599397	+	0.16849	0.07133	0.039898	0	0	0.057512	0.052814	0.115748	0.090194	0.051006	0	0.320817	0.0191707	0.123941	-2.64193	0.336965	1	0.086252	0.0932393	-0.023726	1	1
TCONS_00196247	XLOC_117948	Fvb5-3	600308	600598	+	0.02291	0	0	0	0	0	0	0	0	0	0	0	--	--	--	--	--	--	--	--	--	--
TCONS_00167852	snap_masked-Fvb4-4-processed-gene-6.31	Fvb4-4	599687	602969	-	0	0.125365	0.151945	0.178414	0.181177	0.148977	0.413344	0.413875	0.310745	0	0.172271	0.068588	0.169523	0.0802863	1.05884	0.498025	1	0.379321	0.0924367	2.03299	0.142542	1
TCONS_00167851	snap_masked-Fvb4-4-processed-gene-6.31	Fvb4-4	599687	602969	-	0.559226	0.500724	0.65016	0.439567	0.486081	0.213178	0.593181	0.509249	0.440932	0.331424	0.42554	0.404209	0.379609	0.387058	-0.0447065	0.970816	1	0.514454	0.570037	-0.121182	0.890508	1
TCONS_00167850	snap_masked-Fvb4-4-processed-gene-6.31	Fvb4-4	599687	602969	-	0.534876	0.377067	0.555527	0.390383	0.21031	0.507027	0.655969	0.553696	0.490423	0.654279	0.162053	0.179856	0.36924	0.332063	0.129459	0.908657	1	0.566696	0.489157	0.239241	0.782198	1
TCONS_00150100	XLOC_089844	Fvb4-3	603105	603822	+	0.044972	0.047279	0.058059	0	0.056231	0	0.046725	0.050118	0.119478	0.27923	0.049627	0	0.0187437	0.109619	-2.32155	0.392562	1	0.072107	0.0501033	0.418317	0.78343	1
TCONS_00150103	maker-Fvb4-3-augustus-gene-6.33	Fvb4-3	607250	608081	+	0.964842	0.538801	0.614712	0.072776	0.042856	0	0.818395	0.815066	0.561909	0.105575	0.144017	0	0.038544	0.0831973	-0.940682	0.685484	1	0.73179	0.706118	0.0865262	0.937917	1
TCONS_00292039	snap_masked-Fvb7-2-processed-gene-6.22	Fvb7-2	604213	608226	+	0.139379	0	0	0.051892	0.256332	0.051811	0.270894	0	0.062143	0.097913	0.155546	0.256214	0.120012	0.169891	-0.535134	0.675346	1	0.111012	0.0464597	1.31879	0.579346	1
TCONS_00196249	XLOC_117950	Fvb5-3	608286	609990	+	0.164073	0.103158	0	0.149102	0	0.094713	0.090926	0	0.107865	0.10092	0.353245	0.34443	0.0812717	0.266198	-1.68866	0.295861	1	0.0662637	0.089077	-0.389998	0.84669	1
TCONS_00305792	XLOC_184270	Fvb7-3	609096	610861	+	1.22802	1.0904	1.31109	0.854523	1.03618	0.9319	0.689651	1.01342	1.21977	1.21921	0.668498	0.851462	0.940867	0.913057	0.0208776	0.982799	1	0.97428	1.20983	-0.283927	0.740109	1
TCONS_00310834	XLOC_187340	Fvb7-3	608488	610973	-	64.4868	63.4256	64.773	46.4399	50.9588	48.1509	54.2386	62.1733	62.3554	66.3029	55.1939	64.6172	48.5165	62.038	-0.376992	0.294738	1	59.5891	64.2285	-0.0830836	0.802629	1
TCONS_00102593	XLOC_061461	Fvb3-2	608730	612742	-	0	0	0	0	0	0	0.098806	0	0	0.047677	0	0.263083	0	0.103587	-8.03049	0.0087921	0.154629	0.0329353	0	6.37907	0.0964746	1
TCONS_00241141	maker-Fvb6-2-snap-gene-6.35	Fvb6-2	609612	612908	-	0	0	0	0.235589	0.279861	0.35495	0	0.194702	0.240537	0	0.138342	0.08021	0.290133	0.0728507	1.94479	0.186295	1	0.14508	0	8.20665	0.00399422	0.227036
TCONS_00241142	maker-Fvb6-2-snap-gene-6.35	Fvb6-2	609612	613162	-	0	0	0.132158	0	0	0	0.475012	0	0	0	0.11219	0.328505	0	0.146898	-8.33043	0.00507824	0.102331	0.158337	0.0440527	1.82809	0.507912	1
TCONS_00241143	maker-Fvb6-2-snap-gene-6.35	Fvb6-2	609612	613164	-	0.425167	0.417363	0.277519	0.258322	0.342138	0.130176	0.139361	0.229729	0.365732	0.301265	0.251423	0.05491	0.243545	0.202533	0.244706	0.837121	1	0.244941	0.37335	-0.57294	0.56596	1
TCONS_00150105	maker-Fvb4-3-augustus-gene-6.34	Fvb4-3	607444	614986	+	0.372322	0	0.412681	0	0	0	0.123656	0.128087	0	0	0	0	--	--	--	--	--	0.0839143	0.261668	-1.5955	0.366015	1
TCONS_00004835	XLOC_002931	Fvb1-1	616094	617171	-	0	0	0	0.280903	0.409821	0.293495	0	0	0	0	0	0	0.328073	0	7.76168	0.00103872	0.0296445	--	--	--	--	--
TCONS_00004834	XLOC_002931	Fvb1-1	615293	617171	-	0.130108	0.206042	0.140804	0.779422	0.602447	0.700006	0.100524	0.12551	0.080515	0.028411	0	0.015467	0.693958	0.014626	5.13812	0.000608899	0.0190434	0.102183	0.158985	-0.576964	0.639152	1
TCONS_00120055	XLOC_071956	Fvb3-4	616148	619356	+	0	0.091128	0.133138	0.146391	0	0.088429	0.09216	0.111376	0.210291	0.302663	0	0	0.0782733	0.100888	-0.375656	0.882187	1	0.137942	0.0747553	0.892611	0.556615	1
TCONS_00126387	maker-Fvb3-4-snap-gene-6.57	Fvb3-4	621410	622327	-	0.325039	0.205672	0.459566	0.224021	0.235606	0.197333	0.218313	0.171179	0.187887	0.24246	0	0.302356	0.218987	0.181605	0.212754	0.900687	1	0.19246	0.330092	-0.728509	0.562275	1
TCONS_00102599	snap_masked-Fvb3-2-processed-gene-6.22	Fvb3-2	627697	628093	-	0.085154	0	0.049912	0	0	0	0.131781	0	0	0.220637	0	0.034489	0	0.085042	-4.4442	0.232467	1	0.043927	0.045022	0.102176	1	1
TCONS_00132512	XLOC_079288	Fvb4-1	628693	629448	+	0.120714	0.042303	0	0.085438	0.355066	0	0.042515	0.092142	0	0	0.128087	0	0.146835	0.0426957	1.68336	0.564228	1	0.0448857	0.054339	-0.279725	0.938493	1
TCONS_00140347	XLOC_083923	Fvb4-2	633607	634153	+	0	0.143462	0.067922	0	0.076212	0.046848	0.20721	0.224289	0.019477	0.13673	0.345888	0	0.04102	0.160873	-1.63694	0.466992	1	0.150325	0.0704613	0.989292	0.617895	1
TCONS_00056938	snap_masked-Fvb2-2-processed-gene-6.36	Fvb2-2	633956	634652	-	0.252894	0.024396	0.086158	0.296057	0.037514	0.04008	0	0	0.028423	0.091582	0.102825	0.020445	0.12455	0.0716173	0.600162	0.754174	1	0.00947433	0.121149	-3.0221	0.152076	1
TCONS_00140348	maker-Fvb4-2-snap-gene-6.49	Fvb4-2	638516	639322	+	0.326429	0.184117	0.38946	0.074171	0.305447	0.284051	0.367741	0.355423	0.246464	0.181636	0.220664	0.15415	0.221223	0.185483	0.206416	0.889216	1	0.323209	0.300002	0.128371	0.93504	1
TCONS_00062609	XLOC_037583	Fvb2-3	638421	640557	+	0.152236	0.09618	0.138149	0.796184	0.676837	0.461198	0.296314	0.325239	0.217582	0.31113	0.231814	0.38345	0.64474	0.308798	1.02725	0.319601	1	0.279712	0.128855	1.11962	0.328934	1
TCONS_00279467	XLOC_168619	Fvb7-1	644472	645219	+	1.02834	0.833219	0.842431	0	0.176471	0.109708	1.01993	0.655979	0.426446	0.140735	0.325497	0	0.095393	0.155411	-0.662162	0.775907	1	0.700784	0.901329	-0.344953	0.754893	1
TCONS_00217256	maker-Fvb6-1-augustus-gene-6.60	Fvb6-1	650988	651449	+	0.144791	0.055086	0	0	0	0	0	0.311934	0	0.102992	0	0	0	0.0343307	-3.49512	0.507692	1	0.103978	0.0666257	0.641505	0.815455	1
TCONS_00279479	maker-Fvb7-1-augustus-gene-6.18	Fvb7-1	649047	651778	+	0.688279	0.826244	0.684277	0.469842	0.152727	0.434383	0.420623	0.575552	0.28746	0.309089	0.147674	0.321976	0.352317	0.25958	0.401834	0.721724	1	0.427878	0.732933	-0.745288	0.405549	1
TCONS_00136270	XLOC_081598	Fvb4-1	659461	660288	-	0.197093	0.179443	0.166468	0.245329	0.224401	0	0.292436	0	0.210329	0.447676	0.211671	0.130959	0.156577	0.263435	-0.723964	0.674878	1	0.167588	0.181001	-0.12016	0.956736	1
TCONS_00145171	snap_masked-Fvb4-2-processed-gene-6.20	Fvb4-2	663401	663844	-	0.139659	0	0	0.191661	0.088194	0.39742	0.229083	0.178354	0.186189	0.069384	0.518144	0.156424	0.225758	0.247984	-0.1667	0.937627	1	0.197875	0.046553	1.87196	0.334153	1
TCONS_00000092	XLOC_000057	Fvb1-1	663670	664441	+	3.51479	3.404	5.38431	0.533822	0.422832	0.417336	1.12253	1.48247	1.73004	0.534809	0.357737	0.097364	0.457997	0.32997	0.451666	0.734942	1	1.44501	4.10103	-1.47799	0.0813202	1
TCONS_00292061	maker-Fvb7-2-augustus-gene-6.55	Fvb7-2	668883	669939	+	0	0.278282	0.135162	0	0	0	0.145792	0.306048	0	0	0	0.22914	0	0.07638	-5.689	0.190943	1	0.150613	0.137815	0.138015	0.951186	1
TCONS_00167870	augustus_masked-Fvb4-4-processed-gene-6.9	Fvb4-4	671946	672524	-	0	0	0	0.171475	0	0.086126	0	0	0	0	0.048769	0	0.085867	0.0162563	1.88211	0.504195	1	--	--	--	--	--
TCONS_00272436	snap_masked-Fvb6-4-processed-gene-6.25	Fvb6-4	672883	675044	-	0.055122	0	0.159964	0.367418	0	0	0.166153	0	0	0	0	0	0.122473	0	7.32827	0.0561649	0.550901	0.0553843	0.0716953	-0.359734	0.895426	1
TCONS_00056959	maker-Fvb2-2-augustus-gene-6.54	Fvb2-2	669696	675934	-	0.651473	1.911	1.93434	1.80123	0.224413	0.338205	0.458344	1.46605	1.30181	1.12379	1.10911	0.96997	0.787948	1.06762	-0.450671	0.586516	1	1.0754	1.49894	-0.462377	0.497776	1
TCONS_00056958	maker-Fvb2-2-augustus-gene-6.54	Fvb2-2	669696	675934	-	1.30438	0	0	0	1.40952	1.64726	1.46497	0	0	0	0	0	1.01893	0	11.8822	2.93996e-06	0.000196811	0.488324	0.434794	0.223028	0.934065	1
TCONS_00056957	maker-Fvb2-2-augustus-gene-6.54	Fvb2-2	669696	675934	-	0.131225	0.059679	0.178427	0.253633	0.319864	0.194386	0.075079	0.054257	0.149315	0.22069	0.340528	0.232421	0.255961	0.264546	-0.0587809	0.951468	1	0.0928837	0.12311	-0.353795	0.752656	1
TCONS_00162854	maker-Fvb4-4-augustus-gene-7.35	Fvb4-4	688013	693537	+	0.394448	0	0.451532	0.4183	0.427266	0	0.376223	0.435236	0.116186	0	0	0.677306	0.281855	0.225769	0.268524	0.906271	1	0.309215	0.281993	0.169769	0.904093	1
TCONS_00162855	maker-Fvb4-4-augustus-gene-7.35	Fvb4-4	688013	693537	+	0.05357	0.282802	0.061388	0	0.2141	0.148139	0.227127	0.331962	0.109905	0.126153	0.170492	0.212856	0.120746	0.169834	-0.517991	0.71998	1	0.222998	0.132587	0.758316	0.49909	1
TCONS_00162856	maker-Fvb4-4-augustus-gene-7.35	Fvb4-4	688013	693537	+	0.244296	0.370699	0.181397	0.038249	0.014492	0.147331	0.054311	0.234653	0.180386	0.248809	0.325922	0.002395	0.0666907	0.192375	-1.49181	0.321634	1	0.15645	0.265464	-0.738469	0.471404	1
TCONS_00162857	maker-Fvb4-4-augustus-gene-7.35	Fvb4-4	688013	693537	+	0	0.131051	0.1412	0	0	0.102271	0	0	0.120206	0	0.104785	0.189451	0.0340903	0.0980787	-1.54948	0.510471	1	0.0400687	0.0907503	-1.16213	0.615485	1
TCONS_00162849	maker-Fvb4-4-augustus-gene-7.35	Fvb4-4	687960	693537	+	0.000997	0.221016	0.096435	0.068348	0.0213	0.364774	0.001886	0	0.109123	0.340312	0.287902	0.433287	0.151474	0.353834	-1.23651	0.281004	1	0.037003	0.106149	-1.51777	0.437309	1
TCONS_00162858	snap_masked-Fvb4-4-processed-gene-7.13	Fvb4-4	688017	699364	+	0.015304	0	0	0	0	0.020271	0.085438	0.055664	0.255762	0	0	0	0.006757	0	5.6013	0.184153	1	0.132288	0.00510133	4.63038	0.00754253	0.342491
TCONS_00179633	XLOC_107849	Fvb5-1	700340	701893	-	0.69532	0.159784	0.100719	0.623674	0	0	0	0.482897	0	0.950602	0	0.753118	0.207891	0.567907	-1.47838	0.514748	1	0.160966	0.318608	-0.956995	0.628688	1
TCONS_00179634	XLOC_107849	Fvb5-1	700340	701893	-	1.74576	1.74968	2.07109	2.05178	2.68032	2.32621	2.5384	1.55565	1.90764	1.69103	3.26111	0.752846	2.35277	1.90166	0.297948	0.717338	1	2.00056	1.85551	0.136045	0.856593	1
TCONS_00292068	maker-Fvb7-2-snap-gene-7.55	Fvb7-2	702611	703829	+	0.221544	0.199277	0.340837	0.124763	0.142874	0.145196	0.294836	0.173683	0.33851	0.27602	0.346286	0.476489	0.137611	0.366265	-1.37001	0.272574	1	0.26901	0.253886	0.116047	0.934195	1
TCONS_00279494	maker-Fvb7-1-augustus-gene-7.31	Fvb7-1	710749	711941	+	0.099446	0	0.151464	0.11751	0.120157	0.133288	0.101376	0.162805	0.111934	0.056543	0.020602	0.128192	0.123652	0.0684457	0.751469	0.62642	1	0.125372	0.0836367	0.613622	0.710103	1
TCONS_00191311	augustus_masked-Fvb5-2-processed-gene-7.4	Fvb5-2	713686	714151	-	0.16116	0.068293	0.413587	0	0.19425	0.371197	0.210157	0.599938	0.445645	0.370933	0.507003	0.628111	0.188482	0.502016	-1.43778	0.390616	1	0.41858	0.214347	0.892307	0.543477	1
TCONS_00020188	maker-Fvb1-3-snap-gene-7.76	Fvb1-3	710615	722201	+	0.783262	0.573124	1.05862	1.13116	0.80436	0.885757	1.60456	0.960549	0.972279	0.525194	0.450613	0.462208	0.940425	0.479338	0.952416	0.104598	0.790291	1.17913	0.805003	0.577833	0.282719	1
TCONS_00090372	XLOC_054055	Fvb3-1	720772	724475	-	0.157567	0.133245	0.12031	0.16661	0.237645	0.148357	0.13416	0.244915	0.060962	0.166515	0.124411	0.042489	0.184204	0.111138	0.70287	0.559369	1	0.146679	0.137041	0.115984	0.92483	1
TCONS_00201817	maker-Fvb5-3-snap-gene-7.48	Fvb5-3	723489	727242	-	0.109808	0.120641	0.188245	0.113973	0.095592	0.170235	0.174832	0.255904	0.198588	0.137401	0.164669	0.011495	0.1266	0.104522	0.265879	0.84732	1	0.209775	0.139565	0.614974	0.571041	1
TCONS_00096567	maker-Fvb3-2-snap-gene-7.55	Fvb3-2	724587	728742	+	0	0	0	0	0	0.117877	0.132586	0.32173	0	0	0	0	0.0392923	0	6.62151	0.0980946	0.76362	0.151439	0	8.60554	0.00215752	0.153076
TCONS_00030363	augustus_masked-Fvb1-4-processed-gene-7.11	Fvb1-4	728994	729695	+	0	0.134391	0.030975	0.181107	0	0.130814	0.074537	0	0.112785	0.008926	0	0	0.103974	0.00297533	3.71778	0.17833	1	0.0624407	0.055122	0.239893	0.950154	1
TCONS_00102622	snap_masked-Fvb3-2-processed-gene-7.31	Fvb3-2	724239	730071	-	0	0	0	0	0.410869	0.237573	0	0	0	0.056857	0	0	0.216147	0.0189523	3.41937	0.135785	0.903867	--	--	--	--	--
TCONS_00102625	maker-Fvb3-2-snap-gene-7.55	Fvb3-2	728122	730124	-	0.586371	0.255735	0.404499	0.824969	0.5116	0.631041	0.580553	0.681197	0.262674	0.811683	0.790378	0.81331	0.65587	0.805124	-0.310981	0.7398	1	0.508141	0.415535	0.327485	0.753774	1
TCONS_00102623	maker-Fvb3-2-snap-gene-7.55	Fvb3-2	724239	730134	-	0.626829	0.776962	0.85565	0.252428	0.401257	0.433218	0.847947	0.619705	0.962879	0.365344	0.532362	0.504371	0.362301	0.467359	-0.384957	0.644077	1	0.810177	0.753147	0.126877	0.851018	1
TCONS_00090375	snap_masked-Fvb3-1-processed-gene-7.23	Fvb3-1	730479	731007	-	0.170305	0.32299	0	0	0	0.17002	0.127765	0.089851	0.03935	0.107131	0.110352	0	0.0566733	0.0724943	-0.331166	0.896953	1	0.0856553	0.164432	-0.736086	0.681456	1
TCONS_00102628	maker-Fvb3-2-snap-gene-7.47	Fvb3-2	737536	739130	-	0.351491	0.313155	0.326125	0.474392	0.517569	0.338991	0.263907	0.507301	0.631991	0.782677	0.96648	0.379913	0.443651	0.70969	-0.687632	0.521714	1	0.467733	0.330257	0.519131	0.635712	1
TCONS_00096572	maker-Fvb3-2-snap-gene-7.47	Fvb3-2	737496	741904	+	8.06383	7.47776	8.31738	6.81702	2.8517	2.28695	5.27907	7.83632	7.37559	12.1619	10.6193	11.7345	3.98522	11.5052	-1.54774	0.00237825	0.0571375	6.83033	7.95299	-0.194366	0.627488	1
TCONS_00084338	maker-Fvb3-1-snap-gene-7.46	Fvb3-1	742109	742532	+	0	0	0.251074	0	0	0	0	0	0	0	0	0	--	--	--	--	--	0	0.0836913	-4.58328	0.291019	1
TCONS_00207271	maker-Fvb5-4-snap-gene-7.47	Fvb5-4	742360	744574	+	0.011497	0	0	1.13355	0.541442	0.666357	0.012147	0	0.013656	0	0.012199	0.025753	0.780449	0.0126507	5.52282	0.000167086	0.00646084	0.008601	0.00383233	1.10066	0.795835	1
TCONS_00207272	maker-Fvb5-4-snap-gene-7.47	Fvb5-4	742360	744574	+	0	0	0	0	0	0.161463	0	0	0	0	0	0	0.053821	0	6.19978	0.130734	0.886471	--	--	--	--	--
TCONS_00030369	augustus_masked-Fvb1-4-processed-gene-7.15	Fvb1-4	740818	747504	+	1.66551	1.30621	1.60785	0.483905	0.408362	0.525462	1.81708	1.99384	1.26921	0.266543	0.271682	0.327366	0.472576	0.28853	0.688754	0.398953	1	1.69338	1.52652	0.176615	0.736454	1
TCONS_00030370	augustus_masked-Fvb1-4-processed-gene-7.15	Fvb1-4	746420	747504	+	0	0.542417	0.384727	0.116126	0.135771	0.105542	0.139881	0.280103	0	0	0	0	0.119146	0	6.36757	0.0115642	0.189332	0.139995	0.309048	-1.10875	0.56295	1
TCONS_00030372	augustus_masked-Fvb1-4-processed-gene-7.15	Fvb1-4	748565	750889	+	0.240752	0.189344	0.209067	0.400861	0.481781	0.335684	0.276763	0.319329	0.118733	0.439085	0.981091	1.67252	0.406109	1.0309	-1.36121	0.159913	0.970137	0.238275	0.213054	0.180616	0.879832	1
TCONS_00051256	maker-Fvb2-2-augustus-gene-7.53	Fvb2-2	751191	751833	+	0	0	0	0	0	0	0	0	0	0.1384	0	0	0	0.0461333	-4.4276	0.329527	1	--	--	--	--	--
TCONS_00090379	maker-Fvb3-1-snap-gene-7.52	Fvb3-1	749762	756096	-	1.19977	0.901361	0.944034	0.755319	0.706755	0.353364	0.796722	0.671223	0.802455	0.70215	0.985389	1.10913	0.605146	0.932224	-0.643058	0.363484	1	0.7568	1.01505	-0.395812	0.529043	1
TCONS_00316001	maker-Fvb7-4-augustus-gene-7.52	Fvb7-4	755651	757536	+	0.083884	0.150706	0.048761	0.059091	0.143493	0.097017	0.15739	0.131889	0.201152	0.051323	0.038711	0.034471	0.099867	0.0415017	1.19881	0.416666	1	0.163477	0.0944503	0.804167	0.527857	1
TCONS_00000118	XLOC_000069	Fvb1-1	757066	758377	+	0	0	0.238505	0.680137	0.867641	0.678553	0	0.102188	0	0	0	0	0.74211	0	9.184	1.88674e-05	0.000997415	0.0340627	0.0795017	-1.13196	0.741232	1
TCONS_00140392	maker-Fvb4-2-augustus-gene-7.39	Fvb4-2	758588	762669	+	0.116866	0.234062	0.035372	0	0.126325	0.170332	0.175992	0.100551	0	0	0.116604	0	0.0988857	0.038868	1.36064	0.572092	1	0.092181	0.128767	-0.447212	0.776786	1
TCONS_00140391	maker-Fvb4-2-augustus-gene-7.39	Fvb4-2	758588	762669	+	0.273288	0.174965	0.506104	0.199393	0.114549	0.210051	0.152444	0.191649	0.230121	0.092278	0.083291	0.116889	0.174664	0.097486	0.821018	0.478818	1	0.191405	0.318119	-0.707367	0.484779	1
TCONS_00140390	maker-Fvb4-2-augustus-gene-7.39	Fvb4-2	758588	762669	+	0.268632	0.209633	0	0.088216	0.102184	0.108302	0.211997	0.084269	0.09543	0.082909	0.082989	0.128809	0.0995673	0.0982357	-0.0121131	1	1	0.130565	0.159422	-0.258455	0.867441	1
TCONS_00140393	maker-Fvb4-2-augustus-gene-7.39	Fvb4-2	758588	762669	+	0.186002	0.315767	0.319136	0.053893	0.0607	0.086766	0.171995	0	0.15267	0	0.06698	0.049254	0.0671197	0.0387447	0.775524	0.646192	1	0.108222	0.273635	-1.30991	0.346379	1
TCONS_00140386	maker-Fvb4-2-augustus-gene-7.39	Fvb4-2	758580	762669	+	2.57529	1.51579	2.7001	1.57545	1.6021	1.38702	1.71331	1.42458	1.01239	1.56454	2.10167	1.84911	1.52152	1.83844	-0.289535	0.634865	1	1.38342	2.26373	-0.680647	0.258972	1
TCONS_00140387	maker-Fvb4-2-augustus-gene-7.39	Fvb4-2	758580	762669	+	0.296527	0.252005	0.000699	0.252538	0.000541	0.006464	0.202797	0.125735	0.238216	0.143894	0.1637	0.103917	0.0865143	0.13717	-0.653663	0.676105	1	0.188916	0.183077	0.0760927	0.959989	1
TCONS_00145189	maker-Fvb4-2-snap-gene-7.64	Fvb4-2	761392	764135	-	0.591641	0.482128	0.383193	0.407932	0.27014	0.348	0.64171	0.413298	0.392392	0.409999	0.422664	0.390876	0.342024	0.407846	-0.274824	0.788901	1	0.482467	0.485654	0.0221518	0.983519	1
TCONS_00145188	maker-Fvb4-2-snap-gene-7.64	Fvb4-2	761392	764135	-	0.116099	0	0.32913	0.387567	0.430113	0.240823	0.146397	0.083484	0.193528	0.027807	0.578032	0.285029	0.352834	0.296956	0.234683	0.848174	1	0.141136	0.14841	-0.0352108	0.991806	1
TCONS_00320739	maker-Fvb7-4-snap-gene-7.69	Fvb7-4	769307	772134	-	0.260233	0	0.254302	0.435756	0.000567	0.220837	0.60463	0.396486	0.091407	0.240506	0.085342	0	0.219053	0.108616	0.998836	0.577545	1	0.364174	0.171512	1.11965	0.443689	1
TCONS_00320740	maker-Fvb7-4-snap-gene-7.69	Fvb7-4	769307	772427	-	0.275178	0.653292	0.229375	0.000438	0.535613	0.198991	0.000536	0.245877	0.494467	0.250055	0.321233	0.29353	0.245014	0.288273	-0.248206	0.859746	1	0.24696	0.385948	-0.620334	0.63756	1
TCONS_00078574	XLOC_046950	Fvb2-4	771532	773628	-	0.130756	0.000801	0.290968	0.075954	0.021659	0.053618	0.156694	0.001765	0.165351	0.089653	0	0.000414	0.0504103	0.0300223	0.658146	0.728129	1	0.107937	0.140842	-0.357251	0.823295	1
TCONS_00150149	maker-Fvb4-3-snap-gene-7.49	Fvb4-3	766695	774407	+	0.080807	0.067194	0.070734	0.046533	0.046961	0.01999	0.015883	0.157561	0.059124	0.120541	0.236263	0.605501	0.037828	0.320768	-3.07006	0.00611961	0.117621	0.0775227	0.0729117	0.106866	0.941972	1
TCONS_00150144	maker-Fvb4-3-snap-gene-7.49	Fvb4-3	765845	774407	+	0.275406	0	0	0.49993	0	0	0.076109	0	0	0.222301	0.30629	0.255375	0.166643	0.261322	-0.660376	0.709073	1	0.0253697	0.091802	-1.77643	0.520784	1
TCONS_00150143	maker-Fvb4-3-snap-gene-7.49	Fvb4-3	765845	774407	+	0	0	0	0	0	0	0	0	0	0	0.006681	0.113644	0	0.0401083	-7.75704	0.0160468	0.238646	--	--	--	--	--
TCONS_00150150	maker-Fvb4-3-snap-gene-7.49	Fvb4-3	768211	774407	+	0.06642	0.384468	0.274479	0	0.430418	0	0.576241	0.327708	0	0.005528	0	0.002859	0.143473	0.00279567	5.20815	0.0544831	0.540571	0.301316	0.241789	0.328347	0.814249	1
TCONS_00150146	maker-Fvb4-3-snap-gene-7.49	Fvb4-3	765845	774407	+	0	0	0.051968	0	0.060114	0.094381	0	0.014643	0	0	0.110823	0.087555	0.0514983	0.066126	-0.366418	0.850583	1	0.004881	0.0173227	-1.79804	0.584295	1
TCONS_00279502	augustus_masked-Fvb7-1-processed-gene-7.10	Fvb7-1	776483	776981	+	0.077126	0	0	0	0	0.245485	0	0	0	0	0	0.104962	0.0818283	0.0349873	1.09776	0.787513	1	0	0.0257087	-3.42036	0.504438	1
TCONS_00316005	maker-Fvb7-4-augustus-gene-7.42	Fvb7-4	770103	777165	+	10.4813	11.6551	0.635706	58.2117	48.0149	35.5836	0.461921	8.42747	0.534214	7.6263	0.269319	0.138283	47.2701	2.67797	4.11768	0.000163578	0.00635019	3.1412	7.59071	-1.24695	0.215357	1
TCONS_00020218	maker-Fvb1-3-snap-gene-7.81	Fvb1-3	777180	778051	+	0.455989	0.251459	0.349617	0.429583	0.334279	0.386496	0.373926	0.106913	0.221088	0.485406	0.51973	0.138286	0.383453	0.381141	-0.00193961	1	1	0.233976	0.352355	-0.525996	0.693411	1
TCONS_00150152	maker-Fvb4-3-snap-gene-8.52	Fvb4-3	780202	781283	+	0.088715	0.066658	0.296924	0	0	0.168773	0.156089	0.130127	0.194594	0	0	0	0.0562577	0	5.26918	0.219112	1	0.16027	0.150766	0.153008	0.934799	1
TCONS_00000120	XLOC_000071	Fvb1-1	780698	781816	+	3.14567	3.3975	3.91015	3.31697	3.14866	2.80381	3.36839	4.47694	4.08242	2.93728	4.0064	4.54277	3.08982	3.82882	-0.330832	0.650141	1	3.97592	3.48444	0.214303	0.754439	1
TCONS_00310865	maker-Fvb7-3-augustus-gene-8.34	Fvb7-3	778140	782009	-	0	0	0	0	0	0	0	0	0	0	0.142302	0.024907	0	0.0557363	-7.05435	0.0282221	0.351302	--	--	--	--	--
TCONS_00051263	maker-Fvb2-2-snap-gene-8.68	Fvb2-2	788380	789111	+	0	0	0.034699	0	0.022825	0	0.084063	0	0.070382	0	0	0	0.00760833	0	2.80057	0.735366	1	0.0514817	0.0115663	1.59485	0.606987	1
TCONS_00305808	maker-Fvb7-3-augustus-gene-8.31	Fvb7-3	793259	793870	+	0.131598	0.51853	0	0	0.271021	0.300795	0.36831	0.824956	0.337127	0.193367	0.521216	0	0.190605	0.238194	-0.327693	0.907573	1	0.510131	0.216709	1.22788	0.449277	1
TCONS_00172918	maker-Fvb5-1-snap-gene-8.43	Fvb5-1	794090	794828	+	0	0.048559	0	0	0.119582	0	0.154171	0.07165	0.057772	0	0	0.15326	0.0398607	0.0510867	-0.456506	0.959261	1	0.094531	0.0161863	2.36075	0.258478	1
TCONS_00248664	XLOC_149714	Fvb6-3	794450	795460	+	1.06734	0.608544	1.37906	0.402511	0.443133	0.307115	0.775764	0.397391	0.920535	0.311798	0.489859	0.443889	0.384253	0.415182	-0.142861	0.915448	1	0.697897	1.01831	-0.518262	0.618522	1
TCONS_00090393	maker-Fvb3-1-augustus-gene-8.43	Fvb3-1	795467	796040	-	0.137442	0	0	0.441927	0	0.053097	0.168214	0	0	0	0	0	0.165008	0	5.9292	0.0812677	0.687684	0.0560713	0.045814	0.312039	0.948993	1
TCONS_00084347	maker-Fvb3-1-augustus-gene-8.43	Fvb3-1	795032	796116	+	0.310394	0.440603	0.335947	1.79947	3.41515	2.62655	2.35396	1.09686	1.22114	0.877675	0.418977	0.473865	2.61372	0.590172	2.11592	0.0272893	0.344058	1.55732	0.362315	2.11659	0.0390079	0.932155
TCONS_00305816	maker-Fvb7-3-augustus-gene-8.31	Fvb7-3	798403	799007	+	0.268296	0	0.509251	0	0	0	0	0.510102	0.463917	0	0.100457	0.149551	0	0.083336	-5.06009	0.139706	0.915514	0.324673	0.259182	0.319262	0.886302	1
TCONS_00014892	maker-Fvb1-2-snap-gene-8.63	Fvb1-2	801353	803498	-	0	0	0	0	0	0.57357	0	0	0	0.002276	0	0.390525	0.19119	0.130934	0.44444	0.858506	1	--	--	--	--	--
TCONS_00014893	maker-Fvb1-2-snap-gene-8.63	Fvb1-2	801353	803498	-	0.967508	1.22177	0.928853	0.429849	0.82361	0.60607	0.786658	0.910401	1.77745	1.34125	0.960895	0.880062	0.619843	1.06073	-0.787369	0.384956	1	1.15817	1.03938	0.178338	0.831972	1
TCONS_00196283	XLOC_117976	Fvb5-3	803551	803929	+	0.470475	0.165978	0.176872	0	0	0	0	0	0	0	0	0.018044	--	--	--	--	--	0	0.271108	-6.03927	0.0174752	0.584206
TCONS_00201833	XLOC_121358	Fvb5-3	803037	804141	-	0.315631	0.456777	0.442465	0.679823	1.28609	0.648423	0.784585	0.72599	0.777759	0.499337	0.98752	1.11201	0.871444	0.866288	-0.013389	0.994915	1	0.762778	0.404958	0.941023	0.379924	1
TCONS_00257010	maker-Fvb6-3-snap-gene-8.49	Fvb6-3	803192	804281	-	0	0.097194	0.4151	0.327773	0.491607	0	0.438118	0.331105	0	0.267419	0.374079	0.156253	0.273127	0.265917	0.0225906	1	1	0.256408	0.170765	0.572814	0.778099	1
TCONS_00108773	augustus_masked-Fvb3-3-processed-gene-8.9	Fvb3-3	807613	810740	+	0.132832	0.242652	0.06828	0.22149	0.020181	0.097316	0.127022	0.117246	0.212158	0.235532	0.338665	0	0.112996	0.191399	-0.72959	0.658329	1	0.152142	0.147921	0.0728794	0.954048	1
TCONS_00108775	augustus_masked-Fvb3-3-processed-gene-8.9	Fvb3-3	809695	810740	+	0.066671	0	0.17233	0	0	0	0	0	0	0	0	0	--	--	--	--	--	0	0.079667	-5.7495	0.0724418	1
TCONS_00272456	augustus_masked-Fvb6-4-processed-gene-8.3	Fvb6-4	815485	816994	-	0.053025	0.117375	0.027578	0.085675	0.28806	0.298356	0.060965	0.069845	0.063385	0.110333	0.089642	0.099641	0.22403	0.099872	1.10011	0.409821	1	0.0647317	0.0659927	0.0190645	1	1
TCONS_00179668	XLOC_107869	Fvb5-1	819161	819504	-	0.39433	0.249586	0.215328	0	0	0	0.108172	0	0	0	0	0	--	--	--	--	--	0.0360573	0.286415	-2.80519	0.158494	1
TCONS_00102645	XLOC_061498	Fvb3-2	820071	820408	-	0	0	0	0	0	0	0.228829	0.158104	0	0	0.053454	0.083058	0	0.045504	-3.85542	0.325335	1	0.128978	0	4.82892	0.146054	1
TCONS_00096593	XLOC_057711	Fvb3-2	820039	820454	+	0	2.09672	0	2.63331	0	3.20272	1.50209	0	1.63355	2.45556	0.750472	2.92317	1.94534	2.04307	-0.0984084	0.949935	1	1.04521	0.698908	0.583289	0.800876	1
TCONS_00096594	XLOC_057711	Fvb3-2	820070	820454	+	2.56377	0	2.58106	0.190778	2.44181	0	0	1.86905	0.312842	0.863216	2.03106	0	0.877528	0.964759	-0.155051	0.94325	1	0.727298	1.71494	-1.17506	0.54286	1
TCONS_00108778	snap_masked-Fvb3-3-processed-gene-8.24	Fvb3-3	819718	822164	+	0.060556	0	0.228265	0	0	0	0	0.03513	0	0	0	0	--	--	--	--	--	0.01171	0.0962737	-2.81084	0.264234	1
TCONS_00114456	maker-Fvb3-3-augustus-gene-8.48	Fvb3-3	820651	822798	-	0	0	0	0.101644	0	0	0	0.103504	0.133996	0.063966	0.069144	0.103348	0.0338813	0.0788193	-1.2371	0.562263	1	0.0791667	0	6.7268	0.0272269	0.764028
TCONS_00078582	augustus_masked-Fvb2-4-processed-gene-8.2	Fvb2-4	812952	827745	-	0.152035	0	0	0.03394	0.038374	0.227147	0.100098	0.031818	0.085095	0.156275	0.064925	0.099182	0.0998203	0.106794	-0.123914	0.91241	1	0.072337	0.0506783	0.57019	0.756325	1
TCONS_00316029	maker-Fvb7-4-augustus-gene-8.47	Fvb7-4	818116	828407	+	0.005998	0	0	0	0	0	0	0.041495	0.143786	0	0	0.129142	0	0.0430473	-8.11305	0.0295462	0.361884	0.0617603	0.00199933	4.6511	0.0426336	0.976509
TCONS_00217300	XLOC_130696	Fvb6-1	830527	831095	+	0.545905	0.635564	0.225262	0	0	0	0.283303	0.13976	0	0	0	0	--	--	--	--	--	0.141021	0.46891	-1.6499	0.293213	1
TCONS_00233594	maker-Fvb6-2-snap-gene-8.47	Fvb6-2	825182	833411	+	1.38745	1.10944	0.992495	1.20306	1.048	1.38889	1.39838	0.675533	1.03039	1.01413	1.20286	0.828586	1.21332	1.01519	0.241594	0.668774	1	1.03477	1.16313	-0.140816	0.804415	1
TCONS_00233597	XLOC_140657	Fvb6-2	834204	836109	+	0.201875	0.10803	0.320776	0.115841	0	0.139957	0.226733	0.031193	0.18661	0.298588	0.430667	0.097136	0.085266	0.275464	-1.66094	0.290338	1	0.148179	0.210227	-0.451961	0.73887	1
TCONS_00014905	maker-Fvb1-2-augustus-gene-8.50	Fvb1-2	835712	836451	-	0.257969	0.297646	0.37389	0.197238	0.192879	0.46533	0.26606	0.25109	0.282704	0.223666	0.7481	0	0.285149	0.323922	-0.139122	0.946344	1	0.266618	0.309835	-0.136875	0.923607	1
TCONS_00132547	augustus_masked-Fvb4-1-processed-gene-8.3	Fvb4-1	832303	837077	+	0.133933	0.180427	0.085698	0.071525	0.389088	0.232856	0.1129	0.092595	0.15522	0.243621	0	0.177007	0.231156	0.140209	0.688572	0.642188	1	0.120238	0.133353	-0.123493	0.923958	1
TCONS_00132544	augustus_masked-Fvb4-1-processed-gene-8.3	Fvb4-1	832303	837077	+	0.054389	0.099112	0.083082	0.049706	0	0.058461	0.093904	0.131301	0.068005	0.194873	0	0.173725	0.0360557	0.122866	-1.74115	0.370493	1	0.0977367	0.078861	0.316839	0.79489	1
TCONS_00030399	maker-Fvb1-4-augustus-gene-8.67	Fvb1-4	836789	837407	+	0.226525	0	0	0	0	0	0	0	0	0	0	0	--	--	--	--	--	0	0.0755083	-4.90782	0.25112	1
TCONS_00201843	augustus_masked-Fvb5-3-processed-gene-8.5	Fvb5-3	843379	844917	-	0.564077	0.484455	0.594103	0.474522	0.829119	0.801641	0.552013	0.406365	0.447277	0.312446	0.70651	0.34249	0.701761	0.453815	0.613	0.565851	1	0.468552	0.547545	-0.195529	0.855226	1
TCONS_00298957	maker-Fvb7-2-snap-gene-8.48	Fvb7-2	852155	853223	-	0.582174	0.690983	0.65818	0.989652	0.717254	0.607942	1.05532	0.753937	0.931472	0.367925	0.396617	0.513971	0.771616	0.426171	0.824308	0.461389	1	0.913578	0.643779	0.525434	0.608024	1
TCONS_00120146	XLOC_071996	Fvb3-4	861255	862398	+	0.178431	0.126905	0.085201	0.168217	0.178615	0.164869	0.171647	0.092171	0.028715	0.134593	0.100724	0.054153	0.170567	0.09649	0.754628	0.579093	1	0.097511	0.130179	-0.321418	0.838787	1
TCONS_00150172	snap_masked-Fvb4-3-processed-gene-8.24	Fvb4-3	865810	866837	+	0.084105	0.353933	0.281871	0.200715	0.236891	0.094008	0	0.258943	0.240083	0	0.341077	0.071498	0.177205	0.137525	0.364474	0.853144	1	0.166342	0.23997	-0.5582	0.732867	1
TCONS_00145209	snap_masked-Fvb4-2-processed-gene-8.39	Fvb4-2	863636	869848	-	0.092612	0	0.204823	0.222896	0.117588	0.164836	0	0.598372	0.361947	0.18567	0.226325	0.280798	0.16844	0.230931	-0.469178	0.631726	1	0.320106	0.099145	1.70419	0.344141	1
TCONS_00145210	snap_masked-Fvb4-2-processed-gene-8.39	Fvb4-2	863636	869984	-	0.088479	0.119204	0.193721	0.125989	0.127421	0.075328	0.219155	0.161051	0.132504	0.167192	0.093935	0.06518	0.109579	0.108769	-0.01193	1	1	0.170903	0.133801	0.367167	0.718735	1
TCONS_00145211	snap_masked-Fvb4-2-processed-gene-8.39	Fvb4-2	863636	870230	-	0.113415	0	0.088734	0	0	0.083819	0	0.18291	0	0.103871	0.146604	0	0.0279397	0.0834917	-1.57186	0.501171	1	0.06097	0.067383	-0.115405	0.963304	1
TCONS_00145212	snap_masked-Fvb4-2-processed-gene-8.39	Fvb4-2	863636	870230	-	0.093125	0	0.062094	0.11515	0.119032	0.053781	0	0.139434	0.237794	0.144672	0.363932	0	0.0959877	0.169535	-0.807661	0.590829	1	0.125743	0.0517397	1.2904	0.490877	1
TCONS_00279526	maker-Fvb7-1-snap-gene-8.42	Fvb7-1	865707	870337	+	0	0.121579	0.000893	0.273617	0.128398	0.130435	0.000395	0	0.099929	0.126014	0.062639	0.069989	0.177483	0.086214	1.01145	0.384695	1	0.0334413	0.040824	-0.281092	0.91417	1
TCONS_00279525	maker-Fvb7-1-snap-gene-8.42	Fvb7-1	865707	870337	+	0.198342	0	0	0	0	0.128203	0.086748	0	0	0.103172	0.17966	0	0.0427343	0.0942773	-1.12372	0.639243	1	0.028916	0.066114	-1.10253	0.703861	1
TCONS_00279524	maker-Fvb7-1-snap-gene-8.42	Fvb7-1	865707	870337	+	0	0	0.193638	0	0	0	0	0	0	0	0	0	--	--	--	--	--	0	0.064546	-7.51017	0.042359	0.974067
TCONS_00279527	maker-Fvb7-1-snap-gene-8.42	Fvb7-1	865707	870337	+	0.098324	0	0.093195	0	0	0.088718	0.059784	0.119447	0	0.144097	0.295375	0	0.0295727	0.146491	-2.28146	0.327992	1	0.0597437	0.0638397	-0.0679468	0.981608	1
TCONS_00279520	maker-Fvb7-1-snap-gene-8.42	Fvb7-1	865707	870337	+	0.17138	0	0.015062	0	0	0.179532	0.002713	0.118631	0.057688	0.177235	0.20809	0	0.059844	0.128442	-1.11031	0.634796	1	0.0596773	0.0621473	0.00843597	1	1
TCONS_00279523	maker-Fvb7-1-snap-gene-8.42	Fvb7-1	865707	870337	+	0.042636	0.068938	0.081948	0.062313	0.558751	0.08439	0.041728	0.156927	0.169796	0.174246	0.127977	0.149708	0.235151	0.150644	0.611577	0.611391	1	0.122817	0.0645073	0.933032	0.446831	1
TCONS_00279522	maker-Fvb7-1-snap-gene-8.42	Fvb7-1	865707	870337	+	0.068634	0.128657	0	0.125183	0	0	0.181181	0	0	0.470544	0.237902	0.274079	0.0417277	0.327508	-2.9504	0.0936159	0.744113	0.0603937	0.0657637	-0.114613	0.962554	1
TCONS_00279528	maker-Fvb7-1-snap-gene-8.42	Fvb7-1	865707	870337	+	0.055806	0.133737	0	0.08192	0	0	0	0	0.157569	0.145981	0.228394	0.342062	0.0273067	0.238812	-3.12953	0.0798709	0.680312	0.052523	0.063181	-0.248986	0.928292	1
TCONS_00279521	maker-Fvb7-1-snap-gene-8.42	Fvb7-1	865707	870337	+	0	0.099238	0.091182	0.168454	0	0.101815	0.059684	0	0	0.282882	0.227156	0.184002	0.0900897	0.231347	-1.36737	0.339665	1	0.0198947	0.0634733	-1.6202	0.493092	1
TCONS_00145213	snap_masked-Fvb4-2-processed-gene-8.39	Fvb4-2	863636	870412	-	0.141647	0.419942	0.042971	0	0	0.092729	0	0	0	0	0	0	0.0309097	0	6.9763	0.0744779	0.653036	0	0.20152	-9.69767	7.85953e-06	0.00237171
TCONS_00145214	snap_masked-Fvb4-2-processed-gene-8.39	Fvb4-2	863636	870413	-	0	0.106558	0.140433	0.115449	0.108476	0.064851	0.179113	0.242999	0.401208	0	0.063944	0.18353	0.0962587	0.0824913	0.189054	0.905777	1	0.27444	0.0823303	1.73992	0.195958	1
TCONS_00145215	snap_masked-Fvb4-2-processed-gene-8.39	Fvb4-2	863636	870426	-	0.173349	0.193137	0.195224	0	0.104059	0.076297	0.169697	0	0.096994	0.079725	0.188459	0	0.0601187	0.0893947	-0.561297	0.77658	1	0.088897	0.187237	-1.03879	0.450268	1
TCONS_00145217	snap_masked-Fvb4-2-processed-gene-8.39	Fvb4-2	863636	870510	-	0	0	0.282155	0.11775	0.109438	0.062937	0	0.073833	0.083656	0.072678	0.100113	0.08185	0.0967083	0.0848803	0.155631	0.897855	1	0.0524963	0.0940517	-0.807438	0.729861	1
TCONS_00145216	snap_masked-Fvb4-2-processed-gene-8.39	Fvb4-2	863636	870510	-	0.005651	0.175922	0.140031	0.094118	0.083576	0.052563	0.106328	0.056585	0.055921	0.153084	0.095512	0	0.0767523	0.0828653	-0.101248	0.950771	1	0.0729447	0.107201	-0.535544	0.675125	1
TCONS_00145218	snap_masked-Fvb4-2-processed-gene-8.39	Fvb4-2	863636	870562	-	0.16405	0	0	0	0.082401	0.060341	0	0.11788	0.139278	0	0	0	0.0475807	0	7.63325	0.012095	0.195872	0.0857193	0.0546833	0.70786	0.759982	1
TCONS_00145221	snap_masked-Fvb4-2-processed-gene-8.39	Fvb4-2	863636	870575	-	0	0.127543	0.097913	0.091847	0.099209	0.067772	0.14215	0.053994	0.05239	0.125969	0.049729	0.106222	0.086276	0.0939733	-0.141234	0.906797	1	0.0828447	0.075152	0.163862	0.920468	1
TCONS_00145219	snap_masked-Fvb4-2-processed-gene-8.39	Fvb4-2	863636	870575	-	0	0.084183	0.128917	0.054228	0.020796	0.030698	0.259235	0.001191	0.039768	0.09289	0.078833	0.059327	0.0352407	0.0770167	-1.1303	0.368249	1	0.100065	0.0710333	0.506188	0.773396	1
TCONS_00145220	snap_masked-Fvb4-2-processed-gene-8.39	Fvb4-2	863636	870575	-	0.149599	0.21489	0	0	0	0	0.153979	0	0.060945	0	0.056099	0.000204	0	0.0187677	-6.32496	0.0752852	0.657644	0.0716413	0.121496	-0.724485	0.697406	1
TCONS_00145222	snap_masked-Fvb4-2-processed-gene-8.39	Fvb4-2	863636	870575	-	0.102112	0.129706	0	0	0.089748	0.071718	0.135658	0.06193	0.084412	0	0	0	0.053822	0	7.81832	0.00955218	0.164364	0.094	0.0772727	0.313727	0.831347	1
TCONS_00145224	snap_masked-Fvb4-2-processed-gene-8.39	Fvb4-2	863636	870783	-	0.623403	0.341658	0.53221	0.25062	0.269605	0.26731	0.466306	0.536423	0.347094	0.276039	0.361004	0.724826	0.262512	0.453956	-0.817325	0.335305	1	0.449941	0.49909	-0.121709	0.870344	1
TCONS_00145225	snap_masked-Fvb4-2-processed-gene-8.39	Fvb4-2	863636	870783	-	0.145718	0.085828	0	0	0.069846	0.058652	0.108537	0.0606	0.091566	0	0	0	0.0428327	0	7.54193	0.0136363	0.212196	0.086901	0.077182	0.209841	0.888596	1
TCONS_00145223	snap_masked-Fvb4-2-processed-gene-8.39	Fvb4-2	863636	870783	-	0.134595	0	0.139171	0	0	0.064005	0.002429	0.056343	0	0	0.069526	0	0.021335	0.0231753	-0.100818	0.989451	1	0.0195907	0.0912553	-2.14042	0.288341	1
TCONS_00000130	maker-Fvb1-1-snap-gene-8.34	Fvb1-1	870358	871775	+	0	0	0	0	0	0	0.236654	0	0	0	0	0	--	--	--	--	--	0.0788847	0	6.12901	0.115428	1
TCONS_00120151	maker-Fvb3-4-snap-gene-8.56	Fvb3-4	871097	871800	+	0.006741	0.016763	0.043326	0.192948	0.006592	0	0.010799	0	0.244342	0	0.1606	0.042498	0.0665133	0.0676993	0.0237827	1	1	0.085047	0.0222767	1.51157	0.529414	1
TCONS_00156586	XLOC_093887	Fvb4-3	871858	873102	-	0.304493	0.231323	0.225766	0.038282	0.044954	0.07622	0.154027	0.302889	0.245579	0.018066	0.133619	0.055245	0.053152	0.0689767	-0.360345	0.835685	1	0.234165	0.253861	-0.0925877	0.944744	1
TCONS_00272471	XLOC_164349	Fvb6-4	875048	876213	-	0.261271	0.287765	0.187439	0.192178	0.12859	0.197311	0.38353	0.166454	0.166271	0.166706	0.063462	0.39167	0.172693	0.207279	-0.276717	0.853777	1	0.238752	0.245492	-0.00368304	1	1
TCONS_00009711	maker-Fvb1-2-snap-gene-8.72	Fvb1-2	875541	876578	+	0.174109	0.103848	0.262456	0.303744	0.440212	0.18517	0.197203	0.268003	0.381286	0.356062	0.086761	0.365517	0.309709	0.269447	0.180755	0.898457	1	0.282164	0.180138	0.647419	0.608906	1
TCONS_00072858	maker-Fvb2-4-augustus-gene-8.26	Fvb2-4	872089	876947	+	2.39394	2.47089	2.34319	1.83465	2.23646	1.06165	2.44098	2.79907	2.50681	2.6107	2.54349	2.45052	1.71092	2.5349	-0.585864	0.298707	1	2.58229	2.40267	0.128885	0.793689	1
TCONS_00248683	maker-Fvb6-3-snap-gene-8.59	Fvb6-3	876600	878509	+	0.541521	0.578294	0.579096	0.873636	0.694124	0.720025	0.91187	0.679664	0.453904	0.491692	0.715185	0.56249	0.762595	0.589789	0.354791	0.713709	1	0.681813	0.566304	0.287431	0.766101	1
TCONS_00248684	maker-Fvb6-3-snap-gene-8.59	Fvb6-3	876606	878758	+	0	0	0	0	0	0	0	0	0	0.395292	0	0	0	0.131764	-7.45206	0.0530051	0.531042	--	--	--	--	--
TCONS_00201861	maker-Fvb5-3-snap-gene-9.49	Fvb5-3	884140	886259	-	0.328644	0.465504	0.34819	0.376289	0.055322	0.509332	0.160093	0.298559	0.651023	0.038122	0.358417	0.169359	0.313648	0.188633	0.707054	0.600824	1	0.369892	0.380779	-0.0201682	0.988209	1
TCONS_00145232	XLOC_086899	Fvb4-2	885958	886654	-	0	0.092454	0.186096	0.234371	0	0.23593	0.033334	0	0.052835	0.263113	0.094239	0.126213	0.156767	0.161188	-0.0832557	1	1	0.028723	0.09285	-1.47725	0.505723	1
TCONS_00132560	XLOC_079309	Fvb4-1	886835	887544	+	0.156324	0.205294	0.080942	0	0	0	0	0	0	0.040532	0	0	0	0.0135107	-3.12305	0.600816	1	0	0.14752	-6.11941	0.0139288	0.508658
TCONS_00167916	XLOC_100807	Fvb4-4	881213	889134	-	0.148926	0.239729	0.064496	0.23956	0.069501	0.469492	0.068399	0	0.179136	0.152096	0	0.018936	0.259518	0.0570107	2.15873	0.15378	0.954214	0.0825117	0.15105	-0.853562	0.549362	1
TCONS_00167915	XLOC_100807	Fvb4-4	881145	889174	-	0.038577	0	0.1894	0.156481	0.220995	0.234478	0.240491	0.189272	0.177736	0.311183	0.055433	0.024528	0.203985	0.130381	0.617939	0.584912	1	0.2025	0.0759923	1.42878	0.305922	1
TCONS_00145234	snap_masked-Fvb4-2-processed-gene-9.23	Fvb4-2	889897	890637	-	0.090778	0	0.233607	0	0	0.069204	0.043847	0	0.161202	0	0.071279	0	0.023068	0.0237597	-0.0184948	1	1	0.0683497	0.108128	-0.528078	0.826977	1
TCONS_00207303	XLOC_124628	Fvb5-4	891665	892319	+	0.170538	0.203188	0	0	0	0	0.092176	0	0.128229	0	0.138077	0.048856	0	0.062311	-4.76845	0.170393	0.996647	0.0734683	0.124575	-0.757646	0.750237	1
TCONS_00132561	XLOC_079310	Fvb4-1	894242	894586	+	0	0	0	0	0	0	0	0	0	0	0	0	--	--	--	--	--	--	--	--	--	--
TCONS_00248689	snap_masked-Fvb6-3-processed-gene-9.20	Fvb6-3	889209	896458	+	0	0	0	0	0.01174	0.120249	0.055943	0.031408	0	0.269654	0.307221	0.409234	0.0439963	0.328703	-2.8954	0.0445689	0.474158	0.029117	0	7.07146	0.0174258	0.583125
TCONS_00248692	XLOC_149729	Fvb6-3	896649	897068	+	0.225737	0.196696	0	0	0	0	0.234142	0	0	0	0	0	--	--	--	--	--	0.0780473	0.140811	-0.796004	0.788671	1
TCONS_00114485	maker-Fvb3-3-augustus-gene-9.36	Fvb3-3	895599	897494	-	0.32069	0.41984	0.364936	0.500784	0.415833	0.380518	0.328733	0.308579	0.257991	0.783637	0.359509	0.357633	0.432378	0.50026	-0.224475	0.837465	1	0.298434	0.368489	-0.274892	0.798757	1
TCONS_00162901	XLOC_097722	Fvb4-4	897026	898488	+	0.147201	0.15849	0.454167	0.298925	0.181163	0.148896	0.298498	0.192993	0.097874	0.198354	0.068374	0.171803	0.209661	0.146177	0.505738	0.709847	1	0.196455	0.253286	-0.328846	0.793779	1
TCONS_00126469	XLOC_075734	Fvb3-4	894951	898783	-	0.105348	0.124963	0.046056	0.111883	0.081854	0.141718	0.220991	0.056729	0.095669	0.196172	0.130001	0.069401	0.111818	0.131858	-0.247289	0.837216	1	0.124463	0.0921223	0.465882	0.715369	1
TCONS_00072865	snap_masked-Fvb2-4-processed-gene-9.19	Fvb2-4	898019	901263	+	0.198248	0.394805	0.166641	0.095542	0.082232	0.12896	0.120942	0.224109	0.165706	0.20665	0.139651	0.281684	0.102245	0.209328	-1.02443	0.386684	1	0.170252	0.253231	-0.549408	0.610738	1
TCONS_00072864	snap_masked-Fvb2-4-processed-gene-9.19	Fvb2-4	898019	901263	+	0.092988	0	0	0	0	0	0.247319	0.240446	0	0	0	0	--	--	--	--	--	0.162588	0.030996	2.41723	0.294925	1
TCONS_00241201	maker-Fvb6-2-snap-gene-9.55	Fvb6-2	898598	901941	-	0	0.183171	0.095403	0.214744	0.009106	0.093892	0.190234	0.056884	0.208371	0.058605	0.022487	0.15234	0.105914	0.0778107	0.381175	0.812555	1	0.15183	0.092858	0.703702	0.645628	1
TCONS_00241203	maker-Fvb6-2-snap-gene-9.55	Fvb6-2	898598	901941	-	0.138006	0.075854	0.111533	0.148906	0.160286	0.060269	0.109422	0.08281	0.032034	0.186835	0.166089	0.24525	0.123154	0.199391	-0.722042	0.542619	1	0.0747553	0.108464	-0.483192	0.697972	1
TCONS_00241202	maker-Fvb6-2-snap-gene-9.55	Fvb6-2	898598	901941	-	0.204233	0.054071	0	0.062954	0.230658	0	0.084812	0.22508	0	0.220357	0.345162	0.093585	0.0978707	0.219701	-1.16608	0.460159	1	0.103297	0.0861013	0.304432	0.875077	1
TCONS_00126471	XLOC_075736	Fvb3-4	900811	902207	-	0	0	0	0.247678	0	0.06361	0	0	0	0.040176	0	0	0.103763	0.013392	2.72677	0.305602	1	--	--	--	--	--
TCONS_00051294	maker-Fvb2-2-snap-gene-9.52	Fvb2-2	901664	902279	+	0	0	0.221481	0.204605	0.04664	0.038043	0.162574	0.044043	0.084071	0.159314	0	0.168603	0.0964293	0.109306	-0.197086	0.958692	1	0.096896	0.073827	0.453748	0.874651	1
TCONS_00084373	maker-Fvb3-1-snap-gene-9.27	Fvb3-1	905615	907592	+	1.76786	1.57629	2.00994	1.83044	1.32398	1.41284	1.60272	1.78363	1.63571	1.72821	1.98357	1.56055	1.52242	1.75744	-0.225253	0.766892	1	1.67402	1.7847	-0.0653218	0.929708	1
TCONS_00020252	maker-Fvb1-3-augustus-gene-9.51	Fvb1-3	906561	909286	+	0.089493	0.06811	0.327385	0.257072	0.151256	0.124308	0.185609	0.204241	0.160167	0.093755	0.11107	0.316025	0.177545	0.173617	-0.0047465	1	1	0.183339	0.161663	0.21374	0.866815	1
TCONS_00126476	maker-Fvb3-4-snap-gene-9.35	Fvb3-4	914614	915040	-	0.152428	0.080125	0	0	0.065102	0	0.080527	0	0.090226	0.017653	0.144212	0.014512	0.0217007	0.0587923	-1.48155	0.553672	1	0.0569177	0.0775177	-0.393007	0.920806	1
TCONS_00040034	XLOC_024417	Fvb2-1	918047	919933	+	0.04564	0.126598	0.183967	0.358413	0.261026	0.065362	0.080533	0.117918	0.090333	0	0.107714	0.157095	0.228267	0.0882697	1.32587	0.413957	1	0.0962613	0.118735	-0.314098	0.810761	1
TCONS_00172935	snap_masked-Fvb5-1-processed-gene-9.22	Fvb5-1	918497	922292	+	0.351873	0.389975	0.431603	0.833777	0.840604	0.915653	0.614504	0.184583	0.274158	0.854455	0.942084	0.509206	0.863345	0.768582	0.152494	0.844746	1	0.357748	0.39115	-0.102286	0.917476	1
TCONS_00126478	maker-Fvb3-4-snap-gene-9.36	Fvb3-4	922383	922740	-	0.029274	0	0.105124	0.072877	0	0.020464	0.098316	0.226643	0.021112	0.325298	0.195257	0	0.0311137	0.173518	-2.24631	0.356113	1	0.115357	0.0447993	1.3913	0.563191	1
TCONS_00004871	maker-Fvb1-1-snap-gene-9.37	Fvb1-1	920425	926965	-	0.084304	0.042219	0.199543	0.096122	0.313179	0.253242	0.191927	0.145752	0.218736	0.416426	0.202038	0.381392	0.220848	0.333285	-0.622579	0.509962	1	0.185472	0.108689	0.786356	0.458422	1
TCONS_00004872	maker-Fvb1-1-snap-gene-9.37	Fvb1-1	920425	926965	-	0.055869	0.098894	0	0.13263	0	0	0	0.128594	0.173752	0.266959	0	0	0.04421	0.0889863	-1.00596	0.726778	1	0.100782	0.0515877	0.996666	0.591652	1
TCONS_00120171	augustus_masked-Fvb3-4-processed-gene-10.0	Fvb3-4	928296	933178	+	0	0	0	0	0	0	0	0	0	0	0	0	--	--	--	--	--	--	--	--	--	--
TCONS_00120170	augustus_masked-Fvb3-4-processed-gene-10.0	Fvb3-4	928243	933178	+	0	0	0	0	0.080153	0	0	0	0	0.063186	0	0	0.0267177	0.021062	0.300404	0.933204	1	--	--	--	--	--
TCONS_00004875	maker-Fvb1-1-snap-gene-9.37	Fvb1-1	920425	935989	-	0	0	0	0	0	0	0	0	0	0	0	0	--	--	--	--	--	--	--	--	--	--
TCONS_00004876	maker-Fvb1-1-snap-gene-9.37	Fvb1-1	920425	935995	-	0.056784	0.03327	0.278227	0.587189	0.403888	0.289624	0.138151	0.24164	0.011986	0	0.343162	0.553412	0.4269	0.298858	0.490647	0.695847	1	0.130592	0.12276	0.111154	0.924033	1
TCONS_00004877	maker-Fvb1-1-snap-gene-9.37	Fvb1-1	920425	936001	-	0	0	0	0	0	0	0	0	0	0.0152	0	0	0	0.00506667	-5.63456	0.191324	1	--	--	--	--	--
TCONS_00004878	maker-Fvb1-1-snap-gene-9.37	Fvb1-1	920425	936169	-	0.005815	0	0	0	0	0	0	0	0	0	0	0.058046	0	0.0193487	-7.56656	0.0493907	0.506252	0	0.00193833	-4.34813	0.344261	1
TCONS_00233624	maker-Fvb6-2-augustus-gene-9.39	Fvb6-2	935975	936582	+	0.119447	0.005261	0.146041	0.129346	0.225591	0.288739	0.031234	0.570708	0.474761	0.423265	0.101562	0.187428	0.214559	0.237418	-0.23124	0.896598	1	0.358901	0.0902497	1.92551	0.228947	1
TCONS_00265321	maker-Fvb6-4-augustus-gene-9.42	Fvb6-4	938827	941405	+	0.21615	0.03867	0	0	0.132803	0.078751	0.222867	0.086667	0.265174	0.09433	0.210763	0.069023	0.070518	0.124705	-0.787829	0.633736	1	0.191569	0.08494	1.21002	0.439597	1
TCONS_00241209	maker-Fvb6-2-augustus-gene-9.39	Fvb6-2	939918	941721	-	0	0	0	0	0	0	0	0	0.254907	0	0	0	--	--	--	--	--	0.084969	0	6.58075	0.0900997	1
TCONS_00217333	maker-Fvb6-1-augustus-gene-9.32	Fvb6-1	936970	942808	+	0.048553	0.083633	0	0.107334	0	0.199793	0.228135	0	0.217995	0.160348	0.18765	0.214007	0.102376	0.187335	-0.890458	0.532817	1	0.14871	0.044062	1.75579	0.3433	1
TCONS_00114499	XLOC_068596	Fvb3-3	942381	943891	-	0.369403	0.337302	0.35635	0.176929	0.213953	0.194816	0.192932	0.300183	0.424106	0.491333	0.528	0.5943	0.195233	0.537878	-1.46224	0.206758	1	0.30574	0.354352	-0.176824	0.883213	1
TCONS_00096631	snap_masked-Fvb3-2-processed-gene-9.36	Fvb3-2	945461	947666	+	0.002235	0.160088	0	0.058957	0.119734	0.034566	0	0.070479	0.168177	0	0	0	0.0710857	0	6.63394	0.00968246	0.165783	0.079552	0.0541077	0.540864	0.821562	1
TCONS_00096630	snap_masked-Fvb3-2-processed-gene-9.36	Fvb3-2	943885	947666	+	0.317749	0.246799	0.267772	0.205322	0.225418	0.268147	0.379837	0.344499	0.227167	0.098921	0.048887	0.108815	0.232962	0.085541	1.38595	0.234086	1	0.317168	0.27744	0.225569	0.818213	1
TCONS_00316073	maker-Fvb7-4-snap-gene-9.94	Fvb7-4	950588	952714	+	0.620925	0.60145	0.692633	1.13292	1.20299	1.41566	0.119955	0	0.04133	0.05403	0.067536	0.135599	1.25052	0.0857217	3.73728	0.000510181	0.016454	0.0537617	0.638336	-3.45441	0.0144125	0.520236
TCONS_00090424	XLOC_054082	Fvb3-1	952911	953309	-	0	0	0	0	0	0.040727	0	0	0	0	0	0.355141	0.0135757	0.11838	-2.39075	0.522098	1	--	--	--	--	--
TCONS_00096633	maker-Fvb3-2-snap-gene-9.73	Fvb3-2	955277	956081	+	0	0	0	0	0	0	0	0	0	0	0	0.06549	0	0.02183	-3.60648	0.508801	1	--	--	--	--	--
TCONS_00126474	maker-Fvb3-4-snap-gene-9.43	Fvb3-4	903517	957497	-	0.791378	0.652918	0.754767	0.298304	0.23496	0.835572	0.803026	0.267542	0.667808	0.396457	0.24399	0.227249	0.456279	0.289232	0.636703	0.263277	1	0.579459	0.733021	-0.311953	0.500955	1
TCONS_00102674	maker-Fvb3-2-snap-gene-9.80	Fvb3-2	950525	958421	-	0.22501	0.255704	0.441266	0.326223	0.249497	0.110686	0.248204	0.247702	0.252912	0.352956	0.343642	0.43526	0.228802	0.377286	-0.739169	0.391399	1	0.249606	0.307327	-0.276692	0.73962	1
TCONS_00136303	snap_masked-Fvb4-1-processed-gene-9.20	Fvb4-1	957412	959925	-	0	0.101049	0	0.080649	0	0.022768	0.044109	0	0.036339	0.046693	0.022908	0.083431	0.0344723	0.0510107	-0.601575	0.741834	1	0.026816	0.033683	-0.234808	0.950525	1
TCONS_00025325	maker-Fvb1-3-snap-gene-9.59	Fvb1-3	959204	960012	-	0	0	0	0	0.035763	0	0.07305	0	0	0	0	0	0.011921	0	2.80059	0.735499	1	0.02435	0	3.84197	0.416166	1
TCONS_00196331	XLOC_118002	Fvb5-3	961275	961736	+	0	0	0.054601	0	0.138512	0	0.015042	0	0	0	0	0	0.0461707	0	4.00687	0.403232	1	0.005014	0.0182003	-0.719217	1	1
TCONS_00040066	XLOC_024425	Fvb2-1	966222	967049	+	0.299423	0.197906	0.450934	0.190371	0.085967	0.164417	0.231011	0.338969	0.403359	0.251279	0.109653	0.239165	0.146918	0.200032	-0.424722	0.779601	1	0.324446	0.316088	0.0547876	0.969105	1
TCONS_00233633	XLOC_140675	Fvb6-2	969043	969329	+	0	0	0	0	0	0	0	0	0	0	0	0	--	--	--	--	--	--	--	--	--	--
TCONS_00084383	XLOC_050398	Fvb3-1	967884	973559	+	0	0	0.060809	0	0	0.078184	0.34827	0.13003	0	0	0	0	0.0260613	0	6.50741	0.104629	0.790319	0.159433	0.0202697	2.94436	0.193761	1
TCONS_00265335	maker-Fvb6-4-augustus-gene-10.51	Fvb6-4	974531	977717	+	0.657424	0.458753	0.019656	0	0	0	0.000357	0.069305	0.036075	0.155638	0.00614	0	0	0.053926	-6.76208	0.0482524	0.498444	0.0352457	0.378611	-3.31576	0.0292605	0.793208
TCONS_00265338	maker-Fvb6-4-augustus-gene-10.51	Fvb6-4	974621	977717	+	0.010778	0	0.245291	0.707133	0	0.304585	0.313054	0.082749	0.163974	0.014186	0.007533	0.157645	0.337239	0.059788	2.41209	0.18553	1	0.186592	0.0853563	1.1481	0.492411	1
TCONS_00298977	maker-Fvb7-2-augustus-gene-9.45	Fvb7-2	980356	982308	-	0.034531	0	0.113165	0	0.034505	0.049253	0.072164	0.03128	0.028321	0.028334	0	0.030599	0.0279193	0.0196443	0.379383	0.906341	1	0.0439217	0.049232	-0.124717	0.969291	1
TCONS_00191384	maker-Fvb5-2-augustus-gene-10.48	Fvb5-2	985983	986945	-	0	0	0.149615	0.522418	0.578644	0.539461	0.318438	0.550665	0.437675	0.316809	0.455475	0.401314	0.546841	0.391199	0.459995	0.699403	1	0.435593	0.0498717	3.03513	0.0930336	1
TCONS_00248715	maker-Fvb6-3-augustus-gene-10.47	Fvb6-3	986870	987377	+	0	0	0	0	0	0	0	0	0	0	0	0	--	--	--	--	--	--	--	--	--	--
TCONS_00126498	maker-Fvb3-4-snap-gene-10.101	Fvb3-4	983945	987487	-	0.297752	0	0.153858	0.307225	0	0.768775	0.901844	0	0.215875	0.668557	1.1725	0.39919	0.358667	0.74675	-1.06139	0.430589	1	0.372573	0.150537	1.33391	0.469609	1
TCONS_00126499	maker-Fvb3-4-snap-gene-10.101	Fvb3-4	983945	987543	-	0.654953	0.837485	0.764005	0.342284	0.755035	0.099985	0.118083	0.650482	0.67151	0.118647	0.137385	0.49371	0.399101	0.249914	0.629343	0.585548	1	0.480025	0.752148	-0.622895	0.495716	1
TCONS_00004885	maker-Fvb1-1-snap-gene-9.39	Fvb1-1	983063	987596	-	0.182634	0	0.42481	0.369887	0	0.189709	0.538033	0.511026	0	0.231327	0.32608	0.305083	0.186532	0.287497	-0.631626	0.654575	1	0.349686	0.202481	0.813096	0.648141	1
TCONS_00004886	maker-Fvb1-1-snap-gene-9.39	Fvb1-1	983063	987596	-	0.087354	0.215572	0.301794	0.000286	0	0	0.137578	0.017292	0	0.196215	0	0.076523	9.53333e-05	0.0909127	-6.127	0.0176169	0.254627	0.0516233	0.201573	-1.90916	0.212298	1
TCONS_00004887	maker-Fvb1-1-snap-gene-9.39	Fvb1-1	983063	987596	-	0.368917	0.136771	0	0.026522	0.471949	0.248166	0.217494	0.159732	0.328148	0.199583	0.171383	0.102151	0.248879	0.157706	0.638574	0.597868	1	0.235125	0.168563	0.524055	0.713652	1
TCONS_00004888	maker-Fvb1-1-snap-gene-9.39	Fvb1-1	983063	987596	-	0	0.437819	0.223652	0.268492	0.34752	0.164758	0.18147	0.207997	0.472817	0.272781	0.349694	0.401011	0.260257	0.341162	-0.414047	0.666459	1	0.287428	0.22049	0.388332	0.781824	1
TCONS_00084378	maker-Fvb3-1-snap-gene-10.61	Fvb3-1	919957	990053	+	0.138522	0.343522	0.375902	0	0.214247	0.143213	0.275369	0.174647	0.047343	0.088255	0.067418	0.19062	0.119153	0.115431	0.0085519	0.995086	1	0.165786	0.285982	-0.765324	0.231582	1
TCONS_00272494	XLOC_164371	Fvb6-4	992124	993653	-	0.089197	0.125206	0.090107	0.063911	0	0	0	0.034118	0	0.061811	0.221331	0	0.0213037	0.0943807	-2.03474	0.448651	1	0.0113727	0.101503	-2.97653	0.113429	1
TCONS_00025333	XLOC_015601	Fvb1-3	992458	993671	-	0	0	0	0	0	0	0	0	0	0	0	0	--	--	--	--	--	--	--	--	--	--
TCONS_00114512	XLOC_068605	Fvb3-3	993885	994725	-	0	0	0.154277	0.274099	0	0	0	0.130983	0.130078	0.086072	0.136369	0	0.0913663	0.074147	0.293666	0.917495	1	0.0870203	0.0514257	0.708587	0.837194	1
TCONS_00196341	maker-Fvb5-3-augustus-gene-10.49	Fvb5-3	992083	995090	+	0.202261	0.207762	0.121048	0.008232	0	0	0	0	0.164964	0	0.19456	0	0.002744	0.0648533	-4.23227	0.203356	1	0.054988	0.177024	-1.6363	0.380621	1
TCONS_00196342	maker-Fvb5-3-augustus-gene-10.49	Fvb5-3	992083	995290	+	0	0	0	0.355113	0.383647	0.349094	0.415611	0.206436	0	0.172962	0	0.194131	0.362618	0.122364	1.51503	0.292244	1	0.207349	0	8.69309	0.0018154	0.136265
TCONS_00078615	XLOC_046984	Fvb2-4	990163	995428	-	0.109656	0.174294	0.123805	0.242828	0.227991	0	0	0	0	0.091147	0	0.15297	0.15694	0.0813723	0.905558	0.635599	1	0	0.135918	-8.77076	4.16864e-05	0.00911717
TCONS_00162909	maker-Fvb4-4-augustus-gene-10.46	Fvb4-4	926975	996260	+	9.1088	7.45838	6.77553	0	0	0	6.7511	5.00902	5.99515	0	5.60102	2.86363	0	2.82155	-16.8338	3.36339e-09	4.22782e-07	5.91842	7.7809	-0.367369	0.272324	1
TCONS_00292131	maker-Fvb7-2-snap-gene-10.38	Fvb7-2	996818	998853	+	6.03071	5.00436	5.99087	6.75321	5.64011	8.81309	2.24449	1.4912	1.78708	2.30321	2.75391	2.83273	7.0688	2.62995	1.40557	0.0127496	0.203232	1.84092	5.67531	-1.59493	0.00676063	0.320924
TCONS_00292133	maker-Fvb7-2-snap-gene-10.38	Fvb7-2	996818	1003521	+	0.823682	1.68688	0.666918	1.09582	2.56739	2.12573	0.378957	0.591995	0.290758	0.937826	0.240584	0.392585	1.92965	0.523665	1.84975	0.00929591	0.160871	0.42057	1.05916	-1.30846	0.0694374	1
TCONS_00156609	maker-Fvb4-3-snap-gene-10.52	Fvb4-3	988232	1005511	-	0.18207	0.13674	0.091976	0.145336	0	0.177553	0.42183	0.188099	0.065901	0.127738	0.110153	0.070346	0.10763	0.102746	0.0552234	0.968516	1	0.225277	0.136929	0.746688	0.384055	1
TCONS_00162935	maker-Fvb4-4-snap-gene-10.69	Fvb4-4	1003325	1005750	+	0.022115	0.011861	0.011335	0.034732	0.028309	0.022513	0	0	0	0.073367	0.074116	0.115117	0.028518	0.0875333	-1.51143	0.276535	1	0	0.0151037	-4.8411	0.0815443	1
TCONS_00009744	snap_masked-Fvb1-2-processed-gene-10.36	Fvb1-2	1008436	1009795	+	0.084746	0.070881	0.028019	6.41933	3.69672	4.36765	0.068692	0.088568	0.072281	1.3417	1.55573	1.54627	4.8279	1.48123	1.68513	0.0212851	0.290667	0.0765137	0.0612153	0.282429	0.887457	1
TCONS_00279556	maker-Fvb7-1-augustus-gene-10.22	Fvb7-1	1009502	1011023	+	0	0	0	0	0.109205	0	0.566637	0	0.254184	0	0	0	0.0364017	0	5.10223	0.259447	1	0.273607	0	8.01434	0.00534388	0.273612
TCONS_00257078	augustus_masked-Fvb6-3-processed-gene-10.3	Fvb6-3	1009808	1012075	-	0.036214	0.03601	0.014169	0.140601	0.296085	0.329653	0.147471	0.187577	0.06501	0	0.04312	0	0.255446	0.0143733	4.0275	0.0322403	0.383552	0.133353	0.0287977	2.11915	0.121668	1
TCONS_00025339	augustus_masked-Fvb1-3-processed-gene-10.14	Fvb1-3	1014829	1015210	-	0	0.404525	0.303962	0	0	0	0	0	0	0	0	0	--	--	--	--	--	0	0.236162	-5.86079	0.0641117	1
TCONS_00025340	augustus_masked-Fvb1-3-processed-gene-10.14	Fvb1-3	1014829	1015283	-	0.221868	0.17634	0.217166	0.0664	0.081684	0.070802	0.476817	0.125708	0.347355	0.111088	0	0.23619	0.072962	0.115759	-0.401767	0.878897	1	0.316627	0.205125	0.593971	0.700302	1
TCONS_00020283	augustus_masked-Fvb1-3-processed-gene-10.14	Fvb1-3	1014789	1015291	+	3.97496	2.36243	3.49518	2.38455	2.23837	1.60385	5.55641	5.00819	6.16571	1.93344	2.37724	3.7825	2.07559	2.69773	-0.40007	0.686917	1	5.57677	3.27752	0.792392	0.335551	1
TCONS_00084390	maker-Fvb3-1-snap-gene-10.63	Fvb3-1	1014020	1016503	+	0.175769	0	0.109944	0.026886	0.102425	0.138279	0.142109	0.046426	0.09708	0.098564	0.115053	0.090933	0.0891967	0.101517	-0.196242	0.888845	1	0.095205	0.0952377	0.0703249	0.986693	1
TCONS_00051325	XLOC_031045	Fvb2-2	1013036	1016530	+	1.92352	1.83404	1.98382	1.64202	1.99688	1.88432	2.23249	1.95529	2.14062	1.98728	2.14348	2.52811	1.84107	2.21962	-0.292081	0.628468	1	2.10946	1.91379	0.165462	0.776238	1
TCONS_00025341	maker-Fvb1-3-augustus-gene-10.46	Fvb1-3	1016523	1017123	-	1.1626	1.2342	0.991733	0.32192	0.168202	0.25638	2.15694	1.63617	1.0551	0.131119	0	0.147177	0.248834	0.0927653	1.28792	0.455522	1	1.61607	1.12951	0.540799	0.598496	1
TCONS_00084391	XLOC_050406	Fvb3-1	1016769	1017798	+	0	0.159298	0.284452	0	0.189886	0.103027	0.079782	0.053025	0	0	0.144479	0	0.0976377	0.0481597	0.995891	0.711469	1	0.044269	0.147917	-1.63425	0.421135	1
TCONS_00072883	maker-Fvb2-4-augustus-gene-10.36	Fvb2-4	1019227	1019833	+	0	0	0	0	0	0.034138	0.065194	0	0	0	0	0	0.0113793	0	2.60204	0.73796	1	0.0217313	0	3.54665	0.4822	1
TCONS_00316102	XLOC_190450	Fvb7-4	1017199	1020556	+	0.54839	0.852409	0.438636	0.16928	0.303148	0.103437	0.301622	0.405391	0.303745	0.258404	0.105549	0.08624	0.191955	0.150064	0.315818	0.800041	1	0.336919	0.613145	-0.833949	0.353632	1
TCONS_00316101	XLOC_190450	Fvb7-4	1017199	1020556	+	0.106251	0.005595	0.136258	0	0	0.091654	0.173212	0.348955	0.22254	0.148799	0.134383	0.169935	0.0305513	0.151039	-2.28603	0.221773	1	0.248236	0.0827013	1.57048	0.219883	1
TCONS_00167943	XLOC_100823	Fvb4-4	1014877	1021845	-	0.777465	0.567545	0.411954	0.404889	0	0.142422	0.13494	0.53221	0.299571	0.976942	1.08814	1.08074	0.182437	1.0486	-2.5302	0.0406806	0.446505	0.32224	0.585655	-0.833099	0.304873	1
TCONS_00167942	XLOC_100823	Fvb4-4	1014877	1021845	-	1.00841	1.28745	1.15097	0.740441	0	0.758281	0.716439	0.894078	0.343517	1.63315	2.35495	2.18048	0.499574	2.05619	-2.05358	0.0832649	0.697074	0.651345	1.14895	-0.794183	0.220455	1
TCONS_00279559	snap_masked-Fvb7-1-processed-gene-10.12	Fvb7-1	1020304	1026541	+	0.073344	0.046449	0.036694	0.144613	0.114994	0.200686	0.080227	0.078243	0.090191	0.104665	0.192762	0.034018	0.153431	0.110482	0.466421	0.67941	1	0.082887	0.0521623	0.664177	0.567594	1
TCONS_00057040	XLOC_034383	Fvb2-2	1030966	1031903	-	0	0.491315	0.474941	0.123864	0.201244	0.567954	0.043323	0.57141	0.04307	0.17668	0.185275	0.06501	0.297687	0.142322	0.986934	0.486204	1	0.219268	0.322085	-0.508579	0.778355	1
TCONS_00057041	maker-Fvb2-2-snap-gene-10.65	Fvb2-2	1030966	1034725	-	0.430328	0.044174	0.019802	0.117285	0.100513	0.090293	0.760229	0.05396	0.787225	0.069197	0.022141	0	0.102697	0.030446	1.68375	0.301008	1	0.533805	0.164768	1.73411	0.191413	1
TCONS_00201887	maker-Fvb5-3-augustus-gene-10.45	Fvb5-3	1037918	1039307	-	0	0	0	0	0.053	0	0.039451	0	0	0	0	0	0.0176667	0	4.0069	0.403736	1	0.0131503	0	3.84197	0.416034	1
TCONS_00078626	XLOC_046993	Fvb2-4	1051807	1052940	-	0	0	0.149703	0.13188	0.51982	0	0.22361	0	0.155068	0.063027	0	0.110738	0.217233	0.0579217	1.76546	0.409442	1	0.126226	0.049901	1.33275	0.589895	1
TCONS_00072895	maker-Fvb2-4-augustus-gene-10.43	Fvb2-4	1051838	1054082	+	0.226258	0.237693	0.319581	0.135417	0.155395	0.08607	0.327855	0.352273	0.515182	0.353715	0.352795	0.107627	0.125627	0.271379	-1.08367	0.388298	1	0.398437	0.261177	0.622145	0.555887	1
TCONS_00233649	maker-Fvb6-2-snap-gene-10.58	Fvb6-2	1056585	1057198	+	0	0	0	0.042185	0.128929	0.260367	0	0	0	0.057274	0	0	0.143827	0.0190913	2.70413	0.228197	1	--	--	--	--	--
TCONS_00114530	snap_masked-Fvb3-3-processed-gene-10.37	Fvb3-3	1053938	1057433	-	0	0	0.122853	0.277243	0.261443	0	0.131139	0	0	0.090538	0.233119	0	0.179562	0.107886	0.744521	0.700752	1	0.043713	0.040951	0.135444	0.965099	1
TCONS_00114531	snap_masked-Fvb3-3-processed-gene-10.37	Fvb3-3	1053938	1057491	-	0.198444	0.222252	0.249696	0.372834	0.163817	0.568336	0.113421	0.124555	0.141938	0.154415	0.360394	0.090905	0.368329	0.201905	0.854723	0.44017	1	0.126638	0.223464	-0.78189	0.471318	1
TCONS_00150202	maker-Fvb4-3-augustus-gene-10.44	Fvb4-3	1057270	1057972	+	0	0.042575	0.138672	0.277362	0.19345	0	0	0.153665	0	0.220182	0.384755	0.047692	0.156937	0.217543	-0.509742	0.784808	1	0.0512217	0.0604157	-0.29703	0.955382	1
TCONS_00020305	XLOC_012511	Fvb1-3	1057075	1057998	+	0.574076	0.767423	1.07321	1.02975	0	1.59336	0.262086	1.00208	0.321726	1.10951	0.736388	0.2575	0.87437	0.701132	0.298157	0.846333	1	0.528631	0.804902	-0.572967	0.623035	1
TCONS_00020304	XLOC_012511	Fvb1-3	1056792	1057998	+	2.96596	2.49743	1.82369	5.38379	5.02992	5.26848	2.60565	2.8259	3.38411	3.29134	4.34246	3.16913	5.2274	3.60098	0.521773	0.427585	1	2.93855	2.42902	0.301811	0.684045	1
TCONS_00035281	maker-Fvb1-4-snap-gene-10.75	Fvb1-4	998487	1058210	-	0.094351	0.02835	0.073855	0.264942	0.266064	0.146451	0.073612	0.02519	0	0.07971	0.040853	0.15001	0.225819	0.090191	1.29063	0.0495989	0.50737	0.032934	0.0655187	-0.953534	0.460695	1
TCONS_00096663	maker-Fvb3-2-augustus-gene-10.38	Fvb3-2	1061626	1063059	+	0.1565	1.28695	0.23385	0.842627	1.20293	0.83889	0.709881	1.07176	1.13574	0.670404	0.994952	0.065607	0.961481	0.576988	0.736885	0.523981	1	0.972461	0.5591	0.803048	0.470923	1
TCONS_00150203	XLOC_089907	Fvb4-3	1060340	1071153	+	0.971402	0.909662	0.583302	0.386605	0.928654	0.402384	0.82374	0.419211	0.867018	0.519481	0.971689	0.345888	0.572548	0.612353	-0.107012	0.880325	1	0.703323	0.821455	-0.196047	0.74241	1
TCONS_00233651	XLOC_140688	Fvb6-2	1065129	1072931	+	0.095553	0.156958	0	0	0	0	0	0.162512	0	0.078538	0	0.037857	0	0.0387983	-7.55742	0.0138227	0.214502	0.0541707	0.0841703	-0.609702	0.786606	1
TCONS_00233654	XLOC_140691	Fvb6-2	1074667	1075000	+	0.205981	0.085193	0	0	0	0	0	0.058055	0.185379	0	0	0	--	--	--	--	--	0.0811447	0.097058	-0.129573	1	1
TCONS_00320826	maker-Fvb7-4-snap-gene-10.57	Fvb7-4	1073626	1076137	-	0.055598	0.044939	0	0.060451	0	0	0	0	0	0	0	0	0.0201503	0	5.02077	0.2443	1	0	0.0335123	-5.74694	0.0684081	1
TCONS_00196361	snap_masked-Fvb5-3-processed-gene-10.34	Fvb5-3	1072665	1077715	+	0.509778	0.464559	0.389537	0.450913	0.350943	0.144796	0.308114	0.531403	0.297421	0.267763	0.482858	0.30775	0.315551	0.35279	-0.170909	0.861305	1	0.378979	0.454625	-0.23605	0.780329	1
TCONS_00196360	snap_masked-Fvb5-3-processed-gene-10.34	Fvb5-3	1072665	1077715	+	0.235668	0.120524	0.22626	0	0	0.060818	0.315836	0.152033	0.243544	0.185705	0.167391	0.392251	0.0202727	0.248449	-3.58768	0.042093	0.456393	0.237138	0.194151	0.308603	0.758038	1
TCONS_00196362	snap_masked-Fvb5-3-processed-gene-10.34	Fvb5-3	1072714	1077715	+	0.089946	0.1206	0.086855	0	0.218603	0.266388	0.179562	0.208649	0.170745	0.212954	0	0.062321	0.161664	0.0917583	0.779259	0.686435	1	0.186319	0.0991337	0.92358	0.378776	1
TCONS_00172978	maker-Fvb5-1-augustus-gene-10.57	Fvb5-1	1076606	1078895	+	0.354937	0	0.018288	0.026958	0	0	0.127377	0.061187	0.064576	0	0	0	0.008986	0	3.82142	0.434402	1	0.08438	0.124408	-0.456908	0.806915	1
TCONS_00272519	augustus_masked-Fvb6-4-processed-gene-10.8	Fvb6-4	1080295	1080893	-	0.497828	0.037635	0.091569	0.22829	0	0.307961	0.449482	0.502138	0.758867	0.326263	0.150924	0.198343	0.17875	0.225177	-0.334564	0.877596	1	0.570162	0.209011	1.42994	0.305426	1
TCONS_00217359	maker-Fvb6-1-snap-gene-10.92	Fvb6-1	1078928	1082599	+	0.508473	0.324951	0.416875	0.211187	0.178389	0.158903	0.480564	0.367369	0.314177	0.267337	0.301022	0.345858	0.182826	0.304739	-0.745184	0.477969	1	0.38737	0.416766	-0.0735103	0.938985	1
TCONS_00179743	maker-Fvb5-1-snap-gene-10.89	Fvb5-1	1086545	1088281	-	0.977179	0.755793	0.798798	2.50863	2.0629	2.58553	0.744319	0.566497	0.881631	0.781015	0.776398	0.906682	2.38569	0.821365	1.51576	0.0611211	0.580188	0.730816	0.843923	-0.178678	0.850295	1
TCONS_00096679	augustus_masked-Fvb3-2-processed-gene-11.0	Fvb3-2	1087194	1090624	+	0	0	0	0	0	0	0	0	0	0	0.284979	0	0	0.094993	-7.60219	0.0462433	0.485353	--	--	--	--	--
TCONS_00212324	snap_masked-Fvb5-4-processed-gene-11.20	Fvb5-4	1090281	1091763	-	0.201922	0.034764	0.03391	0.069798	0.053557	0.087977	0.083195	0	0.083753	0.126817	0.042609	0.308121	0.070444	0.159182	-1.12405	0.445118	1	0.0556493	0.0901987	-0.601087	0.760287	1
TCONS_00212327	augustus_masked-Fvb5-4-processed-gene-11.5	Fvb5-4	1094570	1097981	-	0	0	0	0.26541	0.299202	0.343323	0	0	0	0	0	0	0.302645	0	9.27733	1.28883e-05	0.000715703	--	--	--	--	--
TCONS_00212328	augustus_masked-Fvb5-4-processed-gene-11.5	Fvb5-4	1094570	1098318	-	0	0	0	0.453726	0.299045	0.294458	0	0	0	0	0	0	0.349076	0	9.61355	3.49232e-06	0.000229705	--	--	--	--	--
TCONS_00212329	augustus_masked-Fvb5-4-processed-gene-11.5	Fvb5-4	1094570	1098320	-	0	0	0	0.521902	0.157251	0.562249	0	0	0	0	0	0	0.413801	0	9.86402	2.12297e-06	0.000146914	--	--	--	--	--
TCONS_00257114	maker-Fvb6-3-augustus-gene-11.64	Fvb6-3	1099970	1101354	-	0.030572	0.043594	0.013148	0.051471	0.002109	0.021928	0.034317	0.024213	0.00717	0	0.015807	0.037636	0.0251693	0.0178143	0.666323	0.770847	1	0.0219	0.0291047	-0.316029	0.916094	1
TCONS_00108853	XLOC_065293	Fvb3-3	1102063	1102748	+	0.042814	0	0.005212	0.030816	0	0.082067	0.293959	0.113042	0.017612	0.055202	0	0.021073	0.0376277	0.025425	0.404159	0.911827	1	0.141538	0.0160087	2.5481	0.21828	1
TCONS_00108854	XLOC_065293	Fvb3-3	1102063	1102966	+	0.144598	0.079254	0.28383	0	0	0	0	0	0.268867	0.359654	0	0.194345	0	0.184666	-6.70248	0.0350528	0.405679	0.0896223	0.169227	-0.921516	0.66644	1
TCONS_00045655	maker-Fvb2-1-snap-gene-11.53	Fvb2-1	1025631	1104182	-	0.731146	0.472533	0.779531	0.272303	0.272225	0.545099	2.69465	1.82249	2.46715	0.315875	0.143134	0.180948	0.363209	0.213319	0.743663	0.150952	0.948342	2.3281	0.66107	1.84401	1.27431e-06	0.000541567
TCONS_00191409	snap_masked-Fvb5-2-processed-gene-11.22	Fvb5-2	1103540	1104802	-	0.13387	0.046016	0.146671	0.107431	0.024242	0.175493	0.087932	0.023695	0.027132	0.052065	0.035512	0.037485	0.102389	0.0416873	1.10086	0.496992	1	0.046253	0.108852	-1.02403	0.467302	1
TCONS_00285979	XLOC_172420	Fvb7-1	1098664	1105341	-	0	0	0	0.316092	0	0	0	0	0	0	0	0	0.105364	0	8.72246	0.0145838	0.222732	--	--	--	--	--
TCONS_00257115	maker-Fvb6-3-snap-gene-11.87	Fvb6-3	1105097	1105487	-	0.30319	0	0.40493	1.21596	0.037196	0.902252	0.425326	0.368099	0.058167	0.085283	0	0.565176	0.718469	0.21682	1.60055	0.410082	1	0.283864	0.23604	0.320615	0.859376	1
TCONS_00257116	maker-Fvb6-3-snap-gene-11.87	Fvb6-3	1105097	1107159	-	0.836835	0.685642	0.691397	2.27792	1.7813	1.42987	1.09566	0.712767	1.24383	1.41044	1.32962	0.979883	1.8297	1.23998	0.541669	0.485111	1	1.01742	0.737958	0.483385	0.576839	1
TCONS_00150209	XLOC_089912	Fvb4-3	1106817	1107898	+	0.286945	0.3232	0.479599	5.36532	3.13221	4.57903	1.68229	0.087419	0.31316	0.779414	2.03628	0.584366	4.35886	1.13335	1.93109	0.0264197	0.336635	0.694288	0.363248	0.959304	0.458551	1
TCONS_00084414	maker-Fvb3-1-snap-gene-11.39	Fvb3-1	1109560	1110694	+	0	0	0	0.211954	0.212429	0.037943	0	0	0	0	0	0	0.154109	0	6.77283	0.00939893	0.162297	--	--	--	--	--
TCONS_00201898	maker-Fvb5-3-snap-gene-11.54	Fvb5-3	1108240	1110993	-	1.9622	2.25621	1.92988	1.48563	1.2223	2.06476	1.61349	2.4292	2.1019	1.22552	1.12055	1.44408	1.5909	1.26338	0.309397	0.673052	1	2.0482	2.04943	0.0234994	0.971539	1
TCONS_00201899	maker-Fvb5-3-snap-gene-11.54	Fvb5-3	1108240	1110994	-	0	0	0	0	0	0	0.80784	0	0	0	0	0	--	--	--	--	--	0.26928	0	8.84341	0.0099832	0.409483
TCONS_00310937	snap_masked-Fvb7-3-processed-gene-11.37	Fvb7-3	1122991	1125592	-	1.04088	0.556488	1.31122	1.2557	1.36467	1.01074	1.10586	0.792546	0.966786	1.11595	1.33492	1.01835	1.21037	1.15641	0.0470734	0.954475	1	0.955064	0.969529	0.00865666	0.995006	1
TCONS_00310938	snap_masked-Fvb7-3-processed-gene-11.37	Fvb7-3	1122991	1125592	-	0.494986	0.681505	0.376088	1.04579	0.363208	1.06985	0.423579	0.777721	0.446923	0.681642	0.629006	0.961876	0.826284	0.757508	0.103108	0.91148	1	0.549408	0.517526	0.112656	0.905899	1
TCONS_00310931	snap_masked-Fvb7-3-processed-gene-11.37	Fvb7-3	1121640	1129757	-	1.92615	0	0.388362	0	2.46264	0.848178	0	0	0	1.96471	2.98705	2.63268	1.1036	2.52815	-1.2194	0.320857	1	0	0.771505	-11.8618	4.10115e-06	0.00146163
TCONS_00102734	augustus_masked-Fvb3-2-processed-gene-11.6	Fvb3-2	1129754	1132952	-	0.193546	0.237664	0.120078	0.171782	0.151061	0.189034	0.097828	0.139503	0.228425	0.064659	0.136434	0.090366	0.170626	0.097153	0.766902	0.531594	1	0.155252	0.183763	-0.212038	0.860183	1
TCONS_00045664	maker-Fvb2-1-augustus-gene-11.43	Fvb2-1	1131912	1134924	-	0.22915	0.072761	0.041852	0.073282	0.100816	0.038339	0.082327	0.112637	0.025626	0.067125	0.114057	0.113569	0.0708123	0.0982503	-0.463845	0.739633	1	0.07353	0.114588	-0.544144	0.683684	1
TCONS_00136333	snap_masked-Fvb4-1-processed-gene-11.11	Fvb4-1	1136523	1137963	-	0.122227	0.135328	0	0	0.145911	0.377939	0	0.236248	0.226519	0.058582	0	0.006792	0.174617	0.0217913	2.81777	0.220724	1	0.154256	0.0858517	0.824262	0.680141	1
TCONS_00132605	snap_masked-Fvb4-1-processed-gene-11.11	Fvb4-1	1136032	1138023	+	0.451185	0.574851	1.29318	0.566454	0.705688	0.5531	0.650116	0.364924	0.522612	0.362051	0.291892	0.272006	0.608414	0.30865	0.950927	0.364069	1	0.512551	0.773071	-0.568271	0.560082	1
TCONS_00132604	snap_masked-Fvb4-1-processed-gene-11.11	Fvb4-1	1136032	1138023	+	1.40299	1.11299	1.61214	1.73775	0.66224	1.10683	1.93969	1.27398	1.07204	1.14924	0.462093	0.516605	1.16894	0.709313	0.695491	0.459046	1	1.42857	1.37604	0.0793623	0.920673	1
TCONS_00136334	snap_masked-Fvb4-1-processed-gene-11.11	Fvb4-1	1136523	1138029	-	0	0.171387	0.237437	0.2345	0.107401	0.033628	0.113374	0.32336	0	0.287922	0.475535	0.519288	0.125176	0.427582	-1.75198	0.181677	1	0.145578	0.136275	0.113773	0.963453	1
TCONS_00299010	XLOC_180229	Fvb7-2	1139468	1143307	-	0.543114	0.285365	0.472943	1.02065	0.811318	0.558025	0.195927	0.140488	0.128599	0.697699	0.649262	0.505422	0.796663	0.617461	0.346249	0.668693	1	0.155005	0.433807	-1.44351	0.142165	1
TCONS_00310932	maker-Fvb7-3-augustus-gene-11.56	Fvb7-3	1121640	1148310	-	0	0	0	0	0	0.05051	0.497962	0	0	0.353758	0.284334	0.54574	0.0168367	0.394611	-4.57215	0.00435203	0.0910943	0.165987	0	11.4113	0.000599383	0.063429
TCONS_00310934	maker-Fvb7-3-augustus-gene-11.56	Fvb7-3	1121640	1148329	-	0.420998	1.10405	3.51057	0.724032	0.492872	1.8273	0.830203	1.16321	3.12152	0.891575	0.876785	1.10324	1.01474	0.957199	0.0615889	0.909005	1	1.70498	1.67854	0.040013	0.952508	1
TCONS_00310936	maker-Fvb7-3-augustus-gene-11.56	Fvb7-3	1121640	1148329	-	1.69502	1.55208	0	1.65754	1.81629	1.25224	2.0087	1.75226	0.936364	1.67491	1.3191	1.4912	1.57536	1.49507	0.0537053	0.896208	1	1.56578	1.08236	0.562241	0.65331	1
TCONS_00310935	maker-Fvb7-3-augustus-gene-11.56	Fvb7-3	1121640	1148329	-	1.58539	2.80654	0.37183	3.39932	0.485792	1.55351	3.46082	2.48649	2.68135	0.829807	0.104928	0.653332	1.81287	0.529356	1.74667	0.0216779	0.294054	2.87622	1.58792	0.878533	0.120715	1
TCONS_00310933	maker-Fvb7-3-augustus-gene-11.56	Fvb7-3	1121640	1148329	-	0.264049	0.098661	1.15635	0.182122	0.53104	1.45112	0.015481	2.6094	1.95174	1.27518	0.012056	0.97768	0.721428	0.754973	-0.104117	0.918499	1	1.52554	0.506353	1.61266	0.142835	1
TCONS_00072911	XLOC_043507	Fvb2-4	1149432	1149910	+	0.154316	0.193378	0.085869	0	0.04834	0	0.109768	0.059946	0.126636	0.297811	0.055626	0.212377	0.0161133	0.188605	-3.18109	0.129501	0.88287	0.0987833	0.144521	-0.386026	0.844047	1
TCONS_00310948	maker-Fvb7-3-snap-gene-11.75	Fvb7-3	1170205	1172354	-	0.454565	0.262317	0.332976	0.301206	0.224364	0.225213	0.293939	0.349214	0.307037	0.140598	0.30712	0.277645	0.250261	0.241788	0.0483892	0.975022	1	0.31673	0.349953	-0.112292	0.918656	1
TCONS_00201919	maker-Fvb5-3-augustus-gene-11.50	Fvb5-3	1177438	1180238	-	0.106114	0	0.1317	0	0	0	0	0.349286	0.162859	0.13825	0.199109	0.140285	0	0.159215	-8.08411	0.000492482	0.0159844	0.170715	0.0792713	1.10104	0.565388	1
TCONS_00201920	maker-Fvb5-3-augustus-gene-11.50	Fvb5-3	1178799	1180238	-	0.119038	0.142112	0.249004	0.132939	0.096648	0.074496	0.170015	0.063056	0.082765	0.223824	0.435198	0.090283	0.101361	0.249768	-1.24241	0.369158	1	0.105279	0.170051	-0.644576	0.620421	1
TCONS_00057073	maker-Fvb2-2-snap-gene-11.46	Fvb2-2	1179739	1181308	-	0	0.442745	0	0	0	0.508258	0	0	0	0	0	0	0.169419	0	7.32958	0.0559798	0.549775	0	0.147582	-7.16332	0.0583069	1
TCONS_00057074	maker-Fvb2-2-snap-gene-11.46	Fvb2-2	1179739	1181316	-	0	0.571396	1.18521	0.810836	0.416146	0	0.331344	0.302241	0.257664	0	0	0	0.408994	0	8.60177	0.00312031	0.0703914	0.297083	0.585534	-0.944955	0.524755	1
TCONS_00285988	XLOC_172428	Fvb7-1	1162492	1182476	-	1.68576	0.794601	1.20731	0.941063	0.497293	0.996104	2.54746	0.842401	1.39617	0.3351	0.416395	0.172971	0.811487	0.308155	1.38538	0.0195135	0.273547	1.59535	1.22922	0.407767	0.417848	1
TCONS_00057072	maker-Fvb2-2-snap-gene-11.46	Fvb2-2	1178382	1184544	-	1.41673	1.35109	0.992659	1.15362	1.45945	1.38009	1.27663	0.912843	1.48273	0.842405	1.29263	0.999068	1.33105	1.0447	0.331499	0.58355	1	1.22407	1.25349	-0.00856244	0.989446	1
TCONS_00020337	maker-Fvb1-3-snap-gene-11.93	Fvb1-3	1183208	1184722	+	0.215142	0.111898	0.042154	0.436454	0.051412	0.242747	0	0.14467	0.070336	0.190902	0.258358	0.171317	0.243538	0.206859	0.245442	0.864893	1	0.0716687	0.123065	-0.751413	0.661895	1
TCONS_00132614	XLOC_079346	Fvb4-1	1184295	1185123	+	0	0.064599	0	0	0	0	0	0	0	0.101378	0.309278	0	0	0.136885	-6.12643	0.0610342	0.57997	0	0.021533	-3.82096	0.434051	1
TCONS_00045681	maker-Fvb2-1-snap-gene-11.62	Fvb2-1	1187149	1188044	-	0.47566	0	0.242862	0	0.115691	0.277975	0.324301	0	0.198776	0	0	0.083007	0.131222	0.027669	2.02474	0.440268	1	0.174359	0.239507	-0.387576	0.848131	1
TCONS_00000167	snap_masked-Fvb1-1-processed-gene-11.21	Fvb1-1	1177702	1188201	+	2.10328	1.82477	2.1691	1.27104	1.22454	1.61888	0.355353	0.248453	0.169692	0.137554	0.257467	0.20323	1.37148	0.199417	2.762	1.42329e-05	0.000779711	0.257833	2.03238	-2.94725	1.67911e-07	0.000105339
TCONS_00114563	XLOC_068631	Fvb3-3	1189245	1189760	-	0.047767	0.165425	0.095926	0.066075	0.105109	0	0.187131	0.393473	0.103654	0	0.01664	0	0.0570613	0.00554667	2.54411	0.425127	1	0.228086	0.103039	1.06286	0.471241	1
TCONS_00025407	XLOC_015637	Fvb1-3	1195515	1195902	-	0	0	0	0	0	0.257809	0.044415	0	0	0.027321	0.127862	0.117286	0.0859363	0.090823	-0.237589	0.936412	1	0.014805	0	2.67074	0.724366	1
TCONS_00020340	XLOC_012538	Fvb1-3	1195436	1196564	+	0.199194	0	0.160078	0	0.16573	0	0.236726	0.109783	0	0.082492	0.239978	0.340978	0.0552433	0.221149	-1.95924	0.350718	1	0.115503	0.119757	-0.0466337	1	1
TCONS_00062746	maker-Fvb2-3-augustus-gene-12.44	Fvb2-3	1196555	1197659	+	0	0	0.026512	0	0	0.14748	0	0.041103	0.033075	0.032116	0	0.034668	0.04916	0.0222613	0.975437	0.762425	1	0.024726	0.00883733	1.29793	0.663673	1
TCONS_00062748	maker-Fvb2-3-augustus-gene-12.44	Fvb2-3	1196582	1197659	+	0	0	0	0	0	0	0	0	0.001798	0	0.000119	0	--	--	--	--	--	--	--	--	--	--
TCONS_00062747	maker-Fvb2-3-augustus-gene-12.44	Fvb2-3	1196555	1197913	+	0.314002	0.147438	0.248923	0.172095	0.108608	0	0.032633	0.218013	0.096056	0	0.115348	0.139411	0.0935677	0.0849197	0.0967681	0.980182	1	0.115567	0.236788	-0.95995	0.484902	1
TCONS_00150231	maker-Fvb4-3-snap-gene-12.58	Fvb4-3	1198773	1200209	+	0	0	0	0	0	0	0	0.069912	0	0	0.233865	0	0	0.077955	-6.06969	0.147462	0.937697	0.023304	0	4.57655	0.281123	1
TCONS_00305886	maker-Fvb7-3-augustus-gene-12.41	Fvb7-3	1209828	1211221	+	0.225335	0.239664	0	0.098544	0.089822	0.061962	0.20643	0.310765	0.575235	0.146488	0.579765	0.229336	0.0834427	0.31853	-1.86786	0.171375	0.998246	0.364143	0.155	1.25811	0.405032	1
TCONS_00014981	augustus_masked-Fvb1-2-processed-gene-12.3	Fvb1-2	1214671	1215687	-	0.27819	0	0	0	0	0	0.518469	0.267647	0	0.165262	0.205184	0.119753	0	0.1634	-6.72039	0.00728663	0.134393	0.262039	0.09273	1.50005	0.536133	1
TCONS_00102746	augustus_masked-Fvb3-2-processed-gene-12.4	Fvb3-2	1210805	1215949	-	1.1399	1.1282	1.11371	1.37458	1.03495	1.09788	1.25082	1.01792	0.906939	0.829925	0.902381	0.720742	1.16914	0.817683	0.499357	0.453126	1	1.05856	1.12727	-0.0656768	0.917711	1
TCONS_00014982	maker-Fvb1-2-snap-gene-12.68	Fvb1-2	1215799	1218036	-	1.45279	1.38206	0	1.31454	1.18973	0	1.62009	0.157788	1.21223	0	1.18068	1.20466	0.834756	0.795113	0.056207	0.976168	1	0.996703	0.944951	0.109969	0.938067	1
TCONS_00014983	maker-Fvb1-2-snap-gene-12.68	Fvb1-2	1215799	1218048	-	0.001559	0	0	0	0	0	0	0.302133	0	0	0	0.163878	0	0.054626	-6.26547	0.136572	0.906288	0.100711	0.000519667	5.35123	0.100135	1
TCONS_00014984	maker-Fvb1-2-snap-gene-12.68	Fvb1-2	1215799	1218048	-	0.251588	0.271012	0.126534	0.179029	0.145396	0.311634	0.132638	0.492507	0.181035	0.299346	0.163877	0.13543	0.21202	0.199551	0.0575962	0.972658	1	0.268727	0.216378	0.339659	0.773867	1
TCONS_00035343	maker-Fvb1-4-snap-gene-12.83	Fvb1-4	1214671	1218570	-	0.009722	0	0.188983	0.016451	0.625347	0.01168	0.033699	0.011724	0.073697	0.111221	0.077894	0.128972	0.217826	0.106029	0.982022	0.513808	1	0.0397067	0.066235	-0.678472	0.708812	1
TCONS_00035338	maker-Fvb1-4-snap-gene-12.83	Fvb1-4	1212958	1218572	-	0	0.152006	0	0	0	0	0	0	0	0	0	0	--	--	--	--	--	0	0.0506687	-7.45112	0.0451544	1
TCONS_00035336	maker-Fvb1-4-snap-gene-12.83	Fvb1-4	1212958	1218572	-	0.261866	0.325521	0.237189	0.336922	0.401791	0.470927	0.277336	0.193744	0.350683	1.16177	0.64147	1.05105	0.403213	0.95143	-1.26008	0.0933317	0.742691	0.273921	0.274859	0.0145518	0.992665	1
TCONS_00035337	maker-Fvb1-4-snap-gene-12.83	Fvb1-4	1212958	1218572	-	0	0.028763	0	0	0	0.335034	0	0	0	0	0	0	0.111678	0	8.55245	0.0173645	0.252133	0	0.00958767	-5.1384	0.224717	1
TCONS_00035335	maker-Fvb1-4-snap-gene-12.83	Fvb1-4	1212958	1218572	-	0.279845	0	0	0.270664	0	0	0	0.213654	0	0	0.623834	0	0.0902213	0.207945	-1.17442	0.670408	1	0.071218	0.0932817	-0.338259	0.906921	1
TCONS_00035339	maker-Fvb1-4-snap-gene-12.83	Fvb1-4	1212958	1218647	-	0.125792	0.169095	0.269571	0.233873	0.265736	0.252691	0.292234	0.087269	0.285881	0.114086	0.091766	0.098223	0.250767	0.101358	1.27061	0.214696	1	0.221795	0.188153	0.252722	0.803622	1
TCONS_00035340	maker-Fvb1-4-snap-gene-12.83	Fvb1-4	1212958	1218647	-	0.001297	0.000897	0.105979	0.00651	0.001999	0.004211	0.147042	0.002625	0.009301	0	0.019453	0.010745	0.00424	0.010066	-1.16222	0.577496	1	0.0529893	0.0360577	0.570125	0.769494	1
TCONS_00035341	maker-Fvb1-4-snap-gene-12.83	Fvb1-4	1212958	1218701	-	0.100727	0.070807	0.024031	0.135384	0.224456	0.09234	0.024731	0.247752	0.059537	0.386641	0.466468	0	0.150727	0.28437	-0.90784	0.530662	1	0.110673	0.0651883	0.776803	0.545012	1
TCONS_00292167	maker-Fvb7-2-snap-gene-12.33	Fvb7-2	1217012	1220905	+	0.204509	0	0.195949	0.196679	0.392328	0.165393	0.082221	0	0	0.146726	0.23226	0.404805	0.251467	0.261264	-0.0872913	0.937321	1	0.027407	0.133486	-2.22936	0.328352	1
TCONS_00292168	maker-Fvb7-2-snap-gene-12.33	Fvb7-2	1217058	1220905	+	0	0.080073	0	0.229654	0.003076	0.185072	0.003993	0.172894	0.119609	0.158865	0.016237	0.024023	0.139267	0.066375	1.02977	0.518383	1	0.098832	0.026691	1.89291	0.364183	1
TCONS_00279584	maker-Fvb7-1-snap-gene-12.34	Fvb7-1	1221350	1222799	+	0.016221	0	0	0.318362	0.232289	0	0	0.192868	0	0.125889	0	0.087938	0.18355	0.0712757	1.26427	0.548534	1	0.0642893	0.005407	3.30702	0.342554	1
TCONS_00225541	maker-Fvb6-1-augustus-gene-12.53	Fvb6-1	1223142	1223583	-	0	0	0	0.036536	0	0.058581	0	0.030631	0	0.231367	0	0	0.0317057	0.0771223	-0.800327	0.81634	1	--	--	--	--	--
TCONS_00072925	maker-Fvb2-4-snap-gene-12.51	Fvb2-4	1220510	1223928	+	0.975463	1.26086	0.822576	0.90505	0.721838	0.628978	1.14867	0.987289	0.926577	1.02511	1.30131	0.703251	0.751955	1.00989	-0.438722	0.57856	1	1.02085	1.01963	0.0251203	0.973771	1
TCONS_00120231	XLOC_072049	Fvb3-4	1223063	1226305	+	0	0	0	0	0	0	0.068754	0	0	0	0.389385	0	0	0.129795	-7.9672	0.0327167	0.387436	0.022918	0	5.60859	0.161812	1
TCONS_00299026	maker-Fvb7-2-snap-gene-12.41	Fvb7-2	1228995	1231674	-	0.373991	0.96627	1.20647	0.811893	0.657858	0.766928	0.540819	0.33511	0.82371	1.18952	0.976693	0.685713	0.74556	0.950643	-0.365458	0.664739	1	0.566546	0.84891	-0.55916	0.539564	1
TCONS_00299020	maker-Fvb7-2-snap-gene-12.41	Fvb7-2	1215739	1231675	-	0.023925	0.271007	0.10441	0	0	0.308402	0.178265	0.079088	0	0.0839	0	0	0.102801	0.0279667	1.84236	0.499348	1	0.0857843	0.133114	-0.62339	0.658912	1
TCONS_00299027	maker-Fvb7-2-snap-gene-12.41	Fvb7-2	1228995	1231682	-	0.429348	0.221139	1.20056	0.028881	0.658908	0.140494	0.44634	0.359694	0.913174	0.897421	0.518275	0.805831	0.276094	0.740509	-1.45723	0.217597	1	0.573069	0.617015	-0.0806474	0.935847	1
TCONS_00299024	maker-Fvb7-2-snap-gene-12.41	Fvb7-2	1228482	1231682	-	0.543058	0.307085	0.013403	0.30073	0	0	0.21876	0.876311	0.095652	0.001415	0	0.02221	0.100243	0.007875	3.25829	0.235773	1	0.396908	0.287849	0.499128	0.699272	1
TCONS_00299025	maker-Fvb7-2-snap-gene-12.41	Fvb7-2	1228482	1231682	-	0.466202	0.181637	0	0	0	0	0.203284	0.731048	0	0	0	0	--	--	--	--	--	0.311444	0.215946	0.574692	0.754498	1
TCONS_00299029	maker-Fvb7-2-snap-gene-12.42	Fvb7-2	1232857	1235388	-	0.153467	0	0.105044	0.159598	0	0.485238	0.231399	0	0.148621	0.112583	0.080979	0.149925	0.214945	0.114496	0.866415	0.595595	1	0.126673	0.0861703	0.600174	0.763393	1
TCONS_00299031	maker-Fvb7-2-snap-gene-12.42	Fvb7-2	1232857	1235394	-	0.391825	0	0.436918	0.191096	0	0	0.212642	0	0.242831	0.3108	0.183761	0.103442	0.0636987	0.199334	-1.66272	0.385734	1	0.151824	0.276248	-0.821607	0.655963	1
TCONS_00299030	maker-Fvb7-2-snap-gene-12.42	Fvb7-2	1232857	1235394	-	0.656381	0.232175	0.266096	0.624746	0.332511	0.652458	0.456297	0.692562	0.552555	0.253761	0.73386	0.391428	0.536572	0.459683	0.212533	0.838189	1	0.567138	0.384884	0.586363	0.550001	1
TCONS_00299033	maker-Fvb7-2-snap-gene-12.42	Fvb7-2	1232857	1235395	-	0.787421	0.7156	0.75037	0.59504	0.970739	0.471416	0.788392	0.590391	1.14269	0.805396	0.61628	0.722922	0.679065	0.714866	-0.097063	0.919785	1	0.840491	0.75113	0.182966	0.828318	1
TCONS_00299032	maker-Fvb7-2-snap-gene-12.42	Fvb7-2	1232857	1235395	-	0.553529	0.987107	0.516841	0.599054	0.50511	0.322344	0.727821	0.603137	0.603983	0.48397	0.808342	0.747551	0.475503	0.679954	-0.537996	0.569933	1	0.64498	0.685826	-0.0656817	0.94223	1
TCONS_00248785	snap_masked-Fvb6-3-processed-gene-12.35	Fvb6-3	1232954	1235446	+	0.325928	0.088595	0.077687	0.111552	0.117198	0.077449	0.133004	0.098455	0.19806	0.048894	0.126015	0	0.102066	0.058303	0.791918	0.632289	1	0.143173	0.16407	-0.177427	0.893391	1
TCONS_00248784	snap_masked-Fvb6-3-processed-gene-12.35	Fvb6-3	1232954	1235446	+	0.080292	0.11125	0.075403	0.08971	0.070064	0.036046	0.098156	0.117383	0.152606	0.030588	0.033192	0	0.0652733	0.02126	1.50497	0.366816	1	0.122715	0.0889817	0.468255	0.705775	1
TCONS_00248787	snap_masked-Fvb6-3-processed-gene-12.35	Fvb6-3	1234827	1235446	+	0.074602	0	0.239689	0	0.001581	0	0	0.014947	0	0.103139	0.003985	0	0.000527	0.035708	-2.28038	0.451143	1	0.00498233	0.104764	-3.42636	0.202632	1
TCONS_00257154	augustus_masked-Fvb6-3-processed-gene-12.19	Fvb6-3	1232497	1235466	-	0.769458	1.15858	0.835911	1.01975	1.12472	0.97315	0.82456	0.661727	1.27208	1.64762	1.23632	1.23401	1.03921	1.37265	-0.42022	0.569607	1	0.919454	0.921318	0.0206109	0.981149	1
TCONS_00257155	augustus_masked-Fvb6-3-processed-gene-12.19	Fvb6-3	1232497	1235466	-	2.58809	1.84924	2.30501	1.78092	1.05874	1.65061	2.62301	1.64271	1.77053	1.90192	2.54345	2.06581	1.49675	2.17039	-0.550926	0.407425	1	2.01208	2.24745	-0.131977	0.83124	1
TCONS_00150246	XLOC_089934	Fvb4-3	1238966	1239973	+	0.73698	0.683501	0.609086	0.999777	0.687067	1.10123	0.82311	0.889397	0.684671	0.693956	0.417709	0.836683	0.929358	0.649449	0.474093	0.661282	1	0.799059	0.676522	0.262009	0.803977	1
TCONS_00305895	maker-Fvb7-3-augustus-gene-12.45	Fvb7-3	1246384	1246970	+	0.367675	0.174427	0	0	0	0.067718	0.185737	0	0.235298	0	0	0	0.0225727	0	3.47077	0.503421	1	0.140345	0.180701	-0.267685	0.921547	1
TCONS_00045691	maker-Fvb2-1-snap-gene-12.42	Fvb2-1	1245205	1247445	-	0.084405	0.07175	0.053495	0.221587	0.204126	0.196839	0.137207	0.156886	0.087623	0.333305	0.449998	0.149252	0.207517	0.310852	-0.591948	0.612736	1	0.127239	0.0698833	0.859852	0.502206	1
TCONS_00201944	XLOC_121416	Fvb5-3	1249739	1251882	-	0.061377	0.111529	0.099762	0.176501	0.105936	0.0585	0.081509	0.067978	0.074538	0.08974	0.067868	0.119112	0.113646	0.09224	0.228805	0.879684	1	0.074675	0.0908893	-0.244056	0.867269	1
TCONS_00233676	snap_masked-Fvb6-2-processed-gene-12.11	Fvb6-2	1244687	1256690	+	0.119878	0.21571	0.111393	0.201102	0.074967	0.185484	0.158923	0.090587	0.193612	0.148376	0.149421	0.254716	0.153851	0.184171	-0.281953	0.756798	1	0.147707	0.148994	0.00861672	0.996795	1
TCONS_00191441	XLOC_114961	Fvb5-2	1258153	1258867	-	0	0	0	0	0	0	0	0	0	0	0	0.260967	0	0.086989	-5.33362	0.223205	1	--	--	--	--	--
TCONS_00078669	augustus_masked-Fvb2-4-processed-gene-12.7	Fvb2-4	1257600	1259167	-	0.205606	0.528969	0.328358	0.401504	0.297725	0.293071	0.178087	0.051053	0.12217	0.092491	0.413515	0	0.330767	0.168669	0.979103	0.536276	1	0.117103	0.354311	-1.53576	0.218569	1
TCONS_00279590	snap_masked-Fvb7-1-processed-gene-12.19	Fvb7-1	1257559	1259500	+	0	0.141438	0.018452	0.334575	0.167006	0.265313	0.018827	0.020401	0	0.027498	0.017205	0	0.255631	0.014901	3.78941	0.0219227	0.296261	0.013076	0.0532967	-1.92023	0.378453	1
TCONS_00305898	snap_masked-Fvb7-3-processed-gene-12.20	Fvb7-3	1259125	1260545	+	0.017556	0	0	0	0.380812	0.687182	0.006305	0	0.94588	0	0.748456	0.223082	0.355998	0.323846	0.14023	0.945049	1	0.317395	0.005852	5.06771	0.0639915	1
TCONS_00316148	XLOC_190483	Fvb7-4	1260173	1263107	+	0.814905	0.365659	0.483355	0.865057	0.660075	0.64283	0.85038	0.630991	0.653931	0.418863	0.643278	0.446987	0.722654	0.503043	0.508237	0.569707	1	0.711767	0.55464	0.397585	0.648739	1
TCONS_00265431	augustus_masked-Fvb6-4-processed-gene-12.8	Fvb6-4	1262498	1264262	+	0.010109	0	0	0	0.016748	0.111973	0.078916	0	0.067053	0	0.229555	0	0.042907	0.0765183	-0.806593	0.78093	1	0.0486563	0.00336967	3.26739	0.21315	1
TCONS_00114561	maker-Fvb3-3-snap-gene-12.62	Fvb3-3	1182606	1269728	-	2.03552	2.04379	1.23962	2.32554	2.38991	2.63943	1.50501	1.49882	1.8248	1.41132	1.86339	1.27004	2.45163	1.51492	0.678891	0.062017	0.585624	1.60954	1.77297	-0.113796	0.752327	1
TCONS_00310989	maker-Fvb7-3-augustus-gene-12.37	Fvb7-3	1269444	1270862	-	0	0	0.013933	0.264417	0	0	0	0.091042	0	0	0.060336	0	0.088139	0.020112	2.0293	0.561367	1	0.0303473	0.00464433	2.27815	0.523257	1
TCONS_00305921	maker-Fvb7-3-augustus-gene-12.38	Fvb7-3	1281621	1285727	+	1.96782	3.31848	3.01252	1.35886	3.67483	2.6123	2.08061	0.935461	1.7018	1.59329	4.95515	3.68518	2.54866	3.4112	-0.437029	0.473655	1	1.57262	2.76627	-0.792879	0.177865	1
TCONS_00305919	maker-Fvb7-3-augustus-gene-12.38	Fvb7-3	1281621	1285727	+	0	0	0	0.78063	0	0	0	0.710513	1.00526	1.18337	0	0	0.26021	0.394458	-0.611724	0.821301	1	0.571924	0	10.495	5.69334e-05	0.0115216
TCONS_00035359	augustus_masked-Fvb1-4-processed-gene-13.1	Fvb1-4	1281003	1291142	-	0.031805	0	0.11432	0.199403	0.153824	0.265745	0.169318	0.221194	0	0.157176	0.288496	0.202723	0.206324	0.216132	-0.0837557	0.9248	1	0.130171	0.0487083	1.43457	0.431736	1
TCONS_00299049	snap_masked-Fvb7-2-processed-gene-13.12	Fvb7-2	1290499	1291970	-	0.162821	0.115137	0.122985	0.091056	0.059998	0	0.318222	0.088132	0.100174	0.245298	0.036308	0	0.0503513	0.0938687	-0.874609	0.705945	1	0.168843	0.133648	0.365477	0.778848	1
TCONS_00292194	snap_masked-Fvb7-2-processed-gene-13.12	Fvb7-2	1290315	1293235	+	0.005268	0	0.119245	0	0	0.131416	0	0	0.003895	0	0.188068	0	0.0438053	0.0626893	-0.492122	0.880478	1	0.00129833	0.0415043	-4.30921	0.118389	1
TCONS_00292184	snap_masked-Fvb7-2-processed-gene-13.12	Fvb7-2	1290289	1293235	+	0	0	0	0	0	0	0	0	0.06241	0	0	0.19409	0	0.0646967	-6.89683	0.0862371	0.71059	0.0208033	0	5.30127	0.20619	1
TCONS_00292185	snap_masked-Fvb7-2-processed-gene-13.12	Fvb7-2	1290289	1293235	+	1.31631	1.56136	1.17157	1.15596	0.140511	0.632542	0.6091	1.6273	0.709474	0.358697	0.694862	0.507397	0.643004	0.520319	0.289218	0.777172	1	0.981959	1.34975	-0.436166	0.567524	1
TCONS_00292186	snap_masked-Fvb7-2-processed-gene-13.12	Fvb7-2	1290296	1293235	+	0.189866	0.891958	0.192428	0.661905	1.00826	0.089535	0.270919	0.372484	0.968547	0.232251	0.414429	0.599607	0.586566	0.415429	0.471876	0.665722	1	0.537317	0.424751	0.350673	0.742065	1
TCONS_00292187	snap_masked-Fvb7-2-processed-gene-13.12	Fvb7-2	1290296	1293235	+	0.296948	0.811506	0.759439	0.262664	0.811011	0.006845	0.315064	0.893357	0.005797	0.278086	0.454784	0.241261	0.360173	0.32471	0.135459	0.922228	1	0.404739	0.622631	-0.599771	0.624564	1
TCONS_00292188	snap_masked-Fvb7-2-processed-gene-13.12	Fvb7-2	1290296	1293235	+	0	0	0.196282	0	0	0.188859	0.637709	0	0	0.129199	0.347554	0.25364	0.062953	0.243464	-1.93227	0.303714	1	0.21257	0.0654273	1.7109	0.53524	1
TCONS_00292189	snap_masked-Fvb7-2-processed-gene-13.12	Fvb7-2	1290296	1293235	+	0.476535	0.445332	0.31155	0.290563	0.439162	0.176729	0.458871	0.339815	0.259637	0	0	0.136683	0.302151	0.045561	2.64885	0.155549	0.959774	0.352774	0.411139	-0.192379	0.846312	1
TCONS_00292193	snap_masked-Fvb7-2-processed-gene-13.12	Fvb7-2	1290306	1293235	+	0.472735	0	0.204262	0	0	0	0	0.541668	0	0	0	0	--	--	--	--	--	0.180556	0.225666	-0.285491	0.901519	1
TCONS_00292192	snap_masked-Fvb7-2-processed-gene-13.12	Fvb7-2	1290301	1293235	+	0.002985	0.284412	0.193406	0	0	0.015921	0.003154	0	0	0.002701	0.048541	0.126928	0.005307	0.05939	-3.3023	0.154648	0.957066	0.00105133	0.160268	-6.27353	0.00489351	0.259123
TCONS_00292191	snap_masked-Fvb7-2-processed-gene-13.12	Fvb7-2	1290296	1293235	+	0	0	0.181382	0	0	0.002828	0.005077	0	0	0.004506	0.24258	0.233606	0.000942667	0.160231	-6.32434	0.0047339	0.0970867	0.00169233	0.0604607	-4.1179	0.197216	1
TCONS_00292190	snap_masked-Fvb7-2-processed-gene-13.12	Fvb7-2	1290296	1293235	+	0.184102	0.502884	0.17725	0.255892	0.520095	0.438674	0.003943	0.293214	0.242911	0.41101	0.001584	0.239377	0.404887	0.217324	0.846635	0.526505	1	0.180023	0.288079	-0.66065	0.627721	1
TCONS_00292196	snap_masked-Fvb7-2-processed-gene-13.12	Fvb7-2	1290323	1293235	+	0.963975	0	0.409022	0	0	0.782985	0	0	1.99985	0	0.546252	0	0.260995	0.182084	0.528858	0.850385	1	0.666615	0.457666	0.574703	0.795274	1
TCONS_00292195	snap_masked-Fvb7-2-processed-gene-13.12	Fvb7-2	1290315	1293235	+	0.185969	0.328088	0.298102	0	0	0.21796	1.5389	0	0	1.89398	0.075386	0.14323	0.0726533	0.704197	-3.27846	0.0935071	0.743599	0.512967	0.27072	0.940418	0.613179	1
TCONS_00265439	maker-Fvb6-4-augustus-gene-13.45	Fvb6-4	1291240	1295493	+	0.855226	0.889627	1.40532	1.15507	0.646483	1.46495	0.894961	1.7133	1.04151	0.853034	0.686412	1.37831	1.08884	0.972586	0.137168	0.854898	1	1.21659	1.05006	0.235498	0.730932	1
TCONS_00310985	maker-Fvb7-3-augustus-gene-12.45	Fvb7-3	1244222	1298569	-	0.002646	0.004209	0.165871	1.47925	0	0.007547	0.008359	0.712285	0	0.492138	0.005415	0.009868	0.495599	0.16914	1.53324	0.412061	1	0.240215	0.0575753	2.07774	0.256216	1
TCONS_00225556	maker-Fvb6-1-snap-gene-13.98	Fvb6-1	1300141	1304297	-	0	0	0	0	0	0.080268	0	0.336052	0	0	0	0	0.026756	0	6.09831	0.14036	0.917158	0.112017	0	8.16494	0.0210579	0.652801
TCONS_00217430	maker-Fvb6-1-snap-gene-13.80	Fvb6-1	1299996	1304635	+	0.076158	0.260272	0.001128	0.039349	0.099302	0	0	0	0.221323	0.12306	0	0.222174	0.046217	0.115078	-1.35733	0.496877	1	0.0737743	0.112519	-0.605351	0.779403	1
TCONS_00114590	maker-Fvb3-3-snap-gene-13.34	Fvb3-3	1305725	1308430	-	0.139708	0	0.051532	0.050844	0	0.048844	0	0	0.16895	0.145552	0	0.053104	0.0332293	0.0662187	-0.988149	0.645584	1	0.0563167	0.0637467	-0.154102	0.961303	1
TCONS_00072940	snap_masked-Fvb2-4-processed-gene-13.15	Fvb2-4	1315331	1316656	+	0.180955	0.173123	0	0.107421	0.144605	0	0.151141	0.012639	0	0.148555	0	0.109235	0.0840087	0.08593	-0.073945	1	1	0.0545933	0.118026	-0.97329	0.649255	1
TCONS_00145345	XLOC_086956	Fvb4-2	1319813	1320343	-	0.037058	0	0.228746	0	0	0.164778	0	0	0.249437	0.108898	0	0.199142	0.054926	0.10268	-0.961076	0.779777	1	0.0831457	0.0886013	-0.0389859	1	1
TCONS_00140534	XLOC_084034	Fvb4-2	1320529	1321292	+	0.333915	0.063787	0.122692	0.315476	0.157549	0.191699	0.307774	0.162827	0.072477	0.319469	0.157617	0.055047	0.221575	0.177378	0.240414	0.885609	1	0.181026	0.173465	0.106094	0.974351	1
TCONS_00320880	augustus_masked-Fvb7-4-processed-gene-13.6	Fvb7-4	1320440	1323873	-	0.555786	0.461206	0.215546	0.335357	0.315487	0.233329	0.174086	0.139317	0.123692	0.16699	0.240995	0.063845	0.294724	0.157277	0.894594	0.425175	1	0.145698	0.410846	-1.43816	0.161209	1
TCONS_00311016	maker-Fvb7-3-snap-gene-13.92	Fvb7-3	1324381	1327962	-	0.210313	0.149007	0.043033	0.019355	0.285764	0.019123	0.020925	0.146394	0.233398	0.031277	0.025096	0.015263	0.108081	0.0238787	2.147	0.17237	1	0.133572	0.134118	0.0129362	1	1
TCONS_00062789	maker-Fvb2-3-augustus-gene-13.38	Fvb2-3	1328117	1329299	+	1.26773	0.757403	0.977797	0.401178	0	0.28707	1.85221	1.13543	1.73933	0.615249	1.06539	0.82098	0.229416	0.833872	-1.85447	0.199912	1	1.57566	1.00098	0.676724	0.452663	1
TCONS_00067851	maker-Fvb2-3-augustus-gene-13.38	Fvb2-3	1328318	1329335	-	62.3308	57.5931	56.3321	35.6043	31.2692	26.5338	69.6644	64.9725	55.7309	75.6674	74.589	83.116	31.1358	77.7908	-1.34153	0.000701434	0.0213313	63.4559	58.752	0.137096	0.701315	1
TCONS_00173024	XLOC_103967	Fvb5-1	1334020	1334779	+	0.662032	0.540601	0.67811	0.678863	0.859684	0.792005	0.700933	0.718838	0.994432	0.865772	0.775663	1.23403	0.776851	0.958488	-0.320859	0.777644	1	0.804734	0.626914	0.37457	0.741239	1
TCONS_00217425	snap_masked-Fvb6-1-processed-gene-13.28	Fvb6-1	1289147	1338438	+	0.262856	0.367887	0.221501	0	0	0.254958	0.248034	0	0.339283	0.286993	0.12095	0.205255	0.084986	0.204399	-1.29388	0.453184	1	0.195772	0.284081	-0.514759	0.67059	1
TCONS_00320884	snap_masked-Fvb7-4-processed-gene-13.29	Fvb7-4	1337431	1339513	-	0.112882	0.123103	0.219957	0.186477	0.116662	0.219216	0.225379	0.177271	0.218751	0.264388	0.102643	0.195198	0.174118	0.18741	-0.128302	0.923556	1	0.207134	0.151981	0.464423	0.696666	1
TCONS_00057117	maker-Fvb2-2-augustus-gene-13.54	Fvb2-2	1335504	1340552	-	0.144889	0.201206	0.129741	0.080297	0.01186	0.095471	0.067211	0.18569	0.040144	0.108921	0.100625	0.109449	0.0625427	0.106332	-0.784771	0.543274	1	0.0976817	0.158612	-0.671589	0.555737	1
TCONS_00140541	snap_masked-Fvb4-2-processed-gene-13.42	Fvb4-2	1342714	1344291	+	0.632305	0.580094	0.637067	0.530696	0.334518	0.452335	0.734432	0.544456	0.69017	0.690968	0.676355	0.700781	0.439183	0.689368	-0.661097	0.526777	1	0.656353	0.616489	0.114201	0.906901	1
TCONS_00311024	snap_masked-Fvb7-3-processed-gene-13.31	Fvb7-3	1344474	1346064	-	0.26761	0.180317	0.098272	14.2363	3.40871	4.07677	0.111587	0.185803	0	1.40971	3.08651	4.99011	7.24061	3.16211	1.17179	0.120303	0.851892	0.09913	0.182066	-0.826907	0.592664	1
TCONS_00150279	XLOC_089952	Fvb4-3	1347191	1347605	+	0.122201	0.0508	0.076588	0.236094	0	0	0	0	0.175695	0	0	0	0.078698	0	4.45899	0.320592	1	0.058565	0.0831963	-0.48237	0.931508	1
TCONS_00150280	XLOC_089953	Fvb4-3	1347764	1349614	+	0.079682	0.116882	0.095403	0.039631	0.081681	0.185123	0.038787	0.126657	0.116904	0.098551	0.058297	0.041116	0.102145	0.065988	0.564659	0.707632	1	0.094116	0.0973223	-0.0397874	1	1
TCONS_00035379	maker-Fvb1-4-snap-gene-13.70	Fvb1-4	1349111	1350846	-	0	0	0	0.187005	0.16448	0.349542	0.160962	0	0	0	0	0.104813	0.233676	0.0349377	2.61779	0.183472	1	0.053654	0	5.89214	0.135528	1
TCONS_00233697	XLOC_140716	Fvb6-2	1350487	1352859	+	0	0.297921	0	0.149734	0	0.191443	0.125625	0.372799	0	0	0	0	0.113726	0	7.38192	0.0151869	0.22912	0.166141	0.099307	0.762691	0.745146	1
TCONS_00233698	XLOC_140716	Fvb6-2	1350597	1352859	+	0.307964	0.883305	0.32577	0.61087	0.285661	0.250138	0.495437	0.114649	0.275989	0.385911	0.254073	0.02788	0.382223	0.222621	0.760137	0.543721	1	0.295358	0.50568	-0.755433	0.490453	1
TCONS_00233696	XLOC_140716	Fvb6-2	1350487	1352859	+	0.732939	0.132322	0.069819	0	0.475838	0.488768	0.528082	0.486165	0.470034	0.556147	0.342523	0.498807	0.321535	0.465826	-0.56003	0.695481	1	0.49476	0.311693	0.691943	0.545039	1
TCONS_00272598	snap_masked-Fvb6-4-processed-gene-13.30	Fvb6-4	1350858	1352929	-	0.173147	0.113684	0.230317	0.209178	0.344985	0.131194	0.265456	0.073062	0.059489	0.179919	0.159075	0.170314	0.228452	0.169769	0.407113	0.748305	1	0.132669	0.172383	-0.348047	0.787218	1
TCONS_00265454	snap_masked-Fvb6-4-processed-gene-13.30	Fvb6-4	1350829	1353077	+	0.548868	0.477439	0.741747	0.365411	0.406193	0.315279	0.775321	0.668084	0.615513	0.73138	0.237419	0.580655	0.362294	0.516485	-0.533995	0.609948	1	0.686306	0.589351	0.249844	0.78349	1
TCONS_00265453	snap_masked-Fvb6-4-processed-gene-13.30	Fvb6-4	1350829	1353077	+	4.43462	5.52822	5.34327	3.91417	3.42953	3.97649	5.64054	4.968	5.23244	3.70713	3.8249	3.88125	3.7734	3.80443	-0.0308516	0.957663	1	5.28033	5.10204	0.0736585	0.883497	1
TCONS_00265455	snap_masked-Fvb6-4-processed-gene-13.30	Fvb6-4	1350829	1353316	+	0	0	0	0	0	0	0	0	0	0	0	0	--	--	--	--	--	--	--	--	--	--
TCONS_00272599	snap_masked-Fvb6-4-processed-gene-13.30	Fvb6-4	1350858	1353329	-	0.290126	0	0	0	0	0	0	0.086936	0	0	0	0	--	--	--	--	--	0.0289787	0.0967087	-1.6171	0.591212	1
TCONS_00292219	maker-Fvb7-2-augustus-gene-13.32	Fvb7-2	1358781	1360259	+	0	0.049039	0.025802	0	0	0.071283	0	0	0	0	0	0.358089	0.023761	0.119363	-2.23126	0.482346	1	0	0.024947	-4.7532	0.152029	1
TCONS_00108913	maker-Fvb3-3-snap-gene-13.38	Fvb3-3	1355184	1361067	+	0.948023	0.787202	0.621786	0.721421	0.895578	0.523831	0.73235	0.982057	0.64776	0.847961	0.952429	0.800149	0.71361	0.866846	-0.298007	0.667674	1	0.787389	0.78567	0.0323397	0.962984	1
TCONS_00020408	augustus_masked-Fvb1-3-processed-gene-13.15	Fvb1-3	1363686	1364734	+	0.089164	0	0	0.092216	0	0	0	0.082108	0.18393	0.12374	0	0	0.0307387	0.0412467	-0.409129	0.928068	1	0.0886793	0.0297213	1.61378	0.529218	1
TCONS_00000192	XLOC_000129	Fvb1-1	1357070	1364753	+	0.145537	0.209285	0.227202	0.148437	0	0.06988	0.203067	0.216167	0.198027	0.082076	0.115133	0.227924	0.0727723	0.141711	-0.983345	0.498895	1	0.205754	0.194008	0.104636	0.90746	1
TCONS_00248825	maker-Fvb6-3-augustus-gene-13.37	Fvb6-3	1334936	1367391	+	0.810792	0.827119	0.708509	1.42053	1.34646	1.24642	0.920352	0.438446	0.782332	2.23327	2.40719	2.12163	1.3378	2.25403	-0.770961	0.0443622	0.472643	0.71371	0.78214	-0.106223	0.813208	1
TCONS_00150282	XLOC_089955	Fvb4-3	1366865	1367863	+	0	0	0.051096	0	0.267522	0	0	0.181891	0	0	0	0.056361	0.089174	0.018787	1.89322	0.599297	1	0.0606303	0.017032	1.47189	0.690707	1
TCONS_00292220	maker-Fvb7-2-snap-gene-13.46	Fvb7-2	1367324	1369795	+	0.223082	0.039351	0.077006	0.288007	0.046802	0.328386	0.234922	0.148995	0.117694	0.286767	0.425417	0.453916	0.221065	0.3887	-0.808137	0.493416	1	0.167204	0.113146	0.577288	0.652626	1
TCONS_00212391	maker-Fvb5-4-snap-gene-13.66	Fvb5-4	1376614	1377014	-	0	0	0	0.28872	0	0.028124	0	0	0	0	0	0	0.105615	0	4.76242	0.190401	1	--	--	--	--	--
TCONS_00140552	maker-Fvb4-2-snap-gene-13.80	Fvb4-2	1378733	1379542	+	0.402869	0.303059	0.080711	0.186264	0	0.051793	0.447521	0.259897	0.144997	0.156948	0.152543	0	0.0793523	0.103164	-0.362595	0.875297	1	0.284138	0.262213	0.192404	0.898484	1
TCONS_00233702	augustus_masked-Fvb6-2-processed-gene-13.6	Fvb6-2	1381789	1383560	+	0	0.084869	0.002092	0.188425	0.052658	0.101512	0.086132	0.04776	0.00294	0.025116	0.002662	0	0.114198	0.00925933	3.20342	0.0840142	0.699824	0.0456107	0.028987	0.671573	0.753722	1
TCONS_00241295	maker-Fvb6-2-snap-gene-13.44	Fvb6-2	1381695	1384852	-	2.12885	2.44127	2.39085	1.72611	1.97605	2.30776	2.78591	1.87099	1.72762	1.75111	2.52268	2.30984	2.00331	2.19455	-0.150127	0.809445	1	2.12817	2.32032	-0.099725	0.867543	1
TCONS_00102775	maker-Fvb3-2-augustus-gene-14.44	Fvb3-2	1385847	1386486	-	0.046599	0.271092	0	0	0	0	0.076461	0.043531	0.029546	0.024165	0	0	0	0.008055	-2.62014	0.738844	1	0.049846	0.105897	-0.95224	0.60344	1
TCONS_00025457	XLOC_015666	Fvb1-3	1385147	1389684	-	0.093692	0	0.231355	0	0	0	0	0.177381	0.092515	0.118449	0	0.155073	0	0.091174	-8.00801	0.00727764	0.134269	0.0899653	0.108349	-0.234783	0.904022	1
TCONS_00025458	XLOC_015666	Fvb1-3	1385147	1389849	-	0.126258	0	0.075076	0.068919	0	0	0	0	0	0	0	0	0.022973	0	6.05502	0.14589	0.933817	0	0.0671113	-7.57577	0.00989966	0.407401
TCONS_00025459	XLOC_015666	Fvb1-3	1385147	1389861	-	0.115994	0	0	0	0	0.238192	0	0.12654	0	0	0	0	0.0793973	0	7.81846	0.0360381	0.413184	0.04218	0.0386647	0.177523	0.963295	1
TCONS_00025460	XLOC_015666	Fvb1-3	1385147	1389861	-	0.103992	0.417614	0.167952	0.130756	0.354354	0.277407	0.306331	0.086064	0.192944	0.225132	0.450797	0.294417	0.254172	0.323449	-0.362953	0.712115	1	0.195113	0.229853	-0.227059	0.836992	1
TCONS_00173047	augustus_masked-Fvb5-1-processed-gene-14.1	Fvb5-1	1390662	1391341	+	0.040638	0.129898	0	0.154362	0.144989	0	0	0	0	0	0	0	0.0997837	0	5.43175	0.102128	0.780299	0	0.0568453	-4.73656	0.156921	1
TCONS_00057133	maker-Fvb2-2-snap-gene-14.53	Fvb2-2	1396823	1398430	-	0.173201	0.091655	0	0	0	0	0	0	0	0	0.051192	0	0	0.017064	-4.2365	0.35932	1	0	0.0882853	-6.46224	0.0354991	0.883926
TCONS_00096753	maker-Fvb3-2-snap-gene-14.71	Fvb3-2	1398792	1399916	+	0.185521	0.092277	0	0.252009	0.220014	0.317803	0.224642	0.132909	0.203881	0	0	0	0.263275	0	7.51426	0.00176143	0.045259	0.187144	0.0925993	0.961477	0.556304	1
TCONS_00051444	maker-Fvb2-2-snap-gene-14.53	Fvb2-2	1396159	1400260	+	0.500689	0	0	0	0	0	0.027589	0.165294	0.131659	0.02717	0	0	0	0.00905667	-4.58978	0.304836	1	0.108181	0.166896	-0.550137	0.778707	1
TCONS_00051445	maker-Fvb2-2-snap-gene-14.53	Fvb2-2	1397711	1400260	+	0.107266	0.218845	0.285506	0.200394	0.218596	0.240699	0.364819	0.081298	0.091423	0.178312	0.077649	0.014467	0.219896	0.0901427	1.24715	0.352886	1	0.17918	0.203872	-0.168474	0.890107	1
TCONS_00051443	maker-Fvb2-2-snap-gene-14.53	Fvb2-2	1396159	1400260	+	0.025063	0.352816	0.29995	0.336324	0.161274	0.230544	0.497434	0.194537	0.175891	0.221335	0	0.425985	0.242714	0.215773	0.135243	0.929161	1	0.289287	0.225943	0.363249	0.754107	1
TCONS_00150292	maker-Fvb4-3-augustus-gene-14.40	Fvb4-3	1398700	1402207	+	0.032911	0.042981	0	0	0	0.042616	0	0	0.008764	0	0.024666	0	0.0142053	0.008222	0.720711	0.885377	1	0.00292133	0.0252973	-2.53598	0.304196	1
TCONS_00233704	XLOC_140720	Fvb6-2	1406095	1407150	+	0.758689	0.218762	0.778523	0.599236	0.692226	0.381897	1.12979	0.665281	0.54993	0.572675	0.382583	0.376639	0.557786	0.443966	0.294123	0.801753	1	0.781668	0.585325	0.45362	0.681396	1
TCONS_00150294	maker-Fvb4-3-augustus-gene-14.49	Fvb4-3	1408747	1409679	+	0	0	0.033322	0.237069	0	0.149804	0	0	0	0	0	0.082535	0.128958	0.0275117	2.08904	0.41431	1	0	0.0111073	-3.11314	0.599367	1
TCONS_00233706	XLOC_140720	Fvb6-2	1406095	1410350	+	0.203225	0.063731	0	0.221457	0.183261	0	0	0	0.249347	0.029176	0.237303	0.083016	0.134906	0.116498	0.209317	0.897915	1	0.0831157	0.0889853	-0.048637	0.988072	1
TCONS_00233705	XLOC_140720	Fvb6-2	1406095	1410350	+	0.017134	0.048519	0.459746	0.134496	0.116373	0.337702	0	0.261806	0	0.022282	0.001042	0	0.19619	0.00777467	4.38239	0.00980095	0.167321	0.0872687	0.175133	-0.980723	0.631958	1
TCONS_00233708	XLOC_140720	Fvb6-2	1406096	1410350	+	0.011127	0.328208	0	0	0	0	0	0.304217	0.030289	0.247822	0	0	0	0.0826073	-7.75527	0.0402393	0.443631	0.111502	0.113112	-0.0085794	1	1
TCONS_00233707	XLOC_140720	Fvb6-2	1406095	1410350	+	0.144592	0.132916	0.054012	0.183215	0.139921	0.015036	0.382645	0.029675	0.120396	0.050588	0.231747	0.213381	0.112724	0.165239	-0.547561	0.679822	1	0.177572	0.110507	0.704342	0.571727	1
TCONS_00305983	maker-Fvb7-3-augustus-gene-14.52	Fvb7-3	1410378	1411663	+	0.649859	0	0.547861	0.210211	0.384689	0.364398	0.81419	0.104196	0	0.33796	0.215519	0.165279	0.319766	0.239586	0.373443	0.760982	1	0.306129	0.39924	-0.345845	0.859726	1
TCONS_00030540	maker-Fvb1-4-augustus-gene-14.57	Fvb1-4	1415251	1416302	+	10.7885	0	0.131028	0.732419	0	11.5149	0.063199	0.178099	0	12.56	9.46372	0.375498	4.08244	7.46642	-0.879392	0.558182	1	0.0804327	3.63984	-5.31326	0.013024	0.48772
TCONS_00207470	maker-Fvb5-4-snap-gene-14.63	Fvb5-4	1418212	1421212	+	0.178939	0.171168	0.188593	0.369209	0.340579	0.219477	0.318564	0.302431	0.297244	0.110684	0.20731	0.210025	0.309755	0.176006	0.799618	0.470323	1	0.30608	0.179567	0.790766	0.4456	1
TCONS_00057140	XLOC_034438	Fvb2-2	1416451	1423131	-	2.09967	2.75296	2.53785	2.73905	3.04143	2.4901	1.04134	1.521	1.72933	5.78435	5.54049	7.60941	2.75686	6.31141	-1.21863	0.00529434	0.105799	1.43056	2.46349	-0.76071	0.130982	1
TCONS_00292228	maker-Fvb7-2-snap-gene-14.46	Fvb7-2	1415779	1423974	+	0	0	0	0	0	0	0	0	0	0	0	0	--	--	--	--	--	--	--	--	--	--
TCONS_00292227	maker-Fvb7-2-snap-gene-14.46	Fvb7-2	1415779	1423974	+	0.281125	0	0.242455	0	0.00777	0	0.156163	0	0	0	0	0	0.00259	0	4.00688	0.403434	1	0.0520543	0.174527	-1.68915	0.438942	1
TCONS_00292226	maker-Fvb7-2-snap-gene-14.46	Fvb7-2	1415779	1423974	+	0	0.118955	0	0.235665	0.121878	0.165934	0	0.093969	0.21929	0.119712	0.28598	0.259553	0.174492	0.221748	-0.36175	0.703095	1	0.10442	0.0396517	1.38448	0.542304	1
TCONS_00292232	maker-Fvb7-2-snap-gene-14.46	Fvb7-2	1422454	1424346	+	0	0	0	0	0	0	0	0	0	0	0	0	--	--	--	--	--	--	--	--	--	--
TCONS_00196434	maker-Fvb5-3-augustus-gene-14.37	Fvb5-3	1421414	1425429	+	0.465393	0.845504	0.68807	0.984243	0.181336	0.93725	1.42652	0.789955	1.04675	0.871243	0.616434	0.348141	0.700943	0.611939	0.183277	0.84094	1	1.08774	0.666322	0.726842	0.32762	1
TCONS_00196436	maker-Fvb5-3-augustus-gene-14.37	Fvb5-3	1421584	1425429	+	0.102714	0	0.030002	0	0	0	0.057261	0.141118	0.067529	0.026959	0	0	0	0.00898633	-4.58978	0.304719	1	0.088636	0.0442387	1.00636	0.518586	1
TCONS_00004933	augustus_masked-Fvb1-1-processed-gene-14.1	Fvb1-1	1430529	1431518	-	1.80827	1.77493	1.32121	1.86842	1.57716	2.02013	2.0754	1.37399	1.39005	1.4616	1.60224	1.1627	1.8219	1.40885	0.351842	0.701136	1	1.61315	1.63481	0.00618818	0.996425	1
TCONS_00140565	maker-Fvb4-2-augustus-gene-14.50	Fvb4-2	1430469	1433454	+	0.168363	0.184455	0.254318	0.104423	0.07148	0.137689	0.105965	0.186734	0.141723	0.108601	0.122849	0.174576	0.104531	0.135342	-0.409511	0.737708	1	0.144807	0.202379	-0.447883	0.691937	1
TCONS_00217477	augustus_masked-Fvb6-1-processed-gene-14.6	Fvb6-1	1434633	1435293	+	0	0.317885	0	0.023336	0	0	0	0	0.076728	0	0	0	0.00777867	0	2.64894	0.732279	1	0.025576	0.105962	-1.84048	0.569603	1
TCONS_00217478	augustus_masked-Fvb6-1-processed-gene-14.6	Fvb6-1	1434633	1435372	+	0	0	0	0	0.137099	0	0	0	0.093325	0	0	0	0.0456997	0	4.47022	0.338584	1	0.0311083	0	3.97628	0.380351	1
TCONS_00217479	augustus_masked-Fvb6-1-processed-gene-14.6	Fvb6-1	1434633	1436604	+	0	0	0.107829	0.111641	0	0	0	0.039732	0	0	0	0	0.0372137	0	5.5094	0.191345	1	0.013244	0.035943	-1.29125	0.699175	1
TCONS_00102795	maker-Fvb3-2-augustus-gene-14.57	Fvb3-2	1439809	1440891	-	34.9247	34.5804	35.7095	27.465	45.4716	34.3076	9.04679	43.3908	33.6075	75.8281	21.2719	80.0236	35.7481	59.0412	-0.757374	0.145701	0.933372	28.6817	35.0715	-0.266276	0.609233	1
TCONS_00292238	maker-Fvb7-2-snap-gene-14.54	Fvb7-2	1438300	1441755	+	0	0.717322	1.07626	0	2.94187	2.77207	1.09652	1.05474	2.15829	2.50412	3.41409	2.20397	1.90465	2.70739	-0.525879	0.668117	1	1.43652	0.597861	1.27725	0.305184	1
TCONS_00096764	maker-Fvb3-2-augustus-gene-14.57	Fvb3-2	1438605	1442197	+	0.526816	0.606809	0.664522	0.275066	0.390024	0.238892	0.579957	0.326152	0.205392	0.266121	0.332849	0.227226	0.301327	0.275399	0.111451	0.911857	1	0.3705	0.599382	-0.665316	0.458327	1
TCONS_00126585	maker-Fvb3-4-augustus-gene-14.39	Fvb3-4	1442279	1443462	-	0.022993	0.121676	0.095085	0.101732	0.116161	0.053011	0.193951	0.095616	0.340938	0.095388	0.073193	0.124663	0.0903013	0.097748	-0.11964	0.968018	1	0.210168	0.079918	1.32579	0.344149	1
TCONS_00179811	XLOC_107960	Fvb5-1	1442664	1444025	-	0.409149	0.469188	0.290424	0	0	0.166155	0.309548	0.133693	0	0.073292	0.164489	0	0.055385	0.0792603	-0.546495	0.849792	1	0.147747	0.389587	-1.37146	0.365283	1
TCONS_00004934	maker-Fvb1-1-snap-gene-14.38	Fvb1-1	1444419	1445142	-	0.036659	0.087341	0	0	0	0	0	0	0.357797	0	0.114062	0.117833	0	0.0772983	-5.26553	0.117678	0.841754	0.119266	0.0413333	1.34097	0.647428	1
TCONS_00114613	maker-Fvb3-3-augustus-gene-14.20	Fvb3-3	1445029	1447353	-	0.028053	0	0.119199	0.209901	0.209852	0.023673	0.188813	0	0.166415	0.074071	0.322083	0.062268	0.147809	0.152807	-0.0348109	0.989489	1	0.118409	0.049084	1.25538	0.523281	1
TCONS_00114614	maker-Fvb3-3-augustus-gene-14.20	Fvb3-3	1445029	1447365	-	0.060223	0.034157	0.000117	0	0.036163	0.207795	0.124465	0	0.151193	0.178024	0.003706	0.249036	0.0813193	0.143589	-0.83967	0.653726	1	0.091886	0.031499	1.41484	0.451249	1
TCONS_00108925	maker-Fvb3-3-augustus-gene-14.20	Fvb3-3	1444996	1447525	+	1.39383	1.19182	1.47859	1.39481	2.4042	1.80608	1.67118	0.645087	1.9353	1.3655	1.8013	1.97958	1.86836	1.71546	0.100256	0.887853	1	1.41719	1.35474	0.0908493	0.905012	1
TCONS_00108927	maker-Fvb3-3-augustus-gene-14.20	Fvb3-3	1445016	1447525	+	0.819073	0.472637	0.737823	0.470843	0.301375	0.645443	0.87856	0.752668	0.447376	0.553153	1.14337	0.52496	0.472554	0.740495	-0.656554	0.491505	1	0.692868	0.676511	0.0613081	0.949875	1
TCONS_00108924	maker-Fvb3-3-augustus-gene-14.20	Fvb3-3	1444996	1447525	+	4.06842	4.90792	5.13607	3.83762	4.70876	3.04398	4.65441	4.49438	4.626	4.63076	4.54612	3.92508	3.86345	4.36732	-0.196573	0.717886	1	4.59159	4.70414	-0.0113877	0.982608	1
TCONS_00108926	maker-Fvb3-3-augustus-gene-14.20	Fvb3-3	1444997	1447525	+	1.37668	0	1.32177	1.20849	0	0.860042	0.329766	0.757714	0.924352	0.880995	0.081153	0.4833	0.68951	0.481816	0.483768	0.744605	1	0.670611	0.899483	-0.387138	0.776459	1
TCONS_00000206	maker-Fvb1-1-snap-gene-14.38	Fvb1-1	1441260	1448927	+	0.457405	0.200682	0.521866	0.257624	0.257922	0.236676	0.088726	0.575337	0.324336	0.303455	0.255917	0.555474	0.250741	0.371615	-0.597957	0.480761	1	0.329466	0.393318	-0.225366	0.80181	1
TCONS_00000207	maker-Fvb1-1-snap-gene-14.38	Fvb1-1	1441260	1448927	+	0.511515	0.944283	0.553772	0.23033	0.206046	0.245958	0.723395	0.330279	0.509742	0.28635	0.55806	0.41384	0.227445	0.419417	-0.894868	0.283049	1	0.521139	0.669857	-0.341293	0.629101	1
TCONS_00009811	snap_masked-Fvb1-2-processed-gene-14.23	Fvb1-2	1449770	1450704	+	0.47073	0.255309	0	0.970437	0.123683	0	0	0	0	0	0	0	0.364707	0	7.7048	0.0143787	0.2206	0	0.242013	-7.10843	0.0178948	0.592192
TCONS_00217487	maker-Fvb6-1-snap-gene-14.68	Fvb6-1	1448794	1450864	+	0.666983	0.264932	0.327389	0.28687	0.399289	0.147146	0.354592	0.207346	0.462755	0.228679	0.501633	0.132377	0.277768	0.287563	-0.0622419	0.963429	1	0.341564	0.419768	-0.267432	0.807369	1
TCONS_00062807	maker-Fvb2-3-snap-gene-14.49	Fvb2-3	1450993	1452044	+	0.082952	0	0.126674	0.240858	0.236091	0.215041	0.232024	0.082569	0.034393	0.098906	0.14585	0.194148	0.230663	0.146301	0.633608	0.64144	1	0.116329	0.0698753	0.730327	0.6904	1
TCONS_00000209	maker-Fvb1-1-augustus-gene-14.29	Fvb1-1	1449861	1452435	+	0.283631	0.132245	0.198635	0.175885	0.132658	0.122948	0.097591	0.231276	0.206311	0.130936	0.217197	0.187381	0.14383	0.178505	-0.31608	0.798016	1	0.178393	0.204837	-0.167368	0.892814	1
TCONS_00035416	augustus_masked-Fvb1-4-processed-gene-14.12	Fvb1-4	1451834	1454064	-	0.258934	0.189937	0.205926	0.121442	0.197882	0.220968	0.289865	0.353815	0.221734	0.180441	0.156445	0.13102	0.180097	0.155969	0.193318	0.876359	1	0.288471	0.218266	0.433305	0.696283	1
TCONS_00136421	maker-Fvb4-1-snap-gene-14.58	Fvb4-1	1453654	1455170	-	0.168142	0	0.086191	0	0	0	0	0.048129	0	0.048538	0	0	0	0.0161793	-4.03551	0.395744	1	0.016043	0.0847777	-2.13808	0.384001	1
TCONS_00035417	XLOC_021669	Fvb1-4	1457727	1458179	-	0	0	0	0	0	0	0.355576	0	0	0	0	0	--	--	--	--	--	0.118525	0	5.15165	0.207229	1
TCONS_00140583	augustus_masked-Fvb4-2-processed-gene-14.19	Fvb4-2	1461922	1463103	+	0.109172	0.042687	0.231787	1.56095	1.29121	0.884349	0.138498	0.053115	0.2872	0.519786	1.00796	0.343532	1.2455	0.62376	0.981865	0.34474	1	0.159604	0.127882	0.356999	0.814233	1
TCONS_00279625	augustus_masked-Fvb7-1-processed-gene-14.8	Fvb7-1	1464629	1465097	+	0.103841	0.077549	0.05479	0.136171	0	0.188469	0.044523	0	0.40053	0.043898	0	0.046354	0.108213	0.030084	1.43998	0.569796	1	0.148351	0.0787267	0.767957	0.699761	1
TCONS_00316200	maker-Fvb7-4-augustus-gene-14.44	Fvb7-4	1461408	1466007	+	0.105566	0.000139	0	0	0.065762	0.068271	0.109012	0	0	0.126821	0.139579	0.064007	0.0446777	0.110136	-1.30905	0.399681	1	0.0363373	0.035235	0.0595067	0.98822	1
TCONS_00316201	maker-Fvb7-4-augustus-gene-14.44	Fvb7-4	1461408	1466007	+	0	0.049622	0.053536	0.025502	0	0	0	0.009106	0.023618	0	0	0	0.00850067	0	4.62125	0.295635	1	0.010908	0.034386	-1.58498	0.449079	1
TCONS_00030560	maker-Fvb1-4-snap-gene-14.84	Fvb1-4	1466478	1466925	+	1.56988	1.4641	0.922639	2.29207	2.69401	1.86167	1.49391	0.72507	1.33962	3.05615	2.23181	1.37365	2.28258	2.22054	0.0298129	0.980096	1	1.1862	1.31887	-0.116148	0.927053	1
TCONS_00286026	augustus_masked-Fvb7-1-processed-gene-14.8	Fvb7-1	1464612	1467343	-	0.501821	0.931647	0.891216	0.894993	0.967447	1.01626	1.09376	1.30023	0.951362	1.27598	1.13925	0.617407	0.959567	1.01088	-0.0878281	0.917771	1	1.11512	0.774895	0.54218	0.497803	1
TCONS_00286025	augustus_masked-Fvb7-1-processed-gene-14.8	Fvb7-1	1464612	1467343	-	0.384058	0.267641	0.389118	0.199215	0.111782	0.018179	0.246448	0.308969	0.278514	0.333574	0.192789	0.166485	0.109725	0.230949	-1.08398	0.413324	1	0.277977	0.346939	-0.277898	0.790793	1
TCONS_00078722	maker-Fvb2-4-augustus-gene-14.48	Fvb2-4	1467218	1467740	-	0.07289	0	0	0	0	0	0.034604	0	0	0	0.063161	0.06667	0	0.043277	-4.09058	0.273167	1	0.0115347	0.0242967	-0.749319	0.885081	1
TCONS_00062810	XLOC_037702	Fvb2-3	1465833	1469741	+	0.410963	0.748085	0.542914	0.619555	0.283741	0.298771	0.211478	0.54477	0.006442	0.470503	0.686484	0.196748	0.400689	0.451245	-0.177102	0.855781	1	0.25423	0.567321	-1.13035	0.33902	1
TCONS_00062812	XLOC_037702	Fvb2-3	1468586	1469741	+	0.011197	0.007412	0.007252	0.015019	0	0.032812	0	0.008018	0.004159	0.012481	0.020667	0.014615	0.0159437	0.015921	-0.0329856	1	1	0.004059	0.00862033	-0.712521	0.813105	1
TCONS_00062811	XLOC_037702	Fvb2-3	1466065	1469741	+	0.158664	0.018809	0.022704	0.248853	0.501429	0.207716	0.559957	0.021342	0.627804	0.038226	0.271476	0.301877	0.319333	0.20386	0.623966	0.58863	1	0.403034	0.0667257	2.59928	0.0644593	1
TCONS_00045736	snap_masked-Fvb2-1-processed-gene-14.16	Fvb2-1	1471767	1472383	-	0	0	0	0	0	0.21874	0.274607	0	0.290219	0.335032	0.125519	0.159311	0.0729133	0.206621	-1.52033	0.471488	1	0.188275	0	6.2596	0.042255	0.974067
TCONS_00186438	snap_masked-Fvb5-2-processed-gene-14.41	Fvb5-2	1474731	1475051	+	0.084597	0	0	0	0.288293	0.205711	0	0	0	0	0	0	0.164668	0	5.09543	0.138709	0.912483	0	0.028199	-3.05094	0.601249	1
TCONS_00114625	maker-Fvb3-3-snap-gene-15.63	Fvb3-3	1482631	1484769	-	1.76712	1.65222	2.24492	0.922696	0.827121	0.77121	1.30947	1.26354	1.29904	1.16441	1.41937	1.05818	0.840342	1.21399	-0.546208	0.515211	1	1.29068	1.88809	-0.520696	0.470307	1
TCONS_00126596	maker-Fvb3-4-snap-gene-15.40	Fvb3-4	1486537	1487938	-	0.189666	0	0	0	0	0.223904	0	0	0	0	0.026625	0.023558	0.0746347	0.0167277	1.89861	0.512067	1	0	0.063222	-5.75872	0.161959	1
TCONS_00078724	snap_masked-Fvb2-4-processed-gene-15.16	Fvb2-4	1486856	1488640	-	0.017072	0	0	0.302836	0.160568	0.273316	0	0.058511	0	0.021833	0.018115	0.035425	0.245573	0.0251243	3.01762	0.0344325	0.400783	0.0195037	0.00569067	1.52455	0.692986	1
TCONS_00168043	maker-Fvb4-4-augustus-gene-15.68	Fvb4-4	1488300	1493058	-	0.10947	0.026444	0.132604	0.224799	0.077227	0.053126	0.119364	0	0.081728	0.059054	0.080948	0.250616	0.118384	0.130206	-0.1694	0.896716	1	0.0670307	0.089506	-0.38922	0.815648	1
TCONS_00168044	maker-Fvb4-4-augustus-gene-15.68	Fvb4-4	1488300	1493410	-	0.219253	0.047968	0.065429	0.071314	0.066637	0.059235	0.072886	0.159659	0.096558	0.043477	0.118473	0.113936	0.0657287	0.091962	-0.476204	0.705189	1	0.109701	0.110883	0.0213415	0.992353	1
TCONS_00120302	XLOC_072087	Fvb3-4	1494709	1496716	+	0.734587	0.745398	0.763793	0.50162	0.245496	0.245653	0.425025	0.455	0.412094	0.300089	0.3332	0.096027	0.330923	0.243105	0.422234	0.725572	1	0.430706	0.747926	-0.770944	0.413061	1
TCONS_00120306	XLOC_072087	Fvb3-4	1494725	1496716	+	0.25696	0.219225	0.428317	0.098003	0	0	0.345265	0.476226	0.142865	0.125381	0	0	0.0326677	0.0417937	-0.37387	0.937193	1	0.321452	0.301501	0.12193	0.919683	1
TCONS_00120307	XLOC_072087	Fvb3-4	1494725	1496716	+	0.555173	0.413757	0.600135	0.180236	0.390987	0.62077	0.658665	0.431932	0.434542	0.431224	0.305952	0.701223	0.397331	0.479466	-0.286579	0.798627	1	0.50838	0.523022	-0.0126827	0.994955	1
TCONS_00120304	XLOC_072087	Fvb3-4	1494719	1496716	+	0.702409	0.450209	0.711451	0.836095	0.212576	0.754209	0.947892	0.854204	0.447486	1.11132	0.535867	0.174453	0.60096	0.607214	-0.0243635	0.984533	1	0.749861	0.621356	0.296565	0.752976	1
TCONS_00120303	XLOC_072087	Fvb3-4	1494709	1496716	+	0.721916	0.51649	0.355478	1.09637	0.987471	0.766723	0.135019	0.683459	1.01047	0.991769	0.935717	0.884192	0.950188	0.937226	0.00394676	1	1	0.609648	0.531295	0.215369	0.84194	1
TCONS_00120301	XLOC_072087	Fvb3-4	1494709	1496716	+	0.356457	0.266697	0.435322	0.344701	0.48589	0.696045	0.326388	0.422906	0.384212	0.373383	0.9854	0.593905	0.508879	0.650896	-0.366157	0.72162	1	0.377835	0.352825	0.128895	0.90757	1
TCONS_00120305	XLOC_072087	Fvb3-4	1494719	1497305	+	0.266452	0.136605	0.429013	0.095726	0.064632	0.114429	0.114776	0.01027	0.347376	0.152173	0.335387	0.554031	0.0915957	0.347197	-1.9272	0.116563	0.83729	0.157474	0.277357	-0.79908	0.5541	1
TCONS_00120308	XLOC_072088	Fvb3-4	1497632	1498981	+	0.057973	0.245428	0.026616	0.06217	0.07177	0.021899	0.056196	0	0	0	0.061514	0	0.0519463	0.0205047	1.34674	0.563244	1	0.018732	0.110006	-2.46108	0.238688	1
TCONS_00136429	XLOC_081691	Fvb4-1	1501186	1501599	-	0.347338	0.405725	0.300746	0.09692	0	0.059359	0.109976	0.517661	0.330885	0.210841	0.073464	0.073123	0.052093	0.119143	-1.07354	0.595493	1	0.319507	0.35127	-0.0470019	1	1
TCONS_00265494	maker-Fvb6-4-augustus-gene-15.64	Fvb6-4	1501575	1501951	+	0.09068	0	0.181615	0.225379	0.648199	0.636737	0.142055	0	0.485629	0.326228	0.448352	0	0.503438	0.258193	0.949241	0.583021	1	0.209228	0.090765	1.15971	0.591613	1
TCONS_00233730	maker-Fvb6-2-snap-gene-15.53	Fvb6-2	1505429	1505924	+	0.059163	0.317312	0.116528	0	0	0	0.029281	0.135708	0	0	0	0	--	--	--	--	--	0.0549963	0.164334	-1.42016	0.430177	1
TCONS_00073000	XLOC_043564	Fvb2-4	1502531	1506099	+	0.535054	0.416364	0.72388	0.325997	0.134395	0.206441	0.293853	0.63201	0.20817	0.253308	0.192337	0.223068	0.222278	0.222904	-0.0218938	0.988105	1	0.378011	0.558433	-0.526842	0.565503	1
TCONS_00084482	maker-Fvb3-1-snap-gene-15.77	Fvb3-1	1509294	1512307	+	0.095738	0.28853	0.329058	0.202539	0	0.097117	0.113349	0.265234	0.087081	0.159725	0.180934	0.285275	0.0998853	0.208645	-1.06374	0.480611	1	0.155221	0.237775	-0.577828	0.62327	1
TCONS_00191518	XLOC_115004	Fvb5-2	1512888	1513513	-	0	0	0	0	0	0.38786	0.045501	0	0.142737	0	0	0.04467	0.129287	0.01489	2.44588	0.478081	1	0.062746	0	4.88927	0.139327	1
TCONS_00186455	maker-Fvb5-2-snap-gene-15.48	Fvb5-2	1514650	1521574	+	0.080775	0.256552	0.21537	0.456924	0.281676	0.413841	0.231679	0.112372	0.217991	0.274676	0.232826	0.363188	0.384147	0.29023	0.381737	0.649372	1	0.187347	0.184232	0.0427543	0.967834	1
TCONS_00145414	XLOC_086981	Fvb4-2	1524045	1524499	-	0	0	0	0	0	0	0.245017	0	0	0	0	0	--	--	--	--	--	0.0816723	0	4.64085	0.271573	1
TCONS_00292264	maker-Fvb7-2-snap-gene-15.34	Fvb7-2	1527703	1528153	+	0.098609	0	0	0	0.124543	0	0	0	0.359899	0	0.108615	0	0.0415143	0.036205	0.217536	1	1	0.119966	0.0328697	1.7683	0.652311	1
TCONS_00286035	maker-Fvb7-1-snap-gene-15.31	Fvb7-1	1533338	1533660	-	0	0	0	0.371775	0.070967	0.124596	0	0	0	0	0.114827	0.064691	0.189113	0.0598393	1.60661	0.410276	1	--	--	--	--	--
TCONS_00196453	XLOC_118085	Fvb5-3	1535087	1535925	+	0	0.30418	0	0	0	0.186151	0	0	0	0	0.199341	0	0.0620503	0.066447	-0.0234491	1	1	0	0.101393	-5.74635	0.163719	1
TCONS_00196452	XLOC_118085	Fvb5-3	1535087	1535925	+	2.45558	1.20156	2.01601	0.21711	0.479196	0.545444	1.18603	0.997052	0.725873	0.703212	0.552418	0.469468	0.413917	0.575033	-0.493566	0.690753	1	0.96965	1.89105	-0.93283	0.331967	1
TCONS_00196451	XLOC_118085	Fvb5-3	1535087	1535925	+	2.2165	1.76776	1.72996	0.801593	0.86435	0.605906	0.62389	0.575527	1.18683	1.37086	0.955378	1.33893	0.757283	1.22172	-0.702224	0.512719	1	0.795414	1.90474	-1.2203	0.214138	1
TCONS_00311091	maker-Fvb7-3-snap-gene-15.88	Fvb7-3	1536519	1537371	-	0	0	0	0.105789	0	0	0	0	0	0	0	0.039071	0.035263	0.0130237	1.04816	0.793446	1	--	--	--	--	--
TCONS_00102816	snap_masked-Fvb3-2-processed-gene-15.19	Fvb3-2	1535212	1538447	-	0.32607	0.276684	0.284355	0.094538	0.054984	0.083796	0.336041	0.360626	0.163527	0.097373	0.033103	0.063234	0.0777727	0.06457	0.256221	0.850053	1	0.286731	0.295703	-0.014362	0.994661	1
TCONS_00009838	snap_masked-Fvb1-2-processed-gene-15.25	Fvb1-2	1535972	1538839	+	0	0	0.030473	0	0.026715	0	0.037413	0	0	0	0	0	0.008905	0	4.00691	0.403981	1	0.012471	0.0101577	0.402349	0.955216	1
TCONS_00009839	snap_masked-Fvb1-2-processed-gene-15.25	Fvb1-2	1535972	1538839	+	0.01859	0.034787	0	0.192016	0.038794	0.012605	0	0.332395	0.174097	0.187637	0.055123	0.312706	0.0811383	0.185155	-1.20718	0.404044	1	0.168831	0.0177923	3.14525	0.111978	1
TCONS_00212440	maker-Fvb5-4-augustus-gene-15.44	Fvb5-4	1540848	1543323	-	0	0.08598	0	0	0	0	0.035284	0	0	0	0	0.054114	0	0.018038	-4.86114	0.274188	1	0.0117613	0.02866	-1.22111	0.720805	1
TCONS_00196454	XLOC_118086	Fvb5-3	1542928	1543617	+	0.042114	0.047249	0.038725	0.050441	0.213908	0.022125	0.153633	0.026598	0.074425	0.183663	0	0.302301	0.0954913	0.161988	-0.698679	0.736001	1	0.0848853	0.042696	0.837406	0.630275	1
TCONS_00196447	maker-Fvb5-3-snap-gene-15.48	Fvb5-3	1527543	1551223	+	0.560778	0.580768	0.751961	0.539136	0.532325	0.478585	0.381925	0.24048	0.460391	0.552144	0.790946	0.5041	0.516682	0.61573	-0.267567	0.596468	1	0.360932	0.631169	-0.781473	0.137821	1
TCONS_00202001	maker-Fvb5-3-augustus-gene-15.43	Fvb5-3	1527524	1551223	-	0	0	0	2.11331	0	0	0	0	0	0	0	0	0.704436	0	13.2865	0.000125894	0.00514505	--	--	--	--	--
TCONS_00202003	maker-Fvb5-3-augustus-gene-15.43	Fvb5-3	1527524	1551227	-	5.32131	7.17812	7.26623	4.59493	5.69524	4.75655	5.35832	5.10167	5.76896	10.3111	9.39399	10.2222	5.01557	9.97575	-1.01371	0.00490445	0.0996991	5.40965	6.58855	-0.261818	0.448369	1
TCONS_00004944	XLOC_003002	Fvb1-1	1553029	1559632	-	0	0	0	0	0	0.074921	0.048226	0	0	0.047338	0	0.255612	0.0249737	0.100983	-2.03538	0.388153	1	0.0160753	0	6.07334	0.120074	1
TCONS_00067902	maker-Fvb2-3-augustus-gene-15.46	Fvb2-3	1559767	1560503	-	0.188582	0	0.096545	0	0	0	0	0	0	0.123122	0	0.175303	0	0.099475	-5.63142	0.0907236	0.73054	0	0.0950423	-5.50285	0.0850028	1
TCONS_00020462	maker-Fvb1-3-snap-gene-15.97	Fvb1-3	1557467	1561076	+	0.565904	0.654615	0.55847	1.25706	1.42058	1.21297	0.581612	0.388129	0.393779	2.00078	2.00629	3.33112	1.29687	2.44606	-0.941225	0.135574	0.903175	0.454507	0.592996	-0.355568	0.675998	1
TCONS_00272647	maker-Fvb6-4-snap-gene-15.79	Fvb6-4	1558948	1561516	-	0.08565	0.032908	0.04838	0.389888	0.63009	0	0.065816	0.106268	0.073928	0	0.065985	0	0.339993	0.021995	3.83163	0.0986961	0.765973	0.082004	0.055646	0.627618	0.640942	1
TCONS_00272648	maker-Fvb6-4-snap-gene-15.79	Fvb6-4	1559533	1561523	-	0	0	0	0	0	0.877412	0	0	0	0	0	0	0.292471	0	8.44293	0.0193306	0.271564	--	--	--	--	--
TCONS_00108979	maker-Fvb3-3-augustus-gene-15.55	Fvb3-3	1561337	1562798	+	0.23347	0.382692	0.567817	0.340706	0.731899	0.298921	0.727759	0.290667	0.821948	0.130649	0.108005	0.075875	0.457175	0.104843	1.99734	0.114223	0.829329	0.613458	0.39466	0.65375	0.554599	1
TCONS_00108978	maker-Fvb3-3-augustus-gene-15.55	Fvb3-3	1561337	1562798	+	1.66829	0.791754	0.813686	0.947568	0.692483	1.40398	1.29318	0.480286	1.43512	1.13108	1.71034	1.64247	1.01468	1.49463	-0.577019	0.52242	1	1.06953	1.09124	0.00736726	0.996571	1
TCONS_00120344	XLOC_072097	Fvb3-4	1561038	1562930	+	0.876377	0.768022	0.615715	0.770009	0.440851	0.591331	0.821458	0.688817	0.535163	0.638883	1.22825	0.598616	0.60073	0.821917	-0.462373	0.632462	1	0.681813	0.753371	-0.111579	0.906369	1
TCONS_00126606	XLOC_075823	Fvb3-4	1560832	1563955	-	0.244862	0.365848	0.268702	0.00932	0.132744	0.147401	0.224698	0.352657	0.168559	0	0.203303	0.082489	0.0964883	0.095264	0.0344066	1	1	0.248638	0.293137	-0.212224	0.838482	1
TCONS_00126605	XLOC_075823	Fvb3-4	1559805	1563958	-	0.279688	0.27809	0.376034	0.12869	0.03012	0	0.463221	0.481725	0.397171	0.233984	0.19605	0.380322	0.0529367	0.270119	-2.33475	0.11777	0.841906	0.447372	0.311271	0.54298	0.540133	1
TCONS_00030580	augustus_masked-Fvb1-4-processed-gene-15.17	Fvb1-4	1563282	1564531	+	0.249227	0.117418	0.19736	0.177956	0.475097	0.115678	0.177755	0.246868	0.151851	0.213927	0.208892	0.200789	0.256244	0.207869	0.240092	0.865784	1	0.192158	0.188002	0.0901255	0.949362	1
TCONS_00292272	maker-Fvb7-2-augustus-gene-15.30	Fvb7-2	1564718	1565189	+	0	0	0.230012	0	0	0	0	0	0	0	0.250408	0	0	0.0834693	-4.72688	0.284876	1	0	0.0766707	-4.58327	0.290698	1
TCONS_00311106	maker-Fvb7-3-snap-gene-15.93	Fvb7-3	1566685	1569121	-	0	0	0	0.404753	0	0	0	0	0	0	0	0	0.134918	0	7.64357	0.042652	0.460516	--	--	--	--	--
TCONS_00040177	snap_masked-Fvb2-1-processed-gene-15.27	Fvb2-1	1572184	1575009	+	0.386428	0.407166	0.423433	0.250082	0	0	0.045198	0	0	0	0	0	0.0833607	0	7.15366	0.0645941	0.600405	0.015066	0.405676	-4.64454	0.00520973	0.270108
TCONS_00257248	maker-Fvb6-3-snap-gene-15.93	Fvb6-3	1572824	1577164	-	0.221464	0.292991	0.23702	0.316399	0.211647	0.241498	0.275067	0.27944	0.258313	0.339063	0.223295	0.30657	0.256515	0.289643	-0.193929	0.846669	1	0.27094	0.250492	0.135715	0.887347	1
TCONS_00257250	maker-Fvb6-3-snap-gene-15.93	Fvb6-3	1572824	1577165	-	0.258076	0.443064	0.651563	0.490493	0.525461	0.198329	0.454605	0.417637	0.539203	0.448042	0.415605	0.371741	0.404761	0.411796	-0.0410093	0.968369	1	0.470482	0.450901	0.0829071	0.926599	1
TCONS_00030581	snap_masked-Fvb1-4-processed-gene-15.42	Fvb1-4	1563282	1581299	+	0	0	0	0.095879	0	0	0	0.27478	0.092525	0	0.190809	0	0.0319597	0.063603	-0.961701	0.725669	1	0.122435	0	10.4033	8.59922e-05	0.0157691
TCONS_00078738	XLOC_047061	Fvb2-4	1581084	1581357	-	0.082345	0.124621	0.184965	0	0	0.116797	0.064308	0	0.434237	0.123359	0	0.133666	0.0389323	0.085675	-0.985454	0.803721	1	0.166182	0.130644	0.45691	0.87895	1
TCONS_00217525	maker-Fvb6-1-augustus-gene-15.56	Fvb6-1	1580786	1584575	+	0.908279	0.613414	0.444513	0.495897	0.351078	0.090408	0.453814	0.570862	0.498863	0.330174	0.332451	0.290599	0.312461	0.317741	-0.0378284	0.975305	1	0.507846	0.655402	-0.332997	0.689718	1
TCONS_00217524	maker-Fvb6-1-augustus-gene-15.56	Fvb6-1	1580786	1584575	+	0.519409	0.269309	0.247359	0	0	0	0.315808	1.26236	0	0.492337	0	0.485175	0	0.325837	-9.56975	0.000550739	0.0175063	0.526055	0.345359	0.639525	0.647029	1
TCONS_00217523	maker-Fvb6-1-augustus-gene-15.56	Fvb6-1	1580786	1584575	+	0.861912	0	0.355845	0	0	0	0	0	0.360014	0.240985	0	0	0	0.0803283	-7.53405	0.0489641	0.502974	0.120005	0.405919	-1.71666	0.437446	1
TCONS_00217522	maker-Fvb6-1-augustus-gene-15.56	Fvb6-1	1580786	1584575	+	3.28457	4.48571	4.45178	1.7127	1.60596	1.66928	3.14481	2.73841	4.33841	1.34157	2.36004	0.837357	1.66265	1.51299	0.127536	0.850482	1	3.40721	4.07402	-0.235572	0.630472	1
TCONS_00096810	snap_masked-Fvb3-2-processed-gene-15.28	Fvb3-2	1587874	1588672	+	0	0	0	0.254876	0.175564	0.067935	0	0	0	0	0.040237	0	0.166125	0.0134123	3.29856	0.116464	0.83683	--	--	--	--	--
TCONS_00173117	maker-Fvb5-1-snap-gene-16.59	Fvb5-1	1589802	1596118	+	0.613079	0.471003	0.345261	0.733937	0.62695	0.360726	0.158124	0.672396	0.065374	0.36269	0.678052	0.137416	0.573871	0.392719	0.54327	0.529282	1	0.298631	0.476448	-0.641316	0.506067	1
TCONS_00173116	maker-Fvb5-1-snap-gene-16.59	Fvb5-1	1589802	1596118	+	0.916681	0.823094	0.842394	0.468424	0.437054	0.714156	0.785324	0.709473	0.875067	0.737586	0.601345	0.769714	0.539878	0.702882	-0.403621	0.581356	1	0.789955	0.860723	-0.0989512	0.877793	1
TCONS_00035437	maker-Fvb1-4-snap-gene-16.49	Fvb1-4	1597559	1598909	-	0	0	0.069127	0	0	0	0.163239	0.230077	0.084375	0.21412	0	0	0	0.0713733	-5.90491	0.164666	0.982553	0.15923	0.0230423	2.69073	0.176781	1
TCONS_00120351	XLOC_072101	Fvb3-4	1597065	1599010	+	0.045986	0.097341	0.047622	0.049315	0	0	0	0.048915	0	0.078536	0.243976	0.205855	0.0164383	0.176122	-3.26987	0.0959244	0.753412	0.016305	0.0636497	-1.93562	0.353457	1
TCONS_00156760	snap_masked-Fvb4-3-processed-gene-16.31	Fvb4-3	1594129	1599077	-	0.483161	0.444067	0.408385	0.566543	0.604137	0.648026	0.591912	0.571028	0.492246	0.531439	0.586173	0.664096	0.606235	0.593903	0.00810037	0.993312	1	0.551729	0.445204	0.334419	0.671943	1
TCONS_00067915	maker-Fvb2-3-snap-gene-16.45	Fvb2-3	1601833	1603093	-	0.047876	0	0.051492	0.051342	0.302337	0.049322	0.050586	0.054816	0	0.198616	0.0508	0.107247	0.134334	0.118888	0.137273	0.935895	1	0.035134	0.0331227	0.00946976	1	1
TCONS_00173120	augustus_masked-Fvb5-1-processed-gene-16.2	Fvb5-1	1597733	1604179	+	0.010702	0.168057	0.154983	0.014839	0.001908	0.00102	0.025952	0.097474	0.134844	0.359582	0.199909	0.171481	0.00592233	0.243657	-5.10666	0.0003998	0.0134158	0.08609	0.111247	-0.359973	0.784626	1
TCONS_00173124	augustus_masked-Fvb5-1-processed-gene-16.2	Fvb5-1	1597735	1604179	+	0.010682	0.263517	0.468542	0.145883	0.001038	0.277228	0.004288	0.000928	0.345428	0	0.484474	0.369107	0.141383	0.284527	-1.0127	0.541645	1	0.116881	0.24758	-1.05751	0.513591	1
TCONS_00173128	augustus_masked-Fvb5-1-processed-gene-16.2	Fvb5-1	1597742	1604179	+	0.117628	0.103908	0.114888	0	0.469723	0.226983	0.409058	0.269758	0.246683	0	0.292731	0.14779	0.232235	0.14684	0.640955	0.726825	1	0.3085	0.112141	1.47909	0.113796	1
TCONS_00173125	augustus_masked-Fvb5-1-processed-gene-16.2	Fvb5-1	1597735	1604179	+	0	0	0	0	0.422557	0	0.26591	0.135435	0	0	0.605506	0	0.140852	0.201835	-0.503803	0.856649	1	0.133782	0	9.05961	0.000968363	0.0889471
TCONS_00173129	augustus_masked-Fvb5-1-processed-gene-16.2	Fvb5-1	1597742	1604179	+	0.135227	0.134102	0.212089	0.551294	0	0	0.185442	0	0	0.335611	0	0	0.183765	0.11187	0.694968	0.800836	1	0.061814	0.160473	-1.34102	0.450725	1
TCONS_00173130	augustus_masked-Fvb5-1-processed-gene-16.2	Fvb5-1	1597742	1604179	+	0.718284	0.423504	0.750802	0.486024	0.372463	0.43394	0.537824	0.995318	0.474586	0.697437	0.527962	0.559129	0.430809	0.594843	-0.482548	0.52413	1	0.669243	0.630863	0.114086	0.874832	1
TCONS_00286042	maker-Fvb7-1-snap-gene-16.32	Fvb7-1	1600071	1604260	-	0	0	0	0	0	0	0	0	0	0	0.123547	0	0	0.0411823	-6.68325	0.0974536	0.760654	--	--	--	--	--
TCONS_00078740	maker-Fvb2-4-snap-gene-16.39	Fvb2-4	1604121	1604727	-	0	0	0	0	0	0	0	0	0	0	0	0	--	--	--	--	--	--	--	--	--	--
TCONS_00084501	maker-Fvb3-1-snap-gene-16.49	Fvb3-1	1604748	1606139	+	0.167193	0.165212	0.120455	0.325136	0.17365	0.248898	0.106448	0.106696	0.170419	0.077202	0.138172	0.120173	0.249228	0.111849	1.09766	0.406691	1	0.127854	0.150953	-0.209654	0.898932	1
TCONS_00163099	maker-Fvb4-4-augustus-gene-16.43	Fvb4-4	1604878	1606655	+	0.235596	0.099136	0.223723	0.107594	0.041309	0.012483	0.18336	0.273522	0.103561	0.152701	0.381636	0.186813	0.0537953	0.240383	-2.1176	0.139187	0.913756	0.186814	0.186152	0.030786	0.987572	1
TCONS_00163100	maker-Fvb4-4-augustus-gene-16.43	Fvb4-4	1604878	1606655	+	0.7604	0.713304	1.03571	0.823407	1.24468	0.674245	1.38301	0.561732	0.83241	0.595971	0.599764	0.818539	0.914111	0.671425	0.417022	0.66308	1	0.925719	0.836471	0.173767	0.851239	1
TCONS_00035439	augustus_masked-Fvb1-4-processed-gene-16.1	Fvb1-4	1599029	1606935	-	0.004256	0.071833	0.121864	0.051934	0.122444	0.262226	0.155241	0.18415	0	0.00281	0.028752	0.070238	0.145535	0.0339333	2.04289	0.133311	0.894576	0.11313	0.0659843	0.778069	0.6335	1
TCONS_00173118	maker-Fvb5-1-snap-gene-16.59	Fvb5-1	1589835	1606968	+	0.920219	0	0	0.056706	0	0	0.816472	0	0.285704	0.731425	0	0.520928	0.018902	0.417451	-4.46719	0.0430453	0.463471	0.367392	0.30674	0.314599	0.887751	1
TCONS_00173126	augustus_masked-Fvb5-1-processed-gene-16.2	Fvb5-1	1597736	1606968	+	0.007349	0.243587	0.380638	0	0.158059	0.076073	0.011033	0.044037	0.326144	0	0.403932	0.306375	0.078044	0.236769	-1.61344	0.375019	1	0.127071	0.210525	-0.709723	0.601591	1
TCONS_00173127	augustus_masked-Fvb5-1-processed-gene-16.2	Fvb5-1	1597737	1606968	+	0	0.088745	0	0.000742	0	0	0	0	0	0.113338	0	0	0.000247333	0.0377793	-5.86904	0.0727778	0.644626	0	0.0295817	-7.40696	0.0469575	1
TCONS_00173122	augustus_masked-Fvb5-1-processed-gene-16.2	Fvb5-1	1597733	1606968	+	0.010542	0.191355	0.228381	0.019676	0	0.004294	0.019297	0.131214	0.178031	0.611401	0.289621	0.199313	0.00799	0.366778	-5.4164	6.84027e-05	0.00304088	0.109514	0.143426	-0.371532	0.764242	1
TCONS_00173121	augustus_masked-Fvb5-1-processed-gene-16.2	Fvb5-1	1597733	1606968	+	0.031569	0.011378	0	0.328248	0.106681	0.20019	0	0	0.021656	0	0.159053	0.027208	0.211706	0.062087	1.7642	0.220352	1	0.00721867	0.0143157	-0.964529	0.718318	1
TCONS_00173131	augustus_masked-Fvb5-1-processed-gene-16.2	Fvb5-1	1597742	1606968	+	0	0.193914	0	0	0	0	0	0.520027	0.193199	0	0	0	--	--	--	--	--	0.237742	0.064638	1.87344	0.396214	1
TCONS_00173123	augustus_masked-Fvb5-1-processed-gene-16.2	Fvb5-1	1597733	1606968	+	0	0.277827	0	0.129183	0	0	0	0.235215	0.161543	0.185818	0	0	0.043061	0.0619393	-0.545576	0.848648	1	0.132253	0.092609	0.517041	0.816462	1
TCONS_00320961	XLOC_193338	Fvb7-4	1610946	1612676	-	0	0	0.024765	0.102264	0.030204	0.038926	0.148071	0.082144	0.004261	0.034452	0.124762	0.092732	0.0571313	0.083982	-0.484285	0.75309	1	0.0781587	0.008255	2.983	0.175714	1
TCONS_00030602	snap_masked-Fvb1-4-processed-gene-16.24	Fvb1-4	1611226	1612703	+	0	0	0	0	0	0.048292	0.021235	0.102325	0	0	0	0	0.0160973	0	4.0081	0.389121	1	0.0411867	0	5.33685	0.101853	1
TCONS_00156766	XLOC_094006	Fvb4-3	1615304	1616167	-	0.125944	0.296916	0.081624	0.101296	0	0.032221	0.133072	0.144202	0.186997	0.097966	0	0	0.0445057	0.0326553	0.503974	0.897358	1	0.154757	0.168161	-0.0751613	0.973688	1
TCONS_00163101	maker-Fvb4-4-augustus-gene-16.43	Fvb4-4	1604878	1620438	+	0.27871	0.148115	0	0	0.058901	0.068767	0.051085	0	0.054857	0	0	0.088711	0.042556	0.0295703	0.473008	0.839551	1	0.035314	0.142275	-1.96695	0.270122	1
TCONS_00067922	XLOC_040677	Fvb2-3	1626485	1627645	-	0.066117	0.212576	0.327573	0.152228	0.138375	0.320827	0.239411	0.097602	0.155504	0.323519	0.070078	0.290563	0.20381	0.228053	-0.182635	0.895824	1	0.164172	0.202089	-0.251478	0.8593	1
TCONS_00248886	maker-Fvb6-3-snap-gene-16.61	Fvb6-3	1620873	1631399	+	0.291873	0	0.150474	0.246651	0.102118	0.243727	0.329862	0.098752	0.144426	0.087545	0.255722	0.13673	0.197499	0.159999	0.290683	0.756597	1	0.191013	0.147449	0.412969	0.761586	1
TCONS_00248892	maker-Fvb6-3-snap-gene-16.61	Fvb6-3	1629943	1639133	+	0.14074	0.082905	0.05904	0.247597	0.281385	0.093908	0.094979	0.112963	0.175575	0	0.111895	0.045899	0.20763	0.052598	1.96695	0.1633	0.979551	0.127839	0.0942283	0.478104	0.634974	1
TCONS_00179854	XLOC_107987	Fvb5-1	1637337	1639168	-	0	0	0.127636	0.197929	0	0.382412	0.053163	0.040306	0	0	0.036267	0	0.193447	0.012089	3.71231	0.133538	0.895381	0.0311563	0.0425453	-0.328813	0.91454	1
TCONS_00173142	XLOC_104023	Fvb5-1	1637028	1639688	+	0.996643	1.01427	1.06445	1.43317	0.691101	0.573874	0.862065	0.548399	0.520252	0.496478	0.751058	0.189766	0.899382	0.479101	0.900884	0.351239	1	0.643572	1.02512	-0.639859	0.436115	1
TCONS_00030606	XLOC_018736	Fvb1-4	1636079	1640207	+	0.844532	0.762832	0.749958	0.855329	0.7819	0.690775	0.645796	0.883633	0.914369	0.584862	0.746232	0.862225	0.776001	0.731106	0.0648463	0.933552	1	0.814599	0.785774	0.07601	0.917728	1
TCONS_00102840	snap_masked-Fvb3-2-processed-gene-16.35	Fvb3-2	1643504	1643868	-	0	0.350242	0	0.009025	0	0	0.046773	0.087223	0.077633	0	0	0	--	--	--	--	--	0.070543	0.116747	-0.390971	0.876754	1
TCONS_00163122	maker-Fvb4-4-augustus-gene-16.46	Fvb4-4	1643895	1644428	+	0	0	0	0.000321	0	0	0.069686	0.182241	0.423961	0	0	0.102429	0.000107	0.034143	-1.73887	0.730347	1	0.225296	0	6.25259	0.0159981	0.552567
TCONS_00120357	maker-Fvb3-4-snap-gene-16.54	Fvb3-4	1617398	1646605	+	0.12403	0	0.147254	0.101149	0.201757	0.231746	0.170277	0.094323	0.049421	0.215759	0.044148	0	0.178217	0.0866357	1.02083	0.436485	1	0.104674	0.090428	0.246049	0.851155	1
TCONS_00145456	maker-Fvb4-2-snap-gene-16.59	Fvb4-2	1651461	1652280	-	0.009647	0	0.018302	0	0.235428	0	0	0.014118	0	0.432261	0	0	0.078476	0.144087	-0.845786	0.81302	1	0.004706	0.00931633	-1.15163	0.793877	1
TCONS_00145455	maker-Fvb4-2-snap-gene-16.59	Fvb4-2	1650947	1652288	-	0.21688	0.005866	0	0	0.231374	0	0.25631	0.23438	0.094182	0	0.161065	0.103179	0.0771247	0.0880813	-0.215243	0.948733	1	0.194957	0.0742487	1.4194	0.434795	1
TCONS_00257269	augustus_masked-Fvb6-3-processed-gene-16.15	Fvb6-3	1637144	1655030	-	0	0.156635	0.230203	0.247457	0.060868	0.131929	0	0.254521	0.105475	0	0.094222	0.422187	0.146751	0.172136	-0.263419	0.850272	1	0.119999	0.128946	-0.0923383	0.958603	1
TCONS_00073021	XLOC_043580	Fvb2-4	1655382	1656126	+	1.13892	1.28264	1.02058	0.391037	0.504413	0.807312	1.2791	0.905542	1.54544	0.38082	0.559839	0.517762	0.567587	0.48614	0.190637	0.883094	1	1.24336	1.14738	0.147942	0.887193	1
TCONS_00073022	XLOC_043580	Fvb2-4	1655382	1656126	+	0.217859	0	0	0.441328	0.529053	0	0	0	0	0	0	0.059861	0.32346	0.0199537	3.61131	0.152522	0.951937	0	0.0726197	-5.12286	0.223713	1
TCONS_00241347	maker-Fvb6-2-snap-gene-16.56	Fvb6-2	1654523	1658091	-	0.011661	0	0	0.045605	0	0	0	0	0	0	0.078354	0	0.0152017	0.026118	-0.700252	0.852508	1	0	0.003887	-3.42034	0.505181	1
TCONS_00241342	maker-Fvb6-2-snap-gene-16.56	Fvb6-2	1654523	1658091	-	0.161749	0.289411	0.206418	0.174238	0	0.256348	0.008561	0.052045	0.244972	0.225573	0.284869	0.233098	0.143529	0.247847	-0.798016	0.581051	1	0.101859	0.219193	-1.05996	0.419303	1
TCONS_00179860	maker-Fvb5-1-snap-gene-16.75	Fvb5-1	1658190	1661399	-	0	0.126684	0.144953	0.137834	0.161771	0.030378	0.046612	0.11367	0.113423	0.043645	0.207955	0	0.109994	0.0838667	0.3794	0.823954	1	0.091235	0.0905457	0.0566537	0.97818	1
TCONS_00179859	maker-Fvb5-1-snap-gene-16.75	Fvb5-1	1658190	1661399	-	0.82147	0.489445	0.742279	0.416311	0.24263	0.541667	0.68245	0.698339	0.474157	0.598963	0.318745	0.52093	0.400203	0.479546	-0.287255	0.769057	1	0.618315	0.684398	-0.117221	0.889785	1
TCONS_00084507	maker-Fvb3-1-augustus-gene-16.34	Fvb3-1	1662097	1665704	+	0.375604	0.579815	0.635067	0.583507	0.262482	0.098217	0.356945	0.601295	0.174596	0.83246	0.41135	0.287247	0.314735	0.510352	-0.70455	0.498183	1	0.377612	0.530162	-0.463933	0.61724	1
TCONS_00084506	maker-Fvb3-1-augustus-gene-16.34	Fvb3-1	1662097	1665704	+	0.607396	0.348113	0.435984	0.279614	0.39615	0.253408	0.166931	0.283664	0.359422	0.382973	0.277291	0.573452	0.309724	0.411239	-0.435576	0.65737	1	0.270006	0.463831	-0.742995	0.432574	1
TCONS_00084508	maker-Fvb3-1-augustus-gene-16.34	Fvb3-1	1662097	1665704	+	0.462402	0.612037	0.766069	0.227711	0.149126	0.404003	1.02149	0.566717	0.947883	0.407308	0.807591	0.526031	0.26028	0.58031	-1.16549	0.229712	1	0.845363	0.613503	0.483257	0.545968	1
TCONS_00196477	XLOC_118098	Fvb5-3	1658091	1665813	+	0.181192	0.202017	0.118757	0	0	0	0.161558	0	0.090811	0.276463	0.158458	0.08563	0	0.173517	-9.66748	4.28827e-06	0.000276303	0.084123	0.167322	-0.959066	0.48461	1
TCONS_00196478	XLOC_118099	Fvb5-3	1658218	1666191	+	0.071997	0.175937	0.025166	0.127826	0	0.070968	0.240416	0.137874	0.181875	0.047993	0.029146	0.053414	0.0662647	0.0435177	0.555202	0.735193	1	0.186722	0.0910333	1.05261	0.324183	1
TCONS_00035450	XLOC_021692	Fvb1-4	1665892	1669643	-	0.102866	0.057761	0.058594	0.066025	0.065967	0.115855	0.082371	0.07028	0.045053	0.10188	0.082123	0.125214	0.0826157	0.103072	-0.336268	0.800286	1	0.0659013	0.0730737	-0.129431	0.920728	1
TCONS_00090530	maker-Fvb3-1-snap-gene-16.54	Fvb3-1	1671670	1673148	-	0.467185	0.079744	0	0	0.235466	0.167045	0.108006	0	0.291635	0	0	0	0.13417	0	6.91788	0.0277887	0.348008	0.133214	0.18231	-0.40875	0.847512	1
TCONS_00030609	maker-Fvb1-4-snap-gene-16.60	Fvb1-4	1673421	1673727	+	0.159884	0	0.149987	0	0.149674	0	0	0.068993	0.281051	0	0	0.408999	0.0498913	0.136333	-1.53957	0.654016	1	0.116681	0.10329	0.220797	0.931825	1
TCONS_00316276	maker-Fvb7-4-augustus-gene-16.56	Fvb7-4	1674291	1675770	+	0.023817	0.134297	0.136118	0.098606	0	0.05575	0	0	0	0.046901	0	0.035024	0.051452	0.0273083	0.858642	0.727312	1	0	0.0980773	-6.51116	0.0109099	0.432817
TCONS_00096826	maker-Fvb3-2-snap-gene-16.61	Fvb3-2	1675705	1678123	+	0.047246	0.023926	0.006174	0.039825	0.006763	0.028891	0.023499	0.051909	0.031597	0.037986	0.026675	0.035869	0.0251597	0.03351	-0.319454	0.868164	1	0.0356683	0.025782	0.408358	0.825328	1
TCONS_00120393	maker-Fvb3-4-augustus-gene-16.46	Fvb3-4	1675930	1681734	+	0.228107	0.304317	0.060741	0.158568	0.320435	0.233435	0.025624	0.285155	0.035341	0.308613	0.202099	0.360733	0.237479	0.290482	-0.315513	0.737241	1	0.115373	0.197722	-0.738697	0.553079	1
TCONS_00140629	maker-Fvb4-2-augustus-gene-16.41	Fvb4-2	1644578	1682088	+	2.79016	3.0281	2.76323	7.32224	6.7745	7.86021	3.24904	2.86598	3.49806	10.7588	11.5512	8.91557	7.31898	10.4085	-0.525255	0.138365	0.911558	3.20436	2.8605	0.188298	0.580162	1
TCONS_00120395	maker-Fvb3-4-augustus-gene-16.46	Fvb3-4	1675930	1682871	+	0.038374	0.043667	0	0	0	0	0	0	0.456932	0	0	0	--	--	--	--	--	0.152311	0.027347	2.46909	0.2966	1
TCONS_00168107	XLOC_100928	Fvb4-4	1684417	1685594	-	0.324751	0.473934	0.822465	0.031047	0.072479	0.244865	0.467451	0.456779	0.163625	0	0	0	0.11613	0	6.40381	0.01849	0.263411	0.362618	0.540383	-0.543987	0.641067	1
TCONS_00120398	XLOC_072108	Fvb3-4	1690590	1691803	+	0.430046	0.414246	0.130405	0.109569	0	0.094014	0.194941	0	0.278599	0	0.133707	0.00033	0.067861	0.044679	0.571405	0.812714	1	0.157847	0.324899	-0.975902	0.523341	1
TCONS_00120397	XLOC_072108	Fvb3-4	1690590	1691803	+	0	0.188859	0.143114	0.545076	0.42349	0.649064	0	0.323036	0	0.109015	0	0.090275	0.53921	0.06643	2.93743	0.0573443	0.558054	0.107679	0.110658	-0.0542874	1	1
TCONS_00311167	maker-Fvb7-3-snap-gene-17.65	Fvb7-3	1698673	1699119	-	0	0	0	0.258422	0	0	0	0	0	0	0	0	0.0861407	0	4.62125	0.295651	1	--	--	--	--	--
TCONS_00212467	maker-Fvb5-4-augustus-gene-17.69	Fvb5-4	1696216	1699308	-	0.009829	0	0.015299	0.355934	0.430175	0.660686	0.01717	0	0.005802	0.016176	0.040579	0.009928	0.482265	0.0222277	4.30307	0.000789429	0.0235215	0.00765733	0.008376	0.131203	1	1
TCONS_00212468	maker-Fvb5-4-augustus-gene-17.69	Fvb5-4	1696216	1699384	-	0	0	0	0.576067	0.533667	0.414361	0	0	0	0	0	0	0.508032	0	9.91391	7.4542e-07	5.73115e-05	--	--	--	--	--
TCONS_00212470	maker-Fvb5-4-augustus-gene-17.69	Fvb5-4	1696216	1699385	-	0.051105	0.046588	0.0307	0.651568	0.681238	0.837544	0	0	0.020163	0.044411	0	0.010062	0.72345	0.0181577	5.08756	0.000319511	0.0111306	0.006721	0.0427977	-2.47247	0.229138	1
TCONS_00212469	maker-Fvb5-4-augustus-gene-17.69	Fvb5-4	1696216	1699385	-	0.023921	0	0	1.65004	1.7949	1.71974	0.017349	0.030857	0.057809	0.027039	0.12522	0	1.72156	0.050753	5.05086	6.79923e-05	0.0030277	0.0353383	0.00797367	2.01228	0.307768	1
TCONS_00207526	maker-Fvb5-4-augustus-gene-17.69	Fvb5-4	1690529	1699804	+	0.050687	0	0.006652	0.153948	0	0	0	0	0	0	0	0.269873	0.051316	0.0899577	-0.850636	0.761821	1	0	0.019113	-6.75423	0.03309	0.849525
TCONS_00045774	XLOC_027837	Fvb2-1	1706130	1706715	-	0.078793	0.040776	0.050252	0.034826	0.037317	0	0.424105	0.077637	0.02836	0	0.127751	0.037923	0.0240477	0.0552247	-0.843115	0.740715	1	0.176701	0.056607	1.59921	0.315413	1
TCONS_00045773	maker-Fvb2-1-augustus-gene-17.35	Fvb2-1	1704218	1707277	-	0.394906	0.319712	0	0.313256	0.672764	0.191142	0.408783	0	0	0.312848	0.480134	0.405173	0.392387	0.399385	-0.0427939	0.97082	1	0.136261	0.238206	-0.770544	0.73153	1
TCONS_00272688	maker-Fvb6-4-snap-gene-17.44	Fvb6-4	1706256	1708257	-	0.971129	0.861776	0.921819	0.910491	1.03074	1.04645	1.10663	0.934757	1.02622	1.03184	1.10945	0.877625	0.995894	1.0063	-0.0346384	0.970062	1	1.02254	0.918241	0.182573	0.829364	1
TCONS_00132702	snap_masked-Fvb4-1-processed-gene-17.23	Fvb4-1	1713867	1714993	+	0.259885	0	0.366532	0	0	0	0.254113	0	0.362446	0.046721	0	0.11351	0	0.0534103	-5.38775	0.112581	0.822487	0.20552	0.208806	0.0458538	0.988813	1
TCONS_00212471	maker-Fvb5-4-snap-gene-17.93	Fvb5-4	1696216	1718888	-	0	0	0	0.744675	0.710161	0.812146	0	0	0	0	0	0	0.755661	0	13.3162	6.54418e-27	5.42808e-24	--	--	--	--	--
TCONS_00150376	XLOC_090026	Fvb4-3	1725978	1726931	+	0	0	0.025843	0	0	0	0.323116	0	0	0	0	0	--	--	--	--	--	0.107705	0.00861433	3.40699	0.303071	1
TCONS_00040205	XLOC_024509	Fvb2-1	1726522	1727465	+	0.20547	0.219485	0.126702	0.166809	0	0.222283	0.112551	0	0.084352	0.073652	0	0.034902	0.129697	0.0361847	1.5973	0.468482	1	0.0656343	0.183886	-1.33006	0.425776	1
TCONS_00040204	XLOC_024508	Fvb2-1	1722398	1727957	+	0.208274	0	0	0	0.087781	0	0.038436	0	0.069233	0.037376	0	0	0.0292603	0.0124587	1.14271	0.7301	1	0.0358897	0.0694247	-0.86969	0.718204	1
TCONS_00299125	XLOC_180288	Fvb7-2	1727390	1728919	-	0	0	0	0	0	0	0	0	0	0	0.223784	0	0	0.0745947	-6.12331	0.14216	0.922907	--	--	--	--	--
TCONS_00186497	XLOC_111955	Fvb5-2	1726777	1729551	+	0.076234	0.129509	0	0.027821	0.167022	0.066853	0.364759	0.263559	0.035541	0.138199	0.032116	0.567016	0.087232	0.245777	-1.53754	0.288357	1	0.221286	0.068581	1.69471	0.284954	1
TCONS_00186499	XLOC_111955	Fvb5-2	1727412	1729799	+	0.059952	0	0	0	0.007084	0.099273	0.292	0.138876	0.072007	0	0.043332	0.156786	0.0354523	0.066706	-0.872262	0.706796	1	0.167628	0.019984	3.0437	0.107452	1
TCONS_00186498	XLOC_111955	Fvb5-2	1726777	1730434	+	0.216726	0.047794	0.198542	0.086505	0.219892	0.047625	0.155048	0.181189	0.131339	0.033548	0.169983	0.462767	0.118007	0.222099	-0.922362	0.486226	1	0.155859	0.154354	0.0522633	0.968995	1
TCONS_00163158	XLOC_097862	Fvb4-4	1732075	1733002	+	0.116265	0.085489	0.050873	0.300989	0	0	0.24131	0	0	0	0.103558	0	0.10033	0.0345193	1.45454	0.68241	1	0.0804367	0.084209	-0.0726307	1	1
TCONS_00168117	XLOC_100935	Fvb4-4	1732096	1733010	-	0	0	0	0.107462	0	0	0	0	0	0	0	0	0.0358207	0	4.45899	0.320593	1	--	--	--	--	--
TCONS_00062859	XLOC_037735	Fvb2-3	1735271	1735932	+	0	0	0	0.041843	0.118928	0.05491	0	0	0.06331	0.053189	0	0.179095	0.0718937	0.077428	0.026259	1	1	0.0211033	0	3.2962	0.58335	1
TCONS_00126631	maker-Fvb3-4-snap-gene-17.69	Fvb3-4	1735716	1739004	-	0.417042	0.228641	0.523898	0.227872	0.168856	0.267224	0.35762	0.586937	0.33935	0.269182	0.347912	0.213564	0.221317	0.276886	-0.338391	0.754637	1	0.427969	0.38986	0.155462	0.871943	1
TCONS_00126633	maker-Fvb3-4-snap-gene-17.69	Fvb3-4	1735716	1739004	-	0.318843	0.260311	0.256468	0.079982	0.129206	0.145887	0.177911	0.120377	0.247998	0.1103	0.061183	0.030107	0.118358	0.0671967	0.784314	0.540233	1	0.182095	0.278541	-0.570316	0.587614	1
TCONS_00126634	maker-Fvb3-4-snap-gene-17.69	Fvb3-4	1735716	1739004	-	0.632812	0.476707	0.300655	0.53807	0.519085	0.523718	0.480274	0.529192	0.382897	0.406329	0.388611	0.575645	0.526958	0.456862	0.176572	0.847164	1	0.464121	0.470058	0.00785875	0.99634	1
TCONS_00126635	maker-Fvb3-4-snap-gene-17.69	Fvb3-4	1735716	1739004	-	0.52088	0.631077	0.549775	0.249781	0.192056	0.547433	0.70554	1.28002	0.983085	0.276431	0.222849	0.175065	0.329757	0.224782	0.521641	0.625879	1	0.98955	0.567244	0.82214	0.301861	1
TCONS_00126636	maker-Fvb3-4-snap-gene-17.69	Fvb3-4	1735716	1739004	-	0	0.051463	0.230156	0	0	0.065872	0	0	0.073951	0	0.068403	0	0.0219573	0.022801	-0.0243593	1	1	0.0246503	0.093873	-1.89896	0.434969	1
TCONS_00126637	maker-Fvb3-4-snap-gene-17.69	Fvb3-4	1735716	1739004	-	0.186852	0.347899	0.146746	0.037075	0.257382	0.093854	0.911711	0.225946	0.735328	0.231772	0.102308	0.237162	0.129437	0.190414	-0.579243	0.651818	1	0.624328	0.227166	1.46484	0.142292	1
TCONS_00126632	maker-Fvb3-4-snap-gene-17.69	Fvb3-4	1735716	1739004	-	0.278775	0.206803	0.316823	0.296491	0.228556	0.145538	0.194498	0.279628	0.135	0.194465	0.168472	0.012992	0.223528	0.12531	0.806833	0.528693	1	0.203042	0.267467	-0.365962	0.734111	1
TCONS_00163162	XLOC_097865	Fvb4-4	1749213	1750598	+	0	0	0	0	0	0.154251	0	0	0	0	0.0484	0	0.051417	0.0161333	1.41708	0.708209	1	--	--	--	--	--
TCONS_00084516	XLOC_050489	Fvb3-1	1746460	1750817	+	0	0	0.143424	0	0	0	0	0	0	0	0	0	--	--	--	--	--	0	0.047808	-7.00756	0.0655346	1
TCONS_00084515	XLOC_050489	Fvb3-1	1746451	1750817	+	0	0.511858	0.011077	0.203716	0	0	0	0	0	0	0	0	0.0679053	0	7.48401	0.0487997	0.502239	0	0.174312	-8.86843	0.00373109	0.217048
TCONS_00084517	XLOC_050489	Fvb3-1	1748647	1750817	+	0.959875	0.458884	0	0.780412	0.878482	0.892832	1.12978	0.720416	0.815301	0.580861	0.585855	0.478039	0.850575	0.548252	0.615583	0.505401	1	0.888498	0.47292	0.943747	0.478546	1
TCONS_00020518	augustus_masked-Fvb1-3-processed-gene-17.16	Fvb1-3	1750017	1751004	+	0.272158	0.232958	0.142726	0.060436	0.442343	0	0.238283	0.180043	0.119746	0.10764	0.65431	0.204266	0.167593	0.322072	-0.9224	0.60666	1	0.179357	0.215947	-0.197779	0.89966	1
TCONS_00306121	maker-Fvb7-3-snap-gene-17.78	Fvb7-3	1751288	1752282	+	0.394278	0.343652	0.436968	0.37442	0.138273	0.266422	0.657431	0.157902	0.176252	0	0.148713	0.075976	0.259705	0.0748963	1.71886	0.315586	1	0.330528	0.391633	-0.205589	0.876254	1
TCONS_00078763	XLOC_047082	Fvb2-4	1751894	1752338	-	0.079607	0.054993	0.099678	0.029359	0	0	0	0	0	0.16549	0	0.163104	0.00978633	0.109531	-3.1819	0.260032	1	0	0.0780927	-4.56894	0.10055	1
TCONS_00311176	maker-Fvb7-3-snap-gene-17.78	Fvb7-3	1751235	1752416	-	6.5855	7.01917	9.67754	1.31042	5.90812	12.6112	10.691	5.49296	6.25682	3.90053	1.55854	6.7109	6.60991	4.05665	0.665314	0.436912	1	7.48025	7.76074	-0.0282173	0.961443	1
TCONS_00020516	snap_masked-Fvb1-3-processed-gene-17.29	Fvb1-3	1747841	1753315	+	0	0	0	0.110997	0	0	0	0	0.058252	0	0	0.400159	0.036999	0.133386	-1.86368	0.512812	1	0.0194173	0	6.04645	0.132734	1
TCONS_00020515	snap_masked-Fvb1-3-processed-gene-17.29	Fvb1-3	1747762	1753315	+	0.214701	0.210134	0.206789	0	0.040105	0.075415	0.226611	0.158134	0.153107	0.097831	0.168816	0	0.0385067	0.0888823	-1.17315	0.552763	1	0.179284	0.210541	-0.205142	0.835534	1
TCONS_00168141	maker-Fvb4-4-snap-gene-17.61	Fvb4-4	1751459	1754609	-	0	0.591466	0.772394	0	0.830523	0.887017	0.816143	0.975025	0.830942	0	0	0	0.572513	0	10.0677	0.000198138	0.00745682	0.874037	0.45462	0.955231	0.455554	1
TCONS_00168142	maker-Fvb4-4-snap-gene-17.61	Fvb4-4	1751459	1754635	-	0.553594	0.567815	0.513837	1.13537	0.545912	0.471045	1.22837	1.44274	1.39925	1.2899	1.37185	0.865372	0.717442	1.17571	-0.722846	0.375103	1	1.35679	0.545082	1.33742	0.0749549	1
TCONS_00168143	maker-Fvb4-4-snap-gene-17.61	Fvb4-4	1751459	1754657	-	0.783399	0	0.002566	1.28938	0.58076	0.066802	0	0.008613	0	1.04029	1.30902	1.31845	0.645646	1.22259	-0.934168	0.341567	1	0.002871	0.261988	-6.21718	0.0201908	0.63714
TCONS_00196487	maker-Fvb5-3-augustus-gene-17.36	Fvb5-3	1753318	1755256	+	0.544017	0.288606	0.418567	0.489421	0.575733	0.644056	0.456174	0.453753	0.431763	0.391696	0.548182	0.706469	0.569737	0.548782	0.0430954	0.971683	1	0.44723	0.417063	0.120262	0.911186	1
TCONS_00020520	snap_masked-Fvb1-3-processed-gene-17.30	Fvb1-3	1755214	1757027	+	0.048254	0	0.024985	0.210861	0.059237	0.049711	0.025492	0	0	0.086254	0.349661	0.061499	0.106603	0.165805	-0.608347	0.675201	1	0.00849733	0.024413	-1.38314	0.624344	1
TCONS_00000246	XLOC_000161	Fvb1-1	1756298	1757262	+	0	0	0.219304	0	0.528883	0	0	0	0	0	0.499545	0.009887	0.176294	0.169811	0.0553543	0.988929	1	0	0.0731013	-5.47252	0.193006	1
TCONS_00000245	XLOC_000161	Fvb1-1	1756298	1757262	+	0	0	0	0.314111	0.479801	0.978324	0	0	0	0.097352	1.08588	0	0.590745	0.394412	0.589665	0.723298	1	--	--	--	--	--
TCONS_00025552	maker-Fvb1-3-snap-gene-17.88	Fvb1-3	1753529	1757889	-	0	0	0	0.237428	0.150433	0.058609	0	0	0	0.22662	0.229858	0.045312	0.148823	0.167263	-0.174325	0.888665	1	--	--	--	--	--
TCONS_00233789	XLOC_140768	Fvb6-2	1757940	1759248	+	0.650344	0.801122	0.267944	0.509505	0.443085	0.411444	1.28019	0.3015	0.687113	0.382256	0.638881	1.18028	0.454678	0.733806	-0.714254	0.517148	1	0.756267	0.573137	0.428181	0.697113	1
TCONS_00233790	XLOC_140768	Fvb6-2	1757955	1759248	+	0.146634	0.115535	0.675137	0.227974	0.368663	0.570357	0	0.677272	0.069697	0.503954	0.13964	0	0.388998	0.214531	0.834949	0.601205	1	0.24899	0.312435	-0.293639	0.867337	1
TCONS_00279666	XLOC_168731	Fvb7-1	1760784	1761173	+	0	0	0	0	0	0	0	0	0	0	0.227092	0	0	0.0756973	-4.2365	0.35915	1	--	--	--	--	--
TCONS_00286069	XLOC_172481	Fvb7-1	1756701	1761933	-	0.136965	0.070539	0.359968	0.152916	0.270829	0.126036	0.492694	0	0	0	0	0.081422	0.18326	0.0271407	2.65754	0.15146	0.949378	0.164231	0.189157	-0.177214	0.925968	1
TCONS_00286065	XLOC_172481	Fvb7-1	1756701	1761933	-	0.076117	0.133229	0.033728	0	0	0.066265	0.14897	0.424481	0.067901	0.160612	0.078216	0.068033	0.0220883	0.102287	-2.20037	0.246895	1	0.213784	0.0810247	1.41834	0.228434	1
TCONS_00286068	XLOC_172481	Fvb7-1	1756701	1761933	-	0.025495	0.144209	0.207878	0	0.057155	0.072814	0.062381	0.085562	0.105499	0.046079	0.053487	0.117171	0.043323	0.0722457	-0.753087	0.648983	1	0.0844807	0.125861	-0.555727	0.648847	1
TCONS_00286066	XLOC_172481	Fvb7-1	1756701	1761933	-	0.093023	0	0	0.051852	0	0.035629	0.152565	0.140524	0	0	0	0	0.0291603	0	6.54764	0.0373145	0.423123	0.0976963	0.0310077	1.69892	0.456182	1
TCONS_00286067	XLOC_172481	Fvb7-1	1756701	1761933	-	0.043922	0.078944	0.01172	0.066568	0.203252	0.059032	0.141594	0.068311	0.115472	0.034105	0.19808	0	0.109617	0.077395	0.502355	0.756916	1	0.108459	0.044862	1.29634	0.298224	1
TCONS_00286070	XLOC_172481	Fvb7-1	1760386	1761933	-	0.243087	0.065891	0.239429	0.176255	0.203429	0.125552	0.274523	0.000779	0.354905	0.159512	0.039607	0	0.168412	0.066373	1.29712	0.449975	1	0.210069	0.182802	0.232182	0.886321	1
TCONS_00286064	XLOC_172481	Fvb7-1	1756701	1761933	-	0.028338	0.083007	0.168335	0.007666	0	0	0.061081	0.069491	0.12072	0.15267	0.072099	0	0.00255533	0.074923	-4.3686	0.0753493	0.657977	0.083764	0.0932267	-0.145467	0.90974	1
TCONS_00286071	XLOC_172481	Fvb7-1	1760386	1761941	-	0.162698	0.026796	0	0	0.190955	0.077884	0.110046	0.322149	0.093489	0.169285	0.032593	0.267124	0.089613	0.156334	-0.811637	0.645471	1	0.175228	0.0631647	1.47765	0.37507	1
TCONS_00299134	maker-Fvb7-2-augustus-gene-17.19	Fvb7-2	1763265	1766523	-	0.434142	0.138809	0.495799	0.270416	0.754696	0.378486	0.240435	0.546815	0.39895	0.511363	0.75656	0.549096	0.467866	0.605673	-0.386817	0.676639	1	0.3954	0.35625	0.183879	0.859411	1
TCONS_00225692	maker-Fvb6-1-augustus-gene-17.56	Fvb6-1	1767194	1768258	-	0.199686	0	0	0	0	0	0.12196	0.0369	0.118469	0	0	0	--	--	--	--	--	0.092443	0.066562	0.553785	0.805517	1
TCONS_00132710	maker-Fvb4-1-augustus-gene-17.44	Fvb4-1	1768274	1769463	+	0.110965	0.176883	0.036578	0.062199	0.042165	0.108678	0.036403	0	0.111789	0.110885	0.187252	0.201355	0.071014	0.166497	-1.15216	0.419144	1	0.0493973	0.108142	-1.00486	0.561573	1
TCONS_00191562	augustus_masked-Fvb5-2-processed-gene-18.11	Fvb5-2	1771686	1778911	-	0	0.005205	0	0.711798	0.387193	0.400613	0	0	0	0	0.020837	0	0.499868	0.00694567	6.08755	6.17737e-05	0.00278981	0	0.001735	-3.14834	0.5952	1
TCONS_00145493	XLOC_087025	Fvb4-2	1772075	1781267	-	9.93333	0.242228	0.139374	0.05858	13.0979	10.0539	0.128528	0.21293	0	0.284144	0.429701	4.28973	7.73677	1.66786	2.16368	0.0719689	0.639892	0.113819	3.43831	-4.85868	0.00248251	0.168033
TCONS_00145494	XLOC_087025	Fvb4-2	1772075	1781267	-	1.91837	5.26535	5.32913	6.9417	1.62622	1.98443	2.53757	1.63296	1.73436	12.3648	2.98819	8.21518	3.51745	7.85605	-1.18384	0.0596431	0.571966	1.9683	4.17095	-1.06446	0.0316476	0.828468
TCONS_00299142	maker-Fvb7-2-snap-gene-18.40	Fvb7-2	1795179	1796321	-	0.134125	0.053277	0.022139	0.107965	0.071194	0.065877	0	0	0.039862	0.139222	0.053354	0.096191	0.0816787	0.0962557	-0.258906	0.866211	1	0.0132873	0.069847	-1.99611	0.324825	1
TCONS_00248934	snap_masked-Fvb6-3-processed-gene-18.18	Fvb6-3	1797099	1798513	+	0.14621	0.077873	0	0.039452	0	0.308222	0	0	0	0	0	0	0.115891	0	6.66714	0.0402945	0.443963	0	0.0746943	-6.03968	0.0549263	1
TCONS_00114688	maker-Fvb3-3-augustus-gene-18.64	Fvb3-3	1796539	1799265	-	1.18229	0.794938	1.27933	0.627947	0.440133	0.467265	0.891349	0.488009	0.986803	0.107382	0.994563	0.249508	0.511782	0.450484	0.18648	0.865629	1	0.78872	1.08552	-0.434018	0.590737	1
TCONS_00241371	maker-Fvb6-2-snap-gene-18.53	Fvb6-2	1797913	1800555	-	0	0	0	1.76463	0	1.02117	0	0	0	0	0	0	0.9286	0	10.5209	6.91921e-05	0.00307068	--	--	--	--	--
TCONS_00241372	maker-Fvb6-2-snap-gene-18.53	Fvb6-2	1797913	1800577	-	0.183424	0.116633	0.170631	0.027873	1.22436	0.015016	0.18286	0.105147	0.196056	0.114294	0.410953	0.284713	0.422415	0.269987	0.624262	0.67533	1	0.161354	0.156896	0.0711338	0.95813	1
TCONS_00084523	maker-Fvb3-1-augustus-gene-18.45	Fvb3-1	1801925	1802384	+	0	0	0.261238	0.043333	0	0	0	0	0	0	0	0	0.0144443	0	2.64891	0.732926	1	0	0.0870793	-4.72931	0.26983	1
TCONS_00311195	maker-Fvb7-3-snap-gene-18.77	Fvb7-3	1808012	1809513	-	0	0.022553	0	0	0.037712	0	0	0	0	0.045518	0	0	0.0125707	0.0151727	-0.330285	1	1	0	0.00751767	-3.14832	0.594425	1
TCONS_00241376	maker-Fvb6-2-augustus-gene-18.45	Fvb6-2	1814909	1817473	-	0.981996	1.00436	1.45555	0.914918	1.49821	1.7197	0.80757	0.647724	0.919717	1.28058	1.24822	1.05395	1.37761	1.19425	0.184443	0.811988	1	0.79167	1.1473	-0.505855	0.527477	1
TCONS_00132715	snap_masked-Fvb4-1-processed-gene-18.13	Fvb4-1	1816057	1818343	+	0.135626	0.060634	0.187253	0.136271	0.100367	0.087155	0.013556	0.155932	0.023815	0.154241	0.089347	0.107427	0.107931	0.117005	-0.134327	0.937639	1	0.0644343	0.127838	-0.917232	0.520814	1
TCONS_00265583	XLOC_160130	Fvb6-4	1817044	1818845	+	0.2278	0.143533	0.302206	0.07579	0.135071	0.112351	0.208274	0.074208	0.25401	0.222738	0.391527	0.2247	0.107737	0.279655	-1.34575	0.28329	1	0.178831	0.224513	-0.268606	0.839836	1
TCONS_00272710	XLOC_164507	Fvb6-4	1817166	1819206	-	0.065723	0	0.301833	0	0	0.062952	0	0	0.078327	0.067024	0	0.254074	0.020984	0.107033	-2.24868	0.370695	1	0.026109	0.122519	-2.18944	0.369266	1
TCONS_00265584	XLOC_160130	Fvb6-4	1817044	1820948	+	0	0	0	0.585677	0	0.175691	0	0	0	0	0	0.662032	0.253789	0.220677	0.161485	0.944691	1	--	--	--	--	--
TCONS_00265585	XLOC_160130	Fvb6-4	1817044	1820948	+	0.561052	0.257239	0.806093	0.000154	0.336784	0.071071	0.133702	0.460595	0.132114	0.016896	0.130784	0.182404	0.136003	0.110028	0.287836	0.863824	1	0.242137	0.541461	-1.1256	0.259679	1
TCONS_00265586	XLOC_160130	Fvb6-4	1817044	1820948	+	0	0	0	0	0	0.154778	0	0	0	0.323786	0	0	0.0515927	0.107929	-1.0878	0.70952	1	--	--	--	--	--
TCONS_00265582	XLOC_160130	Fvb6-4	1817032	1820948	+	0.348182	0.605942	0	0.184002	0	0	0.285024	0.234098	0.292542	0	0.414508	0	0.061334	0.138169	-1.14845	0.689621	1	0.270555	0.318041	-0.209164	0.879867	1
TCONS_00306136	maker-Fvb7-3-snap-gene-18.81	Fvb7-3	1820858	1821431	+	0	0	0	0	0.062326	0.285604	0.162127	0.058036	0.109971	0.172226	0	0	0.115977	0.0574087	0.9864	0.747973	1	0.110045	0	5.51211	0.0327074	0.844525
TCONS_00040224	maker-Fvb2-1-snap-gene-18.56	Fvb2-1	1821975	1823093	+	0.04444	0	0.005268	0	0	0.040749	0.108744	0	0	0	0.006192	0	0.013583	0.002064	1.63473	0.725767	1	0.036248	0.0165693	0.816422	0.76914	1
TCONS_00114704	maker-Fvb3-3-snap-gene-18.80	Fvb3-3	1827844	1828781	-	0	0.150782	0	0	0	0	0	0	0	0	0	0	--	--	--	--	--	0	0.0502607	-4.90439	0.252642	1
TCONS_00035516	snap_masked-Fvb1-4-processed-gene-18.29	Fvb1-4	1830174	1830479	-	0	0	0.038042	0	0.283989	0	0	0	0	0	0	0.12681	0.094663	0.04227	1.02951	0.800775	1	--	--	--	--	--
TCONS_00035520	maker-Fvb1-4-augustus-gene-18.67	Fvb1-4	1832333	1835400	-	0.287365	0.277009	0.279613	0.402888	0.363197	0.462629	0.528975	0.530837	0.641676	0.646954	0.523494	0.491846	0.409571	0.554098	-0.450661	0.629617	1	0.567163	0.281329	1.03089	0.264734	1
TCONS_00035517	maker-Fvb1-4-augustus-gene-18.67	Fvb1-4	1832333	1835400	-	0	0	0	0.009534	0	0	0.126464	0.012614	0	0.00566	0.004376	0	0.003178	0.00334533	-0.337619	1	1	0.0463593	0	6.52119	0.041766	0.966638
TCONS_00035518	maker-Fvb1-4-augustus-gene-18.67	Fvb1-4	1832333	1835400	-	0	0.03724	0	0.068693	0.035425	0.029671	0	0.079256	0.037217	0.054111	0.09468	0	0.0445963	0.049597	-0.0872382	0.979945	1	0.0388243	0.0124133	1.62682	0.537849	1
TCONS_00035519	maker-Fvb1-4-augustus-gene-18.67	Fvb1-4	1832333	1835400	-	0.013598	0.081354	0.035819	0.089261	0.126335	0.065671	0.10949	0	0.075148	0.066844	0.063587	0.055151	0.0937557	0.0618607	0.52226	0.692493	1	0.061546	0.0435903	0.443582	0.801108	1
TCONS_00102875	augustus_masked-Fvb3-2-processed-gene-18.17	Fvb3-2	1831416	1840694	-	0.180467	0.194812	0.198587	0.180586	0.125891	0.304974	0.257553	0.139726	0.176226	0.196447	0.34496	0.432854	0.203817	0.324754	-0.692575	0.422833	1	0.191168	0.191289	0.02461	0.98016	1
TCONS_00020543	maker-Fvb1-3-augustus-gene-18.40	Fvb1-3	1839838	1842179	+	6.58571	6.80622	7.22168	14.3804	12.4945	12.1457	9.13286	9.49764	9.40837	7.43346	7.2709	7.8037	13.0069	7.50269	0.773152	0.0749372	0.655691	9.34629	6.8712	0.468428	0.275565	1
TCONS_00173198	augustus_masked-Fvb5-1-processed-gene-19.8	Fvb5-1	1839679	1847066	+	0.297068	0.097277	0.147625	1.64958	1.81341	1.78123	0	0.220617	0.161722	0.552861	0.950004	0.355343	1.74807	0.619403	1.48707	0.0159841	0.238067	0.127446	0.180657	-0.469588	0.735589	1
TCONS_00173189	maker-Fvb5-1-snap-gene-19.121	Fvb5-1	1822071	1847066	+	0	0	0	1.86238	1.99899	1.90385	0.136057	0	0	0	0.310836	0.407983	1.92174	0.239606	2.9799	0.012933	0.205017	0.0453523	0	9.45191	0.0052742	0.27172
TCONS_00196506	snap_masked-Fvb5-3-processed-gene-18.14	Fvb5-3	1839366	1847558	+	0	0	0	0	0	0.220368	0.049168	0	0	0	0	0	0.073456	0	8.49374	0.0184792	0.26331	0.0163893	0	6.42428	0.0931061	1
TCONS_00102879	maker-Fvb3-2-snap-gene-18.63	Fvb3-2	1842789	1850192	-	0.108249	0	0.119105	0	0.090789	0.050186	0.156294	0.350243	0.214824	0	0.023734	0	0.0469917	0.00791133	2.51642	0.30214	1	0.240454	0.0757847	1.69429	0.207534	1
TCONS_00311212	maker-Fvb7-3-snap-gene-18.85	Fvb7-3	1850713	1853120	-	0.199011	0	0	0	0	0	0.422145	0.623849	0	0	0.319681	0	0	0.10656	-7.26325	0.0619155	0.585104	0.348665	0.066337	2.41118	0.280712	1
TCONS_00311213	maker-Fvb7-3-snap-gene-18.85	Fvb7-3	1850713	1853131	-	0.181276	0.24641	0.22823	0.122984	0	0.187812	0.463167	0.103883	0.238589	0	0.179138	0.14718	0.103599	0.108773	-0.0634467	0.979898	1	0.268546	0.218639	0.309336	0.791153	1
TCONS_00311214	maker-Fvb7-3-snap-gene-18.85	Fvb7-3	1850713	1853147	-	0.31037	0.367267	0.295127	0.243773	0.452577	0.255543	0.000371	0.000956	0.533504	0.344905	0.220225	0.16382	0.317298	0.242983	0.35517	0.755098	1	0.178277	0.324255	-0.816568	0.606226	1
TCONS_00035531	snap_masked-Fvb1-4-processed-gene-18.38	Fvb1-4	1855730	1857829	-	0.19565	0.106145	0.133211	0.077752	0.089251	0.19239	0.275306	0.049842	0.214814	0.17974	0.144781	0.059024	0.119798	0.127848	-0.0884609	0.955622	1	0.179987	0.145002	0.330271	0.790096	1
TCONS_00163193	XLOC_097881	Fvb4-4	1858866	1859168	+	0	0	0.11675	0.230116	0.071195	0	0.119121	0	0	0.233855	0.119627	0.315686	0.100437	0.223056	-0.938458	0.626525	1	0.039707	0.0389167	0.0616919	1	1
TCONS_00286100	maker-Fvb7-1-snap-gene-18.59	Fvb7-1	1858554	1859802	-	0.193301	0.034249	0.165436	0.130542	0.182832	0.059897	0.314682	0.160023	0.32032	0.103762	0.046379	0.201162	0.124424	0.117101	0.00445746	1	1	0.265008	0.130995	1.01653	0.43249	1
TCONS_00207574	maker-Fvb5-4-augustus-gene-18.41	Fvb5-4	1866092	1868177	+	0.129786	0.068681	0	0.10369	0.04098	0.133037	0.195184	0.164699	0.153647	0.022659	0	0.179043	0.092569	0.067234	0.432768	0.816008	1	0.171177	0.0661557	1.35379	0.384485	1
TCONS_00084541	augustus_masked-Fvb3-1-processed-gene-18.15	Fvb3-1	1874326	1875841	+	0.229046	0.136016	0.211604	0.535709	0.465997	0.389769	0.29195	0.439872	0.437219	0.811011	0.733392	0.772101	0.463825	0.772168	-0.755162	0.465794	1	0.38968	0.192222	1.03191	0.372643	1
TCONS_00265597	maker-Fvb6-4-augustus-gene-18.58	Fvb6-4	1853572	1879508	+	0.378923	0.019035	0.260521	0.00277	0	0.495844	0.315636	0.314931	0.24856	0.002862	0.500785	0.002444	0.166205	0.168697	-0.00635171	0.997983	1	0.293042	0.219493	0.45374	0.589014	1
TCONS_00265599	maker-Fvb6-4-augustus-gene-18.58	Fvb6-4	1853591	1879508	+	0.149197	0.067699	0.111242	0.613567	0.493431	0.202375	0.027717	0	0.034828	0.554395	0.090745	0	0.436458	0.215047	1.00271	0.44002	1	0.0208483	0.109379	-2.34461	0.069134	1
TCONS_00265598	maker-Fvb6-4-augustus-gene-18.58	Fvb6-4	1853572	1879508	+	0.277999	0.228458	0.157087	0.59465	0.459508	0.423424	0.254539	0.382826	0.29602	0.375385	0.413753	0.4788	0.492527	0.422646	0.199886	0.702044	1	0.311128	0.221181	0.518927	0.392474	1
TCONS_00102883	maker-Fvb3-2-augustus-gene-18.53	Fvb3-2	1878136	1879704	-	0.521877	0.161278	0.306415	0.499341	0.24334	0.266674	0.340121	0.324203	0.195329	0.281767	0.348394	0.092504	0.336452	0.240888	0.466095	0.710664	1	0.286551	0.329857	-0.141457	0.909882	1
TCONS_00009893	maker-Fvb1-2-augustus-gene-18.53	Fvb1-2	1874629	1880616	+	0	0	0	0	0.007004	0.095025	0.007896	0.046328	0	0.128434	0.005142	0.029047	0.0340097	0.0542077	-0.686259	0.714928	1	0.0180747	0	6.10429	0.0572981	1
TCONS_00196514	XLOC_118122	Fvb5-3	1882115	1882512	+	0	0	0	0	0	0	0	0	0	0	0.274597	0	0	0.0915323	-4.5812	0.305148	1	--	--	--	--	--
TCONS_00156853	snap_masked-Fvb4-3-processed-gene-18.52	Fvb4-3	1877716	1885041	-	0	0	0	0.204613	0	0.046628	0	0	0	0	0	0.131108	0.083747	0.0437027	0.88918	0.708722	1	--	--	--	--	--
TCONS_00156855	maker-Fvb4-3-augustus-gene-18.74	Fvb4-3	1879346	1888731	-	0	0	1.60509	0	1.43377	2.64161	2.0165	2.28159	1.17509	0	2.1919	1.11081	1.35846	1.10091	0.293445	0.86808	1	1.82439	0.53503	1.78917	0.299828	1
TCONS_00156852	maker-Fvb4-3-augustus-gene-18.74	Fvb4-3	1875007	1888731	-	0	0	0	0	0	0	0	0	0	0	0	0.723499	0	0.241166	-10.9963	0.00126428	0.0347352	--	--	--	--	--
TCONS_00156856	maker-Fvb4-3-augustus-gene-18.74	Fvb4-3	1879346	1888731	-	0.182442	0.291935	0.286591	0.137333	0.356982	0.329115	0.456363	0.38618	0.373711	0.16158	0.332166	0.294854	0.274477	0.262867	0.0434501	0.961965	1	0.405418	0.253656	0.697768	0.352768	1
TCONS_00316301	maker-Fvb7-4-augustus-gene-19.57	Fvb7-4	1890905	1892775	+	0.521093	0.862605	0.948304	0.733052	0.785601	0.288303	1.64375	0.789604	1.14074	0.6968	0.843288	0.35144	0.602319	0.630509	-0.0721856	0.94786	1	1.19136	0.777334	0.637162	0.46853	1
TCONS_00316300	maker-Fvb7-4-augustus-gene-19.57	Fvb7-4	1890905	1892775	+	0.127223	0	0	0.157311	0	0.652216	0	0	0	0	0	0	0.269842	0	8.24535	0.00555889	0.109854	0	0.0424077	-5.62406	0.176924	1
TCONS_00225723	maker-Fvb6-1-augustus-gene-19.44	Fvb6-1	1891768	1895049	-	0	0	0	0	0	0	0	0	0	0	0	0	--	--	--	--	--	--	--	--	--	--
TCONS_00179913	maker-Fvb5-1-snap-gene-18.39	Fvb5-1	1839682	1898239	-	0	0	0.0659	1.24559	1.1929	1.16634	0.034618	0	0	0	0	0	1.20161	0	15.3534	3.51941e-58	1.38174e-53	0.0115393	0.0219667	-0.903473	0.737845	1
TCONS_00306161	maker-Fvb7-3-snap-gene-19.71	Fvb7-3	1901079	1902467	+	0	0.087801	0	0.266969	0	0.11546	0	0.064246	0	0	0	0.188124	0.127476	0.062708	0.936582	0.715921	1	0.0214153	0.029267	-0.379239	0.917401	1
TCONS_00150429	maker-Fvb4-3-augustus-gene-19.54	Fvb4-3	1901502	1905075	+	0.57919	0	0	0	0	0	0.030471	0	0.844501	0	0	0.021781	0	0.00726033	-4.15421	0.399344	1	0.291657	0.193063	0.640886	0.785481	1
TCONS_00030690	XLOC_018771	Fvb1-4	1905438	1906055	+	0	0	0	0.146657	0.242724	0.1713	0	0	0	0	0.012633	0	0.186894	0.004211	4.32716	0.0414978	0.452271	--	--	--	--	--
TCONS_00035550	XLOC_021737	Fvb1-4	1905033	1906101	-	0	0	0	1.4825	1.83706	2.34023	0	0	0	0	0.110964	0.148549	1.8866	0.0865043	4.32215	0.0018106	0.0462093	--	--	--	--	--
TCONS_00035551	XLOC_021737	Fvb1-4	1905033	1906102	-	0	0	0	4.08459	2.01547	2.10398	0	0	0	0.084666	0.174237	0.16102	2.73468	0.139974	4.18224	0.000131588	0.00532898	--	--	--	--	--
TCONS_00150430	maker-Fvb4-3-augustus-gene-19.54	Fvb4-3	1901502	1906905	+	0.046239	0	0	0	0	0	0.73973	0	0.037861	0	0.660671	0.708592	0	0.456421	-10.5423	6.95488e-05	0.00308303	0.259197	0.015413	4.06482	0.0833657	1
TCONS_00090570	snap_masked-Fvb3-1-processed-gene-19.19	Fvb3-1	1908772	1911217	-	0.452023	0.184668	0.336051	0	0.102961	0.309452	0.28353	0.248802	0.551019	0.408051	0.325159	0	0.137471	0.244403	-0.815183	0.672628	1	0.361117	0.324247	0.187367	0.86257	1
TCONS_00090571	snap_masked-Fvb3-1-processed-gene-19.19	Fvb3-1	1908772	1911273	-	0	0	0	0.590498	0.321515	0.17136	0	0	0	0	0	0.230198	0.361124	0.0767327	2.16279	0.247559	1	--	--	--	--	--
TCONS_00084548	maker-Fvb3-1-snap-gene-19.53	Fvb3-1	1911643	1913727	+	4.54268	3.97825	3.15034	6.26888	4.56002	6.47644	6.55696	2.85684	3.49646	3.79019	4.16016	2.08072	5.76844	3.34369	0.774119	0.183361	1	4.30342	3.89042	0.173902	0.76878	1
TCONS_00084547	maker-Fvb3-1-snap-gene-19.53	Fvb3-1	1911643	1913727	+	1.09739	1.51835	0.602862	0.719172	1.19036	1.25372	1.48671	0.951979	1.36332	0.474135	2.22074	0.534326	1.05442	1.0764	-0.0301972	0.975157	1	1.26733	1.07287	0.262533	0.751612	1
TCONS_00109088	maker-Fvb3-3-augustus-gene-19.38	Fvb3-3	1919238	1921290	+	0.130775	0.041414	0.13684	0	0.03123	0.011897	0.08285	0.055822	0.112969	0.142511	0.160312	0.019011	0.0143757	0.107278	-2.7086	0.156409	0.961862	0.0838803	0.10301	-0.239977	0.860515	1
TCONS_00109089	maker-Fvb3-3-augustus-gene-19.38	Fvb3-3	1919238	1921290	+	0	0	0	0	0	0.005097	0	0	0	0	0	0	--	--	--	--	--	--	--	--	--	--
TCONS_00109086	maker-Fvb3-3-augustus-gene-19.38	Fvb3-3	1919238	1921290	+	0.03058	0.017111	0.087618	0	0	0	0.117475	0.28506	0.033719	0.064738	0.029819	0.030127	0	0.0415613	-5.8068	0.0268895	0.340548	0.145418	0.045103	1.59436	0.283242	1
TCONS_00109087	maker-Fvb3-3-augustus-gene-19.38	Fvb3-3	1919238	1921290	+	0.059263	0.157266	0.152633	0.092356	0.09498	0.110322	0.261596	0.127938	0.09265	0.151524	0.073155	0.052908	0.0992193	0.092529	0.0796677	0.980609	1	0.160728	0.123054	0.427747	0.742889	1
TCONS_00090578	XLOC_054176	Fvb3-1	1924231	1925011	-	0	0	0	3.11133	0.924227	2.04246	0	0	0	0	0.208988	0.032687	2.02601	0.0805583	4.5738	0.00279664	0.0646758	--	--	--	--	--
TCONS_00217605	snap_masked-Fvb6-1-processed-gene-19.23	Fvb6-1	1926311	1927993	+	0.093303	0.043363	0.061332	0.123801	0.100658	0.072112	0.123618	0.109541	0.213535	0.180983	0.058009	0.061233	0.098857	0.100075	-0.0563089	1	1	0.148898	0.0659993	1.16822	0.362397	1
TCONS_00145550	XLOC_087061	Fvb4-2	1927610	1928399	-	0.27923	0.087962	0.166242	0.118557	0.124272	0.051717	0.30352	0.229314	0.408695	0.214697	0.069084	0.152625	0.098182	0.145469	-0.494549	0.765861	1	0.313843	0.177811	0.785791	0.563352	1
TCONS_00025595	augustus_masked-Fvb1-3-processed-gene-19.5	Fvb1-3	1927961	1929651	-	0.624854	0.356956	0.256928	0.03041	0.011651	0.064472	0.910946	0.64997	0.63183	0.196983	0.039089	0.020409	0.035511	0.0854937	-1.22403	0.465416	1	0.730915	0.412913	0.848801	0.402082	1
TCONS_00025596	augustus_masked-Fvb1-3-processed-gene-19.5	Fvb1-3	1927961	1929780	-	0.119925	0.611869	0.680588	0.225597	0.054387	0.044584	0.527437	1.07201	0.771993	0	0.268824	0.210181	0.108189	0.159668	-0.51321	0.771244	1	0.79048	0.470794	0.767445	0.465361	1
TCONS_00045809	maker-Fvb2-1-snap-gene-19.48	Fvb2-1	1928822	1932907	-	0	0.003687	0.000852	0.020058	0.008725	0.07217	0.002041	0.002406	0.003645	0	0	0.016942	0.033651	0.00564733	2.32102	0.276731	1	0.00269733	0.001513	0.501973	1	1
TCONS_00045808	maker-Fvb2-1-snap-gene-19.48	Fvb2-1	1928822	1932907	-	0	0.002257	0	0	0.000487	0.11747	0.001799	0.001652	0	0	0	0	0.039319	0	6.66592	0.0572859	0.557682	0.00115033	0.000752333	0.867168	1	1
TCONS_00045812	maker-Fvb2-1-snap-gene-19.48	Fvb2-1	1928822	1932907	-	0	0	0	0	0	0.123407	0	0	0.306117	0	0	0	0.0411357	0	6.69285	0.0928984	0.741116	0.102039	0	8.01503	0.0252639	0.73038
TCONS_00045816	maker-Fvb2-1-snap-gene-19.48	Fvb2-1	1929903	1932907	-	0.594804	0.09959	0.170087	0.079325	0.059608	0.004947	0.06292	0.050729	0.157781	0.622271	1.087	0.046074	0.04796	0.585115	-3.51278	0.0138472	0.214677	0.0904767	0.28816	-1.62472	0.189281	1
TCONS_00045811	maker-Fvb2-1-snap-gene-19.48	Fvb2-1	1928822	1932907	-	0.413096	0.8782	0.417597	0.612274	0.526022	0.412851	0.596923	0.634209	0.218652	0.237729	0	0.530081	0.517049	0.255937	0.966866	0.475106	1	0.483261	0.569631	-0.216873	0.806843	1
TCONS_00045813	maker-Fvb2-1-snap-gene-19.48	Fvb2-1	1928822	1932907	-	0	0.056544	0.011283	0.059466	0.060633	0.056409	0.020406	0.035612	0.055376	0	0	0.034329	0.058836	0.011443	2.23919	0.275543	1	0.0371313	0.022609	0.748234	0.694127	1
TCONS_00045810	maker-Fvb2-1-snap-gene-19.48	Fvb2-1	1928822	1932907	-	0.241635	0.245785	0.469144	0	0.232684	0.133759	0.312382	0.250142	0.387211	0.115185	0.040293	0.194089	0.122148	0.116522	0.0244689	0.993411	1	0.316578	0.318855	0.00860203	0.995845	1
TCONS_00045815	maker-Fvb2-1-snap-gene-19.48	Fvb2-1	1929903	1932907	-	0.401898	0	0.093285	0	0.049818	0	0.085024	0.078967	0	0.702858	0	0	0.016606	0.234286	-3.77709	0.197758	1	0.0546637	0.165061	-1.54008	0.428411	1
TCONS_00109092	augustus_masked-Fvb3-3-processed-gene-19.4	Fvb3-3	1930765	1933520	+	0.365005	0.340148	0.535665	0.074534	0.128414	0.189231	0.185971	0.221478	0.290312	0.271006	0.341486	0.288506	0.130726	0.300333	-1.20939	0.296365	1	0.232587	0.413606	-0.796747	0.434318	1
TCONS_00168172	XLOC_100963	Fvb4-4	1896736	1933541	-	0	0.108674	0.281329	0	0	0	0	0	0	0	0	0	--	--	--	--	--	0	0.130001	-11.5043	6.66633e-06	0.0020639
TCONS_00078796	snap_masked-Fvb2-4-processed-gene-19.35	Fvb2-4	1936046	1936612	-	0.078569	0.254769	0.389281	0.302741	0	0	0.468894	0.23203	0.056724	0.1138	0.156386	0.459424	0.100914	0.243203	-1.21416	0.593058	1	0.252549	0.240873	0.0965538	0.97606	1
TCONS_00168169	XLOC_100960	Fvb4-4	1874949	1942031	-	0	0	0	0	0	0	0	0	0	0	0.378621	0	0	0.126207	-12.281	0.000321755	0.0112022	--	--	--	--	--
TCONS_00000247	maker-Fvb1-1-augustus-gene-18.10	Fvb1-1	1756313	1946478	+	0	0	0	0	0	0	0	0	0	0	0	0.259452	0	0.086484	-13.3086	0.000140365	0.00562905	--	--	--	--	--
TCONS_00000244	maker-Fvb1-1-augustus-gene-18.10	Fvb1-1	1756281	1946478	+	0.356757	0.222978	0.000899	0.626266	0.00414	0	0	0	0	1.64142	0.591621	0.750848	0.210135	0.994631	-2.25768	0.157471	0.964752	0	0.193545	-14.429	3.86592e-12	7.20004e-09
TCONS_00179934	maker-Fvb5-1-augustus-gene-19.114	Fvb5-1	1948198	1949645	-	0.122293	0.048654	0.027546	0.457808	0.316978	0.409496	0	0.102437	0.045697	0.120035	0.066402	0.113199	0.394761	0.0998787	1.92699	0.131509	0.889328	0.049378	0.0661643	-0.424104	0.830353	1
TCONS_00096884	snap_masked-Fvb3-2-processed-gene-19.22	Fvb3-2	1926776	1954667	+	10.2277	8.35257	8.71373	7.98215	8.95602	9.70391	14.1918	12.6536	13.5207	9.59035	10.6313	8.83698	8.88069	9.6862	-0.143608	0.684404	1	13.4554	9.09801	0.5915	0.0699125	1
TCONS_00272745	XLOC_164524	Fvb6-4	1952249	1955128	-	0	0	0.072081	0.254144	0.192033	0.056704	0.038905	0	0.022388	0.024563	0.074133	0.132928	0.167627	0.077208	1.06655	0.426751	1	0.020431	0.024027	-0.161475	0.969848	1
TCONS_00248974	maker-Fvb6-3-snap-gene-19.47	Fvb6-3	1953257	1955372	+	0	0	0	0.029474	0	0	0	0.397398	0.074429	0.077582	0	0	0.00982467	0.0258607	-1.27973	0.752759	1	0.157276	0	7.70054	0.0103905	0.419689
TCONS_00265621	XLOC_160148	Fvb6-4	1952551	1955534	+	0.079039	0.047542	0.046794	0.55446	0.747609	0.620791	0.048226	0.019597	0.013554	0.076911	0.451216	0.541682	0.640953	0.356603	0.821645	0.422187	1	0.0271257	0.0577917	-0.95663	0.515912	1
TCONS_00265617	XLOC_160148	Fvb6-4	1952533	1955534	+	0	0	0	2.02482	0.967896	0.630318	0	0	0.024992	0.636976	0.011912	0.348668	1.20768	0.332519	1.82509	0.116171	0.835883	0.00833067	0	4.22489	0.341403	1
TCONS_00306171	maker-Fvb7-3-augustus-gene-19.46	Fvb7-3	1950769	1957397	+	0.422815	0.353675	0.521767	1.07265	0.112963	0.587731	0.560098	0.252661	0.142101	0.144862	0.617251	0.206719	0.591113	0.322944	0.867992	0.374148	1	0.318287	0.432752	-0.416829	0.626053	1
TCONS_00306170	maker-Fvb7-3-augustus-gene-19.46	Fvb7-3	1950768	1957397	+	0.48575	0.483456	0.412118	0.215985	1.09603	0.747558	0.593982	0.40626	0.440161	1.05334	0.59383	0.167701	0.686524	0.604958	0.164706	0.852187	1	0.480134	0.460441	0.0859246	0.907942	1
TCONS_00272746	XLOC_164524	Fvb6-4	1952249	1958755	-	0	0	0	0	0	0.293992	0	0	0	0	0	0	0.0979973	0	8.5715	0.0170171	0.248366	--	--	--	--	--
TCONS_00265618	XLOC_160148	Fvb6-4	1952533	1958755	+	0	0	0	0.601752	0.784963	0	0	0	0	0	0	0	0.462238	0	10.7446	4.36559e-05	0.00207921	--	--	--	--	--
TCONS_00265615	XLOC_160147	Fvb6-4	1946480	1958986	+	0	0	0	0.607651	0.03163	0.11925	0	0	0	0	0.019731	0.028456	0.252844	0.0160623	3.9232	0.0093181	0.161161	--	--	--	--	--
TCONS_00004979	XLOC_003022	Fvb1-1	1953720	1961369	-	0.076031	0	0.055237	0.355636	0.336452	0.261788	0.259328	0.154344	0.260175	0.574624	0.809253	0.371443	0.317959	0.585107	-0.88937	0.248516	1	0.224616	0.043756	2.37633	0.0793749	1
TCONS_00265619	XLOC_160148	Fvb6-4	1952533	1963966	+	0	0	0	0.121461	0.004503	0.025814	0	0	0	0	0.02556	0.014291	0.0505927	0.0132837	1.91051	0.275565	1	--	--	--	--	--
TCONS_00265620	XLOC_160148	Fvb6-4	1952533	1966919	+	0	0	0	0	0	0	0	0	0	0.550481	0	0	0	0.183494	-10.6445	0.0017937	0.0458674	--	--	--	--	--
TCONS_00265614	XLOC_160147	Fvb6-4	1946461	1967083	+	0	0	0	1.19069	1.0962	0.921023	0	0.012899	0	0.162197	0.231679	0.56372	1.0693	0.319199	1.71246	0.00404661	0.0860475	0.00429967	0	5.78979	0.15431	1
TCONS_00051574	XLOC_031189	Fvb2-2	1967605	1967948	+	0	0	0	0	0	0	0.418925	0	0	0.093098	0	0	0	0.0310327	-3.12304	0.601201	1	0.139642	0	5.0399	0.220212	1
TCONS_00248978	XLOC_149905	Fvb6-3	1968580	1969960	+	0	0	0.113961	0	0	0.080254	0	0	0.080068	0.280885	0	0	0.0267513	0.0936283	-1.76947	0.578232	1	0.0266893	0.037987	-0.473006	0.932993	1
TCONS_00257347	maker-Fvb6-3-augustus-gene-19.28	Fvb6-3	1966016	1970645	-	0	8.2e-05	0.000194	0.129257	0	0	0.279266	0.073984	0	0	0.18934	0	0.0430857	0.0631133	-0.518451	0.863193	1	0.11775	9.2e-05	5.7919	0.0102383	0.416318
TCONS_00257348	maker-Fvb6-3-augustus-gene-19.28	Fvb6-3	1966016	1970650	-	0.29848	0.342106	0.300404	0.129224	0.468605	0.230345	0.23725	0.184585	0.428809	0.35094	0.147823	0.368194	0.276058	0.288986	-0.100308	0.923567	1	0.283548	0.313663	-0.118196	0.901381	1
TCONS_00257349	maker-Fvb6-3-augustus-gene-19.28	Fvb6-3	1966016	1970651	-	0.203632	0.426249	0.109474	0.070125	0.130419	0.325658	0.133088	0.072571	0.160719	0.080378	0.166377	0.118198	0.175401	0.121651	0.508695	0.667425	1	0.122126	0.246452	-0.979145	0.365253	1
TCONS_00257350	maker-Fvb6-3-augustus-gene-19.28	Fvb6-3	1966016	1970652	-	0.021783	0.116095	0.069766	0	0.080717	0	0	0	0.085066	0.14507	0	0.2165	0.0269057	0.120523	-2.17604	0.366408	1	0.0283553	0.0692147	-1.2538	0.528085	1
TCONS_00257352	maker-Fvb6-3-augustus-gene-19.28	Fvb6-3	1966016	1970655	-	0	0	0.11847	0.081145	0	0.000294	0.07146	0.088635	0.000241	0	0.122094	0	0.0271463	0.040698	-0.507255	0.855045	1	0.0534453	0.03949	0.485546	0.827654	1
TCONS_00257351	maker-Fvb6-3-augustus-gene-19.28	Fvb6-3	1966016	1970655	-	0.011844	5.5e-05	0	0.028968	8.4e-05	0.002164	0.071795	0.08092	0.001234	0.000406	0.169196	0.006625	0.0104053	0.0587423	-2.23903	0.26308	1	0.0513163	0.00396633	3.24843	0.0822254	1
TCONS_00257353	maker-Fvb6-3-augustus-gene-19.28	Fvb6-3	1966016	1970663	-	0.164988	0.184224	0.081197	0.121478	0.063876	0.138891	0.130779	0.140076	0.299912	0.064455	0.251882	0.107457	0.108082	0.141265	-0.374442	0.751357	1	0.190256	0.14347	0.428802	0.695262	1
TCONS_00257354	maker-Fvb6-3-augustus-gene-19.28	Fvb6-3	1966016	1970666	-	0	0	0.130346	0	0.034226	0	0	0	0	0	0	0	0.0114087	0	5.10223	0.259468	1	0	0.0434487	-6.94912	0.0685689	1
TCONS_00257355	maker-Fvb6-3-augustus-gene-19.28	Fvb6-3	1966016	1970688	-	0.162862	0.125926	0.07821	0.092277	0.115831	0	0	0.094568	0	0	0	0.098192	0.0693693	0.0327307	1.02808	0.683867	1	0.0315227	0.122333	-1.91337	0.29532	1
TCONS_00045818	XLOC_027861	Fvb2-1	1970965	1971607	-	0.527145	0.530286	0.437581	0.540971	0.636135	0.202833	0.277064	0.165324	0.226649	0.235503	0.355577	0.182727	0.45998	0.257936	0.816721	0.54967	1	0.223012	0.498337	-1.08452	0.391612	1
TCONS_00179942	maker-Fvb5-1-snap-gene-19.143	Fvb5-1	1971517	1975251	-	0.298168	0.143403	0.223804	0.060616	0.071291	0.309131	0.282301	0.298563	0.150495	0.258477	0.365175	0.451561	0.147013	0.358404	-1.29466	0.253979	1	0.243786	0.221792	0.163671	0.881808	1
TCONS_00179943	maker-Fvb5-1-snap-gene-19.143	Fvb5-1	1971517	1975890	-	0	0	0	0	0	0	0	0	0	0	0	0	--	--	--	--	--	--	--	--	--	--
TCONS_00179944	maker-Fvb5-1-snap-gene-19.143	Fvb5-1	1971517	1975895	-	0	0.325504	0	0	0	0	0	0	0	0	0	0	--	--	--	--	--	0	0.108501	-8.19804	0.0217442	0.666277
TCONS_00179945	maker-Fvb5-1-snap-gene-19.143	Fvb5-1	1971517	1975910	-	0.137562	0.04222	0.019988	0.088585	0.185857	0.122398	0.285959	0.103876	0	0.045435	0.026222	0	0.13228	0.0238857	2.42159	0.122362	0.8587	0.129945	0.06659	0.98734	0.549468	1
TCONS_00179946	maker-Fvb5-1-snap-gene-19.143	Fvb5-1	1971517	1975994	-	0	0	0.478449	0	0	0	0	0	0	0	0.018211	0	0	0.00607033	-4.2365	0.359291	1	0	0.159483	-8.76527	0.0122647	0.46811
TCONS_00179947	maker-Fvb5-1-snap-gene-19.143	Fvb5-1	1971517	1976016	-	0.078564	0.009916	0	0.091316	0.015917	0.028725	0.091286	0.039347	0.115803	0.042246	0.061134	0.072552	0.0453193	0.058644	-0.351886	0.79644	1	0.0821453	0.0294933	1.49136	0.35715	1
TCONS_00156875	maker-Fvb4-3-augustus-gene-19.70	Fvb4-3	1971475	1977632	-	0.220165	0.419427	0.452799	0	0	0.025766	0.304553	0.366356	0.18829	0	0	0	0.00858867	0	5.06917	0.243847	1	0.2864	0.36413	-0.322148	0.710876	1
TCONS_00136497	XLOC_081734	Fvb4-1	1980902	1981950	-	0.358118	0.356113	0.470523	0.142025	0.071177	0.084687	0.36605	0.204103	0.186631	0.281432	0.222676	0.274718	0.0992963	0.259609	-1.32923	0.332533	1	0.252261	0.394918	-0.58555	0.621078	1
TCONS_00073083	snap_masked-Fvb2-4-processed-gene-19.43	Fvb2-4	1981421	1982661	+	0.163787	0	0.142732	0	0.3248	0.131579	0	0.315619	0.366858	0.123769	0.073124	0	0.152126	0.065631	1.14741	0.591358	1	0.227492	0.102173	1.1755	0.560298	1
TCONS_00136495	XLOC_081734	Fvb4-1	1977816	1982775	-	0.657188	0.126731	0.148885	0.036701	0	0.044903	0	0	0.309282	0.048916	0	0.051665	0.0272013	0.033527	-0.352337	0.886142	1	0.103094	0.310935	-1.55454	0.393348	1
TCONS_00136496	XLOC_081734	Fvb4-1	1980286	1982775	-	0.540942	0.864245	0.783293	0.279679	0.596858	0.144442	0.731803	1.2224	0.545283	0.24531	0.207861	0.273281	0.340326	0.242151	0.467244	0.688397	1	0.833161	0.729493	0.211666	0.809124	1
TCONS_00286124	maker-Fvb7-1-augustus-gene-19.40	Fvb7-1	1982154	1984224	-	0.144138	0.134431	0.211958	0.181111	0.149249	0.174375	0.206066	0.200272	0.176863	0.217887	0.283056	0.002077	0.168245	0.167673	-0.0193299	1	1	0.1944	0.163509	0.282999	0.81546	1
TCONS_00286125	maker-Fvb7-1-augustus-gene-19.40	Fvb7-1	1982154	1984256	-	0.252716	0	0.409782	0.091609	0.127459	0.353882	0	0.244622	0.193453	0.251757	0.050512	0.391878	0.190983	0.231382	-0.306328	0.819609	1	0.146025	0.220833	-0.566007	0.769717	1
TCONS_00286126	maker-Fvb7-1-augustus-gene-19.40	Fvb7-1	1982154	1984264	-	0.676286	1.08074	1.05128	0.242028	0.462471	0.36063	1.13675	1.09895	1.01445	0.846655	1.179	0.842111	0.355043	0.955921	-1.43381	0.138405	0.911692	1.08338	0.936102	0.230367	0.781153	1
TCONS_00120471	XLOC_072146	Fvb3-4	1984088	1984769	+	2.94812	2.39484	4.62664	0.655206	0.546164	0.90294	3.17279	1.99035	2.77291	0.515154	0.562318	0.352947	0.701437	0.476806	0.544161	0.649712	1	2.64535	3.3232	-0.302353	0.722512	1
TCONS_00272753	augustus_masked-Fvb6-4-processed-gene-19.6	Fvb6-4	1985041	1986454	-	0.111688	0.03561	0.111383	1.6726	0.872359	0.615924	0.048243	0	0.068467	0.305427	0.449215	0.42784	1.05363	0.394161	1.38564	0.191234	1	0.0389033	0.086227	-1.01707	0.573719	1
TCONS_00299194	maker-Fvb7-2-snap-gene-19.53	Fvb7-2	1984555	1986733	-	0.004451	0.031899	0.100112	0	0.2038	0.012854	0.040179	0	0.004222	0.013213	0.022231	0.010273	0.072218	0.015239	1.97746	0.340941	1	0.0148003	0.0454873	-1.52355	0.445719	1
TCONS_00299199	maker-Fvb7-2-snap-gene-19.53	Fvb7-2	1987877	1989425	-	0.138205	0.319981	0.230562	0.075336	0.281719	0.134276	0.278905	0	0.210983	0.026235	0.103609	0.035576	0.163777	0.05514	1.40867	0.321778	1	0.163296	0.229583	-0.474266	0.764556	1
TCONS_00299196	maker-Fvb7-2-snap-gene-19.53	Fvb7-2	1984555	1989434	-	0.033083	0	0	0	0	0.272516	0.297499	0	0.097125	0.156452	0	0	0.0908387	0.0521507	0.756927	0.791776	1	0.131541	0.0110277	3.5122	0.129857	1
TCONS_00299192	maker-Fvb7-2-snap-gene-19.53	Fvb7-2	1984295	1989434	-	0	0	0	0	0	0	0	0	0	0	0	0	--	--	--	--	--	--	--	--	--	--
TCONS_00299191	maker-Fvb7-2-snap-gene-19.53	Fvb7-2	1984295	1989434	-	0	0	0	0	0	0	0	0	0	0	0	0	--	--	--	--	--	--	--	--	--	--
TCONS_00299195	maker-Fvb7-2-snap-gene-19.53	Fvb7-2	1984555	1989434	-	0.477068	0.534473	0.48787	0.23681	0.056008	0.081435	0.141927	0.214827	0.262884	0.066906	0.227507	0.191313	0.124751	0.161909	-0.381558	0.756639	1	0.206546	0.499804	-1.24503	0.157698	1
TCONS_00217615	snap_masked-Fvb6-1-processed-gene-20.13	Fvb6-1	1991179	1993313	+	0	0.194854	0.139232	0	0	0	0.225758	0.168393	0.159746	0.109323	0	0.238118	0	0.115814	-7.29041	0.0192921	0.271153	0.184632	0.111362	0.728388	0.630448	1
TCONS_00225748	maker-Fvb6-1-augustus-gene-20.39	Fvb6-1	1990775	1993429	-	0.132992	0.397038	0.30111	0.334531	0.088916	0	0.044974	0	0.441759	0.185699	0.087894	0.147296	0.141149	0.140296	-0.00314642	1	1	0.162244	0.277047	-0.753351	0.631692	1
TCONS_00109117	snap_masked-Fvb3-3-processed-gene-20.12	Fvb3-3	1988686	1995362	+	0.689778	0	0.026918	0.581471	0	0.392023	0.224925	0.808268	0.924978	0.094695	0.086366	0.588553	0.324498	0.256538	0.300369	0.836813	1	0.652724	0.238899	1.49647	0.297932	1
TCONS_00109108	snap_masked-Fvb3-3-processed-gene-20.12	Fvb3-3	1988603	1995685	+	0.003064	0.004639	0.030569	0.026563	0.031803	0.031879	0.014723	0.007468	0.01471	0.140825	0.22671	0.005214	0.0300817	0.12425	-2.00988	0.156161	0.961071	0.0123003	0.0127573	0.00805747	1	1
TCONS_00109118	snap_masked-Fvb3-3-processed-gene-20.12	Fvb3-3	1988686	1995685	+	0.150334	0.043608	0.022965	0.114571	0.019475	0.030746	0.204657	0.029802	0.223346	0.099389	0.112508	0.147502	0.0549307	0.1198	-1.11517	0.36246	1	0.152602	0.0723023	1.09727	0.372082	1
TCONS_00109112	snap_masked-Fvb3-3-processed-gene-20.12	Fvb3-3	1988603	1995685	+	0.047992	0.214013	0.240185	0.081226	0.408407	0.250652	0.360455	0.138692	0.088613	0.55686	0.609655	0.168955	0.246762	0.445157	-0.862149	0.361728	1	0.19592	0.167397	0.246234	0.819267	1
TCONS_00109113	snap_masked-Fvb3-3-processed-gene-20.12	Fvb3-3	1988603	1995685	+	0.017883	0.122096	0.157534	0.071195	0.257171	0.278405	0.257632	0.310612	0.073362	0.628403	0.497234	0.067184	0.202257	0.397607	-0.983751	0.338497	1	0.213869	0.099171	1.11731	0.321755	1
TCONS_00109111	snap_masked-Fvb3-3-processed-gene-20.12	Fvb3-3	1988603	1995685	+	0.004501	0.06997	0.096164	0.013574	0.128232	0.025006	0.065854	0.034953	0.0027	0.10299	0.141367	0.002105	0.055604	0.082154	-0.566062	0.70602	1	0.0345023	0.0568783	-0.668433	0.6529	1
TCONS_00109116	snap_masked-Fvb3-3-processed-gene-20.12	Fvb3-3	1988637	1995685	+	0.059718	0.06232	0.005561	0.089556	0.008062	0.208826	0.084347	0.001457	0.120218	0.082145	0.111769	0.078847	0.102148	0.0909203	0.156054	0.905721	1	0.068674	0.042533	0.69736	0.646218	1
TCONS_00109119	snap_masked-Fvb3-3-processed-gene-20.12	Fvb3-3	1988709	1995685	+	1.32014	0.965047	1.29455	1.35287	1.48947	1.31148	2.03249	1.4677	1.40915	0.085045	0.125536	1.18109	1.3846	0.463889	1.53113	0.0973094	0.760034	1.63645	1.19325	0.483783	0.367123	1
TCONS_00120476	XLOC_072150	Fvb3-4	1995664	1996274	+	0	0	0	0.306858	0.120264	0.173989	0	0	0	0	0	0	0.20037	0	6.2862	0.0149149	0.22627	--	--	--	--	--
TCONS_00126694	XLOC_075882	Fvb3-4	1995512	1996283	-	0	0	0	0.681216	6.29542	0.33102	0	0	0	0	2.50215	0.414459	2.43589	0.972203	1.32433	0.406652	1	--	--	--	--	--
TCONS_00126695	XLOC_075882	Fvb3-4	1995512	1996285	-	0	0	0	11.3705	0.979189	8.72553	0	0	0	0.384386	0.24946	1.59377	7.02506	0.74254	3.19747	0.00448687	0.0933097	--	--	--	--	--
TCONS_00299208	XLOC_180337	Fvb7-2	2002743	2003136	-	0.166981	0.080555	0.546911	0.04331	0	0.161089	0.208983	0	0.132843	0.040275	0.089524	0	0.068133	0.0432663	0.62994	0.83702	1	0.113942	0.264816	-1.08576	0.524447	1
TCONS_00057282	maker-Fvb2-2-augustus-gene-20.28	Fvb2-2	2005206	2005910	-	0.079197	0	0	0.118144	0.072295	0	0	0	0.279417	0	0	0.129104	0.0634797	0.0430347	0.611774	0.85768	1	0.093139	0.026399	1.69222	0.668824	1
TCONS_00102918	XLOC_061673	Fvb3-2	2012604	2014155	-	0.030419	0	0	0	0.322928	0	0	0	0	0	0	0	0.107643	0	6.66387	0.102349	0.781102	0	0.0101397	-3.42031	0.506132	1
TCONS_00000284	XLOC_000186	Fvb1-1	2015268	2016159	+	0	0	0	0.66946	0	0.12858	0.234666	0	0	0.422383	0.822838	0.08831	0.266013	0.44451	-0.710202	0.677526	1	0.078222	0	5.52806	0.169178	1
TCONS_00096901	XLOC_057888	Fvb3-2	2010029	2016444	+	0	0	0	0	0	0	0	0	0.403603	0	0	0	--	--	--	--	--	0.134534	0	9.05336	0.00863513	0.374475
TCONS_00321064	maker-Fvb7-4-augustus-gene-20.52	Fvb7-4	2014388	2016551	-	0.303381	0.383346	0.110913	0.451857	0.60135	0.494374	0.62329	0.256104	0.27241	0.402418	0.415268	0.088003	0.51586	0.301896	0.758048	0.492132	1	0.383935	0.26588	0.552897	0.624613	1
TCONS_00000282	XLOC_000184	Fvb1-1	2010162	2017221	+	0	0.247559	0	0	0.210514	0.094725	0	0	0	0	0	0.12387	0.101746	0.04129	1.2522	0.592294	1	0	0.0825197	-8.47964	0.0163619	0.559737
TCONS_00035573	maker-Fvb1-4-snap-gene-20.63	Fvb1-4	2014326	2018767	-	0	0	0	0	0	0	0	0	0	0	0	0	--	--	--	--	--	--	--	--	--	--
TCONS_00030717	maker-Fvb1-4-snap-gene-20.63	Fvb1-4	2014311	2018915	+	0	0	0	2.22558	0.965079	1.92524	0	0	0	0.088139	0.027847	0	1.7053	0.038662	5.42938	8.27053e-06	0.000489753	--	--	--	--	--
TCONS_00233872	XLOC_140802	Fvb6-2	2023037	2023363	+	0	0.345235	0	0.095068	0	0	0	0.140407	0.14406	0.019115	0	0	0.0316893	0.00637167	1.31191	0.835626	1	0.0948223	0.115078	-0.0254304	1	1
TCONS_00241421	snap_masked-Fvb6-2-processed-gene-20.15	Fvb6-2	2022420	2023483	-	1.2401	1.47281	0.89506	0.723706	0.686391	0.984211	1.93404	1.25681	1.69322	0.436251	0.655991	0.313228	0.798103	0.46849	0.752817	0.499667	1	1.62802	1.20266	0.461695	0.607023	1
TCONS_00306199	maker-Fvb7-3-snap-gene-20.72	Fvb7-3	2023447	2026491	+	0.868594	0.724476	0.670751	1.05984	0.667857	0.811248	1.14195	0.783204	0.860965	0.608781	0.460039	0.452704	0.846315	0.507175	0.714459	0.409395	1	0.928707	0.754607	0.324072	0.680629	1
TCONS_00045829	maker-Fvb2-1-augustus-gene-20.42	Fvb2-1	2025302	2028299	-	4.61197	3.60219	3.80163	2.8838	2.22703	2.70612	4.16505	4.60871	4.25364	3.53532	1.96976	2.72933	2.60565	2.7448	-0.0985664	0.870012	1	4.34247	4.00526	0.144233	0.768545	1
TCONS_00045828	maker-Fvb2-1-augustus-gene-20.42	Fvb2-1	2025302	2028299	-	1.52131	1.02541	1.98371	1.17943	1.07299	1.00178	1.76864	1.35417	0.917067	1.62474	0.494722	0.686333	1.08473	0.935266	0.189965	0.818815	1	1.34662	1.51015	-0.136538	0.847919	1
TCONS_00045830	maker-Fvb2-1-augustus-gene-20.42	Fvb2-1	2025302	2028299	-	12.2606	12.1857	10.3355	7.7518	8.99207	7.94745	10.3686	12.1176	11.8739	10.48	11.2218	9.74814	8.23044	10.4833	-0.367635	0.385937	1	11.4534	11.5939	0.00802981	0.98378	1
TCONS_00035576	maker-Fvb1-4-augustus-gene-20.48	Fvb1-4	2024349	2028915	-	0	0	0	0	0.590699	1.89939	0	0	0	0	0	0	0.830031	0	11.1381	2.34814e-05	0.00120498	--	--	--	--	--
TCONS_00321071	maker-Fvb7-4-snap-gene-20.73	Fvb7-4	2034002	2034607	-	0	0.095988	0	0.169183	0.144387	0.045811	0	0	0.047272	0	0.339327	0.051218	0.119794	0.130182	-0.07527	1	1	0.0157573	0.031996	-1.04155	0.801192	1
TCONS_00084582	maker-Fvb3-1-snap-gene-20.45	Fvb3-1	2036432	2037951	+	0.099282	0	0.077274	0.0823	0.081051	0.092236	0	0.115167	0.114384	0.124917	0.080221	0	0.0851957	0.0683793	0.327791	0.873024	1	0.076517	0.058852	0.34526	0.879857	1
TCONS_00140724	augustus_masked-Fvb4-2-processed-gene-20.11	Fvb4-2	2038835	2039688	+	0.09734	0.166436	0.066588	0	0.052831	0.066184	0	0.067737	0.086688	0.098038	0.034314	0	0.0396717	0.0441173	-0.236023	0.940804	1	0.051475	0.110121	-0.85671	0.634362	1
TCONS_00084581	maker-Fvb3-1-snap-gene-20.45	Fvb3-1	2032621	2042098	+	0.404518	0.514539	0.376583	0.577313	0.528783	0.429008	0.510237	0.362966	0.363597	0.268344	0.362998	0.209248	0.511701	0.280197	0.853508	0.249501	1	0.412267	0.43188	-0.0411362	0.954504	1
TCONS_00025619	XLOC_015768	Fvb1-3	2041739	2043815	-	8.19166	7.98484	9.29853	9.67916	8.17037	7.11607	8.30774	7.01656	7.40365	5.97704	8.59841	9.58804	8.32187	8.05449	0.0265067	0.956539	1	7.57599	8.49168	-0.13913	0.754314	1
TCONS_00090625	maker-Fvb3-1-snap-gene-20.45	Fvb3-1	2035350	2043868	-	0.119833	0.017357	0.08416	0.151201	0.098086	0.122566	0.232077	0.125738	0	0	0.110653	0	0.123951	0.0368843	1.76541	0.332451	1	0.119272	0.0737833	0.7182	0.63379	1
TCONS_00109127	snap_masked-Fvb3-3-processed-gene-20.25	Fvb3-3	2045641	2045960	+	0	0	0	0	0.261855	0	0	0	0	0	0	0.08979	0.087285	0.02993	1.02951	0.800769	1	--	--	--	--	--
TCONS_00241427	maker-Fvb6-2-augustus-gene-20.29	Fvb6-2	2048483	2050086	-	0.313591	0.423324	0.500039	0.172651	0.144725	0.260889	0.498286	0.251539	0.433282	0.247196	0.175458	0.202214	0.192755	0.208289	-0.102134	0.949559	1	0.394369	0.412318	-0.0544977	0.970957	1
TCONS_00025622	maker-Fvb1-3-snap-gene-20.71	Fvb1-3	2051079	2052577	-	0.650955	0.375913	0.570669	0.078823	0.169383	0.195011	0.65217	0.829885	0.672231	0.254434	0.196374	0.463413	0.147739	0.30474	-1.02366	0.430359	1	0.718095	0.532512	0.457541	0.651675	1
TCONS_00040264	maker-Fvb2-1-augustus-gene-20.36	Fvb2-1	2050563	2053501	+	0.990999	1.53354	1.21863	1.08357	0.75539	0.606127	0.484403	0.589202	0.646182	1.17777	0.96062	0.551353	0.815029	0.896581	-0.152167	0.85926	1	0.573262	1.24772	-1.09745	0.163727	1
TCONS_00040263	maker-Fvb2-1-augustus-gene-20.36	Fvb2-1	2050563	2053501	+	0.491214	0.223873	0.590325	0	0.990333	0.42266	0.14356	0.160101	0.522064	0	0.467066	0.05549	0.470998	0.174185	1.43685	0.454295	1	0.275242	0.435137	-0.624461	0.557297	1
TCONS_00084589	augustus_masked-Fvb3-1-processed-gene-20.11	Fvb3-1	2061479	2063866	+	0.498444	0	0	0	0	0	0	0	0.570615	0	0.357538	0	0	0.119179	-7.39985	0.0549533	0.543322	0.190205	0.166148	0.234932	0.934774	1
TCONS_00145592	augustus_masked-Fvb4-2-processed-gene-20.4	Fvb4-2	2060895	2064247	-	0.222098	0.223622	0.179089	0.119907	0.22581	0.12667	0.419165	0.268248	0.131971	0.139081	0.32603	0.288042	0.157462	0.251051	-0.694937	0.540912	1	0.273128	0.20827	0.422097	0.691431	1
TCONS_00207608	maker-Fvb5-4-snap-gene-20.74	Fvb5-4	2039875	2070566	+	0.008426	0.038406	0	1.6838	1.79446	1.0596	0.016323	0.0174	0.007562	0.1207	0.017882	0.109614	1.51262	0.082732	4.15524	2.80104e-09	3.59381e-07	0.0137617	0.0156107	-0.171707	0.914444	1
TCONS_00057288	XLOC_034532	Fvb2-2	2072571	2073694	-	0.19101	0.133159	0.228539	0.073762	0.06341	0.072355	0.072543	0.21495	0.227144	0.06398	0.0417	0.102042	0.0698423	0.0692407	0.00801656	1	1	0.171546	0.184236	-0.0623509	0.980642	1
TCONS_00299215	maker-Fvb7-2-snap-gene-20.45	Fvb7-2	2077627	2079013	-	0.118737	0.096896	0.148429	0.049004	0.059635	0.024734	0.138524	0.149937	0.084697	0	0.062753	0.073588	0.0444577	0.045447	0.0392414	1	1	0.124386	0.121354	0.0417035	1	1
TCONS_00173247	maker-Fvb5-1-snap-gene-20.31	Fvb5-1	2077944	2079962	+	0.12742	0.091001	0	0.077106	0	0	0	0	0	0	0	0	0.025702	0	5.02077	0.244432	1	0	0.072807	-6.54929	0.0318563	0.831066
TCONS_00025629	XLOC_015775	Fvb1-3	2075111	2082081	-	0.20692	0.116599	0.32013	0.019771	0.046569	0.056979	0.116747	0.082496	0.055427	0.098769	0.043313	0.179739	0.0411063	0.107274	-1.38582	0.269376	1	0.08489	0.21455	-1.29574	0.203415	1
TCONS_00051623	maker-Fvb2-2-snap-gene-20.47	Fvb2-2	2081654	2082936	+	0	0.18617	0.279172	0	0	0	0	0	0	0.057602	0.214537	0	0	0.090713	-6.17766	0.0601812	0.575055	0	0.155114	-6.96699	0.0208762	0.648685
TCONS_00057291	maker-Fvb2-2-snap-gene-20.47	Fvb2-2	2081147	2083998	-	0	0	0	0	0	0	0	0	0	0	0	0	--	--	--	--	--	--	--	--	--	--
TCONS_00057294	maker-Fvb2-2-snap-gene-20.47	Fvb2-2	2081147	2083998	-	0	0	0	0	0	0	0	0	0	0	0	0	--	--	--	--	--	--	--	--	--	--
TCONS_00057290	maker-Fvb2-2-snap-gene-20.47	Fvb2-2	2081147	2083998	-	0.381398	0.227978	0.199748	0.237189	0.125173	0.231076	0.283776	0.081295	1.89633	0.14421	0.886045	0.083323	0.197813	0.371193	-0.883528	0.474728	1	0.7538	0.269708	1.50633	0.1986	1
TCONS_00057293	maker-Fvb2-2-snap-gene-20.47	Fvb2-2	2081147	2083998	-	0.247784	0.581458	0.20069	0.154408	0	0	0.172807	0.038698	0	0.06608	0	0	0.0514693	0.0220267	1.19086	0.712042	1	0.0705017	0.343311	-2.23127	0.133214	1
TCONS_00057292	maker-Fvb2-2-snap-gene-20.47	Fvb2-2	2081147	2083998	-	0	0	0	0	0	0	0	0	0	0	0	0	--	--	--	--	--	0	0	-2.58345	0.670561	1
TCONS_00057295	maker-Fvb2-2-snap-gene-20.47	Fvb2-2	2081147	2084650	-	0.773136	0.970513	1.06174	0.52652	3.03487	0.842311	0.90658	0.423382	0.163181	0.325712	1.42223	0.326357	1.4679	0.691434	1.08123	0.248496	1	0.497714	0.93513	-0.882211	0.316555	1
TCONS_00057296	maker-Fvb2-2-snap-gene-20.47	Fvb2-2	2081147	2084650	-	0	0	0	0	0	0	0	0	0	0	0	0	--	--	--	--	--	--	--	--	--	--
TCONS_00045838	XLOC_027876	Fvb2-1	2082386	2085144	-	0	0	0	0	0	0	0	0	0	0	0	0	--	--	--	--	--	--	--	--	--	--
TCONS_00030729	snap_masked-Fvb1-4-processed-gene-20.33	Fvb1-4	2085401	2087443	+	4.41566	3.00536	5.61522	0.461218	0.238169	0.343225	14.3562	18.0457	17.4498	0.884223	0.648252	1.09188	0.347537	0.874785	-1.34614	0.174987	1	16.6172	4.34541	1.96012	2.22349e-05	0.00557959
TCONS_00217649	maker-Fvb6-1-snap-gene-20.56	Fvb6-1	2086785	2087528	+	0.113753	0.370523	0.022054	0.368314	0	0.131316	0.181658	0.241752	0.088844	0	0	0.130899	0.166543	0.043633	1.70051	0.510986	1	0.170751	0.168777	0.0224838	1	1
TCONS_00311279	augustus_masked-Fvb7-3-processed-gene-21.0	Fvb7-3	2089628	2092377	-	0.455717	0.548691	0.53447	0.804164	0.811332	0.899209	0.685871	0.286153	0.677258	0.523297	0.878141	0.425258	0.838235	0.608899	0.449879	0.608664	1	0.549761	0.512959	0.127317	0.891228	1
TCONS_00096928	augustus_masked-Fvb3-2-processed-gene-21.3	Fvb3-2	2090324	2092674	+	0.114674	0	0	0.262093	0	0	0	0	0	0	0	0.01574	0.0873643	0.00524667	3.72913	0.248517	1	0	0.0382247	-5.82161	0.155437	1
TCONS_00096927	augustus_masked-Fvb3-2-processed-gene-21.3	Fvb3-2	2090324	2092674	+	0.250554	0.09555	0.093492	0.003921	0.160241	0.154995	0.264989	0.200816	0.214235	0.218704	0.126201	0.273888	0.106386	0.206264	-0.964325	0.506919	1	0.22668	0.146532	0.641017	0.582603	1
TCONS_00057302	maker-Fvb2-2-snap-gene-21.64	Fvb2-2	2092989	2098125	-	0.214194	0.350679	0.17213	0.107439	0.168973	0.117632	0.258795	0.154149	0.208206	0.121628	0.067495	0.155352	0.131348	0.114825	0.162118	0.893475	1	0.20705	0.245668	-0.223219	0.820833	1
TCONS_00057303	maker-Fvb2-2-snap-gene-21.64	Fvb2-2	2092989	2098142	-	0.164908	0.276764	0.174452	0.087143	0	0.396204	0.251224	0.172096	0.328477	0.237117	0.543932	0.068873	0.161116	0.283307	-0.803011	0.589406	1	0.250599	0.205375	0.310116	0.748249	1
TCONS_00057304	maker-Fvb2-2-snap-gene-21.64	Fvb2-2	2092989	2098144	-	0.169223	0.048041	0.174138	0.107287	0.189815	0.030434	0.121902	0.113054	0.145005	0.155229	0.123604	0.157422	0.109179	0.145418	-0.436022	0.71469	1	0.126654	0.130467	-0.0137032	0.993067	1
TCONS_00057305	maker-Fvb2-2-snap-gene-21.64	Fvb2-2	2092989	2098159	-	0.119833	0	0.147832	0.09101	0	0.033612	0.182442	0.21785	0.100331	0.18311	0	0.095939	0.0415407	0.0930163	-1.18926	0.543778	1	0.166874	0.0892217	0.928618	0.515028	1
TCONS_00241437	augustus_masked-Fvb6-2-processed-gene-21.2	Fvb6-2	2097365	2098658	-	0	0	0	0	0	0	0	0	0	0	0	0	--	--	--	--	--	--	--	--	--	--
TCONS_00084588	maker-Fvb3-1-snap-gene-21.62	Fvb3-1	2061475	2102883	+	0.004169	0.018506	0.057992	0.053162	0.016985	0.188572	0.052127	0	0	0	0.011431	0	0.0862397	0.00381033	4.48158	0.0106131	0.177487	0.0173757	0.026889	-0.609239	0.746807	1
TCONS_00084590	maker-Fvb3-1-snap-gene-21.62	Fvb3-1	2061479	2102883	+	0	0	0	0	0	0	0	0	0	0	0.03079	0	0	0.0102633	-7.98178	0.0322011	0.383334	--	--	--	--	--
TCONS_00084587	maker-Fvb3-1-snap-gene-21.62	Fvb3-1	2061453	2102883	+	0.05388	0.269001	0.164273	0.155763	0.208152	0	0.300601	0.174831	0.097477	0.293089	0.152604	0.218329	0.121305	0.221341	-0.892505	0.467409	1	0.19097	0.162385	0.249971	0.731384	1
TCONS_00084592	maker-Fvb3-1-snap-gene-21.62	Fvb3-1	2065599	2102883	+	0.001034	0	0	0	0	0	0.027308	0	0.038113	0	0	0	--	--	--	--	--	0.021807	0.000344667	5.53892	0.0164909	0.561776
TCONS_00084593	maker-Fvb3-1-snap-gene-21.62	Fvb3-1	2068494	2102883	+	0	0	0	0.009973	0	0	0	0	0	0.009287	0	0	0.00332433	0.00309567	0.0854023	1	1	--	--	--	--	--
TCONS_00084591	maker-Fvb3-1-snap-gene-21.62	Fvb3-1	2064708	2102883	+	0	0	0	0	0	0	0	0	0	0	0	0	--	--	--	--	--	--	--	--	--	--
TCONS_00217654	maker-Fvb6-1-augustus-gene-21.33	Fvb6-1	2107435	2109374	+	0	0.259691	0.326326	0.137251	0.115196	0	0.018891	0.109987	0.081047	0.119756	0.132021	0.112205	0.084149	0.121327	-0.519727	0.768781	1	0.069975	0.195339	-1.40809	0.40325	1
TCONS_00217652	maker-Fvb6-1-augustus-gene-21.33	Fvb6-1	2106792	2111751	+	0.627153	0.548261	0.341744	0.15103	0.104141	0.319535	0.29721	0.317895	0.130719	0.120522	0.22524	0.096603	0.191569	0.147455	0.364134	0.7484	1	0.248608	0.505719	-0.990684	0.266247	1
TCONS_00207626	maker-Fvb5-4-augustus-gene-21.27	Fvb5-4	2115121	2116532	+	0	0.082138	0.075419	0.092053	0.119608	0.092548	0.083385	0	0	0	0	0.071264	0.101403	0.0237547	1.91738	0.342464	1	0.027795	0.052519	-0.786792	0.792	1
TCONS_00096931	snap_masked-Fvb3-2-processed-gene-21.24	Fvb3-2	2103891	2118163	+	0.275565	0.201287	0.219716	0.135056	0.211545	0.131496	0.468883	0.15394	0.123957	0.16739	0.19458	0.301179	0.159366	0.22105	-0.497846	0.54524	1	0.248927	0.232189	0.12944	0.872691	1
TCONS_00035608	augustus_masked-Fvb1-4-processed-gene-21.5	Fvb1-4	2118396	2118958	-	0	0	0	1.77853	4.81596	0.886458	6.79668	19.2066	9.82831	0	0	5.75605	2.49365	1.91868	0.327786	0.86424	1	11.9439	0	12.0081	1.05109e-14	2.7236e-11
TCONS_00030744	augustus_masked-Fvb1-4-processed-gene-21.5	Fvb1-4	2118475	2118973	+	0	0.125275	0.31269	0	0	0.134958	1.45888	0	0.618445	0.035402	0.576877	0	0.044986	0.204093	-2.00386	0.49258	1	0.692443	0.145988	2.19855	0.268289	1
TCONS_00030741	augustus_masked-Fvb1-4-processed-gene-21.5	Fvb1-4	2114826	2118973	+	0.822814	0.422402	0.310811	0.413407	0.508187	0.383395	1.03727	0.63849	1.04196	0.443129	0.87705	0.42147	0.434996	0.58055	-0.424605	0.626442	1	0.905907	0.518676	0.836489	0.291185	1
TCONS_00035610	augustus_masked-Fvb1-4-processed-gene-21.5	Fvb1-4	2118396	2118980	-	8.62665	7.35539	7.42774	4.52816	0.730638	1.76188	17.4572	13.1175	14.5312	12.5319	3.88702	3.14496	2.34023	6.52128	-1.48998	0.131238	0.888568	15.0353	7.80326	0.972465	0.104278	1
TCONS_00035609	augustus_masked-Fvb1-4-processed-gene-21.5	Fvb1-4	2118396	2118980	-	0.131304	2.64047	9.76503	0	0	3.87945	28.9223	0	27.1749	0	9.1992	0	1.29315	3.0664	-1.2266	0.650951	1	18.6991	4.17894	2.17296	0.160068	1
TCONS_00035606	maker-Fvb1-4-snap-gene-21.70	Fvb1-4	2114605	2119050	-	2.62724	0.80524	0.73322	0.411695	0	0.077435	1.51868	0.86832	1.43764	1.99166	0.462392	0.874623	0.163043	1.10956	-2.77345	0.0408988	0.44794	1.27488	1.38857	-0.0864082	0.904593	1
TCONS_00035607	maker-Fvb1-4-snap-gene-21.70	Fvb1-4	2114605	2119050	-	0	0	0	1.34185	0.706868	0.367685	1.88982	0.964093	1.91618	0	0	0.738725	0.805469	0.246242	1.65973	0.345444	1	1.59003	0	12.0825	9.83408e-16	2.93046e-12
TCONS_00035605	maker-Fvb1-4-snap-gene-21.70	Fvb1-4	2114605	2119050	-	8.55158	7.79973	7.9958	3.90984	9.10478	2.39873	14.6848	15.9167	12.0303	10.2474	10.3598	6.82657	5.13778	9.14456	-0.849664	0.112543	0.822487	14.2106	8.1157	0.834258	0.0230234	0.691259
TCONS_00191612	maker-Fvb5-2-augustus-gene-21.49	Fvb5-2	2119906	2121475	-	0.069899	0.073869	0.096514	0.312606	0.16172	0.113962	0.049182	0.10333	0.083027	0.157073	0.16438	0.07829	0.196096	0.133248	0.56232	0.676827	1	0.078513	0.080094	0.0136771	1	1
TCONS_00186566	maker-Fvb5-2-augustus-gene-21.49	Fvb5-2	2119884	2122253	+	1.39946	1.44202	1.21202	3.0632	2.00057	1.80049	1.35415	1.28823	1.04476	1.45351	1.96713	1.70108	2.28809	1.70724	0.403883	0.561041	1	1.22905	1.35117	-0.110236	0.883972	1
TCONS_00299227	XLOC_180353	Fvb7-2	2122506	2123030	-	0.144725	0.354787	0.286728	0	0	0.077038	0.086164	0	0.039052	0	0	0.154156	0.0256793	0.0513853	-0.684089	0.932815	1	0.0417387	0.26208	-2.32115	0.159117	1
TCONS_00292373	XLOC_176287	Fvb7-2	2122466	2123078	+	5.28633	4.97149	5.77452	4.65317	3.67766	4.43513	5.23227	5.87933	5.06026	4.20333	4.55285	4.44773	4.25532	4.4013	-0.0652474	0.936994	1	5.39062	5.34411	0.0374628	0.961585	1
TCONS_00207631	snap_masked-Fvb5-4-processed-gene-21.22	Fvb5-4	2133780	2134486	+	0.176946	0	0	0	0.196836	0.084646	0.056901	0.103364	0	0.286606	0	0	0.0938273	0.0955353	-0.0422017	1	1	0.0534217	0.058982	0.0594599	1	1
TCONS_00025654	XLOC_015783	Fvb1-3	2140348	2141667	-	0.054215	0.035922	0.01256	0.099682	0	0.055946	0.086069	0.03627	0.064182	0.119685	0	0.060216	0.051876	0.059967	-0.187968	0.937627	1	0.0621737	0.0342323	0.795788	0.591547	1
TCONS_00020623	XLOC_012695	Fvb1-3	2140303	2143476	+	0.508409	0.40385	0.390371	0.252298	0.149804	0.360806	0.525143	0.485932	0.247349	0.181027	0.209244	0.119965	0.254303	0.170079	0.556204	0.62367	1	0.419475	0.43421	-0.0131078	0.995964	1
TCONS_00020624	XLOC_012695	Fvb1-3	2140303	2143476	+	0.467083	0.518577	0.422145	0.20899	0.165108	0.252226	0.285985	0.287223	0.38702	0.182692	0.428876	0.255933	0.208775	0.289167	-0.479168	0.658996	1	0.320076	0.469268	-0.521067	0.574624	1
TCONS_00096943	maker-Fvb3-2-augustus-gene-21.41	Fvb3-2	2146663	2150414	+	0	0	2.20855	0	2.69509	0	0	0	0	0	0	0	0.898362	0	10.9643	0.00131468	0.035885	0	0.736182	-10.7066	0.00146286	0.11802
TCONS_00207637	maker-Fvb5-4-snap-gene-21.36	Fvb5-4	2152238	2153680	+	0.065217	0.118734	0.069986	0.072474	0	0	0.106991	0.035118	0.24069	0.084578	0	0.1054	0.024158	0.063326	-1.4547	0.60369	1	0.1276	0.0846457	0.570643	0.700074	1
TCONS_00217659	snap_masked-Fvb6-1-processed-gene-21.20	Fvb6-1	2154815	2156293	+	0.191495	0.154017	0.019281	0.180923	0.183914	0.30428	0.058833	0	0	0.060399	0.257121	0.178637	0.223039	0.165386	0.381969	0.771169	1	0.019611	0.121598	-2.53031	0.214176	1
TCONS_00035624	maker-Fvb1-4-snap-gene-21.77	Fvb1-4	2153530	2157331	-	0	0	0	0	0	0	0	0	0	0	0	0	--	--	--	--	--	--	--	--	--	--
TCONS_00035626	maker-Fvb1-4-snap-gene-21.77	Fvb1-4	2155038	2157868	-	0.046555	0	0	0	0	0	0	0	0	0	0.024617	0	0	0.00820567	-4.02732	0.396649	1	0	0.0155183	-4.78694	0.268064	1
TCONS_00191621	maker-Fvb5-2-augustus-gene-21.60	Fvb5-2	2155822	2160497	-	0.158716	0.211756	0.209308	0.4361	0.406821	0.327696	0.116766	0.180341	0.118475	0.423352	0.344813	0.526552	0.390206	0.431572	-0.169226	0.848488	1	0.138527	0.19326	-0.44277	0.668378	1
TCONS_00191620	maker-Fvb5-2-augustus-gene-21.60	Fvb5-2	2155822	2160497	-	0.233194	0.314409	0.263812	0.527138	0.708246	0.294497	0.212639	0.270858	0.353237	0.472349	0.687865	0.573953	0.50996	0.578056	-0.197712	0.815202	1	0.278911	0.270472	0.0623358	0.949071	1
TCONS_00140764	maker-Fvb4-2-snap-gene-21.84	Fvb4-2	2161817	2163467	+	0.288188	0.367182	0.3497	0.326327	0.293243	0.304958	0.283937	0.503059	0.39851	0.465776	0.399742	0.659667	0.308176	0.508395	-0.731835	0.510497	1	0.395169	0.335023	0.274065	0.8003	1
TCONS_00249029	XLOC_149933	Fvb6-3	2165695	2166143	+	0.372937	0.23656	0.172246	0.079987	0.263456	0.461296	0	0.256199	0.167151	0.175086	0.23743	0.333052	0.268246	0.248523	0.0583873	1	1	0.141117	0.260581	-0.783666	0.649006	1
TCONS_00265676	XLOC_160185	Fvb6-4	2165761	2166154	+	2.77738	0.850117	3.36749	0.740309	0.589102	0.631544	1.02301	1.07997	1.72397	0.46371	0.393762	0.148195	0.653652	0.335222	0.89948	0.513247	1	1.27565	2.33166	-0.823245	0.459532	1
TCONS_00015182	maker-Fvb1-2-augustus-gene-21.47	Fvb1-2	2165036	2167109	-	0	0.135462	0.075739	0.097202	0	0.126527	0	0	0	0.036785	0	0	0.0745763	0.0122617	2.32978	0.377718	1	0	0.0704003	-6.52571	0.0338012	0.859051
TCONS_00249034	maker-Fvb6-3-snap-gene-21.57	Fvb6-3	2170391	2175388	+	0	0	0.000316	0	0.003931	0	0	0	0.000735	0	0	0	0.00131033	0	2.8005	0.73499	1	0.000245	0.000105333	0.142332	1	1
TCONS_00249037	maker-Fvb6-3-snap-gene-21.57	Fvb6-3	2171701	2175388	+	0	0	0	0	0	0	0	0	0	0	0	0	--	--	--	--	--	--	--	--	--	--
TCONS_00249035	maker-Fvb6-3-snap-gene-21.57	Fvb6-3	2170391	2175388	+	0.655233	0.552334	0.454324	0.369947	0.34834	0.190511	0.429119	0.37126	0.310586	0.337373	0.290306	0.28451	0.302933	0.304063	-0.0239548	0.985437	1	0.370322	0.553964	-0.554367	0.492441	1
TCONS_00156949	XLOC_094099	Fvb4-3	2168767	2179675	-	0	0	0	0	0	0	0	0	0	0	0	0	--	--	--	--	--	--	--	--	--	--
TCONS_00225788	XLOC_135971	Fvb6-1	2179852	2182627	-	0.372848	0.473532	0.722766	0.197358	0.32801	0.406813	0.325251	0.278429	0.157451	0.589757	0.739013	1.20016	0.310727	0.842975	-1.46727	0.123215	0.862351	0.25371	0.523049	-1.00638	0.31359	1
TCONS_00249041	snap_masked-Fvb6-3-processed-gene-21.30	Fvb6-3	2181766	2182721	+	0.048842	0.058417	0.102294	0	0.059733	0.104251	0	0.267168	0	0.148385	0.016895	0.055197	0.0546613	0.0734923	-0.535614	0.790404	1	0.089056	0.069851	0.321756	0.908682	1
TCONS_00102969	maker-Fvb3-2-snap-gene-21.62	Fvb3-2	2184123	2186354	-	0	0.97627	2.92661	1.31139	0	0.242526	2.21135	0	0.25054	3.31909	0.929872	3.04386	0.517971	2.43094	-2.2476	0.0922584	0.738054	0.820631	1.30096	-0.644868	0.722908	1
TCONS_00102968	maker-Fvb3-2-snap-gene-21.62	Fvb3-2	2184123	2186354	-	4.35523	0	2.71283	6.12866	0	5.60202	5.88916	4.00627	5.58137	4.13428	4.56676	5.30429	3.91023	4.66844	-0.273778	0.822442	1	5.15894	2.35602	1.17016	0.329761	1
TCONS_00102970	maker-Fvb3-2-snap-gene-21.62	Fvb3-2	2184123	2186355	-	33.0302	23.1343	27.073	37.7346	47.1252	49.3443	41.6126	33.8184	33.7421	26.4639	41.3935	28.7106	44.7347	32.1893	0.458941	0.237913	1	36.391	27.7458	0.419599	0.248762	1
TCONS_00102971	maker-Fvb3-2-snap-gene-21.62	Fvb3-2	2184123	2186401	-	5.21104	3.43868	2.5754	2.9929	4.10312	6.31294	4.54166	4.16142	4.41351	3.0201	5.49676	3.3009	4.46965	3.93926	0.168626	0.776527	1	4.3722	3.74171	0.253076	0.650005	1
TCONS_00102972	maker-Fvb3-2-snap-gene-21.62	Fvb3-2	2184123	2186401	-	11.45	5.07024	8.22265	10.9571	4.2763	13.0208	12.5817	8.61832	8.57922	7.59751	9.58097	7.90773	9.41808	8.36207	0.155327	0.764884	1	9.92641	8.24763	0.29886	0.527248	1
TCONS_00078844	maker-Fvb2-4-augustus-gene-22.45	Fvb2-4	2192362	2192656	-	0	0	0	0	0	0	0	0	0	0.289649	0	0	0	0.0965497	-4.24485	0.358995	1	--	--	--	--	--
TCONS_00150506	XLOC_090100	Fvb4-3	2187625	2192734	+	0	0.061874	0	0	0	0	0.071844	0	0	0.379288	0.140398	0.217604	0	0.245763	-9.58109	5.61296e-06	0.000351839	0.023948	0.0206247	0.220553	0.956952	1
TCONS_00057341	maker-Fvb2-2-augustus-gene-22.49	Fvb2-2	2191320	2192881	-	0.532661	2.25462	2.8078	1.39297	1.31474	1.35212	1.53308	2.31343	1.58578	1.71382	0.749314	1.35768	1.35328	1.2736	0.0598363	0.948386	1	1.81076	1.86503	-0.0247345	0.979277	1
TCONS_00136530	XLOC_081750	Fvb4-1	2192805	2194417	-	0.775188	0.61286	0.941131	0.349116	0.449161	0.413239	0.583224	0.369877	0.311009	0.189684	0.2485	0.245034	0.403839	0.227739	0.786979	0.500329	1	0.42137	0.776393	-0.849567	0.395504	1
TCONS_00233909	maker-Fvb6-2-snap-gene-22.33	Fvb6-2	2192792	2195208	+	0.11411	0	0.067797	0	0.067579	0	0.076101	0.139018	0	0.027376	0	0.004455	0.0225263	0.0106103	0.837833	0.798067	1	0.0717063	0.0606357	0.285809	0.88825	1
TCONS_00233908	maker-Fvb6-2-snap-gene-22.33	Fvb6-2	2192759	2195208	+	0.157749	0.2351	0.288289	0.025719	0.009952	0.064637	0.202003	0.247894	0.243899	0.029318	0	0.023251	0.033436	0.017523	0.797804	0.702328	1	0.231265	0.227046	0.0612799	0.967304	1
TCONS_00000306	maker-Fvb1-1-snap-gene-22.43	Fvb1-1	2193286	2195347	+	0.131452	0.115999	0.144245	0.109537	0.293401	0.217678	0.189407	0.091893	0.095533	0.074582	0.039961	0.124071	0.206872	0.079538	1.30038	0.322723	1	0.125611	0.130565	-0.0270593	1	1
TCONS_00292397	maker-Fvb7-2-augustus-gene-22.28	Fvb7-2	2194700	2196049	+	0.183895	0.106457	0.08225	0.166923	0.570113	0.450906	0.399183	0.181878	0.216306	0.327738	0.268604	0.248327	0.395981	0.281556	0.474544	0.698057	1	0.265789	0.124201	1.0879	0.383273	1
TCONS_00299285	maker-Fvb7-2-augustus-gene-22.28	Fvb7-2	2191206	2196058	-	0.167531	0	0.123829	0	0	0	0	0.103046	0.148011	0	0	0	--	--	--	--	--	0.0836857	0.09712	-0.178857	0.93168	1
TCONS_00299289	maker-Fvb7-2-augustus-gene-22.28	Fvb7-2	2191206	2196058	-	0.292512	0.340295	0.240865	0.152518	0.241696	0.184912	0	0	0	0	0.282467	0	0.193042	0.0941557	1.05283	0.57123	1	0	0.291224	-9.74529	7.82502e-07	0.000373084
TCONS_00299291	maker-Fvb7-2-augustus-gene-22.28	Fvb7-2	2191206	2196058	-	0.311921	0.112329	0	0.200814	0.141495	0	0	0	0	0	0.195538	0	0.114103	0.0651793	0.821383	0.725852	1	0	0.141417	-8.69201	0.00205339	0.147759
TCONS_00299293	maker-Fvb7-2-augustus-gene-22.28	Fvb7-2	2191206	2196058	-	0.120241	0.288184	0.147359	0.146476	0.119307	0.136418	0	0.018612	0	0	0.237876	0	0.134067	0.079292	0.789371	0.680815	1	0.006204	0.185261	-4.71303	0.006961	0.326663
TCONS_00299292	maker-Fvb7-2-augustus-gene-22.28	Fvb7-2	2191206	2196058	-	0.204421	0.112127	0.015753	0.20333	0.134553	0	0	0	0	0.006013	0.179223	0	0.112628	0.0617453	0.885355	0.676559	1	0	0.110767	-8.36695	0.000413625	0.0492206
TCONS_00299243	maker-Fvb7-2-augustus-gene-22.28	Fvb7-2	2191206	2196058	-	0	0.001154	0	0	0	0.139428	0.175014	0.121049	0	0.001731	0	0.363825	0.046476	0.121852	-1.4321	0.579685	1	0.0986877	0.000384667	6.36887	0.00911699	0.386179
TCONS_00299249	maker-Fvb7-2-augustus-gene-22.28	Fvb7-2	2191206	2196058	-	0	0	0	0	0	0	0	0.136084	0.212468	0	0	0	--	--	--	--	--	0.116184	0	8.44521	0.00277872	0.179519
TCONS_00299246	maker-Fvb7-2-augustus-gene-22.28	Fvb7-2	2191206	2196058	-	0	0	0	0	0	0.115196	0.195441	0.125282	0	0	0	0.221277	0.0383987	0.073759	-0.977799	0.742907	1	0.106908	0	8.33526	0.00307442	0.190477
TCONS_00299244	maker-Fvb7-2-augustus-gene-22.28	Fvb7-2	2191206	2196058	-	0	0	0	0	0	0.104614	0.167161	0.117028	0	0	0	0.200404	0.0348713	0.0668013	-0.957317	0.746182	1	0.0947297	0	8.15608	0.00400779	0.227482
TCONS_00299240	maker-Fvb7-2-augustus-gene-22.28	Fvb7-2	2191206	2196058	-	0	0.001153	0	0	0	0.000343	0.22011	0.116503	0	0	0.002111	0	0.000114333	0.000703667	-0.0037472	1	1	0.112204	0.000384333	6.56122	0.00698189	0.327256
TCONS_00299241	maker-Fvb7-2-augustus-gene-22.28	Fvb7-2	2191206	2196058	-	0.157026	0.281675	0.190742	0.188055	0.161617	0.134876	0	0	0	0	0.272661	0	0.161516	0.090887	0.849734	0.65332	1	0	0.209814	-9.27946	7.27343e-06	0.0022287
TCONS_00299268	maker-Fvb7-2-augustus-gene-22.28	Fvb7-2	2191206	2196058	-	0	0	0	0	0	0.102511	0.169904	0.10467	0.212538	0	0	0	0.0341703	0	6.65762	0.0953783	0.751767	0.162371	0	8.9269	2.72273e-05	0.00652996
TCONS_00299269	maker-Fvb7-2-augustus-gene-22.28	Fvb7-2	2191206	2196058	-	0	0	0	0	0	0.18114	0.266587	0.225111	0.274714	0	0	0.389353	0.06038	0.129784	-1.14784	0.686564	1	0.255471	0	9.57785	1.71106e-06	0.000693711
TCONS_00299261	maker-Fvb7-2-augustus-gene-22.28	Fvb7-2	2191206	2196058	-	0	0.208989	0.192191	0.186313	0.143324	0.170964	0.144517	0.188113	0	0.229502	0.189919	0.345469	0.166867	0.254963	-0.630059	0.541488	1	0.110877	0.133727	-0.247234	0.893385	1
TCONS_00299262	maker-Fvb7-2-augustus-gene-22.28	Fvb7-2	2191206	2196058	-	0.133046	0.059343	0.136338	0	0.091006	0	0.067425	0.096725	0.072024	0.097777	0.109121	0.143102	0.0303353	0.116667	-1.95996	0.305323	1	0.0787247	0.109576	-0.430022	0.71558	1
TCONS_00299264	maker-Fvb7-2-augustus-gene-22.28	Fvb7-2	2191206	2196058	-	0.2202	0.301004	0.305651	0.349756	0.220496	0.100909	0	0	0	0	0.638434	0	0.22372	0.212811	0.0987078	0.958073	1	0	0.275618	-9.66637	1.16975e-06	0.000505179
TCONS_00299265	maker-Fvb7-2-augustus-gene-22.28	Fvb7-2	2191206	2196058	-	0	0	0	0	0	0	0.217272	0.141779	0.186628	0	0	0	--	--	--	--	--	0.181893	0	9.09779	1.29802e-05	0.0035981
TCONS_00299267	maker-Fvb7-2-augustus-gene-22.28	Fvb7-2	2191206	2196058	-	0	0.126434	0.180835	0.190153	0.119844	0.138001	0.02662	0.013074	0	0.069895	0.184796	0.011805	0.149333	0.088832	0.737499	0.568264	1	0.0132313	0.102423	-2.86914	0.14188	1
TCONS_00299290	maker-Fvb7-2-augustus-gene-22.28	Fvb7-2	2191206	2196058	-	0.13651	0.088327	0.122334	0.279283	0.139941	0.140459	0	0	0	0	0.141451	0	0.186561	0.0471503	2.00262	0.278487	1	0	0.115724	-8.42371	0.000112931	0.0192298
TCONS_00299238	maker-Fvb7-2-augustus-gene-22.28	Fvb7-2	2191206	2196058	-	0	0.115837	0	0.12055	0.255722	0.125329	0	0	0	0	0.094035	0	0.1672	0.031345	2.39623	0.196709	1	0	0.0386123	-6.86999	0.0740847	1
TCONS_00299288	maker-Fvb7-2-augustus-gene-22.28	Fvb7-2	2191206	2196058	-	0.242526	0.168752	0.217859	0	0.164304	0.089708	0	0	0	0	0.141608	0	0.0846707	0.0472027	0.861156	0.719053	1	0	0.209712	-9.27217	6.58401e-06	0.00204372
TCONS_00299283	maker-Fvb7-2-augustus-gene-22.28	Fvb7-2	2191206	2196058	-	0	0	0	0	0	0.097611	0.309595	0.442151	0.439293	0	0	0.235774	0.032537	0.0785913	-1.30722	0.656436	1	0.397013	0	10.213	6.28489e-08	4.40667e-05
TCONS_00299280	maker-Fvb7-2-augustus-gene-22.28	Fvb7-2	2191206	2196058	-	0	0	0	0	0	0.000329	0.19415	0.242605	0	0	0	0	--	--	--	--	--	0.145585	0	8.77331	0.00151428	0.120271
TCONS_00299287	maker-Fvb7-2-augustus-gene-22.28	Fvb7-2	2191206	2196058	-	0.488032	0.173917	0.342792	0	0.331461	0.097524	0	0	0	0	0.258016	0	0.142995	0.0860053	0.747136	0.75106	1	0	0.334914	-9.93692	5.06781e-07	0.000260372
TCONS_00299284	maker-Fvb7-2-augustus-gene-22.28	Fvb7-2	2191206	2196058	-	0	0	0	0	0	0	0.275218	0	0.54825	0	0.004477	0.33164	0	0.112039	-8.40191	0.0101172	0.171457	0.274489	0	9.68232	0.000318544	0.0409298
TCONS_00299282	maker-Fvb7-2-augustus-gene-22.28	Fvb7-2	2191206	2196058	-	0	0	0	0	0	0.15172	0.321445	0.410267	0.368958	0	0	0.391762	0.0505733	0.130587	-1.4031	0.624332	1	0.36689	0	10.1005	1.21031e-07	7.9526e-05
TCONS_00299248	maker-Fvb7-2-augustus-gene-22.28	Fvb7-2	2191206	2196058	-	0.163797	0.124019	0.205299	0.260669	0.135769	0.175776	0.181722	0.287474	0.187325	0.590817	0.172587	0.299113	0.190738	0.354172	-0.90858	0.369841	1	0.21884	0.164372	0.441122	0.66098	1
TCONS_00299247	maker-Fvb7-2-augustus-gene-22.28	Fvb7-2	2191206	2196058	-	0.228379	0.33172	0	0.292408	0.229008	0.153037	0	0	0	0.00336	0.621813	0	0.224818	0.208391	0.125176	0.944003	1	0	0.1867	-9.10368	0.000933181	0.0868317
TCONS_00299245	maker-Fvb7-2-augustus-gene-22.28	Fvb7-2	2191206	2196058	-	0	0	0	0	0	0.101362	0.163041	0.123041	0	0	0	0	0.0337873	0	6.65762	0.0953835	0.751767	0.0953607	0	8.17151	0.00391854	0.224603
TCONS_00299242	maker-Fvb7-2-augustus-gene-22.28	Fvb7-2	2191206	2196058	-	0	0.200933	0.210224	0.13765	0.16083	0.115931	0	0	0	0	0.173089	0	0.138137	0.0576963	1.27326	0.504045	1	0	0.137052	-8.67317	0.0019058	0.140572
TCONS_00299259	maker-Fvb7-2-augustus-gene-22.28	Fvb7-2	2191206	2196058	-	0.121537	0.097496	0.137416	0	0.097592	0.099237	0.081229	0.100656	0.110637	0.121303	0.122808	0.135252	0.0656097	0.126454	-0.954238	0.534462	1	0.0975073	0.118816	-0.266234	0.816972	1
TCONS_00299258	maker-Fvb7-2-augustus-gene-22.28	Fvb7-2	2191206	2196058	-	0.191577	0	0.254021	0.156318	0	0	0	0.193729	0.178295	0	0	0	0.052106	0	7.25601	0.0592624	0.569786	0.124008	0.148533	-0.219915	0.907271	1
TCONS_00299254	maker-Fvb7-2-augustus-gene-22.28	Fvb7-2	2191206	2196058	-	0.013941	0.100904	0.007474	0.012086	0.129949	0	0.197346	0.233673	0.249176	0.421239	0.010409	0	0.047345	0.143883	-1.61763	0.464719	1	0.226732	0.040773	2.46549	0.0589796	1
TCONS_00299257	maker-Fvb7-2-augustus-gene-22.28	Fvb7-2	2191206	2196058	-	0.266077	0.101546	0.282229	0	0.119142	0.070854	0.151174	0.274322	0.171578	0.212635	0.215103	0.143599	0.063332	0.190446	-1.58783	0.279627	1	0.199025	0.216617	-0.0924795	0.935817	1
TCONS_00299256	maker-Fvb7-2-augustus-gene-22.28	Fvb7-2	2191206	2196058	-	0.120828	0.079581	0.119908	0	0.095817	0.121	0.102233	0	0.085512	0.136531	0.113043	0.155159	0.0722723	0.134911	-0.913976	0.541986	1	0.0625817	0.106772	-0.719774	0.630997	1
TCONS_00299251	maker-Fvb7-2-augustus-gene-22.28	Fvb7-2	2191206	2196058	-	0	0.202584	0	0	0.135282	0.131277	0.168726	0.263581	0.202919	0.646861	0	0	0.088853	0.21562	-1.29398	0.58298	1	0.211742	0.067528	1.6578	0.355735	1
TCONS_00299250	maker-Fvb7-2-augustus-gene-22.28	Fvb7-2	2191206	2196058	-	1.6e-05	0.234612	0.332322	0.203252	0.18754	0.114274	0.21986	0.110669	0.431263	0.42855	0.113363	0.304083	0.168355	0.281999	-0.769272	0.466732	1	0.253931	0.188983	0.438499	0.739814	1
TCONS_00299253	maker-Fvb7-2-augustus-gene-22.28	Fvb7-2	2191206	2196058	-	0	0.142914	0	0	0.121908	0.092209	0.139241	0.108404	0	0.256919	0	0	0.0713723	0.0856397	-0.279432	0.910331	1	0.0825483	0.047638	0.803485	0.728941	1
TCONS_00299252	maker-Fvb7-2-augustus-gene-22.28	Fvb7-2	2191206	2196058	-	0.19024	0.267568	0.202912	0.139631	0.180963	0.156272	0.211761	0.188282	0.222586	0.504368	0.235615	0.311477	0.158955	0.350487	-1.15908	0.243802	1	0.207543	0.22024	-0.058732	0.954735	1
TCONS_00299277	maker-Fvb7-2-augustus-gene-22.28	Fvb7-2	2191206	2196058	-	0	0	0	0	0	0.130834	0.098995	0.129936	0.182077	0	0	0.147649	0.0436113	0.0492163	-0.225961	0.947588	1	0.137003	0	8.69313	5.55256e-05	0.0112824
TCONS_00299276	maker-Fvb7-2-augustus-gene-22.28	Fvb7-2	2191206	2196058	-	0.035625	0.007316	0	0	0	0	0.073351	0.0954	0.086255	0	0	0	--	--	--	--	--	0.085002	0.0143137	2.51324	0.1076	1
TCONS_00299275	maker-Fvb7-2-augustus-gene-22.28	Fvb7-2	2191206	2196058	-	0	0.250943	0.226701	0.206717	0.169141	0.203672	0	0	0	0	0.222219	0	0.193177	0.074073	1.394	0.45085	1	0	0.159215	-8.88764	0.00133071	0.110303
TCONS_00299274	maker-Fvb7-2-augustus-gene-22.28	Fvb7-2	2191206	2196058	-	0	0.163344	0	0	0.13989	0.102894	0	0	0	0	0	0	0.080928	0	7.87555	0.00892443	0.156147	0	0.054448	-7.36141	0.0489704	1
TCONS_00299273	maker-Fvb7-2-augustus-gene-22.28	Fvb7-2	2191206	2196058	-	0	0	1.24443	0	0	0	0	0	0	0	0	0	--	--	--	--	--	0	0.414809	-10.2516	0.00247077	0.167704
TCONS_00299272	maker-Fvb7-2-augustus-gene-22.28	Fvb7-2	2191206	2196058	-	0.969863	0.26039	0	0.273905	0.268875	0.017132	0.031649	0.035142	0.016979	0.091126	0.009318	0.033092	0.186637	0.044512	2.01593	0.160463	0.971496	0.0279233	0.410084	-3.75866	0.0218145	0.667628
TCONS_00299271	maker-Fvb7-2-augustus-gene-22.28	Fvb7-2	2191206	2196058	-	0	0	0	0	0	0.089675	0.193894	0.147986	0.24764	0	0	0.137004	0.0298917	0.045668	-0.650802	0.837158	1	0.196507	0	9.20211	9.18191e-06	0.00268906
TCONS_00299270	maker-Fvb7-2-augustus-gene-22.28	Fvb7-2	2191206	2196058	-	0.150934	0.171319	0.18718	0.376912	0.269353	0.197035	0	0	0	0	0.171126	0	0.2811	0.057042	2.31622	0.197177	1	0	0.169811	-8.96867	1.98829e-05	0.00511042
TCONS_00299279	maker-Fvb7-2-augustus-gene-22.28	Fvb7-2	2191206	2196058	-	8.2e-05	0	0	0	0	0	0	0.277428	0.266893	0	0	0	--	--	--	--	--	0.18144	2.73333e-05	7.29263	0.00240749	0.164543
TCONS_00299278	maker-Fvb7-2-augustus-gene-22.28	Fvb7-2	2191206	2196058	-	0.003087	0	0.009023	0.017863	0	0	0.242393	0.203534	0	0	0	0.339583	0.00595433	0.113194	-4.13943	0.171214	0.998246	0.148642	0.00403667	4.792	0.0207679	0.646499
TCONS_00299255	maker-Fvb7-2-augustus-gene-22.28	Fvb7-2	2191206	2196058	-	0.114162	0.075314	0.107964	0.153226	0.089087	0.116858	0.098285	0.085783	0.106146	0.219556	0.138648	0.142279	0.119724	0.166828	-0.499465	0.653908	1	0.096738	0.0991467	-0.020965	1	1
TCONS_00299239	maker-Fvb7-2-augustus-gene-22.28	Fvb7-2	2191206	2196058	-	0	0	0	0	0	0.125962	0.20376	0.255567	0.222538	0	0	0	0.0419873	0	6.94742	0.0758762	0.660303	0.227288	0	9.41305	3.74454e-06	0.00135253
TCONS_00299281	maker-Fvb7-2-augustus-gene-22.28	Fvb7-2	2191206	2196058	-	0.195405	0.129523	0.213865	0	0.15432	0.082071	0.184114	0.292682	0.285248	0.611567	0.151951	0.171934	0.078797	0.311817	-1.99521	0.17439	1	0.254015	0.179598	0.530713	0.587993	1
TCONS_00299286	maker-Fvb7-2-augustus-gene-22.28	Fvb7-2	2191206	2196058	-	0.439378	0.159224	0.464765	0.725589	0.383082	0.152336	0	0	0	0	0.3245	0	0.420336	0.108167	1.97157	0.272513	1	0	0.354456	-10.0203	3.81471e-07	0.000207625
TCONS_00299260	maker-Fvb7-2-augustus-gene-22.28	Fvb7-2	2191206	2196058	-	0	0.116335	0	0	0.146834	0.08148	0	0	0	0	0	0	0.0761047	0	7.80726	0.00999146	0.169765	0	0.0387783	-6.86999	0.0740748	1
TCONS_00299263	maker-Fvb7-2-augustus-gene-22.28	Fvb7-2	2191206	2196058	-	0.169449	0.267407	0.212587	0.147675	0.18213	0.118056	0.195182	0.180944	0.155565	0.29962	0.17409	0	0.149287	0.157903	-0.0861754	0.957956	1	0.17723	0.216481	-0.270098	0.787863	1
TCONS_00299266	maker-Fvb7-2-augustus-gene-22.28	Fvb7-2	2191206	2196058	-	0	0	0	0	0	0.102097	0.141913	0.110612	0.145613	0	0	0.167867	0.0340323	0.0559557	-0.750901	0.804123	1	0.132713	0	8.64664	5.72704e-05	0.0115506
TCONS_00090656	maker-Fvb3-1-snap-gene-22.68	Fvb3-1	2197706	2198250	-	0	0.152883	0.088533	0.210771	0	0	0.293225	0	0	0	0.111511	0	0.070257	0.0371703	0.838497	0.851874	1	0.0977417	0.080472	0.264271	0.962219	1
TCONS_00000310	snap_masked-Fvb1-1-processed-gene-22.12	Fvb1-1	2195891	2198421	+	0.020033	0.09456	0.094181	0	0.165004	0.109865	0.119509	0.062749	0	0	0.021156	0	0.091623	0.007052	3.3809	0.191984	1	0.0607527	0.0695913	-0.172174	0.945715	1
TCONS_00000309	snap_masked-Fvb1-1-processed-gene-22.12	Fvb1-1	2195871	2198421	+	0.209576	0	0.115301	0.198139	0	0.078548	0.125338	0.080232	0.216287	0.042183	0.03992	0.064615	0.092229	0.048906	0.823233	0.644429	1	0.140619	0.108292	0.401701	0.805119	1
TCONS_00005009	snap_masked-Fvb1-1-processed-gene-22.12	Fvb1-1	2196217	2199212	-	0.073029	0	0	0.067092	0	0	0	0	0	0	0	0	0.022364	0	5.42403	0.199738	1	0	0.024343	-5.47554	0.192588	1
TCONS_00217671	maker-Fvb6-1-augustus-gene-22.39	Fvb6-1	2198340	2199717	+	0.182564	0.149815	0.116448	0.166493	0.125195	0.145438	0.136472	0.14606	0.117742	0	0	0.236972	0.145709	0.0789907	0.865891	0.682467	1	0.133425	0.149609	-0.0922924	0.958869	1
TCONS_00279766	augustus_masked-Fvb7-1-processed-gene-22.0	Fvb7-1	2193562	2200979	+	0.154343	0.249823	0.18005	0.251137	0.192042	0.293173	0.296556	0.281139	0.19946	0.108934	0.377634	0.256954	0.245451	0.247841	-0.026669	0.981775	1	0.259052	0.194739	0.42928	0.62551	1
TCONS_00191631	maker-Fvb5-2-snap-gene-22.51	Fvb5-2	2203207	2204234	-	0.187495	0.405962	0.07018	0.432173	0.257633	0.069583	0.142971	0.150531	0	0.138698	0	0	0.25313	0.0462327	2.32865	0.251589	1	0.097834	0.221212	-1.07782	0.520183	1
TCONS_00279769	maker-Fvb7-1-snap-gene-22.51	Fvb7-1	2208858	2209205	+	0	0.414282	0	0	0.061798	0.099806	0	0	0	0.135662	0	0.219212	0.053868	0.118291	-0.945738	0.71664	1	0	0.138094	-5.02613	0.23766	1
TCONS_00062958	maker-Fvb2-3-augustus-gene-22.46	Fvb2-3	2213623	2214160	+	0	0	0.053055	0.316621	0	0.217898	0	0	0	0.073122	0	0	0.178173	0.024374	2.41187	0.37356	1	0	0.017685	-3.11314	0.599785	1
TCONS_00096973	maker-Fvb3-2-augustus-gene-22.39	Fvb3-2	2212511	2214582	+	0.05825	0	0.046182	0.064392	0.053334	0.0272	0	0.044849	0	0.028911	0	0	0.0483087	0.009637	2.26265	0.289561	1	0.0149497	0.0348107	-1.1191	0.649395	1
TCONS_00062959	maker-Fvb2-3-augustus-gene-22.36	Fvb2-3	2217261	2219438	+	0.224616	0.173051	0	0	0	0.161256	0	0	0	0.280141	0	0.228178	0.053752	0.16944	-1.69801	0.478791	1	0	0.132556	-7.46457	0.0111639	0.439316
TCONS_00163249	maker-Fvb4-4-augustus-gene-22.39	Fvb4-4	2167395	2224446	+	0.063372	0.109186	0	0.692978	0.167338	0.2242	0.22555	0.143206	0.034545	0.083864	0.317242	0.200835	0.361505	0.200647	0.840634	0.201746	1	0.134434	0.0575193	1.2465	0.331529	1
TCONS_00186589	snap_masked-Fvb5-2-processed-gene-22.25	Fvb5-2	2228073	2229009	+	0.318971	0.295188	0.374072	0.306728	0.278504	0.307178	0.139135	0.558218	0.540492	0.456193	0.388862	0.364741	0.29747	0.403265	-0.468357	0.709895	1	0.412615	0.32941	0.344958	0.787993	1
TCONS_00005021	maker-Fvb1-1-augustus-gene-22.31	Fvb1-1	2231564	2232445	-	0	0.050805	0	0	0	0.099891	0	0	0	0.23679	0.081919	0.034843	0.033297	0.117851	-1.8688	0.418156	1	0	0.016935	-3.52344	0.502078	1
TCONS_00311302	XLOC_187563	Fvb7-3	2233005	2233376	-	0	0	0	0	0	0	0	0	0	0	0	0.368376	0	0.122792	-4.86113	0.273928	1	--	--	--	--	--
TCONS_00005023	maker-Fvb1-1-snap-gene-22.47	Fvb1-1	2232968	2235715	-	0.178871	0.262822	0.400456	0.173243	0.118995	0.165242	0.06403	0.225431	0.223177	0.305534	0.163267	0.136032	0.152493	0.201611	-0.403684	0.738576	1	0.170879	0.280716	-0.675812	0.558443	1
TCONS_00009977	snap_masked-Fvb1-2-processed-gene-22.24	Fvb1-2	2233083	2236010	+	0.038816	0.039613	0.017586	2.45383	1.41259	1.58587	0.063997	0.025428	0.037617	0.516691	0.587691	0.669716	1.81743	0.591366	1.59305	0.0386004	0.432746	0.0423473	0.032005	0.406399	0.80539	1
TCONS_00120534	snap_masked-Fvb3-4-processed-gene-22.21	Fvb3-4	2237914	2241453	+	0.666755	0.154885	0.617115	0	0.157811	0.065164	0	0.106142	0.296124	0.417676	0.672959	0.038307	0.074325	0.376314	-2.30775	0.144527	0.930074	0.134089	0.479585	-1.79583	0.204961	1
TCONS_00120533	snap_masked-Fvb3-4-processed-gene-22.21	Fvb3-4	2237817	2241453	+	0.833977	0.762199	0.567467	0.477346	0.441258	0.526193	0.704471	0.669787	0.619394	0.644446	0.455985	0.640991	0.481599	0.580474	-0.293664	0.739011	1	0.664551	0.721214	-0.0887841	0.91067	1
TCONS_00126746	maker-Fvb3-4-augustus-gene-22.45	Fvb3-4	2243993	2248752	-	0.818932	0.358729	0.341583	0.343714	0.755737	0.387169	1.03757	0.302669	0.572259	0.629003	0.742275	0.758953	0.49554	0.710077	-0.540093	0.505678	1	0.637501	0.506415	0.366716	0.666093	1
TCONS_00126747	maker-Fvb3-4-augustus-gene-22.45	Fvb3-4	2243993	2249052	-	0.814207	0.573395	0.554313	1.09783	0.61726	0.462094	0.250264	1.57317	0.439468	0.372311	0.610407	1.05921	0.725727	0.680644	0.0689732	0.933768	1	0.754299	0.647305	0.247819	0.768377	1
TCONS_00126748	maker-Fvb3-4-augustus-gene-22.45	Fvb3-4	2243993	2249070	-	1.44608	2.06038	1.57832	1.89101	1.70161	1.4779	2.46913	1.85195	2.11837	1.33659	1.37332	1.69145	1.69017	1.46712	0.182411	0.755903	1	2.14648	1.69493	0.363637	0.498637	1
TCONS_00126749	maker-Fvb3-4-augustus-gene-22.45	Fvb3-4	2243993	2249070	-	0.705512	0.402959	0.857497	0.934187	0.982668	0.232452	0.612184	0.632312	0.371302	0.80532	0.309938	0.510615	0.716436	0.541958	0.373399	0.665519	1	0.538599	0.655323	-0.253435	0.743562	1
TCONS_00000318	snap_masked-Fvb1-1-processed-gene-22.22	Fvb1-1	2256228	2256749	+	0.000541	0.069843	0.052934	0	0	0.001043	0	0.061096	0	0.001123	0	0	0.000347667	0.000374333	-0.00844538	1	1	0.0203653	0.041106	-0.988576	0.677565	1
TCONS_00000317	maker-Fvb1-1-snap-gene-22.47	Fvb1-1	2241546	2256749	+	0.187048	0.128905	0.276144	0.098816	0.203471	0.232803	0.219062	0.063742	0.136814	0.419702	0.206466	0	0.178363	0.208723	-0.236636	0.859305	1	0.139873	0.197366	-0.466215	0.582763	1
TCONS_00000319	XLOC_000213	Fvb1-1	2256859	2257303	+	0.375681	0.229266	0.396102	0.443487	0.510516	0.153198	0.568737	0.488244	0.616275	0.396441	0.091531	0.282216	0.369067	0.256729	0.460885	0.779697	1	0.557752	0.333683	0.767493	0.552923	1
TCONS_00136536	XLOC_081756	Fvb4-1	2255731	2258338	-	0.21962	0.309724	0.265165	0.296813	0	0	0.20756	0	0.36292	0.213938	0	0.306343	0.0989377	0.173427	-0.847158	0.725283	1	0.19016	0.264836	-0.451865	0.760263	1
TCONS_00136537	XLOC_081756	Fvb4-1	2255731	2258354	-	0.253071	0.27812	0.2972	0.08807	0.321408	0.645624	0.098328	0.404889	0.181218	0.059017	0.386379	0.143061	0.351701	0.196152	0.815574	0.517878	1	0.228145	0.27613	-0.261318	0.82178	1
TCONS_00150524	maker-Fvb4-3-snap-gene-22.41	Fvb4-3	2259059	2262880	+	0	0	0	0	0	0.069028	0	0	0	0.05399	0	0.03466	0.0230093	0.02955	-0.439524	0.884866	1	--	--	--	--	--
TCONS_00150520	maker-Fvb4-3-snap-gene-22.41	Fvb4-3	2258985	2262880	+	0.297442	0.311312	0.270029	0.215262	0.2898	0.462835	0.207823	0.431296	0.218053	0.513663	0.317007	0.268944	0.322632	0.366538	-0.201422	0.835775	1	0.285724	0.292928	-0.0139861	0.990711	1
TCONS_00150521	maker-Fvb4-3-snap-gene-22.41	Fvb4-3	2259037	2262880	+	0.302138	0.433297	0.23089	0.240954	0.166829	0	0.424347	0.180325	0.41181	0	0.125819	0	0.135928	0.0419397	1.68782	0.478178	1	0.338827	0.322108	0.0961418	0.925282	1
TCONS_00150522	maker-Fvb4-3-snap-gene-22.41	Fvb4-3	2259058	2262880	+	0	0	0	0	0.043836	0	0	0	0	0	0	0.04401	0.014612	0.01467	-0.126491	1	1	--	--	--	--	--
TCONS_00150519	maker-Fvb4-3-snap-gene-22.41	Fvb4-3	2258985	2262880	+	0.525322	0.260209	0.558106	0.424216	0.154221	0.237752	0.233145	0.127918	0.414631	0.143068	0.386603	0.01369	0.272063	0.18112	0.586169	0.645742	1	0.258565	0.447879	-0.756647	0.434409	1
TCONS_00073146	XLOC_043664	Fvb2-4	2264407	2264772	+	0	0	0.097369	0.073747	0.288235	0.121629	0.130082	0.152946	0.142044	0.194718	0.19437	0.163046	0.161204	0.184045	-0.193701	0.950335	1	0.141691	0.0324563	2.01312	0.348643	1
TCONS_00279775	maker-Fvb7-1-augustus-gene-22.36	Fvb7-1	2264311	2265669	+	0.489008	0.301999	0.547646	0.295997	0.390365	0.221914	0.329013	0.350903	0.206141	0.333029	0.374661	0.222377	0.302759	0.310022	-0.0632316	0.969432	1	0.295352	0.446218	-0.542826	0.627468	1
TCONS_00321136	maker-Fvb7-4-snap-gene-22.73	Fvb7-4	2264456	2267348	-	0.414396	0.436095	0.331874	0.266782	0.473199	0.128931	0.21447	0.384353	0.547427	0.652861	0.466641	0.358453	0.289637	0.492652	-0.78061	0.453591	1	0.382083	0.394122	-0.021432	0.986094	1
TCONS_00156974	maker-Fvb4-3-snap-gene-22.51	Fvb4-3	2265344	2267626	-	0	0	0	0.248655	0	0.012597	0.011151	0	0.102417	0	0.190007	0.001822	0.087084	0.063943	0.453667	0.849421	1	0.037856	0	5.82181	0.0805705	1
TCONS_00062971	XLOC_037803	Fvb2-3	2266164	2268723	+	0.354779	0.777295	0.352499	0.666344	0.264839	0.308099	0.252615	1.05687	0.634084	0.778473	0.780243	0.396887	0.413094	0.651868	-0.672323	0.495341	1	0.647855	0.494858	0.406063	0.678243	1
TCONS_00233924	XLOC_140830	Fvb6-2	2264779	2271520	+	0.212736	0	0	0	0	0	0	0	0	0	0.149446	0.070423	0	0.0732897	-8.21868	0.00556927	0.110005	0	0.070912	-8.15843	0.0224728	0.679573
TCONS_00005039	XLOC_003053	Fvb1-1	2274528	2275266	-	0.68373	1.22455	2.67847	0.544657	0.309505	0.639808	0.952414	0.233075	0.772571	0.15898	0.305132	0.174665	0.49799	0.212926	1.14796	0.377362	1	0.652687	1.52892	-1.18519	0.297105	1
TCONS_00233923	XLOC_140829	Fvb6-2	2263637	2277195	+	0.018226	0	0.141272	0	0	0.28108	0	0	0	0.061812	0	0.175097	0.0936933	0.0789697	0.192844	0.932476	1	0	0.053166	-8.78075	0.00240255	0.164394
TCONS_00225823	maker-Fvb6-1-snap-gene-22.63	Fvb6-1	2277086	2279544	-	0	0	0	0	0	0	0	0	0	0	0	0	--	--	--	--	--	--	--	--	--	--
TCONS_00225826	maker-Fvb6-1-snap-gene-22.63	Fvb6-1	2277086	2279549	-	0	0	0	0	0	0	0	0	0	0	0	0	--	--	--	--	--	--	--	--	--	--
TCONS_00096991	augustus_masked-Fvb3-2-processed-gene-22.11	Fvb3-2	2277187	2279982	+	0	0.146791	0.284916	0	0.242364	0	0.189139	0.218724	0.411953	0.078186	0.212237	0.187109	0.080788	0.159177	-1.02322	0.606504	1	0.273272	0.143902	0.940348	0.523916	1
TCONS_00096990	augustus_masked-Fvb3-2-processed-gene-22.11	Fvb3-2	2277187	2279982	+	0.630233	0.603945	0.515817	0.35171	0.457186	0.461324	0.644633	0.773286	1.44533	0.910591	0.514268	0.808064	0.423407	0.744308	-0.835728	0.363063	1	0.954417	0.583332	0.733474	0.384828	1
TCONS_00096992	augustus_masked-Fvb3-2-processed-gene-22.11	Fvb3-2	2277187	2279982	+	0.340166	0.266766	0.270334	0.211315	0.194531	0.363011	0.198511	0.359657	0.251214	0.375059	0.362131	0.202336	0.256286	0.313175	-0.290621	0.793157	1	0.269794	0.292422	-0.0882814	0.937479	1
TCONS_00096988	augustus_masked-Fvb3-2-processed-gene-22.11	Fvb3-2	2277155	2279982	+	0.005354	0.160371	0.113291	0.778726	0.236164	0	0.142188	0.380745	0.2744	0.12087	0.186202	0.924967	0.338297	0.41068	-0.308999	0.843693	1	0.265778	0.0930053	1.48025	0.259042	1
TCONS_00096989	augustus_masked-Fvb3-2-processed-gene-22.11	Fvb3-2	2277187	2279982	+	1.2503	0.845383	0.716613	0.880902	1.39263	1.26657	2.0681	1.57682	0.578714	1.86585	1.18658	1.06048	1.18003	1.37097	-0.240159	0.751597	1	1.40788	0.937431	0.615861	0.438448	1
TCONS_00241456	augustus_masked-Fvb6-2-processed-gene-22.7	Fvb6-2	2281542	2283137	-	0.058568	0.176809	0.101778	0.168775	0.052555	0.128316	0.110657	0.086218	0.049691	0.119866	0.123462	0.146332	0.116549	0.129887	-0.189736	0.905002	1	0.0821887	0.112385	-0.398025	0.781822	1
TCONS_00241457	augustus_masked-Fvb6-2-processed-gene-22.7	Fvb6-2	2282230	2284441	-	0	0.059523	0	0	0	0	0.030785	0.064393	0	0	0.2393	0.13559	0	0.124963	-7.38542	0.0167472	0.245674	0.031726	0.019841	0.693074	0.809111	1
TCONS_00109165	snap_masked-Fvb3-3-processed-gene-23.18	Fvb3-3	2284872	2285653	+	0.068606	0.14401	0.101292	0.220595	0	0.035398	0.108552	0.1175	0	0.089091	0.182175	0.068376	0.085331	0.113214	-0.296726	0.930417	1	0.0753507	0.104636	-0.461576	0.793754	1
TCONS_00196552	snap_masked-Fvb5-3-processed-gene-22.49	Fvb5-3	2250119	2286597	+	0.123519	0.184584	0.221606	0.145626	0.1365	0.037055	0.18514	0.109433	0.063868	0.134163	0.115756	0.025906	0.106394	0.0919417	0.201906	0.818756	1	0.11948	0.17657	-0.539138	0.436924	1
TCONS_00156983	augustus_masked-Fvb4-3-processed-gene-22.4	Fvb4-3	2283658	2286931	-	0.110478	0.108569	0.071711	0.195871	0.136849	0.210264	0.272412	0	0.169408	0.13816	0.311583	0.099864	0.180995	0.183202	-0.027046	0.985069	1	0.147273	0.0969193	0.613263	0.691293	1
TCONS_00156984	augustus_masked-Fvb4-3-processed-gene-22.4	Fvb4-3	2283658	2286931	-	0	0	0	0	0	0	0	0.183069	0	0	0	0	--	--	--	--	--	0.061023	0	6.95383	0.0647701	1
TCONS_00180007	XLOC_108072	Fvb5-1	2292388	2293228	-	1.05564	1.53202	1.68492	0.98684	1.9917	1.04031	1.72049	1.68042	1.34349	1.52697	2.31244	1.6225	1.33962	1.82064	-0.454513	0.63878	1	1.58147	1.42419	0.170108	0.85879	1
TCONS_00241462	XLOC_145406	Fvb6-2	2292896	2295005	-	0	0	0	0	0	0.212693	0	0	0	0.051663	0	0	0.0708977	0.017221	1.9173	0.567409	1	--	--	--	--	--
TCONS_00241461	XLOC_145406	Fvb6-2	2292896	2295005	-	0.096775	0.122807	0.074415	0.347678	0.301919	0.33594	0	0.040587	0.053043	0.000226	0.183597	0.121605	0.328512	0.101809	1.64815	0.241576	1	0.03121	0.097999	-1.55097	0.332784	1
TCONS_00168279	augustus_masked-Fvb4-4-processed-gene-23.0	Fvb4-4	2292923	2296348	-	0.258553	0.213099	0.188216	0.226713	0.271809	0.344233	0.271541	0.089699	0.223671	0.128717	0.088412	0.327718	0.280918	0.181616	0.59784	0.597892	1	0.19497	0.219956	-0.152557	0.894207	1
TCONS_00191647	augustus_masked-Fvb5-2-processed-gene-23.12	Fvb5-2	2294665	2299035	-	0.027508	0.080477	0	1.01373	1.6954	1.05299	0.169927	0.207513	0.198258	1.62133	2.31884	0.940878	1.25404	1.62702	-0.387098	0.562561	1	0.191899	0.035995	2.39033	0.105202	1
TCONS_00191648	augustus_masked-Fvb5-2-processed-gene-23.12	Fvb5-2	2294665	2299053	-	0.261298	0.012587	0.123988	1.25032	1.24341	1.54745	0.011887	0.082305	0	0.234186	0.030241	0.905731	1.34706	0.390053	1.73854	0.0861632	0.710524	0.0313973	0.132624	-1.98538	0.240633	1
TCONS_00191649	augustus_masked-Fvb5-2-processed-gene-23.12	Fvb5-2	2294665	2299053	-	0.148139	0.278845	0	2.05236	1.24444	2.11144	0.13953	0.131183	0	0.141696	0.331618	0.215318	1.80275	0.229544	2.94876	0.000171762	0.00662859	0.0902377	0.142328	-0.620251	0.744477	1
TCONS_00062981	maker-Fvb2-3-augustus-gene-23.56	Fvb2-3	2298806	2299813	+	0.161497	0.210548	0.110328	0.071478	0.062991	0.032844	0.12685	0.038183	0.063379	0.22104	0	0	0.055771	0.07368	-0.259635	0.932988	1	0.0761373	0.160791	-1.00825	0.485098	1
TCONS_00010007	maker-Fvb1-2-augustus-gene-23.47	Fvb1-2	2306969	2307460	+	2.11967	1.41341	2.28023	2.19811	2.53798	3.09675	2.63204	2.46606	2.05145	1.46768	1.97882	0.841878	2.61095	1.42946	0.851879	0.413407	1	2.38318	1.93777	0.320823	0.742801	1
TCONS_00068042	maker-Fvb2-3-augustus-gene-23.49	Fvb2-3	2318721	2319112	-	0.224793	0.284593	0.031048	0.032151	0.143808	0.096046	0.202247	0.09453	0.059353	0.031095	0.031812	0.022387	0.0906683	0.0284313	1.3772	0.537782	1	0.11871	0.180145	-0.447248	0.795761	1
TCONS_00030798	snap_masked-Fvb1-4-processed-gene-23.28	Fvb1-4	2320827	2323240	+	0.247045	0	0	0	0	0	0.112698	0.086505	0	0	0	0	--	--	--	--	--	0.066401	0.0823483	-0.222474	0.941082	1
TCONS_00120555	XLOC_072199	Fvb3-4	2324056	2325636	+	0.424974	0.054439	0.074049	0	0	0.06459	0.309172	0.056122	0	0.061157	0.057953	0.408939	0.02153	0.176016	-2.89896	0.156227	0.961273	0.121765	0.184487	-0.544535	0.754955	1
TCONS_00035658	snap_masked-Fvb1-4-processed-gene-23.28	Fvb1-4	2325577	2326859	-	0.57334	0.656991	0.19618	0	0	0.54952	0.938787	0.917034	0.714335	0	0	0	0.183173	0	7.1384	0.0655526	0.606253	0.856719	0.475504	0.865161	0.412315	1
TCONS_00035657	snap_masked-Fvb1-4-processed-gene-23.28	Fvb1-4	2323925	2326913	-	0.788891	0.623377	0.564964	0.650152	0.447616	0.60977	1.4618	1.20699	0.786183	0.242426	0.622375	0.991341	0.569179	0.618714	-0.145932	0.878209	1	1.15166	0.659077	0.831018	0.290947	1
TCONS_00156996	snap_masked-Fvb4-3-processed-gene-23.30	Fvb4-3	2328487	2328933	-	0	0	0	0	0.130507	0	0.419114	0	0.135997	0.052982	0	0.466764	0.0435023	0.173249	-1.97593	0.527098	1	0.185037	0	5.79806	0.0699589	1
TCONS_00126771	XLOC_075926	Fvb3-4	2336313	2337342	-	0.601234	0.45942	0.374253	0.148831	0.143939	0.039136	0.138612	0.058246	0.493047	0.078799	0.054771	0.170196	0.110635	0.101255	0.0945834	0.969167	1	0.229968	0.478302	-0.997843	0.437776	1
TCONS_00120557	XLOC_072200	Fvb3-4	2335201	2338157	+	1.10718	1.22511	0.743526	0.776253	0.639652	0.686447	0.808869	0.948376	1.15534	0.819898	0.690379	0.814085	0.700784	0.774787	-0.166571	0.843838	1	0.970861	1.02527	-0.0522748	0.947966	1
TCONS_00120559	XLOC_072200	Fvb3-4	2336292	2338157	+	0.362069	0.164078	0.222439	0	0	0	0.369483	0.306824	0.100365	0	0.110418	0	0	0.036806	-5.38333	0.216033	1	0.258891	0.249529	0.0803055	0.95475	1
TCONS_00120558	XLOC_072200	Fvb3-4	2335201	2338157	+	0.199366	0.289147	0.247747	0.251439	0.290748	0.203004	0.217681	0.17249	0.302144	0.219392	0.369937	0.374669	0.248397	0.321333	-0.392476	0.711147	1	0.230772	0.24542	-0.0700283	0.952409	1
TCONS_00120556	XLOC_072200	Fvb3-4	2335201	2338157	+	0.427892	0.518839	0.359009	0.31402	0.41367	0.35113	0.365121	0.352488	0.465175	0.584107	0.347122	0.563563	0.359607	0.498264	-0.494777	0.609506	1	0.394261	0.435247	-0.116909	0.903198	1
TCONS_00163285	maker-Fvb4-4-augustus-gene-23.47	Fvb4-4	2342696	2343953	+	0	0	0	0	0	0.03387	0	0	0.331509	0	0	0	0.01129	0	3.47074	0.504022	1	0.110503	0	6.44016	0.0994895	1
TCONS_00286172	maker-Fvb7-1-augustus-gene-23.24	Fvb7-1	2342498	2344239	-	0.112753	0.135266	0.14185	0.149405	0.219971	0.27725	0.084175	0.169144	0.191306	0.036674	0.16638	0.115971	0.215542	0.106342	0.954675	0.462381	1	0.148208	0.129956	0.193807	0.883891	1
TCONS_00120565	maker-Fvb3-4-snap-gene-23.53	Fvb3-4	2341535	2344452	+	0	0	0	0	0	0	0	0	0	0	0	0	--	--	--	--	--	--	--	--	--	--
TCONS_00078868	augustus_masked-Fvb2-4-processed-gene-23.5	Fvb2-4	2344053	2344775	-	0	0	0	0	0	0	0	0	0	0	0	0	--	--	--	--	--	--	--	--	--	--
TCONS_00030808	snap_masked-Fvb1-4-processed-gene-23.18	Fvb1-4	2339184	2347357	+	0.087812	0.080785	0	0.208302	0.104997	0.070837	0	0	0	0.072495	0.054672	0.043595	0.128045	0.0569207	1.12989	0.316188	1	0	0.056199	-8.11807	0.00440981	0.241226
TCONS_00136559	maker-Fvb4-1-snap-gene-23.47	Fvb4-1	2347918	2349311	-	0	0	0.144579	0	0	0	0	0.269338	0	0	0	0	--	--	--	--	--	0.0897793	0.048193	0.902157	0.77366	1
TCONS_00132799	maker-Fvb4-1-snap-gene-23.47	Fvb4-1	2347543	2350280	+	0	0	0	0	0	0	0	0	0	0	0	0	--	--	--	--	--	--	--	--	--	--
TCONS_00132796	maker-Fvb4-1-snap-gene-23.47	Fvb4-1	2347317	2350280	+	0	0.249216	0	0	0	0	0	0	0.102769	0	0	0	--	--	--	--	--	0.0342563	0.083072	-1.2855	0.665928	1
TCONS_00132794	maker-Fvb4-1-snap-gene-23.47	Fvb4-1	2347317	2350280	+	1.16035	0.874751	0.827242	0.600805	0.566237	0.578957	0.783285	0.685461	0.185735	0.375061	0.680162	0.327282	0.582	0.460835	0.325252	0.727918	1	0.551494	0.954115	-0.759472	0.39062	1
TCONS_00132795	maker-Fvb4-1-snap-gene-23.47	Fvb4-1	2347317	2350280	+	0.361236	0.315186	0.48314	0.339949	0.027062	0.429392	0.345284	0.480287	0.491221	0.283005	0.247736	0.190097	0.265468	0.240279	0.119071	0.927456	1	0.438931	0.386521	0.205905	0.829333	1
TCONS_00132798	maker-Fvb4-1-snap-gene-23.47	Fvb4-1	2347543	2350280	+	0	0	0	0	0	0	0	0	0	0	0	0	--	--	--	--	--	--	--	--	--	--
TCONS_00196568	XLOC_118171	Fvb5-3	2345605	2351124	+	0	0	0	0	0	0	0	0	0	0	0	0.474486	0	0.158162	-9.08109	0.0110803	0.183465	--	--	--	--	--
TCONS_00025810	maker-Fvb1-3-snap-gene-23.77	Fvb1-3	2351186	2358704	-	0.047888	0	0	0	0	0	0	0	0	0	0	0	--	--	--	--	--	0	0.0159627	-6.19857	0.121783	1
TCONS_00025809	maker-Fvb1-3-snap-gene-23.77	Fvb1-3	2351186	2358704	-	0.134838	0.022907	0.033379	0.021679	0.015231	0	0.049033	0.034338	0.044153	0.004968	0.030066	0.007086	0.0123033	0.01404	-0.149597	0.972319	1	0.042508	0.063708	-0.530606	0.678981	1
TCONS_00025808	maker-Fvb1-3-snap-gene-23.77	Fvb1-3	2351186	2358704	-	0.034377	0.03761	0.03013	0	0.03774	0	0	0.128574	0.042393	0	0	0.009529	0.01258	0.00317633	1.72197	0.617146	1	0.056989	0.034039	0.752687	0.642094	1
TCONS_00025801	maker-Fvb1-3-snap-gene-23.77	Fvb1-3	2351186	2358704	-	0.056343	0.026714	0.018192	0.006314	0.008202	0.004515	0.038036	0.017198	0.029646	0.020545	0.013592	0	0.00634367	0.011379	-0.816258	0.670309	1	0.0282933	0.0337497	-0.17519	0.899187	1
TCONS_00035715	maker-Fvb1-4-snap-gene-23.47	Fvb1-4	2359968	2361085	-	0.041748	0.037042	0.022151	0.17126	0.013552	0	0.126631	0.262604	0.209066	0.145896	0.453561	0.323988	0.061604	0.307815	-2.28802	0.201389	1	0.199434	0.033647	2.41715	0.085164	1
TCONS_00030829	maker-Fvb1-4-snap-gene-23.47	Fvb1-4	2359771	2363723	+	0.000417	0.003714	0.015442	0.147951	0.024249	0.071853	0.046939	0.012451	0	0.141791	0.019073	0.159231	0.081351	0.106698	-0.399988	0.784471	1	0.0197967	0.00652433	1.28896	0.549451	1
TCONS_00180018	maker-Fvb5-1-augustus-gene-23.47	Fvb5-1	2339064	2366577	-	0.774783	1.47693	1.34406	0.8336	0.877035	0.929204	1.77829	0.487942	0.273506	0.588811	0.699663	0.715281	0.879946	0.667918	0.37715	0.393938	1	0.846578	1.19859	-0.479024	0.436533	1
TCONS_00030835	maker-Fvb1-4-snap-gene-23.47	Fvb1-4	2359790	2370267	+	0.075232	0.128305	0	0.047886	0.085597	0.014249	0.232472	0	0	0	0.008764	0	0.049244	0.00292133	3.8644	0.0492003	0.504877	0.0774907	0.0678457	0.215665	0.925388	1
TCONS_00030837	maker-Fvb1-4-snap-gene-23.47	Fvb1-4	2359804	2370865	+	0.160576	0.056336	0.099328	0.081276	0.0226	0.068283	0.073783	0.030903	0.073678	0.118149	0.157531	0.157113	0.0573863	0.144264	-1.33601	0.201479	1	0.0594547	0.105413	-0.77805	0.45957	1
TCONS_00030813	maker-Fvb1-4-snap-gene-23.47	Fvb1-4	2359673	2370865	+	0.000505	0.003017	0.006685	0.002746	0.005674	0.003272	0.073935	0.016746	0	0.002576	0.042472	0.001342	0.00389733	0.0154633	-1.78671	0.299453	1	0.030227	0.00340233	3.00392	0.123561	1
TCONS_00030820	maker-Fvb1-4-snap-gene-23.47	Fvb1-4	2359732	2370865	+	0	0.004348	0.005525	0	0.002653	0	0.019856	0.000486	0	0.026295	0.004851	0.010467	0.000884333	0.013871	-3.88297	0.062274	0.586895	0.00678067	0.003291	1.09159	0.664509	1
TCONS_00030823	maker-Fvb1-4-snap-gene-23.47	Fvb1-4	2359744	2370865	+	0.398444	0	0	0.050516	0	0	0	0.140794	0	0	0	0	0.0168387	0	6.82779	0.0840043	0.699824	0.0469313	0.132815	-1.44784	0.59261	1
TCONS_00030832	maker-Fvb1-4-snap-gene-23.47	Fvb1-4	2359771	2370865	+	0.001445	0.030439	0.012886	0.12961	0.003219	0.119302	0.115334	0.120877	0	0.152071	0.062438	0.146291	0.0840437	0.120267	-0.531743	0.665388	1	0.078737	0.0149233	2.3222	0.172759	1
TCONS_00030836	maker-Fvb1-4-snap-gene-23.47	Fvb1-4	2359790	2370865	+	0	0.123633	0.256468	0.14712	0.073428	0.62033	0.125916	0.012434	0.00526	0.143343	0.193089	0.018228	0.280293	0.11822	1.23774	0.261718	1	0.04787	0.1267	-1.37056	0.40254	1
TCONS_00030819	maker-Fvb1-4-snap-gene-23.47	Fvb1-4	2359732	2370865	+	0.02664	0	0	0.00147	0	0	0	0.000222	0	0	0	0	0.00049	0	2.6489	0.733134	1	7.4e-05	0.00888	-3.99611	0.235237	1
TCONS_00030827	maker-Fvb1-4-snap-gene-23.47	Fvb1-4	2359749	2371265	+	0.863576	0.106393	0.093042	0.257713	0.217919	0.130199	0.116107	0.144866	0.109158	0.129464	0.274882	0.226512	0.201944	0.210286	-0.0734262	0.93409	1	0.123377	0.354337	-1.47089	0.135045	1
TCONS_00030810	snap_masked-Fvb1-4-processed-gene-23.18	Fvb1-4	2344551	2371265	+	0.206907	0.284411	0.200411	0.332791	0.273269	0.226947	0.105098	0.224274	0.21217	0.515973	0.481128	0.526549	0.277669	0.507883	-0.890749	0.100707	0.774451	0.180514	0.230576	-0.329072	0.619821	1
TCONS_00057374	maker-Fvb2-2-augustus-gene-23.38	Fvb2-2	2371331	2372129	-	0.048053	0	1.15331	0	0.531897	0.58035	0.174135	0	0	0.243643	1.12697	0.19867	0.370749	0.523095	-0.506975	0.754932	1	0.058045	0.400454	-2.7019	0.282633	1
TCONS_00196579	XLOC_118175	Fvb5-3	2375736	2376033	+	0	0	0	0	0	0	0	0	0.093722	0.221817	0	0	0	0.073939	-4.03551	0.395515	1	0.0312407	0	2.78005	0.726928	1
TCONS_00311329	maker-Fvb7-3-snap-gene-23.51	Fvb7-3	2372873	2376047	-	1.60248	1.27088	1.28239	2.40619	1.92912	2.19524	1.98034	1.49412	2.05712	1.45136	1.30438	1.01453	2.17685	1.25676	0.773434	0.239676	1	1.84386	1.38525	0.439761	0.496209	1
TCONS_00311330	maker-Fvb7-3-snap-gene-23.51	Fvb7-3	2372873	2376088	-	1.62187	1.42073	1.85082	2.18249	1.73707	2.10117	1.80547	1.36117	1.18252	1.27454	1.27541	1.18077	2.00691	1.24357	0.671394	0.30887	1	1.44972	1.63114	-0.142556	0.828798	1
TCONS_00257428	maker-Fvb6-3-snap-gene-23.61	Fvb6-3	2363196	2376952	-	0	0	0	0	0	0	0	0	0	0	0	0	--	--	--	--	--	--	--	--	--	--
TCONS_00311331	XLOC_187580	Fvb7-3	2376412	2377201	-	0	0	0	0	0	0	0	0	0	0	0	0	--	--	--	--	--	--	--	--	--	--
TCONS_00063000	maker-Fvb2-3-augustus-gene-23.60	Fvb2-3	2376035	2377908	+	0	0	0	0.329373	0.354793	0.136378	0	0	0	0	0	0.139073	0.273515	0.0463577	2.45536	0.202332	1	--	--	--	--	--
TCONS_00000359	maker-Fvb1-1-augustus-gene-23.26	Fvb1-1	2378734	2382390	+	0.312526	0.232061	0.687074	0.233338	0.152677	0.253357	0.183572	0.209624	0.108717	0.180547	0.444984	0.310958	0.213124	0.312163	-0.551438	0.600943	1	0.167304	0.410554	-1.26333	0.217059	1
TCONS_00000360	maker-Fvb1-1-augustus-gene-23.26	Fvb1-1	2381071	2382390	+	0.032164	0.257409	0.111532	0.072747	0.131221	0.153194	0.031852	0.142262	0.215159	0.09389	0.144693	0.115829	0.119054	0.118137	0.0348271	1	1	0.129758	0.133702	-0.0210008	1	1
TCONS_00068063	maker-Fvb2-3-snap-gene-24.67	Fvb2-3	2396820	2397313	-	10.0815	10.1242	10.3161	22.8866	18.812	19.1095	11.2749	15.0936	16.7522	18.7009	17.9816	18.075	20.2694	18.2525	0.132185	0.811043	1	14.3736	10.174	0.523	0.395024	1
TCONS_00120577	XLOC_072209	Fvb3-4	2394524	2398103	+	0.213398	0.033333	0.112422	0.064021	0.042811	0.299023	0.022093	0.056532	0.01002	0.087977	0.275946	0.049298	0.135285	0.13774	-0.0318026	0.984208	1	0.0295483	0.119718	-1.87212	0.174378	1
TCONS_00120578	XLOC_072210	Fvb3-4	2394901	2398654	+	0.059316	0	0.006825	0.230956	0.354049	0.438526	0	0	0.015448	0.167442	0.17909	0.083141	0.341177	0.143224	1.23666	0.250415	1	0.00514933	0.022047	-2.09757	0.414684	1
TCONS_00207682	maker-Fvb5-4-snap-gene-24.71	Fvb5-4	2401669	2403202	+	0.226501	0.099772	0.075975	0.158118	0.064896	0.088486	0.156356	0.099197	0	0.0503	0.171712	0.080023	0.103833	0.100678	0.0278131	1	1	0.0851843	0.134083	-0.628048	0.709043	1
TCONS_00109184	XLOC_065493	Fvb3-3	2407274	2407861	+	0.141923	0.051113	0	0.061116	0	0.126458	0.099096	0.068311	0.119096	0.209038	0	0.112301	0.0625247	0.107113	-0.760226	0.775042	1	0.095501	0.0643453	0.540574	0.764137	1
TCONS_00140825	augustus_masked-Fvb4-2-processed-gene-24.7	Fvb4-2	2419445	2420752	+	2.92442	3.5292	3.39669	3.17697	2.49947	3.9208	4.20642	3.516	3.57956	3.3065	3.24838	2.91542	3.19908	3.15676	-0.000475455	1	1	3.76733	3.28344	0.221654	0.73802	1
TCONS_00225862	augustus_masked-Fvb6-1-processed-gene-24.11	Fvb6-1	2409117	2422119	-	0.565037	0.973571	1.03858	1.05181	0.676533	0.742554	0.528538	0.398817	0.125043	0.783341	0.370347	0.665921	0.823633	0.606536	0.417237	0.482487	1	0.350799	0.859062	-1.26863	0.0614174	1
TCONS_00217722	maker-Fvb6-1-snap-gene-24.61	Fvb6-1	2409125	2422168	+	33.8596	31.486	35.6554	35.5574	22.9449	24.4373	6.95022	13.1109	14.4501	17.8568	21.8795	28.9292	27.6466	22.8885	0.25056	0.517757	1	11.5037	33.667	-1.5245	5.38438e-05	0.0110464
TCONS_00306285	augustus_masked-Fvb7-3-processed-gene-24.9	Fvb7-3	2420892	2422203	+	0.038714	0	0.063012	0.452749	0.413144	0	0.08747	0	0.60021	0.390207	0.161591	0.040469	0.288631	0.197422	0.524818	0.767414	1	0.229227	0.0339087	2.59893	0.211976	1
TCONS_00306284	augustus_masked-Fvb7-3-processed-gene-24.9	Fvb7-3	2420876	2422203	+	0.657174	0.363573	0.513351	0.478221	0.300619	0.525469	0.741361	0.525538	0.073437	0.286521	0.680973	1.19519	0.43477	0.720895	-0.740906	0.516885	1	0.446779	0.511366	-0.16228	0.899659	1
TCONS_00202106	maker-Fvb5-3-augustus-gene-24.31	Fvb5-3	2421925	2423756	-	0.040843	0.043226	0.211476	0	0	0	0	0	0.36304	0	0.043337	0.131137	0	0.058158	-6.11657	0.0630642	0.591529	0.121013	0.098515	0.247848	0.916368	1
TCONS_00120591	maker-Fvb3-4-snap-gene-24.52	Fvb3-4	2424211	2426168	+	0	0	0	0.658185	0	0	0	0	0	0	0	0	0.219395	0	8.0232	0.029563	0.361901	--	--	--	--	--
TCONS_00120589	maker-Fvb3-4-snap-gene-24.52	Fvb3-4	2424106	2426168	+	1.47901	1.26144	1.11298	0.618575	1.29399	1.36751	1.88576	1.01865	1.10241	1.04322	1.49553	1.22784	1.09336	1.25553	-0.21741	0.797584	1	1.3356	1.28448	0.0822046	0.918993	1
TCONS_00207687	maker-Fvb5-4-snap-gene-24.72	Fvb5-4	2424161	2428250	+	0.540956	0.468222	0.66447	0.485746	0.900541	0.386565	1.36002	1.61945	0.778393	0.907653	0.395392	0.549767	0.590951	0.617604	-0.089378	0.920739	1	1.25262	0.557883	1.1927	0.105184	1
TCONS_00097034	maker-Fvb3-2-snap-gene-24.66	Fvb3-2	2429334	2429969	+	0.06383	0	0.046916	72.9012	45.3607	42.3584	0	0.102124	0	14.2768	14.3743	18.8064	53.5401	15.8192	1.73655	0.000300085	0.0105917	0.0340413	0.0369153	-0.265204	1	1
TCONS_00249110	maker-Fvb6-3-snap-gene-24.78	Fvb6-3	2428263	2430400	+	0	0	0.089213	0.425185	0.208534	0.178397	0.091126	0	0.068181	0.130096	0.079921	0	0.270705	0.0700057	1.91085	0.215753	1	0.0531023	0.0297377	0.861096	0.736031	1
TCONS_00015246	augustus_masked-Fvb1-2-processed-gene-24.10	Fvb1-2	2431444	2432362	-	0.339132	0.197341	0.056107	0	0	0	0	0.282263	0	0.153681	0	0.122354	0	0.0920117	-5.83351	0.0764797	0.663129	0.0940877	0.197527	-1.03655	0.611292	1
TCONS_00015247	augustus_masked-Fvb1-2-processed-gene-24.10	Fvb1-2	2431444	2432362	-	0.0003	0.157878	0.368147	0.127823	0.250479	0.43645	0.54897	0.078593	0.362601	0.089961	0.2833	0.050588	0.271584	0.141283	0.843692	0.56404	1	0.330055	0.175442	0.868131	0.5727	1
TCONS_00005054	XLOC_003065	Fvb1-1	2422844	2433888	-	0	0.111293	0	0	0	0	0	0.314511	0	0	0	0	--	--	--	--	--	0.104837	0.0370977	1.50388	0.582031	1
TCONS_00000363	XLOC_000228	Fvb1-1	2422682	2434552	+	0.313489	0.195812	0.339345	0.042273	0.141924	0.166639	0.149541	0.186874	0.147213	0.120825	0.151004	0.16443	0.116945	0.14542	-0.337485	0.72893	1	0.161209	0.282882	-0.778326	0.324171	1
TCONS_00078879	maker-Fvb2-4-augustus-gene-24.17	Fvb2-4	2431982	2434874	-	0	0	0	0	0	0	0.0013	0	0	0.001292	0	0	--	--	--	--	--	--	--	--	--	--
TCONS_00078880	maker-Fvb2-4-augustus-gene-24.17	Fvb2-4	2431982	2434915	-	0.36802	0.319922	0.372899	0.322947	0.258688	0.121554	0.506194	0.214025	0.342355	0.259369	0.332728	0.181298	0.234396	0.257798	-0.135434	0.910897	1	0.354191	0.353614	0.0259936	0.980194	1
TCONS_00078881	maker-Fvb2-4-augustus-gene-24.17	Fvb2-4	2431982	2434932	-	0.131473	0.178391	0.221666	0.345018	0.265231	0.204405	0.229881	0.115949	0.136217	0.275575	0.392979	0.170119	0.271551	0.279558	-0.0593659	0.95887	1	0.160682	0.177177	-0.108403	0.928158	1
TCONS_00103035	maker-Fvb3-2-snap-gene-24.66	Fvb3-2	2429349	2435159	-	0.816428	0.59929	0.872056	0.888945	0.887508	0.799285	0.775214	0.647633	0.917779	1.07255	1.04778	1.01533	0.858579	1.04522	-0.304488	0.63835	1	0.780209	0.762591	0.0605296	0.929808	1
TCONS_00015248	maker-Fvb1-2-snap-gene-24.94	Fvb1-2	2432549	2435446	-	0.051217	0.374458	0.560564	0.602057	0.320465	0.45168	0	0.577753	0.298096	0	0.261845	0.161119	0.458067	0.140988	1.67087	0.240854	1	0.29195	0.328746	-0.160337	0.918041	1
TCONS_00145685	maker-Fvb4-2-snap-gene-24.47	Fvb4-2	2430747	2436071	-	0.028071	0.014946	0.028924	0.052794	0.035632	0.048408	0.034214	0.021283	0.013944	0.036445	0.079911	0.057387	0.0456113	0.0579143	-0.339192	0.798928	1	0.023147	0.0239803	0.0052018	1	1
TCONS_00145686	maker-Fvb4-2-snap-gene-24.47	Fvb4-2	2430747	2436071	-	0	0	0	0	0	0	0	0	0	0	0	0	--	--	--	--	--	--	--	--	--	--
TCONS_00140831	XLOC_084238	Fvb4-2	2434771	2436212	+	0	0	0	0	0	0	0	0	0	0.019222	0	0	0	0.00640733	-3.12305	0.600703	1	--	--	--	--	--
TCONS_00000370	maker-Fvb1-1-augustus-gene-24.20	Fvb1-1	2440746	2443001	+	0.196734	0.015539	0.206884	0	0.005245	0.106495	0.285501	0.121062	0.176193	0.105323	0.12116	0.015753	0.0372467	0.0807453	-1.07391	0.590708	1	0.194252	0.139719	0.505771	0.708139	1
TCONS_00000369	maker-Fvb1-1-augustus-gene-24.20	Fvb1-1	2440746	2443001	+	0.19365	0	0.194915	0	0.079744	0	0	0.109237	0	0.219424	0.211958	0.219866	0.0265813	0.217083	-3.02272	0.115857	0.835227	0.0364123	0.129522	-1.75681	0.453784	1
TCONS_00000368	maker-Fvb1-1-augustus-gene-24.20	Fvb1-1	2440746	2443001	+	0.097682	0.155909	0.132293	0.150731	0.044167	0.080199	0.112064	0.108843	0.163999	0.25303	0.184067	0.227939	0.091699	0.221679	-1.25058	0.317567	1	0.128302	0.128628	0.00421679	1	1
TCONS_00000367	maker-Fvb1-1-augustus-gene-24.20	Fvb1-1	2440746	2443001	+	0.14898	0.474793	0.566743	0.233045	0.209161	0.178635	0.394615	0.170505	0.360601	0.186288	0.252734	0.406257	0.206947	0.28176	-0.458864	0.692095	1	0.308574	0.396839	-0.343148	0.7523	1
TCONS_00000366	maker-Fvb1-1-augustus-gene-24.20	Fvb1-1	2440746	2443001	+	0.218446	0.087489	0	0	0.186062	0	0	0.128399	0.099496	0	0.039481	0	0.0620207	0.0131603	2.19291	0.531105	1	0.075965	0.101978	-0.391475	0.847395	1
TCONS_00030875	augustus_masked-Fvb1-4-processed-gene-24.17	Fvb1-4	2442410	2443509	+	0.254399	0.185307	0.097656	0.21202	0.146623	0.239669	0.452483	0.353601	0.275297	0.230721	0.306854	0.152063	0.199437	0.229879	-0.208206	0.883173	1	0.36046	0.179121	1.01928	0.40613	1
TCONS_00035742	XLOC_021819	Fvb1-4	2444071	2444885	-	0.780915	0.856378	0.736258	0.972541	0.946507	1.17035	0.910407	0.752788	0.874866	0.720887	0.843372	0.919172	1.0298	0.82781	0.291078	0.78613	1	0.84602	0.791184	0.131111	0.906553	1
TCONS_00140832	XLOC_084239	Fvb4-2	2443954	2445907	+	0.964556	0.687361	0.701794	0.232405	0.48196	0.318171	0.77483	0.936315	0.674928	0.313846	0.189492	0.538936	0.344179	0.347425	-0.0482352	0.966661	1	0.795358	0.78457	0.0501681	0.95929	1
TCONS_00207679	maker-Fvb5-4-augustus-gene-24.48	Fvb5-4	2384928	2447106	+	0.242225	0.111091	0.191475	0	0.30202	0.003604	0.010237	0.274873	0.022815	0.020098	0	0.023938	0.101875	0.0146787	2.74134	0.171185	0.998246	0.102642	0.181597	-0.792153	0.400661	1
TCONS_00051694	XLOC_031262	Fvb2-2	2447868	2448143	+	0	0	0	0	0	0	0	0.373482	0	0	0	0	--	--	--	--	--	0.124494	0	4.57655	0.280878	1
TCONS_00306292	maker-Fvb7-3-augustus-gene-24.47	Fvb7-3	2450560	2451996	+	0.095748	0.115473	0.155729	0.292994	0.107916	0.094359	0.378211	0.37146	0.103422	0.044015	0.288042	0.131145	0.16509	0.154401	0.140618	0.936968	1	0.284364	0.122317	1.23407	0.328802	1
TCONS_00306290	maker-Fvb7-3-augustus-gene-24.47	Fvb7-3	2450520	2451996	+	0.795442	0.226183	0.191494	0.61685	0.194534	0.222943	0	0.972366	1.35031	0.15542	0.118299	0.680001	0.344776	0.317907	0.0777141	0.959987	1	0.774225	0.404373	0.968424	0.517168	1
TCONS_00090712	XLOC_054245	Fvb3-1	2460037	2460313	-	0	0	0	0	0.047498	0	0	0	0	0.369513	0	0.110848	0.0158327	0.16012	-3.05983	0.273305	1	--	--	--	--	--
TCONS_00114881	augustus_masked-Fvb3-3-processed-gene-24.7	Fvb3-3	2461331	2462925	-	9.09973	7.72874	8.70487	8.51522	9.94091	7.98711	10.3617	8.28242	9.90178	11.3528	10.2827	10.9246	8.81441	10.8533	-0.321546	0.498459	1	9.51528	8.51111	0.187289	0.690982	1
TCONS_00292449	maker-Fvb7-2-snap-gene-24.26	Fvb7-2	2460365	2465792	+	0.176987	0.169	0.175399	0.064435	0.060087	0.038016	0.148581	0.116022	0.088186	0.063626	0.32782	0.117463	0.0541793	0.169636	-1.61861	0.182641	1	0.117596	0.173795	-0.538344	0.602095	1
TCONS_00272851	XLOC_164586	Fvb6-4	2465387	2465907	-	0	0	0	0	0	0	0	0	0	0	0	0	--	--	--	--	--	--	--	--	--	--
TCONS_00126802	maker-Fvb3-4-snap-gene-24.55	Fvb3-4	2457241	2470349	-	0	0.099434	0.01444	0	0.295096	0	0.154063	0.043028	0	0	0.15711	0.02696	0.0983653	0.0613567	0.678788	0.773636	1	0.065697	0.037958	0.806005	0.674519	1
TCONS_00126803	maker-Fvb3-4-snap-gene-24.55	Fvb3-4	2457241	2470351	-	0.057339	0	0.141675	0.507085	0.224764	0.475978	0	0	0.173146	0.190696	0	0.271264	0.402609	0.153987	1.34417	0.288765	1	0.0577153	0.066338	-0.174322	0.941515	1
TCONS_00120598	maker-Fvb3-4-augustus-gene-24.38	Fvb3-4	2457149	2471812	+	0	0.276584	0	0	0.309226	0.268788	0.337612	0.341672	0	0.196568	0.667362	0	0.192671	0.287977	-0.575947	0.743605	1	0.226428	0.0921947	1.30047	0.548944	1
TCONS_00257453	snap_masked-Fvb6-3-processed-gene-24.48	Fvb6-3	2479256	2480782	-	0.251763	0.362331	0.342514	0.757154	0.461011	0.616818	0.17481	0.464978	0.534024	0.398238	0.188841	0.350928	0.611661	0.312669	0.928649	0.405119	1	0.391271	0.318869	0.313109	0.780794	1
TCONS_00191694	snap_masked-Fvb5-2-processed-gene-24.20	Fvb5-2	2483459	2485231	-	0.071728	0.12204	0.356776	0.158152	0.202688	0.166695	0.516264	0.262727	0.485301	0.263017	0.141286	0.212999	0.175845	0.205767	-0.234669	0.853913	1	0.421431	0.183515	1.21453	0.307456	1
TCONS_00191695	snap_masked-Fvb5-2-processed-gene-24.20	Fvb5-2	2483459	2485231	-	0.310333	0.350088	0.124546	0.48447	0.45473	0.176282	0.501885	0.418308	0.229031	0.478184	0.439501	0.584664	0.371827	0.500783	-0.446214	0.686504	1	0.383075	0.261656	0.568826	0.61897	1
TCONS_00212665	maker-Fvb5-4-snap-gene-25.67	Fvb5-4	2469336	2486574	-	0.047473	0.688371	0.28132	0.009315	0.028397	0	0	0	0	0.042375	0	0.022315	0.0125707	0.0215633	-0.804554	0.692156	1	0	0.339055	-11.7972	1.30427e-10	1.94329e-07
TCONS_00212670	maker-Fvb5-4-snap-gene-24.68	Fvb5-4	2485071	2486596	-	0	0	0	0	0	0	0	0	0	0.081292	0	0	0	0.0270973	-4.73554	0.284831	1	--	--	--	--	--
TCONS_00212671	maker-Fvb5-4-snap-gene-24.68	Fvb5-4	2485071	2486600	-	0.221529	0	0.101357	0.326589	0.10634	0.351773	0.26765	0.332478	0.171759	0.051276	0.454315	0.207127	0.261567	0.237573	0.125191	0.929828	1	0.257296	0.107629	1.28288	0.41074	1
TCONS_00212666	maker-Fvb5-4-snap-gene-25.67	Fvb5-4	2469336	2486600	-	0	0	0.279574	0	0	0	0	0	0	0	0	0.012292	0	0.00409733	-5.52222	0.205187	1	0	0.0931913	-9.93149	0.00353816	0.208573
TCONS_00212672	maker-Fvb5-4-snap-gene-24.68	Fvb5-4	2485071	2486609	-	0.089717	0	0	0.086575	0.142783	0.09063	0.16918	0	0.23434	0.121988	0.435321	0.300898	0.106663	0.286069	-1.34388	0.303215	1	0.134507	0.0299057	2.12053	0.385033	1
TCONS_00057397	maker-Fvb2-2-augustus-gene-25.35	Fvb2-2	2487197	2488134	-	0	0	0	0.019239	0.308988	0.039906	0	0	0	0.126866	0	0	0.122711	0.0422887	1.42079	0.572979	1	--	--	--	--	--
TCONS_00140841	maker-Fvb4-2-augustus-gene-25.47	Fvb4-2	2488296	2489023	+	0	0	0	0	0	0.037474	0	0	0.292544	0	0	0	0.0124913	0	3.10096	0.599407	1	0.0975147	0	5.50324	0.179473	1
TCONS_00005065	XLOC_003075	Fvb1-1	2489682	2492605	-	0.717008	0.595495	0.297166	0.557055	0.522896	0.505229	0.542158	0.189397	0.250369	0.475878	0.608777	0.285179	0.528393	0.456611	0.19883	0.837633	1	0.327308	0.536556	-0.678244	0.491984	1
TCONS_00030894	snap_masked-Fvb1-4-processed-gene-25.19	Fvb1-4	2494577	2495025	+	0	0	0	0.216223	0	0	0.237149	0	0	0	0.058348	0.062848	0.0720743	0.0403987	0.368888	0.938823	1	0.0790497	0	4.64085	0.271698	1
TCONS_00078888	XLOC_047163	Fvb2-4	2487085	2496178	-	0	0.054974	0	0	0	0	0	0	0	0	0	0	--	--	--	--	--	0	0.0183247	-6.69744	0.0853013	1
TCONS_00292455	augustus_masked-Fvb7-2-processed-gene-25.0	Fvb7-2	2493653	2498481	+	0.121938	0.335041	0.046547	0.241698	0.173282	0.05947	0.221381	0.088224	0.098988	0.059804	0.230974	0.088102	0.15815	0.126293	0.315458	0.799649	1	0.136198	0.167842	-0.279927	0.811862	1
TCONS_00241488	maker-Fvb6-2-snap-gene-25.38	Fvb6-2	2497766	2499617	-	0.091579	0.192556	0.035327	0.167749	0.216393	0.106924	0	0.074047	0	0	0	0	0.163689	0	7.51478	0.00188882	0.0477708	0.0246823	0.106487	-2.0675	0.311071	1
TCONS_00292462	maker-Fvb7-2-augustus-gene-25.33	Fvb7-2	2501223	2504683	+	0.295073	0.325349	0.44187	0.383461	0.304676	0.214572	0.288631	0	0	0.295925	0.858699	0.225512	0.300903	0.460045	-0.604983	0.556719	1	0.0962103	0.354097	-1.83594	0.293653	1
TCONS_00292463	maker-Fvb7-2-augustus-gene-25.33	Fvb7-2	2501223	2504683	+	0	0.309671	0	0.006614	0.222438	0.244105	0.182753	0.240986	0.11551	0.127724	0.212475	0.227764	0.157719	0.189321	-0.280862	0.834662	1	0.17975	0.103224	0.810333	0.666373	1
TCONS_00292461	maker-Fvb7-2-augustus-gene-25.33	Fvb7-2	2501223	2504683	+	0.440301	0.169487	0.409176	0.470351	0.136202	0.179985	0.176345	0.321796	0.275791	0.284641	0.260481	0.32399	0.262179	0.289704	-0.154571	0.885186	1	0.257977	0.339655	-0.361935	0.720501	1
TCONS_00292460	maker-Fvb7-2-augustus-gene-25.33	Fvb7-2	2501223	2504683	+	0.163751	0.242131	0.379792	0.241384	0.334392	0.202437	0.102622	0	0	0.202237	0.321434	0.090982	0.259404	0.204884	0.326691	0.774617	1	0.0342073	0.261891	-2.86951	0.1049	1
TCONS_00163316	XLOC_097969	Fvb4-4	2503383	2504976	+	0	0	0.245176	0.018769	0	0	0	0	0	0	0	0	0.00625633	0	3.15309	0.590299	1	0	0.0817253	-6.32467	0.110584	1
TCONS_00241489	maker-Fvb6-2-snap-gene-25.45	Fvb6-2	2500418	2505070	-	0	0	0	0	0	0	0	0.014888	0	0	0	0	--	--	--	--	--	0.00496267	0	3.9337	0.421412	1
TCONS_00241494	maker-Fvb6-2-snap-gene-25.45	Fvb6-2	2502758	2505070	-	0.351865	0.181585	0.019176	0.03107	0.014209	0.313028	0.191932	0	0.591698	0.039695	0.001364	0.054241	0.119436	0.0317667	1.71411	0.312676	1	0.26121	0.184209	0.529176	0.750096	1
TCONS_00241492	maker-Fvb6-2-snap-gene-25.45	Fvb6-2	2502758	2505070	-	0.101237	0.253759	0.275295	0.044064	0	0	0.15403	0.26968	0.128531	0.126971	0.119009	0.032132	0.014688	0.092704	-2.61753	0.204736	1	0.18408	0.210097	-0.176385	0.886851	1
TCONS_00241493	maker-Fvb6-2-snap-gene-25.45	Fvb6-2	2502758	2505070	-	0.115878	0	0.294849	0	0.197874	0	0	0.065383	0	0	0.033999	0	0.065958	0.011333	2.29149	0.512251	1	0.0217943	0.136909	-2.56563	0.287519	1
TCONS_00241490	maker-Fvb6-2-snap-gene-25.45	Fvb6-2	2500418	2505070	-	0	0	0	0	0	0	0	0.013023	0	0	0	0	--	--	--	--	--	0.004341	0	3.9337	0.42143	1
TCONS_00233980	maker-Fvb6-2-snap-gene-25.39	Fvb6-2	2521540	2523820	+	0.170252	0.145099	0.187034	0.151306	0.158759	0.390188	0.132295	0.198263	0.516279	0.1781	0.095766	0.098141	0.233418	0.124002	0.867379	0.493406	1	0.282279	0.167462	0.782209	0.503607	1
TCONS_00233979	maker-Fvb6-2-snap-gene-25.39	Fvb6-2	2521540	2523820	+	0.496982	0.236295	0.199619	0.44557	0.169145	0.405975	0.265448	0.135865	0.309161	0	0.136542	0.168292	0.34023	0.101611	1.69896	0.26126	1	0.236825	0.310965	-0.347664	0.761422	1
TCONS_00233978	maker-Fvb6-2-snap-gene-25.39	Fvb6-2	2521540	2523820	+	0.494771	0.61881	0.822445	0.509733	0.175402	0.096135	0.813677	0.698845	0.791099	0.00242	0.161484	0.300936	0.260423	0.154947	0.698043	0.634075	1	0.767874	0.645342	0.272407	0.760568	1
TCONS_00233977	maker-Fvb6-2-snap-gene-25.39	Fvb6-2	2521540	2523820	+	4.40599	3.81117	5.0715	3.36864	2.89752	3.60851	4.49075	4.95985	5.74882	1.83513	2.59238	2.71449	3.29156	2.38067	0.44715	0.476459	1	5.06647	4.42955	0.219509	0.670573	1
TCONS_00051720	maker-Fvb2-2-augustus-gene-25.46	Fvb2-2	2527050	2528158	+	0	0.634759	0.296562	0	0.18348	0.216351	0.259357	0	0	0.113336	0	0	0.133277	0.0377787	1.8113	0.5001	1	0.0864523	0.31044	-1.77433	0.4506	1
TCONS_00045887	maker-Fvb2-1-augustus-gene-25.33	Fvb2-1	2518907	2529547	-	0	0	0	0.053165	0.05717	0.131014	0	0.070748	0.058887	0.161703	0.0385	0	0.0804497	0.0667343	0.258683	0.869978	1	0.0432117	0	8.1585	0.00427591	0.236397
TCONS_00040333	maker-Fvb2-1-augustus-gene-25.33	Fvb2-1	2518858	2529887	+	0	0.140649	0	0.002065	0	0.282459	0.214054	0	0.067792	0.25335	0	0.135146	0.0948413	0.129499	-0.482589	0.812265	1	0.0939487	0.046883	1.01144	0.651023	1
TCONS_00040334	maker-Fvb2-1-augustus-gene-25.33	Fvb2-1	2518858	2529887	+	1.00334	0.693332	0.601664	1.8223	1.96889	1.14846	1.13896	1.29786	0.742396	1.81082	2.23475	1.59594	1.64655	1.8805	-0.20737	0.65992	1	1.05974	0.766113	0.497468	0.365552	1
TCONS_00073189	XLOC_043693	Fvb2-4	2535534	2536304	+	0.540057	0.363953	0.364761	0.131705	0.305068	0	0.310918	0.224802	0.148604	0.127376	0.129586	0.055023	0.145591	0.103995	0.406319	0.825603	1	0.228108	0.422924	-0.831006	0.517533	1
TCONS_00145707	maker-Fvb4-2-augustus-gene-25.42	Fvb4-2	2536177	2537172	-	0.099	0.130174	0.153434	0.050427	0.027836	0.049266	0.232032	0.056291	0.177386	0.101632	0.038903	0.132215	0.0425097	0.0909167	-1.04859	0.521075	1	0.155236	0.127536	0.217521	0.872757	1
TCONS_00257482	maker-Fvb6-3-augustus-gene-25.33	Fvb6-3	2538253	2538695	-	0	0.105828	0.095061	0	0.549313	0	0.210832	0.152649	0	0.137352	0	0.186659	0.183104	0.108004	0.566262	0.858159	1	0.12116	0.066963	0.75441	0.784162	1
TCONS_00025840	XLOC_015835	Fvb1-3	2539422	2539724	-	0	0.200331	0.060549	0	0	0.231225	0.073174	0	0	0.076175	0	0	0.077075	0.0253917	1.38702	0.737744	1	0.0243913	0.08696	-1.5861	0.587989	1
TCONS_00010066	augustus_masked-Fvb1-2-processed-gene-25.6	Fvb1-2	2538004	2539724	+	0.329342	0.347349	0.290324	0.176725	0.118044	0	0.101768	0.064438	0.073442	0.107984	0.208576	0.185622	0.0982563	0.167394	-0.744161	0.649757	1	0.0798827	0.322338	-1.95686	0.105021	1
TCONS_00068105	augustus_masked-Fvb2-3-processed-gene-25.2	Fvb2-3	2496460	2550016	-	0.312425	0.292148	0	0.719157	0.299449	0.406859	0.424708	0.723355	0.331393	0.815864	0.716812	0.63926	0.475155	0.723979	-0.623739	0.186655	1	0.493152	0.201524	1.31969	0.274467	1
TCONS_00030910	snap_masked-Fvb1-4-processed-gene-25.37	Fvb1-4	2555228	2556483	+	0	0	0.128289	0	0.136318	0	0.151168	0.040369	0	0.146847	0.038175	0	0.0454393	0.061674	-0.410187	0.919512	1	0.0638457	0.042763	0.612838	0.823159	1
TCONS_00084693	XLOC_050599	Fvb3-1	2555702	2560486	+	0	0	0	0.27542	0	0.244676	0	0	0	0	0	0	0.173365	0	8.95873	0.00153876	0.0407422	--	--	--	--	--
TCONS_00292478	maker-Fvb7-2-augustus-gene-25.34	Fvb7-2	2561465	2562489	+	0.415259	0	0.04064	0.15596	0	0.184722	0.022357	0	0	0.081224	0	0.18292	0.113561	0.088048	0.367557	0.86408	1	0.00745233	0.151966	-3.90192	0.137722	1
TCONS_00191710	XLOC_115115	Fvb5-2	2566147	2569432	-	0.155098	0	0	0	0	0	0.257855	0	0.116167	0	0	0	--	--	--	--	--	0.124674	0.0516993	1.32093	0.573392	1
TCONS_00132838	XLOC_079508	Fvb4-1	2570859	2573328	+	0	0	0.072513	0.055939	1.06729	0.071678	0	0	0	0.005063	0	0.004152	0.398302	0.00307167	6.53889	0.00104872	0.0298648	0	0.024171	-5.29623	0.212312	1
TCONS_00132837	XLOC_079508	Fvb4-1	2570783	2573328	+	0	0	0	2.36238	1.44818	2.13132	0	0	0	0.152678	0	0.138858	1.98063	0.0971787	4.29247	0.000531765	0.0170197	--	--	--	--	--
TCONS_00233995	XLOC_140867	Fvb6-2	2574779	2577206	+	2.3497	2.36542	2.63746	0.868002	0.590856	0.360525	1.96369	2.4794	1.41581	0.816467	0.704068	1.0143	0.606461	0.844945	-0.500167	0.584542	1	1.95297	2.45086	-0.302894	0.639696	1
TCONS_00035791	augustus_masked-Fvb1-4-processed-gene-25.18	Fvb1-4	2575690	2578658	-	0.096232	0.14605	0.195434	0	0	0.132484	0.073407	0.306752	0.079424	0	0.175217	0.135654	0.0441613	0.103624	-1.22705	0.615751	1	0.153194	0.145905	0.100242	0.943893	1
TCONS_00000376	snap_masked-Fvb1-1-processed-gene-25.11	Fvb1-1	2577918	2580741	+	1.32838	1.22831	1.7174	1.31837	0.748427	1.10543	1.95904	1.39356	1.25469	1.17948	1.53052	0.938261	1.05741	1.21609	-0.215102	0.782903	1	1.53576	1.4247	0.133451	0.8481	1
TCONS_00000377	snap_masked-Fvb1-1-processed-gene-25.11	Fvb1-1	2577918	2580741	+	0.388308	0.135987	0.164312	0.705869	0.503625	0.232093	0.103879	0.115939	0.175474	0.135264	0.333986	0.443755	0.480529	0.304335	0.629349	0.556117	1	0.131764	0.229536	-0.742574	0.520915	1
TCONS_00279830	snap_masked-Fvb7-1-processed-gene-25.12	Fvb7-1	2581008	2581967	+	0.442281	0.321764	0.313017	0.157669	0.27148	0.252917	0.201116	0.312642	0.114885	0.029699	0	0.306841	0.227355	0.11218	0.92956	0.603659	1	0.209548	0.359021	-0.721415	0.562391	1
TCONS_00114920	maker-Fvb3-3-augustus-gene-25.59	Fvb3-3	2580984	2584026	-	5.61188	0	2.15999	1.55897	1.90897	0	0	4.03013	0	1.36928	1.53205	1.12048	1.15598	1.3406	-0.231929	0.8554	1	1.34338	2.59062	-0.904874	0.682297	1
TCONS_00191712	augustus_masked-Fvb5-2-processed-gene-25.14	Fvb5-2	2583719	2585221	-	0.080006	0.076886	0.105408	0.342043	0.185228	0.127821	0.054934	0.115864	0.095173	0.15235	0.225205	0.089743	0.218364	0.155766	0.473928	0.71363	1	0.088657	0.0874333	0.0726246	0.971264	1
TCONS_00186669	augustus_masked-Fvb5-2-processed-gene-25.14	Fvb5-2	2583595	2586226	+	1.13075	1.20395	0.994166	2.49716	1.65305	1.4181	1.126	1.07097	0.827093	1.18901	1.55946	1.33062	1.85611	1.3597	0.431322	0.549851	1	1.00802	1.10962	-0.11199	0.883655	1
TCONS_00097078	maker-Fvb3-2-augustus-gene-26.59	Fvb3-2	2578047	2587189	+	0	0	0	0	0	0	0	0	0	0	0	0	--	--	--	--	--	--	--	--	--	--
TCONS_00084700	maker-Fvb3-1-snap-gene-25.60	Fvb3-1	2585663	2588443	+	0.129379	0.128423	0.147999	0.089127	0.064281	0.053327	0.20765	0.284614	0.099681	0.210004	0.14159	0.129116	0.0689117	0.160237	-1.23618	0.334791	1	0.197315	0.135267	0.565469	0.622631	1
TCONS_00257495	maker-Fvb6-3-snap-gene-26.72	Fvb6-3	2587210	2589718	-	0.186886	0.11795	0	0.209055	0.170677	0.292708	0.274075	0	0.239654	0.277776	0	0.378101	0.224147	0.218626	-0.00185864	1	1	0.171243	0.101612	0.78552	0.682269	1
TCONS_00084705	snap_masked-Fvb3-1-processed-gene-26.17	Fvb3-1	2592749	2593614	+	0.255545	0.337948	0.104628	0.18281	0.134006	0.081856	0.068593	0.395347	0.186886	0.104928	0	0.038111	0.132891	0.0476797	1.31274	0.485365	1	0.216942	0.232707	-0.077591	0.98119	1
TCONS_00090739	maker-Fvb3-1-snap-gene-26.52	Fvb3-1	2594121	2594519	-	0	0	0.281498	0	0	0	0	0	0	0	0	0	--	--	--	--	--	0	0.0938327	-4.58328	0.291005	1
TCONS_00015272	maker-Fvb1-2-snap-gene-26.53	Fvb1-2	2595616	2596446	-	0	0	0	0	0	0	0.226748	0	0	0	0	0	--	--	--	--	--	0.0755827	0	5.3521	0.186081	1
TCONS_00000378	XLOC_000237	Fvb1-1	2581779	2596797	+	0.28013	0	0	0	0	0	0	0	0	0	0	0	--	--	--	--	--	0	0.0933767	-9.69839	0.00455395	0.24665
TCONS_00257496	XLOC_155098	Fvb6-3	2597781	2599670	-	0	0	0	1.14223	0.801006	0.976594	0	0	0	0	0	0	0.973278	0	10.1012	2.73708e-07	2.32094e-05	--	--	--	--	--
TCONS_00084708	maker-Fvb3-1-snap-gene-26.64	Fvb3-1	2601350	2601749	+	0	0	0	0	0	0	0	0	0	0	0	0	--	--	--	--	--	--	--	--	--	--
TCONS_00316495	maker-Fvb7-4-snap-gene-26.62	Fvb7-4	2601584	2602358	+	0	0	0	0.153858	0	0.329874	0	0	0	0	0.15133	0	0.161244	0.0504433	1.58883	0.568916	1	--	--	--	--	--
TCONS_00150600	XLOC_090177	Fvb4-3	2603024	2605725	+	1.0045	0.855351	0.858626	0.738116	0.470869	0.424744	0.747072	0.581148	0.591142	0.919755	0.832334	0.580462	0.544576	0.777517	-0.525835	0.560422	1	0.639787	0.906158	-0.471806	0.565953	1
TCONS_00272883	maker-Fvb6-4-augustus-gene-26.55	Fvb6-4	2604694	2606674	-	0.907358	0.708208	0.501796	1.24677	0.692243	1.01795	0.77004	0.4617	0.511143	0.377822	0.453096	0.347538	0.985652	0.392819	1.30008	0.178209	1	0.580961	0.705787	-0.251155	0.789985	1
TCONS_00097085	maker-Fvb3-2-augustus-gene-26.54	Fvb3-2	2604594	2608248	+	0.815005	0.603399	0.640902	0.327761	0.260149	0.210833	0.535805	0.806505	0.728842	0.599451	0.634341	0.570769	0.266248	0.60152	-1.1836	0.200406	1	0.690384	0.686435	0.0368901	0.966861	1
TCONS_00186675	maker-Fvb5-2-snap-gene-26.65	Fvb5-2	2608164	2609087	+	0.082925	0	0	0	0	0	0.013452	0	0.245227	0	0	0.036227	0	0.0120757	-3.22822	0.599301	1	0.0862263	0.0276417	1.50398	0.579533	1
TCONS_00136607	XLOC_081799	Fvb4-1	2612491	2615040	-	0	0	0	0	0.485408	0.127265	0	0	0	0	0	0	0.204224	0	8.28806	0.00562413	0.110643	--	--	--	--	--
TCONS_00163340	XLOC_097985	Fvb4-4	2613642	2615496	+	0.017623	0	0	0	0	0	0	0	0	0	0	0	--	--	--	--	--	0	0.00587433	-3.05093	0.601425	1
TCONS_00168371	maker-Fvb4-4-augustus-gene-26.33	Fvb4-4	2609923	2615574	-	0	0	0	0	0	0	0	0	0	0	0	0	--	--	--	--	--	--	--	--	--	--
TCONS_00168370	maker-Fvb4-4-augustus-gene-26.33	Fvb4-4	2609923	2615574	-	0	0	0	0	0	0	0	0	0	0	0	0	--	--	--	--	--	--	--	--	--	--
TCONS_00168372	maker-Fvb4-4-augustus-gene-26.33	Fvb4-4	2609923	2615574	-	0	0	0.014169	0.012125	0	0	0	0.009607	0	0	0.007235	0	0.00404167	0.00241167	0.578844	0.931798	1	0.00320233	0.004723	-0.60275	0.872035	1
TCONS_00292486	XLOC_176358	Fvb7-2	2616883	2620984	+	0.517654	0.279558	0.683833	1.88727	1.05008	0.638927	0.165617	0	0	1.87644	1.79482	2.40197	1.19209	2.02441	-0.784146	0.242673	1	0.0552057	0.493682	-3.1089	0.0667996	1
TCONS_00163342	XLOC_097987	Fvb4-4	2620104	2621455	+	0.096301	0.412364	0.069638	0.086328	0.214653	0.171132	0.062854	0.065662	0	0.031373	0.245446	0.028641	0.157371	0.10182	0.594931	0.71168	1	0.0428387	0.192768	-2.04668	0.212797	1
TCONS_00005087	maker-Fvb1-1-snap-gene-26.17	Fvb1-1	2618766	2622764	-	0.168289	0.211137	0.21682	0	0	0	0.235623	0.078364	0.262787	0.188314	0.043163	0.170627	0	0.134035	-8.37036	0.000391209	0.0131876	0.192258	0.198749	-0.0295518	0.981868	1
TCONS_00005085	maker-Fvb1-1-snap-gene-26.17	Fvb1-1	2618766	2622764	-	0.385437	0.164663	0.287012	0	0	0	0.213553	0.06963	0.086191	0	0.111169	0	0	0.0370563	-6.49272	0.112324	0.821823	0.123125	0.279037	-1.13002	0.299138	1
TCONS_00005086	maker-Fvb1-1-snap-gene-26.17	Fvb1-1	2618766	2622764	-	0.276255	0.120896	0.123042	0.344211	0.005753	0.352795	0.176519	0.275819	0.277818	0.21451	0.265113	0.273024	0.234253	0.250882	-0.11611	0.93314	1	0.243385	0.173398	0.514742	0.62694	1
TCONS_00090752	snap_masked-Fvb3-1-processed-gene-26.24	Fvb3-1	2623294	2626702	-	0.989024	1.32702	1.03403	2.05844	1.70714	1.87487	2.87276	1.47298	1.46306	0.786149	1.77715	0.986892	1.88015	1.1834	0.655492	0.340481	1	1.93627	1.11669	0.816729	0.223833	1
TCONS_00078922	maker-Fvb2-4-snap-gene-26.53	Fvb2-4	2635068	2645885	-	0.002786	0	0.021524	0	0	0	4e-06	0.000287	0.000602	0	0.002368	0.001522	0	0.00129667	-3.54622	0.392938	1	0.000297667	0.00810333	-2.58388	0.217419	1
TCONS_00078917	maker-Fvb2-4-snap-gene-26.53	Fvb2-4	2635068	2645885	-	0.78419	0.462918	0.243074	0.203645	0.163018	0.072756	0.239383	0.447233	0.399112	0.102714	0.393637	0.105896	0.146473	0.200749	-0.45455	0.641511	1	0.361909	0.496727	-0.423627	0.559752	1
TCONS_00265787	snap_masked-Fvb6-4-processed-gene-26.47	Fvb6-4	2638500	2653626	+	0	0	0	0.099216	0	0.101212	0	0	0.062919	0.072986	0	0	0.0668093	0.0243287	1.42214	0.528969	1	0.020973	0	7.61808	0.0371907	0.906588
TCONS_00163357	maker-Fvb4-4-augustus-gene-26.30	Fvb4-4	2662937	2664015	+	0.506436	0.577476	0.760649	0.100313	0.168814	0.37582	0.580114	0.160826	0	0.563969	0.170455	0.134678	0.214982	0.289701	-0.42682	0.756341	1	0.24698	0.614854	-1.2666	0.389834	1
TCONS_00168381	maker-Fvb4-4-augustus-gene-26.30	Fvb4-4	2663013	2665231	-	0.109553	0	0.053697	0	0.203782	0.299787	0.114478	0.105614	0	0	0.164978	0	0.167856	0.0549927	1.5865	0.519254	1	0.073364	0.0544167	0.455843	0.839856	1
TCONS_00272899	maker-Fvb6-4-snap-gene-26.85	Fvb6-4	2659903	2668113	-	1.00741	0.690588	0.688012	0.552736	0.638502	0.637947	0.755554	0.717797	0.825429	0.866751	0.790467	1.01553	0.609728	0.890917	-0.569299	0.368151	1	0.76626	0.795338	-0.02518	0.968167	1
TCONS_00217799	snap_masked-Fvb6-1-processed-gene-26.22	Fvb6-1	2655776	2671354	+	0	0	0.024549	0	0	0.286226	0	0.054285	0	0	0	0	0.0954087	0	9.7886	0.00457512	0.0947072	0.018095	0.008183	1.13031	0.706523	1
TCONS_00126837	snap_masked-Fvb3-4-processed-gene-26.34	Fvb3-4	2665703	2672427	-	0.44482	0.236294	2.82139	0.263762	0	0.108343	0	1.30897	1.00893	0.327603	0.246987	0.043096	0.124035	0.205895	-0.732494	0.617487	1	0.772633	1.1675	-0.574661	0.671585	1
TCONS_00126839	snap_masked-Fvb3-4-processed-gene-26.34	Fvb3-4	2665703	2672427	-	0.540158	0.537909	0.159886	0.165624	0	0	0.571469	0.259983	0	0.086849	0.002501	0.123827	0.055208	0.071059	-0.415251	0.846322	1	0.277151	0.412651	-0.543197	0.681044	1
TCONS_00150625	maker-Fvb4-3-augustus-gene-26.37	Fvb4-3	2681455	2683066	+	0.707406	0.726469	0.58876	0.024719	0.096203	0.140024	1.63932	1.59486	0.979295	0	0.130447	0.033114	0.086982	0.0545203	0.694894	0.707858	1	1.40449	0.674212	1.07965	0.220623	1
TCONS_00120646	maker-Fvb3-4-snap-gene-27.70	Fvb3-4	2686191	2687582	+	0.145977	0.025764	0	0.05221	0.061388	0.099978	0.21734	0.027872	0.042871	0.09131	0.239098	0.027265	0.071192	0.119224	-0.675858	0.675006	1	0.0960277	0.057247	0.816217	0.649738	1
TCONS_00234009	maker-Fvb6-2-snap-gene-27.59	Fvb6-2	2684857	2687833	+	0.11086	0	0	0	0	0	0	0	0.042896	0.064892	0	0.131781	0	0.0655577	-6.94867	0.0275893	0.346431	0.0142987	0.0369533	-1.26268	0.71158	1
TCONS_00120647	maker-Fvb3-4-snap-gene-27.70	Fvb3-4	2691450	2691984	+	0	0	0	0	0.353804	0.037896	0	0	0	0	0	0	0.130567	0	5.5043	0.116009	0.835752	--	--	--	--	--
TCONS_00057463	augustus_masked-Fvb2-2-processed-gene-27.8	Fvb2-2	2692339	2694476	-	0.283372	0.261768	0.12865	0	0.111165	0.391812	0.103785	0.49242	0.498089	0.137787	0.319426	0.259215	0.167659	0.238809	-0.525896	0.742137	1	0.364765	0.224597	0.723315	0.536339	1
TCONS_00015299	snap_masked-Fvb1-2-processed-gene-27.24	Fvb1-2	2693910	2694742	-	0	0.073732	0.071661	0	0.091618	0.192147	0	0.042577	0	0.156468	0.241048	0	0.0945883	0.132505	-0.52112	0.825534	1	0.0141923	0.0484643	-1.49336	0.565088	1
TCONS_00010093	snap_masked-Fvb1-2-processed-gene-27.24	Fvb1-2	2693877	2694822	+	0.489782	0.249243	0.300792	0.97638	1.28542	1.32899	1.03626	0.471114	0.404614	1.3471	0.818479	0.998563	1.19693	1.05472	0.159202	0.875342	1	0.63733	0.346606	0.891687	0.44343	1
TCONS_00103132	augustus_masked-Fvb3-2-processed-gene-27.0	Fvb3-2	2693623	2694921	-	0.216516	0.513919	0.249651	0.701179	1.06388	0.929909	0.246134	0.093537	0.329894	0.404219	0.263339	0.097542	0.898322	0.255033	1.76427	0.123671	0.864256	0.223188	0.326695	-0.515527	0.684773	1
TCONS_00157084	maker-Fvb4-3-snap-gene-27.37	Fvb4-3	2693210	2698240	-	0	0	0	0	0	0	0	0	0	0	0	0	--	--	--	--	--	--	--	--	--	--
TCONS_00157083	maker-Fvb4-3-snap-gene-27.37	Fvb4-3	2693210	2698240	-	0	0	0	0	0	0	0	0	0	0	0	0.150324	0	0.050108	-7.30916	0.062223	0.586863	--	--	--	--	--
TCONS_00150633	maker-Fvb4-3-snap-gene-27.37	Fvb4-3	2695644	2698243	+	0	0	0	0.048605	0	0	0	0	0	0	0	0	0.0162017	0	4.76707	0.276395	1	--	--	--	--	--
TCONS_00150634	maker-Fvb4-3-snap-gene-27.37	Fvb4-3	2695644	2698243	+	0	0	0	0	0	0	0	0	0	0	0	0	--	--	--	--	--	--	--	--	--	--
TCONS_00157085	maker-Fvb4-3-snap-gene-27.37	Fvb4-3	2693210	2698295	-	0	0	0	0	0	0	0	0	0	0	0	0	--	--	--	--	--	--	--	--	--	--
TCONS_00157086	maker-Fvb4-3-snap-gene-27.37	Fvb4-3	2693210	2698309	-	0	0	0	0	0	0	0	0	0	0	0	0	--	--	--	--	--	--	--	--	--	--
TCONS_00157090	maker-Fvb4-3-snap-gene-27.37	Fvb4-3	2693210	2698325	-	0.02725	0.072183	0.069947	3.6e-05	0.2069	0.219171	0.100416	0.207307	0.176053	0.278476	0.181866	0.209681	0.142036	0.223341	-0.674493	0.611177	1	0.161259	0.05646	1.49365	0.194912	1
TCONS_00157087	maker-Fvb4-3-snap-gene-27.37	Fvb4-3	2693210	2698325	-	0	0	0	0	0	0	0	0	0	0	0	0	--	--	--	--	--	--	--	--	--	--
TCONS_00157089	maker-Fvb4-3-snap-gene-27.37	Fvb4-3	2693210	2698325	-	0.135538	0.157196	0.089444	0.101774	0	0.102306	0	0	0	0	0	0	0.0680267	0	7.71883	0.00998459	0.169698	0	0.127393	-8.64066	6.3082e-05	0.0125319
TCONS_00157088	maker-Fvb4-3-snap-gene-27.37	Fvb4-3	2693210	2698325	-	0	0	0	0.140545	0	0	0	0	0	0	0.066032	0	0.0468483	0.0220107	1.05653	0.736377	1	--	--	--	--	--
TCONS_00030959	XLOC_018901	Fvb1-4	2706422	2707359	+	0	0	0.243604	0	0	0	0	0	0	0	0	0	--	--	--	--	--	0	0.0812013	-5.6296	0.177333	1
TCONS_00241527	XLOC_145454	Fvb6-2	2717406	2718488	-	0.400717	0.342048	0.375524	0.084329	0.330765	0.188726	0.183222	0.279378	0.196151	0.031596	0.293065	0.382809	0.201273	0.235823	-0.243133	0.882469	1	0.219584	0.372763	-0.72189	0.543936	1
TCONS_00103140	maker-Fvb3-2-snap-gene-27.76	Fvb3-2	2718300	2719507	-	0.157773	0.138329	0.185294	0.10113	0.298493	0.256806	0.177398	0.115912	0.193596	0.077834	0.141698	0.128173	0.21881	0.115902	0.839908	0.553831	1	0.162302	0.160465	0.0606493	0.979333	1
TCONS_00103141	maker-Fvb3-2-snap-gene-27.76	Fvb3-2	2718300	2719516	-	0.120786	0.17989	0	0.244807	0.273157	0.214121	0.145657	0.196949	0.000984	0.328531	0.20727	0.41461	0.244028	0.316804	-0.397436	0.748814	1	0.11453	0.100225	0.262825	0.894723	1
TCONS_00212716	XLOC_127950	Fvb5-4	2687755	2720588	-	0	0	0	0	0	0.210029	0	0	0	0	0	0	0.0700097	0	10.4183	0.00221798	0.0541137	--	--	--	--	--
TCONS_00136628	snap_masked-Fvb4-1-processed-gene-27.18	Fvb4-1	2726510	2727274	-	0.264198	0.03404	0.041222	0	0	0	0.110543	0.059491	0	0	0	0	--	--	--	--	--	0.056678	0.113153	-0.890569	0.634335	1
TCONS_00078944	maker-Fvb2-4-snap-gene-27.48	Fvb2-4	2727057	2728113	-	0.054686	0.081788	0.157986	0	0	0	0.082061	0.086376	0	0	0	0	--	--	--	--	--	0.0561457	0.0981533	-0.761346	0.644826	1
TCONS_00097125	maker-Fvb3-2-augustus-gene-27.56	Fvb3-2	2727796	2729367	+	0.487341	0.543539	0.533094	0.123166	0.222089	0.281867	0.76	0.482507	0.411588	0.30534	0.269849	0.193949	0.209041	0.256379	-0.302899	0.819666	1	0.551365	0.521325	0.111474	0.917843	1
TCONS_00114946	XLOC_068835	Fvb3-3	2729578	2730918	-	1.02412	0.568812	0.614143	0.824677	0.662147	0.65487	0.901231	0.539881	0.844539	0.591518	0.777888	0.450539	0.713898	0.606648	0.215977	0.8397	1	0.761884	0.735692	0.0815322	0.938787	1
TCONS_00279853	augustus_masked-Fvb7-1-processed-gene-27.1	Fvb7-1	2728656	2731329	+	0.2428	0.235525	0.30717	0.219121	0.174137	0.321903	0	0.236437	0.218519	0.17977	0.311661	0.136703	0.238387	0.209378	0.182996	0.880849	1	0.151652	0.261832	-0.748283	0.610865	1
TCONS_00097127	maker-Fvb3-2-augustus-gene-27.66	Fvb3-2	2732987	2734248	+	1.12684	0.941392	0.943042	0.451788	0.446372	1.0181	0.985456	0.872883	0.90436	0.336127	0.346172	0.406125	0.638753	0.362808	0.781167	0.493631	1	0.9209	1.00376	-0.093239	0.923866	1
TCONS_00109251	snap_masked-Fvb3-3-processed-gene-27.21	Fvb3-3	2733962	2735364	+	0.302096	0.266572	0.578117	0.050231	0.138821	0.015505	0.154566	0.289602	0.189558	0.026281	0	0.181319	0.0681857	0.0692	-0.0209856	1	1	0.211242	0.382262	-0.812663	0.495174	1
TCONS_00109250	snap_masked-Fvb3-3-processed-gene-27.21	Fvb3-3	2733944	2735364	+	0.103034	0.148951	0.0934	0.085479	0.229163	0.171182	0.296385	0.294777	0.427033	0.161716	0.230021	0.022639	0.161941	0.138125	0.211823	0.884652	1	0.339398	0.115128	1.53811	0.20642	1
TCONS_00306361	maker-Fvb7-3-snap-gene-27.82	Fvb7-3	2737292	2742108	+	0	0.067249	0	0	0	0	0	0.170207	0.05045	0	0.062928	0	0	0.020976	-5.9561	0.158548	0.9671	0.0735523	0.0224163	1.66345	0.491922	1
TCONS_00109255	maker-Fvb3-3-augustus-gene-27.56	Fvb3-3	2745054	2745388	+	0.996629	0.595903	1.55148	0.280969	0	0.333542	0.849243	0.559981	0	0.185533	0.126987	0.590716	0.204837	0.301079	-0.566044	0.771373	1	0.469741	1.048	-1.11481	0.476516	1
TCONS_00234018	maker-Fvb6-2-snap-gene-27.74	Fvb6-2	2746317	2747722	+	0	0	0	0	0	0	0.019834	0	0	0	0	0	--	--	--	--	--	0.00661133	0	3.17447	0.577238	1
TCONS_00241531	maker-Fvb6-2-snap-gene-27.74	Fvb6-2	2743569	2751300	-	0.004037	0.085018	0.01504	0.293132	0.03069	0	0.003029	0.300313	0.304765	0	0.335603	0.250268	0.107941	0.19529	-0.855589	0.651886	1	0.202702	0.0346983	2.51955	0.0996381	1
TCONS_00241534	maker-Fvb6-2-snap-gene-27.74	Fvb6-2	2744882	2751300	-	0.007414	0.000362	0.000629	0	0.156146	0	0.000642	0.323139	0.209236	0	0.273262	0	0.0520487	0.0910873	-0.801754	0.78311	1	0.177672	0.00280167	5.4686	0.00280551	0.18076
TCONS_00241533	maker-Fvb6-2-snap-gene-27.74	Fvb6-2	2744882	2751300	-	0.288841	0.262044	0.274209	0.143197	0.056743	0.187309	0.189061	0.278941	0.086982	0.200517	0.094704	0.162054	0.129083	0.152425	-0.25278	0.823644	1	0.184995	0.275031	-0.542078	0.561188	1
TCONS_00241532	maker-Fvb6-2-snap-gene-27.74	Fvb6-2	2743569	2751300	-	0.011013	0.005971	0.008441	0.025481	0.00433	0.000151	0.013115	0.017081	2.5e-05	0.022312	0.010508	0.013097	0.00998733	0.0153057	-0.499962	0.789254	1	0.0100737	0.008475	0.298219	0.870262	1
TCONS_00000400	snap_masked-Fvb1-1-processed-gene-27.12	Fvb1-1	2748896	2752655	+	0.552321	0.282194	0.270583	0.487471	0.236437	0.257246	0.497075	0	0.342861	0.518004	0.466194	0.511412	0.327051	0.498537	-0.627848	0.503253	1	0.279979	0.368366	-0.362527	0.790384	1
TCONS_00015319	XLOC_009524	Fvb1-2	2763745	2764158	-	0.463947	0.187262	0.244219	0	0	0.114034	0.191347	0.056779	0	0.76488	0.078215	0.103133	0.0380113	0.315409	-2.90793	0.200566	1	0.0827087	0.298476	-1.57641	0.358579	1
TCONS_00202152	XLOC_121558	Fvb5-3	2767197	2768109	-	0.380608	0.140873	0.40416	0	0	0	0.173266	0.173772	0.18955	0	0	0	--	--	--	--	--	0.178863	0.308547	-0.724516	0.571433	1
TCONS_00168411	snap_masked-Fvb4-4-processed-gene-27.36	Fvb4-4	2767544	2768133	-	0.121912	0.016346	0.144801	0	0	0	0.032638	0	0	0	0	0.34967	0	0.116557	-5.52222	0.205196	1	0.0108793	0.094353	-2.48573	0.266548	1
TCONS_00163394	snap_masked-Fvb4-4-processed-gene-27.36	Fvb4-4	2765770	2768153	+	0.495771	0	0.301432	0.323193	0	0	0	0.093492	0.178243	0	0	0	0.107731	0	7.2805	0.0581589	0.563467	0.0905783	0.265734	-1.48984	0.429943	1
TCONS_00163396	snap_masked-Fvb4-4-processed-gene-27.36	Fvb4-4	2765770	2768153	+	0.272417	0.27253	0.160376	0	0.15445	0	0.135082	0	0.08149	0	0.003552	0	0.0514833	0.001184	4.37136	0.228569	1	0.0721907	0.235108	-1.66445	0.258964	1
TCONS_00163398	snap_masked-Fvb4-4-processed-gene-27.36	Fvb4-4	2765770	2768153	+	0	0	0.192862	0	0	0.159299	0.411533	0	0.075159	0.193452	0	0	0.0530997	0.064484	-0.286889	0.941228	1	0.162231	0.0642873	1.33542	0.569793	1
TCONS_00163399	snap_masked-Fvb4-4-processed-gene-27.36	Fvb4-4	2765770	2768153	+	0	0	0	0.008577	0.110303	0	0.150772	0	0	0.287427	0	0.190035	0.0396267	0.159154	-1.95049	0.356993	1	0.0502573	0	6.23429	0.107158	1
TCONS_00163395	snap_masked-Fvb4-4-processed-gene-27.36	Fvb4-4	2765770	2768153	+	0.280103	0.240863	0.276564	0.111376	0.11872	0.075933	0.066254	0.033954	0.11543	0.034572	0.189777	0.21224	0.10201	0.14553	-0.487421	0.718111	1	0.0718793	0.265843	-1.83295	0.128509	1
TCONS_00163402	snap_masked-Fvb4-4-processed-gene-27.36	Fvb4-4	2765770	2768153	+	0.155402	0.530328	0.067932	0.154743	0.210865	0	0.069125	0	0.069599	0	0	0	0.121869	0	7.47035	0.0150052	0.227252	0.0462413	0.251221	-2.37084	0.132941	1
TCONS_00163403	snap_masked-Fvb4-4-processed-gene-27.36	Fvb4-4	2765770	2768153	+	0	0	0	4e-05	0.140185	0	0.126567	0	0	0.000612	0	0	0.0467417	0.000204	4.294	0.161564	0.974282	0.042189	0	6.01543	0.124762	1
TCONS_00202153	XLOC_121558	Fvb5-3	2767197	2768352	-	0.099542	0.435935	0.066359	0	0.039553	0.031944	0.043907	0	0.073622	0	0	0.033663	0.0238323	0.011221	0.912913	0.807997	1	0.0391763	0.200612	-2.31264	0.187193	1
TCONS_00068157	maker-Fvb2-3-snap-gene-27.69	Fvb2-3	2765862	2768728	-	0.365104	0	0.534372	0	0.206905	0.044962	0	0.237631	0.224562	0.110176	0	0.257349	0.0839557	0.122508	-0.560706	0.790074	1	0.154064	0.299825	-0.915324	0.617854	1
TCONS_00068158	maker-Fvb2-3-snap-gene-27.69	Fvb2-3	2765862	2768735	-	0	0.367065	0.02835	0.396987	0	0.251737	0.020754	0	0.150163	0.147382	0.054023	0.178684	0.216241	0.126696	0.728696	0.649629	1	0.0569723	0.131805	-1.18989	0.566837	1
TCONS_00068159	maker-Fvb2-3-snap-gene-27.69	Fvb2-3	2765862	2768735	-	0.12575	0	0.206849	0	0	0	0	0.16911	0.156978	0	0.346174	0	0	0.115391	-7.62095	0.0454345	0.480299	0.108696	0.110866	0.0177289	1	1
TCONS_00068160	maker-Fvb2-3-snap-gene-27.69	Fvb2-3	2765862	2768742	-	0.301093	0	0.161288	0.031842	0.094396	0.124515	0.142981	0.227977	0.481929	0.0635	0.158038	0.000198	0.0835843	0.073912	0.130208	0.956304	1	0.284296	0.154127	0.918699	0.530017	1
TCONS_00068161	maker-Fvb2-3-snap-gene-27.69	Fvb2-3	2765862	2768774	-	0.07022	0.06016	0.023409	0.026251	0	0.007396	0	0	0.235024	0.098522	0.016338	0	0.0112157	0.0382867	-1.68453	0.477195	1	0.0783413	0.051263	0.60197	0.781249	1
TCONS_00063104	maker-Fvb2-3-snap-gene-27.69	Fvb2-3	2767608	2768793	+	0.503753	0.335263	0.25537	0.045403	0.163625	0.316416	0.050033	0.133682	0.089995	0.101339	0.061284	0.095468	0.175148	0.0860303	0.937841	0.527063	1	0.0912367	0.364795	-1.86138	0.149631	1
TCONS_00068162	maker-Fvb2-3-snap-gene-27.69	Fvb2-3	2765862	2768793	-	0.197855	0.395769	0.013083	0.317828	0.450697	0.236707	0.592834	0.213173	0.208705	0.306751	0.262598	0.213477	0.335077	0.260942	0.346571	0.74677	1	0.338237	0.202236	0.755222	0.545283	1
TCONS_00068163	maker-Fvb2-3-snap-gene-27.69	Fvb2-3	2765862	2768823	-	0.154926	0.144017	0	0	0	0	0	0	0	0.153299	0.200949	0	0	0.118083	-7.71567	0.0105477	0.176768	0	0.0996477	-7.4895	0.0107716	0.42912
TCONS_00272933	maker-Fvb6-4-augustus-gene-27.50	Fvb6-4	2768485	2770352	-	0.109442	0.102982	0.082722	0.051974	0.184281	0.091695	0.021753	0.126952	0.016511	0.082463	0.167652	0.093622	0.109317	0.114579	-0.0857626	0.964323	1	0.055072	0.098382	-0.732608	0.593617	1
TCONS_00234031	snap_masked-Fvb6-2-processed-gene-27.31	Fvb6-2	2765171	2771601	+	0.287182	0.366254	0.17626	0.434371	0.488127	0.562514	0.429292	0.676181	0.648323	0.245465	0.368584	0.358832	0.495004	0.324294	0.589388	0.467748	1	0.584599	0.276565	1.10209	0.166308	1
TCONS_00217819	XLOC_131016	Fvb6-1	2770082	2772764	+	2.69557	2.49605	1.89626	1.77942	1.74452	1.54977	1.99615	1.85054	2.08453	1.60268	1.47102	1.50328	1.69123	1.52566	0.127396	0.856386	1	1.97707	2.36263	-0.230957	0.710279	1
TCONS_00057483	maker-Fvb2-2-augustus-gene-28.35	Fvb2-2	2786697	2788211	-	0	0.165061	0	0	0	0	0	0.254725	0	0	0	0	--	--	--	--	--	0.0849083	0.0550203	0.594621	0.862188	1
TCONS_00109268	maker-Fvb3-3-snap-gene-28.84	Fvb3-3	2793914	2794847	+	0.037754	0.145091	0.116075	0.107965	0	0.510811	0.275956	0.487217	0.447949	0.164804	0.280243	0	0.206259	0.148349	0.414468	0.850835	1	0.403707	0.09964	1.96196	0.140547	1
TCONS_00114960	maker-Fvb3-3-snap-gene-28.84	Fvb3-3	2793237	2794900	-	2.02789	2.1173	2.43129	1.11354	1.21982	1.02282	2.99283	1.84207	2.14544	2.50881	2.22217	1.27423	1.11873	2.00174	-0.850297	0.303346	1	2.32678	2.19216	0.111942	0.875012	1
TCONS_00249221	XLOC_150047	Fvb6-3	2797381	2800052	+	0.108134	0.045889	0.266322	0.050203	0.001617	0.009333	0.238897	0.118511	0.200258	0	0	0	0.0203843	0	5.24515	0.0798031	0.679938	0.185889	0.140115	0.420236	0.73754	1
TCONS_00249222	XLOC_150047	Fvb6-3	2797381	2800052	+	0.30636	0.284715	0.234415	0.072468	0.148465	0.111444	0.296291	0	0.355358	0	0	0	0.110792	0	7.48633	0.00198901	0.0496756	0.217216	0.275163	-0.305593	0.838727	1
TCONS_00249223	XLOC_150047	Fvb6-3	2797381	2800052	+	0.166327	0.106959	0.248321	0.008967	0	0.001355	0.012286	0.400184	0.016414	0.066755	0.249623	0.189818	0.00344067	0.168732	-4.96961	0.00532096	0.106205	0.142961	0.173869	-0.248496	0.869682	1
TCONS_00212727	snap_masked-Fvb5-4-processed-gene-28.24	Fvb5-4	2810777	2811680	-	0.256526	0.092176	0.244933	0.272091	0.200666	0.284983	0.181863	0.438306	0.212318	0.24223	0.228261	0.445204	0.25258	0.305232	-0.300089	0.828998	1	0.277496	0.197878	0.521625	0.696477	1
TCONS_00212726	snap_masked-Fvb5-4-processed-gene-28.24	Fvb5-4	2810777	2811680	-	1.58276	1.09682	1.29547	1.24016	0.660975	0.652079	1.27546	0.898535	1.15729	2.04953	1.951	2.23114	0.851072	2.07722	-1.29856	0.184572	1	1.11043	1.32502	-0.226523	0.818412	1
TCONS_00306379	maker-Fvb7-3-snap-gene-28.78	Fvb7-3	2806020	2813981	+	0	0	0	0.235297	0	0	0	0	0	0	0	0	0.0784323	0	8.55188	0.0173991	0.252501	--	--	--	--	--
TCONS_00000415	maker-Fvb1-1-snap-gene-28.30	Fvb1-1	2815559	2816744	+	0.341769	0.23061	0.243633	0.565178	0.544705	0.302773	0.607763	0.310132	0.513917	0.299285	0.408258	0.383851	0.470885	0.363798	0.348275	0.772585	1	0.477271	0.272004	0.813025	0.476662	1
TCONS_00145783	maker-Fvb4-2-snap-gene-28.38	Fvb4-2	2819815	2823184	-	0.660535	0.531061	0.399013	1.83429	1.64591	1.95275	0.803892	0.689822	0.765905	0.59842	0.809564	0.434565	1.81098	0.614183	1.54497	0.0365166	0.416642	0.753206	0.530203	0.530173	0.521428	1
TCONS_00265840	XLOC_160283	Fvb6-4	2819789	2824888	+	0.012354	0.018649	0.017581	0.327742	0.222087	0.149204	0	0.00581	0.00577	0.151695	0.160824	0.162997	0.233011	0.158505	0.537834	0.603983	1	0.00386	0.0161947	-1.63582	0.372443	1
TCONS_00025914	XLOC_015881	Fvb1-3	2824408	2825093	-	0.600345	0.469396	0.478451	0.341302	0.254854	0.084872	0.277608	0.392283	0.436222	0.401238	0.387761	0.206992	0.227009	0.331997	-0.54652	0.698222	1	0.368704	0.516064	-0.427954	0.737893	1
TCONS_00265841	XLOC_160283	Fvb6-4	2819789	2825769	+	0	0	0	0.144211	0.165769	0	0	0.180534	0	0	0	0.193613	0.103327	0.0645377	0.630036	0.792162	1	0.060178	0	7.80786	0.0302293	0.807351
TCONS_00316531	maker-Fvb7-4-snap-gene-28.35	Fvb7-4	2825156	2826100	+	0	0	0	0.175162	0.142506	0.324114	0.03371	0.462413	0.31219	0.099968	0	0.227223	0.213927	0.109064	0.912607	0.617461	1	0.269438	0	7.34508	0.00377706	0.219294
TCONS_00316532	maker-Fvb7-4-snap-gene-28.35	Fvb7-4	2825156	2828002	+	0	0	0	0.174138	0	0	0.270649	0	0	0.036374	0	0.006397	0.058046	0.014257	1.75945	0.536472	1	0.0902163	0	7.32238	0.0458171	1
TCONS_00316536	maker-Fvb7-4-snap-gene-28.35	Fvb7-4	2826307	2828002	+	0.091083	0.063765	0	0.046654	0.280805	0.301409	0.091079	0.10217	0.087119	0.350723	0.160468	0.221643	0.209623	0.244278	-0.230897	0.866179	1	0.093456	0.051616	0.869347	0.6125	1
TCONS_00234046	snap_masked-Fvb6-2-processed-gene-28.18	Fvb6-2	2821535	2828453	+	0.26676	0.196162	0.160006	0.487515	0.461929	0.503241	0.171645	0.106074	0.17752	0.176279	0.229458	0.141752	0.484228	0.182496	1.38556	0.102492	0.781546	0.151746	0.207643	-0.419598	0.657872	1
TCONS_00316533	maker-Fvb7-4-snap-gene-28.35	Fvb7-4	2825156	2828735	+	0	0	0	0.023754	0	0	0.061965	0	0	0.022801	0	0.027545	0.007918	0.016782	-1.09403	0.716733	1	0.020655	0	5.60859	0.1618	1
TCONS_00120680	maker-Fvb3-4-snap-gene-28.82	Fvb3-4	2827073	2828770	+	0.051933	0.148578	0.120019	0	0.18802	0	0.185206	0.130034	0	0.120661	0	0	0.0626733	0.0402203	0.541496	0.876767	1	0.10508	0.106843	-0.0409489	1	1
TCONS_00010135	maker-Fvb1-2-augustus-gene-28.51	Fvb1-2	2831090	2831583	+	0	0	0	0	0.09005	0	0	0.010693	0	0	0	0	0.0300167	0	3.32166	0.597179	1	--	--	--	--	--
TCONS_00063122	maker-Fvb2-3-augustus-gene-28.74	Fvb2-3	2832836	2833665	+	0.862051	0.617247	0.717874	1.63316	0.462038	0.916281	1.11708	1.23045	1.30267	0.685896	1.08117	0.787868	1.00383	0.851644	0.225018	0.844619	1	1.21673	0.732391	0.755404	0.462603	1
TCONS_00196682	XLOC_118248	Fvb5-3	2852955	2853896	+	0.060139	0	0	0	0	0.22304	0.136744	0	0	0.05651	0	0	0.0743467	0.0188367	1.65383	0.656297	1	0.0455813	0.0200463	1.07168	0.80507	1
TCONS_00316539	XLOC_190726	Fvb7-4	2854583	2855388	+	0	0	0	0.035629	0	0	0.105038	0	0	0	0	0	0.0118763	0	3.15307	0.590941	1	0.0350127	0	4.29615	0.327026	1
TCONS_00051793	maker-Fvb2-2-snap-gene-28.59	Fvb2-2	2855478	2858095	+	0.816331	0.701859	0.697258	0.695049	0.419148	0.786164	0.873765	0.382371	0.437063	0.458919	0.616573	0.418578	0.633454	0.498023	0.335862	0.722998	1	0.5644	0.738483	-0.359917	0.685303	1
TCONS_00207777	maker-Fvb5-4-augustus-gene-28.58	Fvb5-4	2858710	2861101	+	0.165584	0	0.08142	0.066644	0.078315	0.111826	0.185315	0.099739	0.177408	0.064454	0.021834	0.069606	0.085595	0.0519647	0.633844	0.660856	1	0.154154	0.0823347	0.944932	0.541981	1
TCONS_00207776	maker-Fvb5-4-augustus-gene-28.58	Fvb5-4	2857039	2861101	+	0.045138	0.070862	0.202817	0.024203	0	0	0.071777	3.9e-05	0	0.070065	0.071283	0	0.00806767	0.047116	-2.42716	0.341859	1	0.0239387	0.106272	-2.03386	0.241903	1
TCONS_00109292	augustus_masked-Fvb3-3-processed-gene-28.11	Fvb3-3	2865662	2866954	+	0.464921	0.554663	0.522659	3.21503	3.29563	4.2128	0.828583	0.224602	0.227741	0.260769	0.473888	0.208647	3.57448	0.314435	3.46726	0.000177794	0.00682781	0.426975	0.514081	-0.245782	0.833173	1
TCONS_00207779	maker-Fvb5-4-snap-gene-28.77	Fvb5-4	2866770	2868690	+	0.089376	0.023668	0.031958	0.143169	0.112599	0.114959	0.257784	0.074253	0.053125	0.252882	0.11801	0.174244	0.123576	0.181712	-0.595753	0.636891	1	0.128387	0.048334	1.39729	0.325249	1
TCONS_00234054	maker-Fvb6-2-augustus-gene-28.37	Fvb6-2	2866848	2869541	+	0	0	0	0	1.39038	0	1.78734	0	0.567777	0	0	0	0.463459	0	9.53457	0.00671756	0.126134	0.78504	0	10.3477	9.2311e-05	0.016768
TCONS_00234052	maker-Fvb6-2-augustus-gene-28.37	Fvb6-2	2866846	2869541	+	1.38764	0	1.55935	1.85444	0.300252	1.60554	0.693414	2.06249	1.26293	1.90074	1.34434	0.622415	1.25341	1.28916	-0.0526743	0.954217	1	1.33961	0.98233	0.482219	0.705815	1
TCONS_00234053	maker-Fvb6-2-augustus-gene-28.37	Fvb6-2	2866848	2869541	+	2.97657	0	0	0	0.917023	0.629345	0	0	0	0	1.16703	0.353423	0.515456	0.506818	0.0167215	0.99585	1	0	0.992189	-10.6287	0.00160157	0.125017
TCONS_00097168	augustus_masked-Fvb3-2-processed-gene-28.16	Fvb3-2	2869319	2869853	+	0.212736	0.048216	0	0.048099	0	0.052964	0.168582	0.060894	0	0	0	0	0.0336877	0	3.79284	0.318621	1	0.076492	0.086984	-0.110517	1	1
TCONS_00103188	augustus_masked-Fvb3-2-processed-gene-28.16	Fvb3-2	2869029	2871426	-	0	0.016237	0	0	0	0	0	0	0	0.013044	0	0	0	0.004348	-3.12304	0.60098	1	0	0.00541233	-3.52344	0.501756	1
TCONS_00103186	augustus_masked-Fvb3-2-processed-gene-28.16	Fvb3-2	2869029	2871426	-	0.187673	0.241511	0.150621	0	0	0	0	0	0.088742	0.198642	0.151619	0	0	0.116754	-7.42708	0.0151613	0.228911	0.0295807	0.193268	-2.64499	0.152681	1
TCONS_00103190	augustus_masked-Fvb3-2-processed-gene-28.16	Fvb3-2	2869029	2871429	-	0.281322	0.531411	0.518156	0.169385	0.206767	0.196843	0.122503	0.422777	0.355286	0.374253	0.189712	0.299765	0.190998	0.28791	-0.609821	0.593866	1	0.300189	0.44363	-0.545236	0.606178	1
TCONS_00103191	augustus_masked-Fvb3-2-processed-gene-28.16	Fvb3-2	2869029	2871429	-	0.429841	0.151552	0.450711	0.243724	0.220043	0.155598	0.289589	0.368029	0.329828	0.157972	0.207951	0.353233	0.206455	0.239719	-0.22699	0.85302	1	0.329149	0.344035	-0.0354843	0.982145	1
TCONS_00103189	augustus_masked-Fvb3-2-processed-gene-28.16	Fvb3-2	2869029	2871429	-	0	0	0	0	0	0	0	0	0	0	0.324129	0	0	0.108043	-7.26325	0.0619272	0.585104	--	--	--	--	--
TCONS_00063138	maker-Fvb2-3-snap-gene-28.97	Fvb2-3	2870112	2872069	+	0.413574	0.339005	0.193518	0.365497	0.573516	0.392771	0.34568	0.315916	0.284078	0.164473	0.298459	0.176532	0.443928	0.213155	1.01109	0.371108	1	0.315225	0.315366	0.0351573	0.977338	1
TCONS_00234056	XLOC_140903	Fvb6-2	2871743	2872914	+	0.250753	0.17397	0.1906	0.134385	0.257653	0.038483	0.188417	0.136614	0.173209	0.188896	0.132911	0.389414	0.143507	0.237074	-0.749305	0.603939	1	0.16608	0.205108	-0.263925	0.833776	1
TCONS_00163442	XLOC_098037	Fvb4-4	2879556	2880088	+	1.58691	0	1.90525	0	1.31003	1.39943	1.84757	1.72154	2.17981	1.08511	1.44618	0	0.903151	0.843765	0.100082	0.965224	1	1.91631	1.16405	0.743317	0.59663	1
TCONS_00097169	maker-Fvb3-2-augustus-gene-28.63	Fvb3-2	2878020	2881576	+	0.192297	0.134568	0.235944	0.613179	0.405705	0.611894	0.168879	0.183003	0.12432	0.109166	0.180776	0.186708	0.543593	0.158883	1.74335	0.0825271	0.693458	0.158734	0.187603	-0.202324	0.855762	1
TCONS_00257554	maker-Fvb6-3-snap-gene-28.47	Fvb6-3	2882488	2884613	-	0	0.043616	0.05067	0.100507	0.026301	0.1527	0.349965	0.067227	0.04493	0.366322	0.17785	0.087685	0.0931693	0.210619	-1.16509	0.397225	1	0.154041	0.0314287	2.2024	0.183157	1
TCONS_00145802	maker-Fvb4-2-augustus-gene-28.37	Fvb4-2	2884062	2885133	-	0.074077	0.068571	0.01771	0.112169	0	0	0.299405	0.044708	0.008323	0.003862	0	0.021396	0.0373897	0.00841933	1.5765	0.608548	1	0.117479	0.0534527	1.07594	0.52769	1
TCONS_00063083	maker-Fvb2-3-snap-gene-28.81	Fvb2-3	2705005	2890950	+	0.321841	0.103411	0.116938	0.242089	0.302902	0.220559	0.071396	0.150244	0.125547	0.101739	0.216576	0.259622	0.255183	0.192646	0.383411	0.406221	1	0.115729	0.18073	-0.608092	0.248209	1
TCONS_00272976	maker-Fvb6-4-snap-gene-29.54	Fvb6-4	2891911	2893866	-	0.009355	0	0.008096	0	0.045059	0	0	0.001653	0.140422	0	0	0	0.0150197	0	4.25701	0.367072	1	0.0473583	0.005817	2.45165	0.334522	1
TCONS_00114991	XLOC_068861	Fvb3-3	2895231	2895671	-	0	0	0	0.068159	0	0	0	0.236381	0	0	0	0	0.0227197	0	3.15308	0.590418	1	0.0787937	0	4.57655	0.280897	1
TCONS_00241564	maker-Fvb6-2-augustus-gene-29.57	Fvb6-2	2893963	2897407	-	0	0	0	0	0	0	0	0	0	0	0	0	--	--	--	--	--	--	--	--	--	--
TCONS_00241565	maker-Fvb6-2-augustus-gene-29.57	Fvb6-2	2894537	2897407	-	0	0	0	0.302628	0.01963	0.012171	0	0	0	0	0	0.110361	0.111476	0.036787	1.51926	0.498194	1	--	--	--	--	--
TCONS_00241563	maker-Fvb6-2-augustus-gene-29.57	Fvb6-2	2893963	2897407	-	0.302078	0.260177	0.181523	0.030474	0.355545	0.01021	0.183179	0.140768	0.157919	0.191441	0	0.038162	0.132076	0.0765343	0.763683	0.67761	1	0.160622	0.247926	-0.600204	0.571792	1
TCONS_00234060	snap_masked-Fvb6-2-processed-gene-29.23	Fvb6-2	2895842	2897728	+	0.160465	0.105657	0.216576	0.215556	0.229968	0.194691	0.16726	0.148495	0.088735	0.159508	0.183612	0.180066	0.213405	0.174395	0.284235	0.826654	1	0.13483	0.160899	-0.230501	0.867904	1
TCONS_00020838	maker-Fvb1-3-snap-gene-29.54	Fvb1-3	2894930	2897981	+	0.074359	0.201044	0.090447	0.21743	0.092486	0.108263	0.087439	0.057432	0.156142	0.1401	0.13092	0.106837	0.139393	0.125952	0.148404	0.906597	1	0.100338	0.12195	-0.261063	0.8319	1
TCONS_00005112	XLOC_003110	Fvb1-1	2900522	2900889	-	0	0	0	0	0	0	0	0	0	0	0	0.281845	0	0.0939483	-4.55051	0.33505	1	--	--	--	--	--
TCONS_00292551	maker-Fvb7-2-snap-gene-29.45	Fvb7-2	2902367	2903486	+	0.151422	0.185202	0.186365	0.077317	0.120941	0	0.273709	0.031831	0.156525	0.075532	0.117995	0.174996	0.066086	0.122841	-0.937366	0.597593	1	0.154022	0.17433	-0.137749	0.920532	1
TCONS_00073247	augustus_masked-Fvb2-4-processed-gene-28.5	Fvb2-4	2846539	2908061	+	1.26964	1.49602	1.31014	2.31077	2.34721	2.93414	1.27699	1.12383	1.84501	1.46207	1.13678	1.02429	2.5307	1.20771	1.04731	0.00567158	0.111323	1.41528	1.3586	0.0825585	0.823293	1
TCONS_00073246	augustus_masked-Fvb2-4-processed-gene-28.5	Fvb2-4	2846539	2908061	+	0.087704	0.966043	0.084039	0.17576	2.01681	0	0.072812	0.137217	0	0.163627	0.107137	0.073333	0.730857	0.114699	2.64719	0.0727434	0.644443	0.0700097	0.379262	-2.42666	0.0748575	1
TCONS_00057515	XLOC_034641	Fvb2-2	2906694	2908314	-	0.518323	0.281702	0.483144	0.042573	0.045813	0.064641	0.388215	0.715237	0.497926	0.261437	0.304692	0.280097	0.051009	0.282075	-2.37663	0.0751495	0.65706	0.533793	0.427723	0.343944	0.747528	1
TCONS_00217877	maker-Fvb6-1-snap-gene-29.57	Fvb6-1	2909574	2911813	+	0.015593	0.062408	0.017539	0.15059	0.01211	0.152505	0.015197	0.02243	0	0.01041	0.024533	0.049985	0.105068	0.0283093	1.72133	0.283035	1	0.0125423	0.0318467	-1.21149	0.508262	1
TCONS_00316544	snap_masked-Fvb7-4-processed-gene-28.14	Fvb7-4	2874850	2915132	+	0.024199	0.014528	0.104507	0.031054	0.045844	0.029276	0.048591	0.043222	0.14477	0	0.025267	0	0.0353913	0.00842233	2.07737	0.244975	1	0.078861	0.0477447	0.74388	0.444781	1
TCONS_00257561	maker-Fvb6-3-augustus-gene-29.54	Fvb6-3	2916973	2918717	-	0.393465	0.428062	0.592306	0.463834	0.308522	0.3372	0.110941	0.491618	0.451897	0.129298	0.31641	0.046649	0.369852	0.164119	1.15861	0.361578	1	0.351485	0.471278	-0.395162	0.72409	1
TCONS_00103219	maker-Fvb3-2-snap-gene-29.92	Fvb3-2	2918587	2920802	-	0	0	0.117817	0.533587	0	0.4527	0.490809	0.411023	0	0.117206	0.370129	0	0.328762	0.162445	1.01238	0.595903	1	0.300611	0.0392723	2.92589	0.194836	1
TCONS_00025942	maker-Fvb1-3-augustus-gene-29.43	Fvb1-3	2925090	2925955	-	0.116941	0.154227	0.049139	0.287293	0.100004	0.215289	0.201599	0.24087	0.400721	0.153679	0.693835	0.337387	0.200862	0.394967	-0.982418	0.468714	1	0.281063	0.106769	1.29589	0.345817	1
TCONS_00196695	XLOC_118260	Fvb5-3	2929983	2930778	+	0	0.113928	0.14993	0.075343	0	0	0	0.085326	0	0	0	0	0.0251143	0	3.82143	0.433539	1	0.028442	0.0879527	-1.55734	0.549505	1
TCONS_00196698	maker-Fvb5-3-augustus-gene-29.28	Fvb5-3	2937634	2938001	+	0	0	0.09324	0	0	0	0	0	0	0	0.28468	0.099488	0	0.128056	-5.01585	0.14471	0.930666	0	0.03108	-3.11314	0.598884	1
TCONS_00000428	maker-Fvb1-1-snap-gene-29.23	Fvb1-1	2940762	2942071	+	0.044423	0	0.113352	0.236039	0.065709	0	0.253697	0.168103	0	0.127494	0.253127	0.156647	0.100583	0.179089	-0.822518	0.626887	1	0.1406	0.0525917	1.40421	0.495419	1
TCONS_00000427	maker-Fvb1-1-snap-gene-29.23	Fvb1-1	2940336	2942071	+	0.190326	0.213599	0.472615	0.177388	0.246229	0.315194	0	0.003689	0	0.138793	0	0.231089	0.24627	0.123294	0.950992	0.549785	1	0.00122967	0.29218	-6.33063	0.000760563	0.0757994
TCONS_00031008	snap_masked-Fvb1-4-processed-gene-29.23	Fvb1-4	2940794	2945025	+	0.34243	0.346034	0.259995	0.464366	0.490011	0.542186	0.49619	0.350528	0.242928	0.413177	0.45949	0.36355	0.498854	0.412072	0.259724	0.76599	1	0.363215	0.316153	0.223095	0.809151	1
TCONS_00031007	snap_masked-Fvb1-4-processed-gene-29.23	Fvb1-4	2940091	2945025	+	0.045242	0.096364	0.065592	0.049786	0.218934	0	0.401065	0.169517	0.100091	0.373619	0.227666	0.407132	0.0895733	0.336139	-1.93781	0.17669	1	0.223558	0.069066	1.69342	0.134261	1
TCONS_00191782	augustus_masked-Fvb5-2-processed-gene-29.6	Fvb5-2	2944413	2945351	-	0	0	0	0	0	0	0	0	0	0	0	0	--	--	--	--	--	--	--	--	--	--
TCONS_00097189	snap_masked-Fvb3-2-processed-gene-29.37	Fvb3-2	2945519	2946557	+	0.196084	0.068437	0.156157	0.046456	0	0	0.028435	0.081245	0.32651	0	0	0	0.0154853	0	3.52568	0.499134	1	0.145397	0.140226	0.132759	0.954254	1
TCONS_00000429	augustus_masked-Fvb1-1-processed-gene-29.6	Fvb1-1	2943588	2946813	+	0.953153	0.985956	0.943138	1.67293	1.47543	1.29127	1.39722	1.09337	1.30791	1.2838	1.18118	1.37603	1.47988	1.28033	0.187236	0.788149	1	1.26617	0.960749	0.421411	0.552005	1
TCONS_00207814	snap_masked-Fvb5-4-processed-gene-29.46	Fvb5-4	2951698	2953913	+	0	0.078301	0	0	0	0.022645	0.116047	0.043832	0.030077	0.108135	0	0.084718	0.00754833	0.0642843	-2.99804	0.259279	1	0.0633187	0.0261003	1.2337	0.564683	1
TCONS_00292561	snap_masked-Fvb7-2-processed-gene-29.24	Fvb7-2	2955474	2957848	+	0	0	0	0	0	0.007195	0	0	0	0	0.110411	0	0.00239833	0.0368037	-3.16228	0.381208	1	--	--	--	--	--
TCONS_00217886	snap_masked-Fvb6-1-processed-gene-29.37	Fvb6-1	2957612	2959368	+	0.183378	0.29345	0	0.102298	0	0.099366	0	0.085321	0	0.021874	0.044757	0	0.0672213	0.0222103	1.32037	0.524198	1	0.0284403	0.158943	-2.4037	0.317882	1
TCONS_00157170	maker-Fvb4-3-snap-gene-29.89	Fvb4-3	2963973	2970132	-	0.325044	0.277389	0.30423	0.032247	0.051009	0.205668	0.258032	0.371077	0.207037	0.057382	0.1896	0.128179	0.096308	0.125054	-0.371837	0.762354	1	0.278715	0.302221	-0.0874619	0.92118	1
TCONS_00157172	maker-Fvb4-3-snap-gene-29.89	Fvb4-3	2963973	2972875	-	0	0.13471	0.140888	0	0	0	0	0	0	0	0	0	--	--	--	--	--	0	0.091866	-8.9703	0.00115616	0.100445
TCONS_00157173	maker-Fvb4-3-snap-gene-29.89	Fvb4-3	2963973	2972892	-	0.122893	0	0.121455	0	0	0	0	0	0	0	0	0	--	--	--	--	--	0	0.0814493	-8.77403	0.00161372	0.125472
TCONS_00157174	maker-Fvb4-3-snap-gene-29.89	Fvb4-3	2963973	2972907	-	0.232247	0	0	0.067338	0.016309	0.013068	0.229852	0.258492	0.014061	0.102176	0.058723	0.017358	0.0322383	0.059419	-0.870464	0.52075	1	0.167468	0.0774157	1.16307	0.537367	1
TCONS_00000436	XLOC_000275	Fvb1-1	2972644	2973117	+	0	0.084541	0.071457	0	0.050764	0	0	0.077144	0.254718	0	0.146435	0.424685	0.0169213	0.190373	-3.08248	0.253252	1	0.110621	0.0519993	0.916225	0.726462	1
TCONS_00157176	maker-Fvb4-3-snap-gene-29.89	Fvb4-3	2963973	2973125	-	0.135198	0.239663	0.147999	0.265485	0.33941	0	0.26341	0.189689	0.256335	0.212354	0.132861	0.136544	0.201632	0.160586	0.304668	0.827064	1	0.236478	0.174287	0.458689	0.59406	1
TCONS_00132921	snap_masked-Fvb4-1-processed-gene-29.23	Fvb4-1	2961741	2974333	+	0.45631	0.481351	0.404316	0.582218	0.56326	0.801079	0.889677	0.597199	0.448757	0.597442	0.48457	0.486166	0.648852	0.522726	0.291438	0.629203	1	0.645211	0.447326	0.553214	0.364046	1
TCONS_00217884	snap_masked-Fvb6-1-processed-gene-29.30	Fvb6-1	2955965	2974714	+	0.087125	0.27727	0.239013	0.035677	0.029468	0	0.128629	0.397132	0	0.022877	0	0	0.021715	0.00762567	1.47057	0.548507	1	0.175254	0.201136	-0.181402	0.890336	1
TCONS_00090833	XLOC_054315	Fvb3-1	2975328	2976480	-	0.239754	0.188585	0.059959	0.065589	0	0.118456	0	0	0.141422	0.114044	0	0.068504	0.0613483	0.0608493	-0.0539143	1	1	0.0471407	0.162766	-1.68081	0.400042	1
TCONS_00084797	XLOC_050657	Fvb3-1	2975328	2977202	+	0.736993	0.651778	0.626823	0.195325	0.166152	0.300929	0.584412	0.321304	0.597764	0.200589	0.181698	0.144823	0.220802	0.175703	0.306001	0.807791	1	0.50116	0.671865	-0.392362	0.687678	1
TCONS_00157183	maker-Fvb4-3-snap-gene-29.91	Fvb4-3	2978297	2978919	-	0	0	0.08883	0	0	0.0709	0	0	0.070051	0.098853	0.289452	0	0.0236333	0.129435	-2.15168	0.450335	1	0.0233503	0.02961	-0.486125	0.913742	1
TCONS_00279889	augustus_masked-Fvb7-1-processed-gene-29.9	Fvb7-1	2974072	2980187	+	0.197584	0	0.054063	0	0	0.025399	0.129708	0.110392	0.085669	0.080077	0.05119	0	0.00846633	0.0437557	-2.28976	0.351163	1	0.10859	0.0838823	0.426013	0.775044	1
TCONS_00241582	snap_masked-Fvb6-2-processed-gene-29.40	Fvb6-2	2979719	2982028	-	0.172328	0.178081	0.175573	0.159685	0.027726	0.148629	0	0.078002	0.17642	0.115212	0.16832	0.082353	0.112013	0.121962	-0.0714363	0.971642	1	0.0848073	0.175327	-1.00847	0.511075	1
TCONS_00241583	augustus_masked-Fvb6-2-processed-gene-29.20	Fvb6-2	2979719	2983754	-	0	0	0	0	0.372337	0	0.113605	0	0	0.383083	0.244307	0.220974	0.124112	0.282788	-1.20981	0.511708	1	0.0378683	0	6.59212	0.0820004	1
TCONS_00180135	XLOC_108153	Fvb5-1	2984038	2984776	-	1.50581	1.92962	1.02896	2.01169	1.97848	1.63418	1.36532	1.11129	1.12569	1.15304	1.11282	0.600225	1.87478	0.955359	0.943266	0.355823	1	1.20077	1.48813	-0.275878	0.784667	1
TCONS_00114997	snap_masked-Fvb3-3-processed-gene-29.23	Fvb3-3	2983383	2984850	-	0	0	0	0.140951	0.223029	0.160557	0	0	0	0	0	0	0.174846	0	7.29705	0.00279002	0.0645479	--	--	--	--	--
TCONS_00173399	XLOC_104195	Fvb5-1	2992531	2992922	+	0	0	0.297357	0	0.196321	0.099788	0	0	0	0	0.092624	0.078918	0.098703	0.0571807	0.616404	0.857759	1	0	0.099119	-4.72931	0.269778	1
TCONS_00115000	maker-Fvb3-3-snap-gene-30.73	Fvb3-3	2993249	2996346	-	0.295632	0.380269	1.14751	1.12698	0.606038	1.10972	0.829815	1.37723	0.379295	0.665103	1.42186	1.53683	0.94758	1.20793	-0.367998	0.642414	1	0.862114	0.607804	0.525865	0.571055	1
TCONS_00115003	maker-Fvb3-3-snap-gene-30.73	Fvb3-3	2994771	2996346	-	0	0.274474	0	0	0.554222	0	0	0.840902	1.02656	0	0.472925	0	0.184741	0.157642	0.233213	0.941523	1	0.622487	0.0914913	2.73885	0.226761	1
TCONS_00115002	maker-Fvb3-3-snap-gene-30.73	Fvb3-3	2994771	2996346	-	0.072756	0.028329	0.054935	0	0	0	0.026832	0.636021	0	0.083667	0.152144	0.013769	0	0.0831933	-6.3786	0.0186898	0.265251	0.220951	0.0520067	2.02106	0.280715	1
TCONS_00126921	maker-Fvb3-4-snap-gene-30.68	Fvb3-4	2997431	2998620	-	0	0.599038	0.650826	0.328253	0.461191	0.339069	0.557459	0.486034	0.497826	0.500577	0.433353	0.478483	0.376171	0.470804	-0.343384	0.771953	1	0.513773	0.416621	0.309604	0.832503	1
TCONS_00168466	maker-Fvb4-4-snap-gene-30.60	Fvb4-4	2995350	2998784	-	1.10512	0.944875	0.781632	1.5002	1.14028	1.42483	1.1394	0.885098	0.904155	0.918198	1.25255	0.741425	1.35511	0.970724	0.467656	0.518714	1	0.976219	0.943875	0.0766939	0.917755	1
TCONS_00226016	maker-Fvb6-1-snap-gene-30.78	Fvb6-1	2997266	2998915	-	0.474252	0.421298	0.374961	0.629005	0.539754	0.458068	0.379109	0.226097	0.497396	0.356331	0.250455	0.39075	0.542276	0.332512	0.668522	0.544469	1	0.367534	0.423504	-0.166369	0.884559	1
TCONS_00126922	maker-Fvb3-4-snap-gene-30.68	Fvb3-4	2998278	3001356	-	0.132242	0.429145	0	0.374813	0.105826	0	0	0.245535	0.114086	0	0.187414	0.174359	0.160213	0.120591	0.38792	0.848978	1	0.119874	0.187129	-0.628008	0.748105	1
TCONS_00126925	maker-Fvb3-4-snap-gene-30.68	Fvb3-4	3000872	3001356	-	0.018544	0.234161	0.020305	0.043053	0.10653	0	0	0.058049	0.194145	0	0	0	0.049861	0	4.1907	0.278536	1	0.0840647	0.0910033	0.0280525	1	1
TCONS_00126923	maker-Fvb3-4-snap-gene-30.68	Fvb3-4	2998836	3001356	-	0.151147	0.121287	0.192033	0.076745	0.064644	0.154899	0.108761	0.128157	0.005978	0.066188	0.082647	0.040362	0.0987627	0.0630657	0.559659	0.688666	1	0.0809653	0.154822	-0.847598	0.529482	1
TCONS_00126924	maker-Fvb3-4-snap-gene-30.68	Fvb3-4	2999392	3001358	-	0.147601	0.13983	0.107483	0.352096	0.216121	0	0.335259	0.177115	0.203099	0.450694	0.226971	0.012219	0.189406	0.229961	-0.289237	0.877667	1	0.238491	0.131638	0.858277	0.478061	1
TCONS_00279893	XLOC_168868	Fvb7-1	3003068	3006625	+	0.509384	0.544022	0.541905	0.629756	0.368744	0.427896	0.518618	0.619838	0.669722	0.784006	0.709016	0.315557	0.475465	0.60286	-0.354608	0.694675	1	0.602726	0.53177	0.200378	0.811148	1
TCONS_00212794	augustus_masked-Fvb5-4-processed-gene-30.1	Fvb5-4	3007469	3008913	-	0.028051	0	0.34901	0	0.152332	0	0.109846	0.144762	0	0	0.03974	0	0.0507773	0.0132467	1.75885	0.648513	1	0.0848693	0.125687	-0.524659	0.810713	1
TCONS_00212795	augustus_masked-Fvb5-4-processed-gene-30.1	Fvb5-4	3007469	3008928	-	0.082464	0.302158	0.224588	0.317151	0.074211	0.225338	0.215114	0.341595	0.353987	0	0.077675	0	0.205567	0.0258917	2.96251	0.144775	0.930723	0.303565	0.20307	0.591436	0.627707	1
TCONS_00035899	maker-Fvb1-4-snap-gene-30.66	Fvb1-4	3006637	3009180	-	0.264609	0.252998	0	0	0	0	0.187855	0	0.321447	0.589209	0	0.040758	0	0.209989	-8.35834	0.00703086	0.130706	0.169767	0.172536	-0.000504386	1	1
TCONS_00035898	maker-Fvb1-4-snap-gene-30.66	Fvb1-4	3006637	3009180	-	0.332579	0.723679	0.826151	0.353155	0.311587	0.235617	0.388847	0.195841	0.731919	0.316499	0.366261	0.643554	0.30012	0.442105	-0.57646	0.586041	1	0.438869	0.62747	-0.492519	0.618504	1
TCONS_00031022	maker-Fvb1-4-snap-gene-30.56	Fvb1-4	3008904	3011062	+	0.46048	0.283955	0.265506	0.144476	0.3558	0.146827	0	0.538945	0.266374	0.309725	0.25923	0.266258	0.215701	0.278404	-0.385571	0.749169	1	0.26844	0.336647	-0.300359	0.840091	1
[truncated: 16,185 more rows]
