# Supplementary material for: Alterations of Phenylpropanoid Biosynthesis Lead to the Natural Formation of Pinkish-Skinned and White-Fleshed Strawberry (Fragaria × ananassa)
Source: Int J Mol Sci. 2022 Jul 1;23(13):7375. doi: 10.3390/ijms23137375 (PMC9267004; doi:10.3390/ijms23137375)
Supplement: Supplementary file 1 [file ijms-23-07375-s001.zip › Supplemental Tables/Table S4 circRNA.xls.xlsx]

## Sheet: circRNA
Table S4 Description, readcount values, and differential expression analysis of circRNAs.
CircRNA_ID	Chr	start	end	strand	full_length	spliced_length	HY_rep1	HY_rep2	HY_rep3	35SN::FaMYB10_rep1	35SN::FaMYB10_rep2	35SN::FaMYB10_rep3	XB_rep1	XB_rep2	XB_rep3	35SN_rep1	35SN_rep2	35SN_rep3	35S::FaMYB10	35SN	log2FoldChange	pval	padj	significant	XB	HY	log2FoldChange	pval	padj	significant
find_circ_0000989	Fvb6-2	14859845	14864185	-	4340	1130	96	0	0	0	0	0	0	85	94	136	0	121	0	86.0071	-4.1584	NA	NA	NA	62.7816	28.7688	0.061561	0.77214	0.98328	FALSE
find_circ_0000881	Fvb5-4	2802100	2804490	+	2390	2390	0	0	0	0	8	0	0	0	0	0	0	0	2.87067	0	2.7465	0.15573	NA	FALSE	0	0	NA	NA	NA	NA
find_circ_0000668	Fvb4-3	5392807	5412310	-	19503	1767	268	252	270	183	205	235	284	240	206	302	303	291	205.059	298.022	-0.53814	0.0087515	0.062586	TRUE	248.594	246.179	0.016245	0.89287	0.98328	FALSE
find_circ_0000688	Fvb4-4	11592306	11623698	+	31392	1773	0	0	4	12	9	10	4	0	0	0	0	0	10.165	0	5.2482	0.001881	0.016441	TRUE	1.29812	1.19166	0.0097942	0.96831	NA	FALSE
find_circ_0001132	Fvb7-2	1649450	1680213	+	30763	4205	0	4	0	7	7	9	10	0	0	8	10	0	7.54522	5.78697	0.33658	0.77798	0.98415	FALSE	3.2453	1.35602	0.066022	0.75191	NA	FALSE
find_circ_0001048	Fvb6-3	2167896	2168150	-	254	254	0	0	0	0	0	0	0	0	0	0	0	0	0	0	NA	NA	NA	NA	0	0	NA	NA	NA	NA
find_circ_0001049	Fvb6-3	2167901	2168061	-	160	160	0	0	0	3	2	2	0	0	0	0	5	2	2.29559	2.34904	-0.024148	0.98799	0.98799	FALSE	0	0	NA	NA	NA	NA
find_circ_0000948	Fvb6-1	34463308	34494870	+	31562	15974	0	0	0	0	0	0	5	0	0	0	0	0	0	0	NA	NA	NA	NA	1.62265	0	0.17902	0.40557	NA	FALSE
find_circ_0001133	Fvb7-2	2090305	2090470	-	165	165	0	0	0	2	0	0	0	0	0	0	0	0	0.636085	0	1.6918	0.37492	NA	FALSE	0	0	NA	NA	NA	NA
find_circ_0001042	Fvb6-3	19452014	19477299	+	25285	11203	16	15	0	8	0	13	12	5	0	11	0	13	6.59902	8.10397	-0.25018	0.84915	0.98415	FALSE	5.64804	9.87989	-0.13093	0.7008	NA	FALSE
find_circ_0001043	Fvb6-3	19452329	19477807	+	25478	11408	0	0	0	0	3	0	0	0	0	0	0	3	1.0765	1.07137	0.0025321	0.99896	NA	FALSE	0	0	NA	NA	NA	NA
find_circ_0001040	Fvb6-3	19138579	19138738	+	159	159	0	0	3	0	0	0	0	0	0	0	0	0	0	0	NA	NA	NA	NA	0	0.893742	-0.14021	0.47042	NA	FALSE
find_circ_0001041	Fvb6-3	19451530	19476539	+	25009	11005	0	6	3	0	0	0	0	7	3	4	5	0	0	2.89348	-3.07	0.10958	NA	FALSE	3.50735	2.92777	0.051762	0.88701	NA	FALSE
find_circ_0001046	Fvb6-3	20349303	20350970	-	1667	1667	0	0	0	0	0	0	0	0	0	0	0	0	0	0	NA	NA	NA	NA	0	0	NA	NA	NA	NA
find_circ_0001047	Fvb6-3	2167841	2168051	-	210	210	0	0	0	0	3	0	0	0	0	0	0	3	1.0765	1.07137	0.0025321	0.99896	NA	FALSE	0	0	NA	NA	NA	NA
find_circ_0001044	Fvb6-3	19452525	19477876	+	25351	11133	0	0	0	0	3	0	0	0	0	0	0	0	1.0765	0	1.9334	0.3147	NA	FALSE	0	0	NA	NA	NA	NA
find_circ_0000880	Fvb5-4	23875793	23875965	-	172	172	0	0	0	0	0	0	0	0	0	0	0	8	0	2.85698	-2.7463	0.15578	NA	FALSE	0	0	NA	NA	NA	NA
find_circ_0001131	Fvb7-2	1445230	1459922	-	14692	3466	0	25	0	14	0	0	14	8	0	0	9	0	4.4526	2.94263	0.43425	0.80166	0.98415	FALSE	7.3493	8.47513	-0.014146	0.95169	NA	FALSE
find_circ_0001149	Fvb7-2	25414448	25447704	-	33256	280	0	0	0	4	0	7	0	0	0	0	0	0	3.45546	0	3.343	0.078582	NA	FALSE	0	0	NA	NA	NA	NA
find_circ_0000931	Fvb6-1	30485905	30493568	+	7663	7663	6	0	0	20	8	24	31	4	6	0	0	0	16.7171	0	5.9617	0.00021422	0.0026608	TRUE	13.5678	1.79805	0.51407	NA	NA	NA
find_circ_0001024	Fvb6-2	9935250	9937374	-	2124	1867	0	3	2	0	4	0	2	0	0	2	0	0	1.43534	0.629343	0.6036	0.75523	NA	FALSE	0.64906	1.61284	-0.11138	0.6724	NA	FALSE
find_circ_0001137	Fvb7-2	22580808	22581111	+	303	303	4	0	7	3	5	5	0	0	2	3	2	2	4.30779	2.31218	0.76185	0.57964	0.98415	FALSE	0.70147	3.2841	-0.25593	0.40752	NA	FALSE
find_circ_0000949	Fvb6-1	34474763	34475177	+	414	414	0	0	0	0	0	0	0	0	0	0	0	0	0	0	NA	NA	NA	NA	0	0	NA	NA	NA	NA
find_circ_0001155	Fvb7-2	26854207	26875579	+	21372	11909	0	0	0	0	0	0	3	0	0	0	0	0	0	0	NA	NA	NA	NA	0.973591	0	0.14441	0.45989	NA	FALSE
find_circ_0001135	Fvb7-2	21633090	21668955	-	35865	13339	27	29	22	27	19	35	22	26	24	50	45	43	26.3214	45.803	-0.78215	0.12851	0.45268	FALSE	24.6764	24.4765	0.0094854	0.98146	0.9902	FALSE
find_circ_0000926	Fvb6-1	2838509	2848551	+	10042	6258	0	0	0	0	3	7	0	0	0	0	2	0	3.25979	0.653919	1.5635	0.3852	NA	FALSE	0	0	NA	NA	NA	NA
find_circ_0000927	Fvb6-1	2874878	2878840	+	3962	3776	2	0	0	0	0	0	0	0	0	0	0	0	0	0	NA	NA	NA	NA	0	0.599351	-0.1283	0.49265	NA	FALSE
find_circ_0000924	Fvb6-1	2834978	2845000	+	10022	6589	0	0	0	3	0	0	0	0	11	0	0	0	0.954128	0	1.8851	0.32631	NA	FALSE	3.85809	0	0.16578	0.42519	NA	FALSE
find_circ_0000662	Fvb4-3	30115295	30150445	+	35150	10202	14	20	20	27	15	27	18	23	23	22	18	15	22.3909	18.1649	0.29359	0.66042	0.98415	FALSE	21.9754	16.9338	0.24981	0.56431	0.98328	FALSE
find_circ_0000922	Fvb6-1	2831376	2841446	+	10070	6558	0	0	5	0	2	0	0	0	0	0	0	0	0.717669	0	1.7387	0.36283	NA	FALSE	0	1.48957	-0.16619	0.42722	NA	FALSE
find_circ_0000923	Fvb6-1	2832034	2841947	+	9913	6702	0	0	0	0	0	2	0	0	0	0	0	0	0.623796	0	1.6843	0.37688	NA	FALSE	0	0	NA	NA	NA	NA
find_circ_0000920	Fvb6-1	27784701	27812162	+	27461	1583	0	0	0	3	0	0	0	0	0	0	0	0	0.954128	0	1.8851	0.32631	NA	FALSE	0	0	NA	NA	NA	NA
find_circ_0000921	Fvb6-1	27785752	27813202	+	27450	1330	0	0	0	0	0	4	0	0	0	0	0	0	1.24759	0	2.0099	0.2968	NA	FALSE	0	0	NA	NA	NA	NA
find_circ_0000928	Fvb6-1	29833822	29834011	+	189	189	0	0	0	0	0	0	2	0	0	0	0	0	0	0	NA	NA	NA	NA	0.64906	0	0.1332	0.47936	NA	FALSE
find_circ_0000929	Fvb6-1	30181992	30184585	-	2593	1740	4	2	0	0	0	0	4	0	4	0	2	0	0	0.653919	-1.7078	0.37069	NA	FALSE	2.70106	1.87671	0.086084	0.79976	NA	FALSE
find_circ_0001190	Fvb7-3	2419719	2436150	+	16431	12732	0	0	0	0	2	0	0	0	0	0	0	0	0.717669	0	1.7387	0.36283	NA	FALSE	0	0	NA	NA	NA	NA
find_circ_0000443	Fvb3-3	14327869	14337936	+	10067	10067	0	0	0	0	0	3	0	0	0	0	0	0	0.935694	0	1.8773	0.3282	NA	FALSE	0	0	NA	NA	NA	NA
find_circ_0001165	Fvb7-3	1122244	1129080	+	6836	6836	0	91	0	66	0	77	0	0	0	119	0	99	45.007	72.801	-0.47446	0.79221	0.98415	FALSE	0	30.8495	-0.17351	NA	NA	NA
find_circ_0001164	Fvb7-3	1121924	1129080	+	7156	7156	0	0	2	0	0	0	0	0	0	0	0	0	0	0	NA	NA	NA	NA	0	0.595828	-0.12815	0.49294	NA	FALSE
find_circ_0000727	Fvb4-4	9862371	9884591	-	22220	3724	0	0	0	0	0	0	0	4	0	0	0	0	0	0	NA	NA	NA	NA	1.40294	0	0.1618	0.43158	NA	FALSE
find_circ_0001166	Fvb7-3	1122244	1139863	+	17619	8188	0	0	0	3	0	0	0	0	0	0	0	0	0.954128	0	1.8851	0.32631	NA	FALSE	0	0	NA	NA	NA	NA
find_circ_0001161	Fvb7-2	8102019	8102178	+	159	159	0	0	0	0	0	0	0	0	0	0	3	2	0	1.69512	-2.2414	0.24672	NA	FALSE	0	0	NA	NA	NA	NA
find_circ_0001160	Fvb7-2	7354361	7354578	-	217	208	0	0	0	2	0	2	0	0	0	0	0	0	1.25988	0	2.0138	0.2959	NA	FALSE	0	0	NA	NA	NA	NA
find_circ_0000824	Fvb5-3	13873703	13886835	+	13132	4617	0	2	0	0	0	0	0	0	0	0	0	0	0	0	NA	NA	NA	NA	0	0.678011	-0.13138	0.4868	NA	FALSE
find_circ_0001162	Fvb7-3	10422652	10441443	+	18791	2712	4	0	0	0	0	0	0	0	0	0	3	2	0	1.69512	-2.2414	0.24672	NA	FALSE	0	1.1987	-0.1474	0.45752	NA	FALSE
find_circ_0001169	Fvb7-3	1302732	1303388	-	656	656	0	2	0	0	0	0	0	0	0	0	0	0	0	0	NA	NA	NA	NA	0	0.678011	-0.13138	0.4868	NA	FALSE
find_circ_0000502	Fvb3-4	15960033	16007056	+	47023	4550	216	164	199	146	104	149	227	128	116	80	101	60	130.226	79.6239	0.70456	0.028596	0.13195	TRUE	159.248	179.612	-0.15808	0.53172	0.98328	FALSE
find_circ_0001191	Fvb7-3	2676226	2685104	+	8878	1078	2	0	0	0	0	0	0	0	3	0	0	0	0	0	NA	NA	NA	NA	1.05221	0.599351	0.050198	0.82308	NA	FALSE
find_circ_0000503	Fvb3-4	16040455	16040780	+	325	325	0	0	0	0	0	0	0	0	0	2	0	0	0	0.629343	-1.693	0.37453	NA	FALSE	0	0	NA	NA	NA	NA
find_circ_0000442	Fvb3-3	12249934	12258107	-	8173	5314	0	0	0	0	0	0	0	0	0	0	0	0	0	0	NA	NA	NA	NA	0	0	NA	NA	NA	NA
find_circ_0001218	Fvb7-4	8043482	8046181	-	2699	2699	0	0	0	0	0	0	2	0	0	0	3	0	0	0.980878	-1.9012	0.32238	NA	FALSE	0.64906	0	0.1332	0.47936	NA	FALSE
find_circ_0000399	Fvb3-2	20175481	20191480	+	15999	12898	8	5	12	14	17	20	4	3	4	2	4	2	16.7907	2.65142	2.4723	0.012529	0.079914	TRUE	3.75327	7.6674	-0.38867	0.38287	NA	FALSE
find_circ_0000398	Fvb3-2	20174460	20220294	+	45834	15782	11	7	9	15	17	18	12	0	5	0	0	5	16.485	1.78561	2.9013	0.013698	0.080816	TRUE	5.64804	8.35069	-0.19986	0.64951	NA	FALSE
find_circ_0000649	Fvb4-3	25766075	25766315	+	240	240	0	0	0	0	0	0	0	0	2	0	0	0	0	0	NA	NA	NA	NA	0.70147	0	0.13503	0.47612	NA	FALSE
find_circ_0000648	Fvb4-3	24566669	24566828	+	159	159	0	0	0	0	0	0	4	0	0	0	0	0	0	0	NA	NA	NA	NA	1.29812	0	0.15468	0.44291	NA	FALSE
find_circ_0000395	Fvb3-2	19578658	19578842	+	184	184	0	0	0	0	0	0	0	0	0	0	3	0	0	0.980878	-1.9012	0.32238	NA	FALSE	0	0	NA	NA	NA	NA
find_circ_0000394	Fvb3-2	1930374	1954428	-	24054	1921	0	0	0	0	462	647	0	0	0	0	0	0	367.58	0	3.4101	0.077382	0.29938	FALSE	0	0	NA	NA	NA	NA
find_circ_0000397	Fvb3-2	20173835	20219705	+	45870	17235	0	6	0	6	7	0	0	0	0	0	0	0	4.4201	0	3.7248	0.04629	NA	TRUE	0	2.03403	-0.20418	0.37299	NA	FALSE
find_circ_0000396	Fvb3-2	20173835	20189854	+	16019	12649	0	0	0	3	0	2	0	0	0	0	0	0	1.57792	0	2.1392	0.26806	NA	FALSE	0	0	NA	NA	NA	NA
find_circ_0000391	Fvb3-2	1790338	1802309	+	11971	10811	2	2	0	0	2	0	2	0	2	0	0	0	0.717669	0	1.7387	0.36283	NA	FALSE	1.35053	1.27736	0.0099498	0.97256	NA	FALSE
find_circ_0000390	Fvb3-2	17763315	17764239	+	924	924	0	0	0	0	0	0	0	0	0	0	0	0	0	0	NA	NA	NA	NA	0	0	NA	NA	NA	NA
find_circ_0000393	Fvb3-2	1926986	1953657	-	26671	3924	1253	1028	1313	649	653	777	1238	1161	1226	975	1003	949	683.073	973.654	-0.51075	1.4583e-05	0.00026474	TRUE	1238.97	1115.15	0.1495	0.0063975	0.088988	TRUE
find_circ_0000392	Fvb3-2	1790661	1802643	+	11982	10871	0	0	0	0	0	0	0	0	0	0	0	0	0	0	NA	NA	NA	NA	0	0	NA	NA	NA	NA
find_circ_0000566	Fvb4-1	17029453	17043936	-	14483	557	8	7	0	0	0	0	8	4	5	0	0	0	0	0	NA	NA	NA	NA	5.75286	4.77044	0.08515	0.84063	NA	FALSE
find_circ_0000508	Fvb3-4	18459910	18464040	-	4130	3599	4	3	5	0	0	0	0	0	0	0	3	0	0	0.980878	-1.9012	0.32238	NA	FALSE	0	3.70529	-0.47743	0.14071	NA	FALSE
find_circ_0000564	Fvb4-1	160771	161231	+	460	366	0	0	0	4	2	0	0	0	0	2	0	2	1.98984	1.34359	0.39579	0.82403	NA	FALSE	0	0	NA	NA	NA	NA
find_circ_0000565	Fvb4-1	17027544	17042120	-	14576	853	2	0	0	0	0	0	0	0	6	0	0	0	0	0	NA	NA	NA	NA	2.10441	0.599351	0.13482	0.59265	NA	FALSE
find_circ_0000562	Fvb4-1	11888335	11907109	-	18774	2805	2	0	0	0	0	0	0	0	0	0	0	0	0	0	NA	NA	NA	NA	0	0.599351	-0.1283	0.49265	NA	FALSE
find_circ_0000563	Fvb4-1	14147475	14147749	+	274	274	0	0	0	0	0	0	3	0	0	0	0	0	0	0	NA	NA	NA	NA	0.973591	0	0.14441	0.45989	NA	FALSE
find_circ_0000560	Fvb4-1	11888314	11907119	-	18805	3836	4	0	0	0	0	0	0	0	0	0	10	0	0	3.26959	-2.9649	0.12404	NA	FALSE	0	1.1987	-0.1474	0.45752	NA	FALSE
find_circ_0000509	Fvb3-4	18476169	18486432	-	10263	3177	8	4	2	0	0	3	7	4	2	5	3	0	0.935694	2.55424	-0.95852	0.5994	NA	FALSE	4.37612	4.34925	0.0037847	0.99289	NA	FALSE
find_circ_0000882	Fvb5-4	3742859	3743010	+	151	151	2	0	6	4	0	0	3	6	5	7	4	10	1.27217	7.08176	-2.0282	0.16645	0.55327	FALSE	4.83168	2.38684	0.24838	0.53246	NA	FALSE
find_circ_0000568	Fvb4-1	18433851	18434177	-	326	326	0	0	0	0	0	0	0	0	0	0	0	0	0	0	NA	NA	NA	NA	0	0	NA	NA	NA	NA
find_circ_0000569	Fvb4-1	19461536	19462479	-	943	201	0	0	0	0	0	0	0	0	0	0	2	0	0	0.653919	-1.7078	0.37069	NA	FALSE	0	0	NA	NA	NA	NA
find_circ_0000360	Fvb3-1	27703919	27706111	+	2192	1308	25	16	25	25	18	16	26	18	23	21	25	15	19.4005	20.1389	-0.053628	0.9369	0.98415	FALSE	22.8179	20.3638	0.11302	0.78903	0.98328	FALSE
find_circ_0000361	Fvb3-1	27704279	27707155	-	2876	2876	3	0	2	0	0	0	2	0	0	0	0	0	0	0	NA	NA	NA	NA	0.64906	1.49485	-0.10174	0.69649	NA	FALSE
find_circ_0000249	Fvb2-2	3228479	3229759	-	1280	1280	0	0	0	0	0	0	0	0	0	0	0	0	0	0	NA	NA	NA	NA	0	0	NA	NA	NA	NA
find_circ_0000248	Fvb2-2	3012572	3027462	+	14890	2172	2	4	4	2	0	7	0	0	9	0	7	0	2.81937	2.28872	0.21939	0.89959	0.98415	FALSE	3.15662	3.14703	0.00032837	0.99927	NA	FALSE
find_circ_0000364	Fvb3-1	2898531	2905051	+	6520	4592	0	0	0	0	0	0	0	0	0	2	0	0	0	0.629343	-1.693	0.37453	NA	FALSE	0	0	NA	NA	NA	NA
find_circ_0000365	Fvb3-1	2899914	2907707	+	7793	6420	0	0	0	2	3	0	0	0	2	0	2	2	1.71259	1.36816	0.22067	0.90248	NA	FALSE	0.70147	0	0.13503	0.47612	NA	FALSE
find_circ_0000366	Fvb3-1	29980649	29980817	+	168	168	0	0	0	0	0	3	0	0	0	0	0	0	0.935694	0	1.8773	0.3282	NA	FALSE	0	0	NA	NA	NA	NA
find_circ_0000367	Fvb3-1	30523058	30538651	-	15593	909	0	0	0	0	0	0	0	0	0	0	0	0	0	0	NA	NA	NA	NA	0	0	NA	NA	NA	NA
find_circ_0000243	Fvb2-2	20641635	20651355	+	9720	9720	0	0	0	2	0	0	0	0	0	0	0	0	0.636085	0	1.6918	0.37492	NA	FALSE	0	0	NA	NA	NA	NA
find_circ_0000242	Fvb2-2	20009153	20009847	+	694	694	0	0	0	0	0	0	0	0	0	0	0	0	0	0	NA	NA	NA	NA	0	0	NA	NA	NA	NA
find_circ_0000241	Fvb2-2	19711118	19711321	-	203	203	0	0	0	0	0	2	0	0	0	0	0	0	0.623796	0	1.6843	0.37688	NA	FALSE	0	0	NA	NA	NA	NA
find_circ_0000240	Fvb2-2	19143689	19147259	-	3570	1822	0	0	0	42	25	36	0	0	0	0	0	2	33.557	0.714244	5.1087	2.1237e-06	5.2654e-05	TRUE	0	0	NA	NA	NA	NA
find_circ_0000247	Fvb2-2	2388221	2409852	-	21631	1202	0	0	0	0	0	4	0	0	0	0	0	0	1.24759	0	2.0099	0.2968	NA	FALSE	0	0	NA	NA	NA	NA
find_circ_0000246	Fvb2-2	22748468	22748771	-	303	303	0	0	0	2	0	0	0	0	0	0	0	0	0.636085	0	1.6918	0.37492	NA	FALSE	0	0	NA	NA	NA	NA
find_circ_0000245	Fvb2-2	22076520	22079690	+	3170	2616	5	6	4	2	0	4	8	5	3	4	0	6	1.88368	3.40142	-0.64296	0.69487	0.98415	FALSE	5.40212	4.72407	0.071045	0.87145	NA	FALSE
find_circ_0000244	Fvb2-2	21919839	21920921	-	1082	983	0	0	0	0	0	0	0	0	0	0	0	0	0	0	NA	NA	NA	NA	0	0	NA	NA	NA	NA
find_circ_0000539	Fvb3-4	26281816	26293344	-	11528	8131	2	0	3	0	0	0	0	0	0	0	0	0	0	0	NA	NA	NA	NA	0	1.49309	-0.20396	0.37425	NA	FALSE
find_circ_0000992	Fvb6-2	17591705	17591868	+	163	163	0	0	0	0	0	3	0	0	0	0	0	0	0.935694	0	1.8773	0.3282	NA	FALSE	0	0	NA	NA	NA	NA
find_circ_0000858	Fvb5-3	9326556	9327896	-	1340	237	0	0	0	0	0	0	0	0	0	2	0	0	0	0.629343	-1.693	0.37453	NA	FALSE	0	0	NA	NA	NA	NA
find_circ_0000859	Fvb5-3	9748751	9751835	+	3084	1484	0	2	0	0	0	0	0	0	0	0	0	0	0	0	NA	NA	NA	NA	0	0.678011	-0.13138	0.4868	NA	FALSE
find_circ_0000997	Fvb6-2	26641779	26642252	+	473	473	0	0	0	0	0	0	0	0	0	0	0	0	0	0	NA	NA	NA	NA	0	0	NA	NA	NA	NA
find_circ_0000996	Fvb6-2	23616565	23617646	-	1081	177	0	0	0	0	0	0	0	0	2	0	0	0	0	0	NA	NA	NA	NA	0.70147	0	0.13503	0.47612	NA	FALSE
find_circ_0000995	Fvb6-2	22769287	22769443	-	156	156	0	0	0	0	0	0	0	0	0	0	2	0	0	0.653919	-1.7078	0.37069	NA	FALSE	0	0	NA	NA	NA	NA
find_circ_0000994	Fvb6-2	22756956	22757275	-	319	319	0	0	0	0	0	0	0	0	0	0	0	0	0	0	NA	NA	NA	NA	0	0	NA	NA	NA	NA
find_circ_0000852	Fvb5-3	6167351	6237137	-	69786	19265	0	0	0	0	0	10	0	0	0	0	0	0	3.11898	0	2.8867	0.13484	NA	FALSE	0	0	NA	NA	NA	NA
find_circ_0000853	Fvb5-3	6185781	6208904	-	23123	14561	0	0	0	3	6	3	0	0	0	0	0	0	4.04283	0	3.8068	0.039797	NA	TRUE	0	0	NA	NA	NA	NA
find_circ_0000850	Fvb5-3	4797113	4802081	-	4968	702	0	0	0	0	0	0	0	0	0	0	0	0	0	0	NA	NA	NA	NA	0	0	NA	NA	NA	NA
find_circ_0000851	Fvb5-3	6077025	6077461	+	436	436	0	0	0	0	0	0	2	0	0	0	0	0	0	0	NA	NA	NA	NA	0.64906	0	0.1332	0.47936	NA	FALSE
find_circ_0000856	Fvb5-3	7187517	7187789	+	272	272	0	0	0	0	0	0	0	0	0	0	0	2	0	0.714244	-1.742	0.3619	NA	FALSE	0	0	NA	NA	NA	NA
find_circ_0000857	Fvb5-3	9324843	9326250	-	1407	1046	0	0	3	0	0	0	0	0	0	0	0	0	0	0	NA	NA	NA	NA	0	0.893742	-0.14021	0.47042	NA	FALSE
find_circ_0000854	Fvb5-3	6187015	6209963	-	22948	14055	0	0	0	7	6	11	0	0	0	0	0	0	7.81018	0	4.8451	0.0052501	0.039968	TRUE	0	0	NA	NA	NA	NA
find_circ_0000855	Fvb5-3	6187015	6234489	-	47474	9099	0	0	0	6	0	10	0	0	0	0	0	0	5.02724	0	3.9375	0.033244	0.14555	TRUE	0	0	NA	NA	NA	NA
find_circ_0000148	Fvb1-4	8824793	8824947	+	154	154	0	0	0	0	0	0	0	0	0	0	0	0	0	0	NA	NA	NA	NA	0	0	NA	NA	NA	NA
find_circ_0000149	Fvb1-4	9131733	9133978	-	2245	2056	7	4	12	3	2	0	3	4	0	0	5	0	1.6718	1.6348	0.017593	0.99238	NA	FALSE	2.37653	7.02872	-0.45018	0.28389	NA	FALSE
find_circ_0000418	Fvb3-2	25932819	25932972	-	153	153	2	0	0	0	0	0	0	0	0	0	0	0	0	0	NA	NA	NA	NA	0	0.599351	-0.1283	0.49265	NA	FALSE
find_circ_0000419	Fvb3-2	2608697	2611071	-	2374	817	0	3	0	2	0	0	0	0	0	0	0	0	0.636085	0	1.6918	0.37492	NA	FALSE	0	1.01702	-0.14303	0.46531	NA	FALSE
find_circ_0000140	Fvb1-4	3698803	3714434	+	15631	1248	0	0	0	0	0	2	0	0	0	0	0	0	0.623796	0	1.6843	0.37688	NA	FALSE	0	0	NA	NA	NA	NA
find_circ_0000141	Fvb1-4	3818944	3861077	-	42133	4310	0	0	0	395	302	402	0	0	192	336	389	0	359.378	232.917	0.51151	0.73248	0.98415	FALSE	67.3411	0	0.17427	NA	NA	NA
find_circ_0000142	Fvb1-4	3862774	3863000	-	226	226	3	0	0	0	0	0	0	0	0	0	0	0	0	0	NA	NA	NA	NA	0	0.899026	-0.14035	0.47018	NA	FALSE
find_circ_0000143	Fvb1-4	4348738	4348919	+	181	181	2	0	0	0	0	0	0	0	0	0	0	0	0	0	NA	NA	NA	NA	0	0.599351	-0.1283	0.49265	NA	FALSE
find_circ_0000144	Fvb1-4	456368	463919	-	7551	1345	0	0	0	43	28	38	0	0	0	0	0	0	35.5753	0	7.0408	2.6773e-06	5.2654e-05	TRUE	0	0	NA	NA	NA	NA
find_circ_0000145	Fvb1-4	513273	521240	-	7967	4209	0	0	2	0	0	0	0	0	0	0	0	0	0	0	NA	NA	NA	NA	0	0.595828	-0.12815	0.49294	NA	FALSE
find_circ_0000146	Fvb1-4	563246	623234	-	59988	7710	0	0	0	0	0	6	0	0	0	0	0	0	1.87139	0	2.1885	0.25738	NA	FALSE	0	0	NA	NA	NA	NA
find_circ_0000147	Fvb1-4	7475427	7476060	+	633	633	0	0	0	2	0	0	0	0	0	0	0	0	0.636085	0	1.6918	0.37492	NA	FALSE	0	0	NA	NA	NA	NA
find_circ_0000023	Fvb1-1	26535020	26542951	-	7931	2044	0	3	6	0	0	0	3	0	0	0	0	0	0	0	NA	NA	NA	NA	0.973591	2.8045	-0.17362	0.56324	NA	FALSE
find_circ_0000022	Fvb1-1	26534281	26542140	-	7859	2384	0	0	0	0	0	0	0	0	0	2	0	0	0	0.629343	-1.693	0.37453	NA	FALSE	0	0	NA	NA	NA	NA
find_circ_0000021	Fvb1-1	26533882	26541782	-	7900	2411	3	0	0	0	5	0	0	2	0	3	3	0	1.79417	1.92489	-0.081134	0.96434	NA	FALSE	0.70147	0.899026	-0.023147	0.91711	NA	FALSE
find_circ_0000020	Fvb1-1	26503165	26505470	-	2305	2305	0	0	0	3	0	0	0	0	2	0	0	2	0.954128	0.714244	0.21339	0.9123	NA	FALSE	0.70147	0	0.13503	0.47612	NA	FALSE
find_circ_0000027	Fvb1-1	27332673	27340369	+	7696	7165	0	0	0	0	0	0	0	0	0	0	0	0	0	0	NA	NA	NA	NA	0	0	NA	NA	NA	NA
find_circ_0000026	Fvb1-1	27112012	27112174	-	162	162	2	0	0	0	0	6	0	0	0	0	0	0	1.87139	0	2.1885	0.25738	NA	FALSE	0	0.599351	-0.1283	0.49265	NA	FALSE
find_circ_0000025	Fvb1-1	26537404	26543870	-	6466	2232	0	10	0	0	0	0	10	5	0	0	9	0	0	2.94263	-2.7991	0.1477	NA	FALSE	4.99898	3.39005	0.047914	0.85173	NA	FALSE
find_circ_0000024	Fvb1-1	26536941	26543629	-	6688	2232	10	10	0	0	8	8	0	8	6	0	8	0	5.36586	2.61568	0.80415	0.61635	0.98415	FALSE	4.91029	6.38681	-0.099812	0.80486	NA	FALSE
find_circ_0000782	Fvb5-1	6702807	6703190	-	383	383	0	0	2	0	0	0	0	0	0	0	0	0	0	0	NA	NA	NA	NA	0	0.595828	-0.12815	0.49294	NA	FALSE
find_circ_0000261	Fvb2-2	6529090	6529486	+	396	396	5	0	0	0	0	0	0	0	0	0	0	0	0	0	NA	NA	NA	NA	0	1.49838	-0.16682	0.42625	NA	FALSE
find_circ_0000029	Fvb1-1	27367213	27368388	+	1175	874	0	2	0	0	0	0	0	0	0	0	0	0	0	0	NA	NA	NA	NA	0	0.678011	-0.13138	0.4868	NA	FALSE
find_circ_0000028	Fvb1-1	27333569	27340996	+	7427	2844	14	13	6	7	9	7	10	19	10	18	7	9	7.63909	11.1669	-0.51733	0.58486	0.98415	FALSE	13.4166	10.39	0.1948	0.67045	NA	FALSE
find_circ_0000786	Fvb5-1	8293417	8301729	+	8312	1388	0	9	6	6	5	11	8	5	13	13	6	8	7.13331	8.90946	-0.2958	0.76859	0.98415	FALSE	8.90947	4.83853	0.30845	0.48088	NA	FALSE
find_circ_0000787	Fvb5-1	8295779	8305113	+	9334	624	0	0	0	0	3	0	0	0	0	0	0	0	1.0765	0	1.9334	0.3147	NA	FALSE	0	0	NA	NA	NA	NA
find_circ_0000784	Fvb5-1	7851047	7893170	+	42123	7678	0	0	0	0	0	0	0	0	0	0	0	0	0	0	NA	NA	NA	NA	0	0	NA	NA	NA	NA
find_circ_0000260	Fvb2-2	5371149	5384762	+	13613	1797	0	0	0	2	2	2	0	0	0	0	0	0	1.97755	0	2.7013	0.16215	NA	FALSE	0	0	NA	NA	NA	NA
find_circ_0000096	Fvb1-3	6622077	6622237	+	160	160	0	0	2	0	0	0	0	0	0	0	0	0	0	0	NA	NA	NA	NA	0	0.595828	-0.12815	0.49294	NA	FALSE
find_circ_0000097	Fvb1-3	7523922	7524129	-	207	207	0	0	0	0	0	0	0	0	0	0	0	0	0	0	NA	NA	NA	NA	0	0	NA	NA	NA	NA
find_circ_0000094	Fvb1-3	4766346	4766514	-	168	168	0	0	0	0	0	0	0	2	0	0	0	0	0	0	NA	NA	NA	NA	0.70147	0	0.13503	0.47612	NA	FALSE
find_circ_0000095	Fvb1-3	5551942	5556465	+	4523	521	0	0	0	2	0	4	2	0	0	0	0	2	1.88368	0.714244	0.86687	0.6459	NA	FALSE	0.64906	0	0.1332	0.47936	NA	FALSE
find_circ_0000092	Fvb1-3	388114	388357	-	243	243	0	0	0	0	0	0	3	0	0	0	0	0	0	0	NA	NA	NA	NA	0.973591	0	0.14441	0.45989	NA	FALSE
find_circ_0000093	Fvb1-3	4766287	4766566	-	279	279	0	0	0	0	0	3	0	0	0	0	0	0	0.935694	0	1.8773	0.3282	NA	FALSE	0	0	NA	NA	NA	NA
find_circ_0000090	Fvb1-3	24759549	24783870	-	24321	7765	4	6	0	6	0	9	3	5	0	4	3	5	4.71534	4.02517	0.20368	0.88116	0.98415	FALSE	2.72727	3.23273	-0.045486	0.89965	NA	FALSE
find_circ_0000091	Fvb1-3	25553929	25554359	+	430	238	0	0	0	0	2	0	0	0	0	0	0	0	0.717669	0	1.7387	0.36283	NA	FALSE	0	0	NA	NA	NA	NA
find_circ_0001195	Fvb7-3	4490978	4493814	-	2836	2365	3	3	0	0	0	3	0	0	0	0	0	0	0.935694	0	1.8773	0.3282	NA	FALSE	0	1.91604	-0.24323	0.32593	NA	FALSE
find_circ_0000993	Fvb6-2	17911956	17912184	+	228	228	21	0	33	0	36	41	21	0	17	31	32	33	25.7059	32.0025	-0.2784	0.82547	0.98415	FALSE	12.7776	16.1243	-0.048267	0.88079	NA	FALSE
find_circ_0000652	Fvb4-3	26826921	26827912	-	991	991	0	0	2	0	0	0	0	0	0	0	0	0	0	0	NA	NA	NA	NA	0	0.595828	-0.12815	0.49294	NA	FALSE
find_circ_0000098	Fvb1-3	7861795	7862036	+	241	241	0	0	0	2	0	0	0	0	0	0	0	0	0.636085	0	1.6918	0.37492	NA	FALSE	0	0	NA	NA	NA	NA
find_circ_0000099	Fvb1-3	8567065	8627330	+	60265	17393	0	0	0	0	7	0	0	0	0	0	0	0	2.51184	0	2.5408	0.18979	NA	FALSE	0	0	NA	NA	NA	NA
find_circ_0000653	Fvb4-3	26826921	26827915	-	994	994	0	0	0	0	0	0	0	0	0	0	0	0	0	0	NA	NA	NA	NA	0	0	NA	NA	NA	NA
find_circ_0000891	Fvb6-1	12162088	12162367	+	279	207	0	0	0	0	0	0	0	0	0	0	0	0	0	0	NA	NA	NA	NA	0	0	NA	NA	NA	NA
find_circ_0001142	Fvb7-2	25064369	25064691	+	322	322	0	0	0	0	0	0	0	2	0	0	0	0	0	0	NA	NA	NA	NA	0.70147	0	0.13503	0.47612	NA	FALSE
find_circ_0000737	Fvb5-1	13394693	13397370	-	2677	2246	5	0	3	3	6	5	0	0	0	0	0	0	4.66662	0	4.0381	0.027129	0.13195	TRUE	0	2.39212	-0.27931	0.28689	NA	FALSE
find_circ_0000736	Fvb5-1	13394273	13397143	-	2870	2514	0	0	0	12	0	16	11	0	0	0	0	0	8.80688	0	4.8047	0.0063108	0.046542	TRUE	3.56983	0	0.16513	0.42621	NA	FALSE
find_circ_0000735	Fvb5-1	12811501	12840038	-	28537	10394	0	0	0	14	25	25	0	0	0	0	0	0	21.2209	0	6.3095	6.0089e-05	0.00088631	TRUE	0	0	NA	NA	NA	NA
find_circ_0000734	Fvb5-1	12675025	12675234	+	209	209	0	0	0	2	0	0	0	0	0	0	0	0	0.636085	0	1.6918	0.37492	NA	FALSE	0	0	NA	NA	NA	NA
find_circ_0000733	Fvb5-1	12141195	12181925	-	40730	11839	0	0	0	0	0	0	0	0	0	0	0	0	0	0	NA	NA	NA	NA	0	0	NA	NA	NA	NA
find_circ_0000732	Fvb5-1	12119951	12166595	-	46644	12802	0	5	5	0	0	0	0	0	0	0	0	0	0	0	NA	NA	NA	NA	0	3.1846	-0.33514	0.23522	NA	FALSE
find_circ_0000731	Fvb5-1	11001207	11001394	-	187	187	0	2	0	0	0	0	0	0	0	0	0	0	0	0	NA	NA	NA	NA	0	0.678011	-0.13138	0.4868	NA	FALSE
find_circ_0000730	Fvb5-1	10395722	10397124	+	1402	614	0	0	0	38	38	64	0	0	2	2	0	0	45.6828	0.629343	5.6006	5.5732e-08	1.879e-06	TRUE	0.70147	0	0.13503	0.47612	NA	FALSE
find_circ_0001196	Fvb7-3	5371475	5385222	+	13747	2644	0	0	0	0	0	0	0	0	0	2	0	0	0	0.629343	-1.693	0.37453	NA	FALSE	0	0	NA	NA	NA	NA
find_circ_0000269	Fvb2-3	15042671	15046698	+	4027	3817	0	0	0	0	0	0	0	0	0	0	0	0	0	0	NA	NA	NA	NA	0	0	NA	NA	NA	NA
find_circ_0001185	Fvb7-3	20613540	20626336	-	12796	3997	36	24	30	12	12	23	35	19	35	10	13	9	15.2962	10.6113	0.50395	0.53924	0.98415	FALSE	30.2983	27.8619	0.091605	0.81496	0.98328	FALSE
find_circ_0000739	Fvb5-1	18771956	18779599	+	7643	1145	0	0	0	0	2	0	0	0	0	0	0	0	0.717669	0	1.7387	0.36283	NA	FALSE	0	0	NA	NA	NA	NA
find_circ_0000268	Fvb2-3	15006880	15007053	-	173	173	0	0	0	0	0	0	0	2	0	0	0	0	0	0	NA	NA	NA	NA	0.70147	0	0.13503	0.47612	NA	FALSE
find_circ_0000553	Fvb3-4	535196	589514	+	54318	12248	0	0	0	0	0	0	0	0	0	7	0	0	0	2.2027	-2.3558	0.2238	NA	FALSE	0	0	NA	NA	NA	NA
find_circ_0000793	Fvb5-2	1226885	1229060	-	2175	2058	0	0	0	0	4	0	0	0	0	0	0	0	1.43534	0	2.066	0.28405	NA	FALSE	0	0	NA	NA	NA	NA
find_circ_0000644	Fvb4-3	1976101	1984739	-	8638	3930	0	0	0	2	0	0	0	0	0	0	0	0	0.636085	0	1.6918	0.37492	NA	FALSE	0	0	NA	NA	NA	NA
find_circ_0000552	Fvb3-4	50999	64760	-	13761	6667	0	0	0	0	0	0	4	3	0	0	0	0	0	0	NA	NA	NA	NA	2.35033	0	0.28054	0.28312	NA	FALSE
find_circ_0000759	Fvb5-1	27669481	27684967	+	15486	350	2	0	0	0	0	0	0	0	0	0	0	2	0	0.714244	-1.742	0.3619	NA	FALSE	0	0.599351	-0.1283	0.49265	NA	FALSE
find_circ_0000551	Fvb3-4	4783510	4798440	-	14930	765	4	0	0	0	0	0	0	0	0	0	0	0	0	0	NA	NA	NA	NA	0	1.1987	-0.1474	0.45752	NA	FALSE
find_circ_0000407	Fvb3-2	2184813	2185041	+	228	228	0	0	0	0	3	0	0	9	3	0	0	8	1.0765	2.85698	-0.89789	0.62984	NA	FALSE	4.20882	0	0.43666	0.16088	NA	FALSE
find_circ_0000758	Fvb5-1	27548334	27548862	-	528	434	0	0	0	0	2	0	0	0	0	0	0	0	0.717669	0	1.7387	0.36283	NA	FALSE	0	0	NA	NA	NA	NA
find_circ_0000550	Fvb3-4	3420021	3428797	-	8776	6822	0	0	0	24	0	0	0	0	0	14	0	0	7.63302	4.4054	0.40719	0.83349	0.98415	FALSE	0	0	NA	NA	NA	NA
find_circ_0001181	Fvb7-3	19528915	19529065	-	150	150	0	0	0	0	0	0	0	0	0	0	0	0	0	0	NA	NA	NA	NA	0	0	NA	NA	NA	NA
find_circ_0001197	Fvb7-3	5373068	5386842	+	13774	2083	0	0	0	0	2	0	0	2	0	3	0	0	0.717669	0.944014	-0.20517	0.91567	NA	FALSE	0.70147	0	0.13503	0.47612	NA	FALSE
find_circ_0000991	Fvb6-2	17398211	17398434	+	223	223	0	2	0	0	0	0	0	0	0	0	0	0	0	0	NA	NA	NA	NA	0	0.678011	-0.13138	0.4868	NA	FALSE
find_circ_0000557	Fvb4-1	10165494	10165718	+	224	224	0	0	0	0	0	0	0	2	0	0	0	0	0	0	NA	NA	NA	NA	0.70147	0	0.13503	0.47612	NA	FALSE
find_circ_0001180	Fvb7-3	1951261	1956678	-	5417	5273	0	0	0	0	0	18	0	0	0	0	0	0	5.61417	0	3.8149	NA	NA	NA	0	0	NA	NA	NA	NA
find_circ_0000556	Fvb3-4	869750	869919	+	169	169	0	0	0	0	0	0	0	0	0	0	0	0	0	0	NA	NA	NA	NA	0	0	NA	NA	NA	NA
find_circ_0000555	Fvb3-4	8399628	8400404	+	776	605	0	0	0	0	0	0	0	0	0	0	0	2	0	0.714244	-1.742	0.3619	NA	FALSE	0	0	NA	NA	NA	NA
find_circ_0000554	Fvb3-4	535196	589573	+	54377	11172	14	10	15	17	9	12	12	13	12	9	10	10	12.379	9.67286	0.33959	0.69597	0.98415	FALSE	12.6627	12.0542	0.038818	0.93198	NA	FALSE
find_circ_0000406	Fvb3-2	20178326	20194393	+	16067	12524	0	0	0	0	0	0	37	10	13	19	15	0	0	10.8831	-5.1305	0.0029318	0.023859	TRUE	20.0745	0	1.8257	5.2995e-05	NA	TRUE
find_circ_0000757	Fvb5-1	27333571	27360478	+	26907	762	52	61	60	29	30	25	13	14	7	11	11	10	27.7857	10.6292	1.3399	0.051991	0.21526	FALSE	11.5843	54.1373	-1.7043	9.0193e-06	0.00018039	TRUE
find_circ_0000756	Fvb5-1	270567	285542	-	14975	5202	4	0	0	10	11	12	0	0	0	0	4	0	10.8704	1.30784	2.6307	0.04567	0.19247	TRUE	0	1.1987	-0.1474	0.45752	NA	FALSE
find_circ_0001138	Fvb7-2	24113526	24113785	+	259	259	0	0	0	0	0	0	0	0	0	3	0	0	0	0.944014	-1.8859	0.32607	NA	FALSE	0	0	NA	NA	NA	NA
find_circ_0001139	Fvb7-2	24125157	24148765	-	23608	2148	3	0	0	0	0	0	0	0	3	0	0	0	0	0	NA	NA	NA	NA	1.05221	0.899026	0.015098	0.94862	NA	FALSE
find_circ_0001188	Fvb7-3	23322492	23348093	+	25601	4995	0	4	0	4	0	0	0	0	0	0	3	0	1.27217	0.980878	0.20291	0.91636	NA	FALSE	0	1.35602	-0.15566	0.44387	NA	FALSE
find_circ_0000933	Fvb6-1	30723853	30742874	+	19021	3853	2	3	0	3	3	3	0	2	0	4	2	2	2.96632	2.62685	0.14328	0.92076	0.98415	FALSE	0.70147	1.61637	-0.10503	0.69112	NA	FALSE
find_circ_0000258	Fvb2-2	534132	534649	-	517	513	0	3	3	5	0	4	6	0	4	0	2	0	2.83781	0.653919	1.3982	0.44355	NA	FALSE	3.35012	1.91076	0.14533	0.68004	NA	FALSE
find_circ_0001130	Fvb7-2	1443815	1458494	-	14679	3360	23	26	31	17	32	0	0	12	16	17	0	21	16.8894	12.849	0.2918	0.86356	0.98415	FALSE	9.82058	24.942	-0.68536	0.13477	0.62201	FALSE
find_circ_0000819	Fvb5-3	10182017	10199098	+	17081	3164	0	5	0	0	0	0	4	0	0	0	0	0	0	0	NA	NA	NA	NA	1.29812	1.69503	-0.030922	0.90378	NA	FALSE
find_circ_0001136	Fvb7-2	21633540	21669173	-	35633	12899	6	6	4	0	0	0	0	5	6	0	0	0	0	0	NA	NA	NA	NA	3.85809	5.02374	-0.10957	0.79134	NA	FALSE
find_circ_0000486	Fvb3-4	13074092	13120211	-	46119	16972	0	14	0	5	9	6	0	8	0	0	11	0	6.69111	3.59655	0.74775	0.59856	0.98415	FALSE	2.80588	4.74607	-0.041354	0.84416	NA	FALSE
find_circ_0001134	Fvb7-2	2159605	2160002	+	397	235	0	0	0	0	0	0	0	3	0	0	0	0	0	0	NA	NA	NA	NA	1.05221	0	0.14598	0.45725	NA	FALSE
find_circ_0000310	Fvb2-4	25861365	25861577	+	212	212	0	0	0	2	0	0	0	0	0	0	0	0	0.636085	0	1.6918	0.37492	NA	FALSE	0	0	NA	NA	NA	NA
find_circ_0001006	Fvb6-2	30360138	30360297	+	159	159	0	0	0	0	0	0	0	2	0	0	0	0	0	0	NA	NA	NA	NA	0.70147	0	0.13503	0.47612	NA	FALSE
find_circ_0001007	Fvb6-2	30812357	30813053	-	696	696	0	0	0	0	0	2	0	0	0	2	2	0	0.623796	1.28326	-0.57035	0.76718	NA	FALSE	0	0	NA	NA	NA	NA
find_circ_0001004	Fvb6-2	30230042	30236806	-	6764	3094	18	16	23	16	9	15	17	15	7	14	10	8	12.9967	10.532	0.28817	0.73386	0.98415	FALSE	13.2332	17.6703	-0.2485	0.58048	NA	FALSE
find_circ_0001005	Fvb6-2	30231287	30237858	-	6571	2935	0	0	23	0	0	0	0	0	0	15	0	0	0	4.72007	-3.5504	0.060744	0.24298	FALSE	0	6.85202	-0.16914	NA	NA	NA
find_circ_0001002	Fvb6-2	29793660	29796268	+	2608	2608	0	2	0	0	0	0	0	0	0	0	0	0	0	0	NA	NA	NA	NA	0	0.678011	-0.13138	0.4868	NA	FALSE
find_circ_0001003	Fvb6-2	29887284	29890588	+	3304	1217	0	0	0	0	0	0	0	0	0	0	0	0	0	0	NA	NA	NA	NA	0	0	NA	NA	NA	NA
find_circ_0001000	Fvb6-2	28242664	28243294	-	630	630	2	0	0	0	0	0	0	0	0	0	0	0	0	0	NA	NA	NA	NA	0	0.599351	-0.1283	0.49265	NA	FALSE
find_circ_0001001	Fvb6-2	2964735	2968450	+	3715	587	0	0	0	2	0	5	2	3	2	0	0	0	2.19558	0	2.6254	0.17509	NA	FALSE	2.40274	0	0.34256	0.22749	NA	FALSE
find_circ_0001008	Fvb6-2	30813967	30814199	+	232	232	0	0	0	0	0	0	0	3	0	0	0	0	0	0	NA	NA	NA	NA	1.05221	0	0.14598	0.45725	NA	FALSE
find_circ_0001009	Fvb6-2	30813971	30814199	+	228	228	3	2	0	2	0	4	3	4	9	10	5	5	1.88368	6.56712	-1.5247	0.26485	0.81176	FALSE	5.53315	1.57704	0.42915	0.28079	NA	FALSE
find_circ_0001152	Fvb7-2	25770158	25773261	-	3103	2632	4	2	3	0	0	0	0	0	0	0	0	2	0	0.714244	-1.742	0.3619	NA	FALSE	0	2.77045	-0.3708	0.2081	NA	FALSE
find_circ_0001146	Fvb7-2	25413139	25422531	+	9392	6536	0	0	0	3	0	0	0	0	0	0	0	0	0.954128	0	1.8851	0.32631	NA	FALSE	0	0	NA	NA	NA	NA
find_circ_0000816	Fvb5-2	8281102	8286850	+	5748	1325	0	0	0	2	3	0	0	0	0	0	0	2	1.71259	0.714244	0.75883	0.68935	NA	FALSE	0	0	NA	NA	NA	NA
find_circ_0000817	Fvb5-2	9259130	9259490	-	360	177	0	0	0	0	0	0	0	0	0	0	2	0	0	0.653919	-1.7078	0.37069	NA	FALSE	0	0	NA	NA	NA	NA
find_circ_0000814	Fvb5-2	8281102	8286383	+	5281	905	0	4	0	0	0	0	3	0	0	0	0	0	0	0	NA	NA	NA	NA	0.973591	1.35602	-0.03441	0.88744	NA	FALSE
find_circ_0000815	Fvb5-2	8281102	8286517	+	5415	905	19	20	16	18	18	22	12	15	16	19	23	12	19.0455	17.7843	0.093762	0.89294	0.98415	FALSE	14.7671	17.2406	-0.13783	0.75702	NA	FALSE
find_circ_0000812	Fvb5-2	6758235	6758401	-	166	166	0	0	0	0	0	0	0	0	0	0	0	0	0	0	NA	NA	NA	NA	0	0	NA	NA	NA	NA
find_circ_0000813	Fvb5-2	7651291	7651621	+	330	330	0	0	0	0	0	0	0	0	0	0	0	0	0	0	NA	NA	NA	NA	0	0	NA	NA	NA	NA
find_circ_0000810	Fvb5-2	5994837	6023841	+	29004	12972	0	0	0	0	3	4	3	0	0	0	3	0	2.3241	0.980878	0.81213	0.65866	NA	FALSE	0.973591	0	0.14441	0.45989	NA	FALSE
find_circ_0000811	Fvb5-2	5994837	6037479	+	42642	16957	0	0	0	5	0	0	0	0	0	0	0	0	1.59021	0	2.1173	0.27269	NA	FALSE	0	0	NA	NA	NA	NA
find_circ_0000319	Fvb2-4	778766	784064	+	5298	2952	0	0	0	0	0	0	0	0	0	0	5	3	0	2.70616	-2.9548	0.12474	NA	FALSE	0	0	NA	NA	NA	NA
find_circ_0001154	Fvb7-2	26853696	26875262	+	21566	11273	0	4	0	0	0	0	0	3	0	0	0	0	0	0	NA	NA	NA	NA	1.05221	1.35602	-0.027359	0.91087	NA	FALSE
find_circ_0000818	Fvb5-3	10176326	10198399	+	22073	6257	0	0	0	0	0	0	0	0	0	4	0	0	0	1.25869	-2.0183	0.29485	NA	FALSE	0	0	NA	NA	NA	NA
find_circ_0000251	Fvb2-2	3844632	3845034	-	402	402	0	0	0	2	0	0	0	0	0	0	0	0	0.636085	0	1.6918	0.37492	NA	FALSE	0	0	NA	NA	NA	NA
find_circ_0000359	Fvb3-1	27671901	27672064	+	163	163	0	0	0	0	0	0	0	0	0	0	0	4	0	1.42849	-2.0689	0.2834	NA	FALSE	0	0	NA	NA	NA	NA
find_circ_0000358	Fvb3-1	27408624	27408852	-	228	228	0	0	2	0	0	0	0	0	0	0	0	0	0	0	NA	NA	NA	NA	0	0.595828	-0.12815	0.49294	NA	FALSE
find_circ_0000609	Fvb4-2	5699301	5712167	-	12866	4113	31	14	20	111	84	97	12	16	18	7	10	10	95.6989	9.04351	3.3529	1.2704e-11	1.499e-09	TRUE	15.8194	19.9943	-0.2162	0.62477	0.98328	FALSE
find_circ_0000608	Fvb4-2	5698440	5711164	-	12724	4113	28	29	26	67	54	66	22	21	12	8	5	7	61.2712	6.65202	3.1279	1.2302e-07	3.6291e-06	TRUE	18.7139	25.9678	-0.32751	0.4371	0.98328	FALSE
find_circ_0000350	Fvb3-1	21632508	21632722	+	214	214	0	0	0	0	0	0	0	0	0	0	0	0	0	0	NA	NA	NA	NA	0	0	NA	NA	NA	NA
find_circ_0000351	Fvb3-1	23080600	23108161	-	27561	6131	0	3	0	0	5	5	0	0	0	0	0	0	3.35366	0	3.2897	0.084082	NA	FALSE	0	1.01702	-0.14303	0.46531	NA	FALSE
find_circ_0000166	Fvb2-1	21247436	21247622	+	186	186	0	0	2	0	0	0	0	0	0	0	0	0	0	0	NA	NA	NA	NA	0	0.595828	-0.12815	0.49294	NA	FALSE
find_circ_0000353	Fvb3-1	23169253	23169548	-	295	295	0	0	0	0	0	0	2	0	0	0	0	0	0	0	NA	NA	NA	NA	0.64906	0	0.1332	0.47936	NA	FALSE
find_circ_0000352	Fvb3-1	23081506	23109012	-	27506	6131	0	0	0	8	14	16	0	0	0	0	0	0	12.5584	0	5.5514	0.00079415	0.0078091	TRUE	0	0	NA	NA	NA	NA
find_circ_0000355	Fvb3-1	2442654	2446745	+	4091	1968	3	0	0	0	0	0	0	0	0	0	2	3	0	1.72528	-2.2654	0.24186	NA	FALSE	0	0.899026	-0.14035	0.47018	NA	FALSE
find_circ_0000354	Fvb3-1	24034463	24039309	+	4846	475	0	0	0	0	0	0	0	0	0	0	0	0	0	0	NA	NA	NA	NA	0	0	NA	NA	NA	NA
find_circ_0000357	Fvb3-1	27093269	27094771	+	1502	1263	0	0	0	0	0	0	2	0	0	0	0	0	0	0	NA	NA	NA	NA	0.64906	0	0.1332	0.47936	NA	FALSE
find_circ_0000167	Fvb2-1	22224861	22225240	-	379	379	0	2	0	0	0	0	0	0	0	0	0	0	0	0	NA	NA	NA	NA	0	0.678011	-0.13138	0.4868	NA	FALSE
find_circ_0000600	Fvb4-2	25620963	25621423	-	460	366	0	0	0	2	0	0	0	0	0	0	0	0	0.636085	0	1.6918	0.37492	NA	FALSE	0	0	NA	NA	NA	NA
find_circ_0000328	Fvb3-1	12018510	12023311	+	4801	4801	0	0	2	0	0	0	0	0	0	0	0	0	0	0	NA	NA	NA	NA	0	0.595828	-0.12815	0.49294	NA	FALSE
find_circ_0000329	Fvb3-1	12133754	12140117	+	6363	5788	2	4	2	3	0	0	3	3	3	0	2	0	0.954128	0.653919	0.26767	0.89012	NA	FALSE	3.078	2.5512	0.068768	0.86217	NA	FALSE
find_circ_0000324	Fvb3-1	11556967	11557461	+	494	396	0	0	0	2	0	0	0	0	0	0	0	0	0.636085	0	1.6918	0.37492	NA	FALSE	0	0	NA	NA	NA	NA
find_circ_0000325	Fvb3-1	12017722	12022546	+	4824	4548	0	0	0	2	0	0	0	0	2	0	0	0	0.636085	0	1.6918	0.37492	NA	FALSE	0.70147	0	0.13503	0.47612	NA	FALSE
find_circ_0000326	Fvb3-1	12017722	12027447	+	9725	8508	4	0	0	3	0	0	0	0	0	0	0	0	0.954128	0	1.8851	0.32631	NA	FALSE	0	1.1987	-0.1474	0.45752	NA	FALSE
find_circ_0000327	Fvb3-1	12017722	12028856	+	11134	9398	4	2	0	2	0	0	0	0	0	0	0	0	0.636085	0	1.6918	0.37492	NA	FALSE	0	1.87671	-0.23909	0.33068	NA	FALSE
find_circ_0000320	Fvb2-4	8863458	8876093	-	12635	5629	3	0	0	0	0	0	0	0	0	2	0	0	0	0.629343	-1.693	0.37453	NA	FALSE	0	0.899026	-0.14035	0.47018	NA	FALSE
find_circ_0000321	Fvb2-4	9542204	9542869	-	665	389	2	2	0	2	0	0	0	0	0	0	0	0	0.636085	0	1.6918	0.37492	NA	FALSE	0	1.27736	-0.1833	0.40279	NA	FALSE
find_circ_0000322	Fvb3-1	10414888	10450920	+	36032	3788	18	19	11	79	57	61	4	10	6	12	9	11	64.6047	10.647	2.5508	2.3249e-06	5.2654e-05	TRUE	6.90988	15.1123	-0.57127	0.21262	NA	FALSE
find_circ_0000323	Fvb3-1	10706075	10706279	-	204	204	0	0	0	0	0	0	0	0	0	0	0	0	0	0	NA	NA	NA	NA	0	0	NA	NA	NA	NA
find_circ_0000936	Fvb6-1	3278572	3285856	-	7284	1379	24	42	38	18	18	15	15	23	27	5	13	13	16.8623	10.4664	0.65834	0.42321	0.98415	FALSE	22.4047	32.7512	-0.40098	0.32309	0.98328	FALSE
find_circ_0000605	Fvb4-2	5696465	5709295	-	12830	4113	40	37	37	155	124	166	44	51	35	20	14	32	145.567	22.2988	2.6856	2.6154e-11	2.0575e-09	TRUE	44.4425	35.553	0.27123	0.41854	0.98328	FALSE
find_circ_0000959	Fvb6-1	3689499	3689783	-	284	284	0	0	0	0	0	0	0	0	0	0	0	2	0	0.714244	-1.742	0.3619	NA	FALSE	0	0	NA	NA	NA	NA
find_circ_0000958	Fvb6-1	3689038	3689796	+	758	758	0	0	0	0	0	0	0	0	2	0	0	0	0	0	NA	NA	NA	NA	0.70147	0	0.13503	0.47612	NA	FALSE
find_circ_0000957	Fvb6-1	35933053	35944144	+	11091	4243	0	2	0	0	3	0	0	0	0	0	0	0	1.0765	0	1.9334	0.3147	NA	FALSE	0	0.678011	-0.13138	0.4868	NA	FALSE
find_circ_0000956	Fvb6-1	35933053	35940882	+	7829	4243	0	0	0	0	0	0	0	3	0	0	0	0	0	0	NA	NA	NA	NA	1.05221	0	0.14598	0.45725	NA	FALSE
find_circ_0000955	Fvb6-1	35932410	35940065	+	7655	4243	2	0	0	0	0	0	0	0	0	0	0	0	0	0	NA	NA	NA	NA	0	0.599351	-0.1283	0.49265	NA	FALSE
find_circ_0000356	Fvb3-1	25440091	25440318	-	227	227	0	0	0	0	0	0	0	0	0	0	0	0	0	0	NA	NA	NA	NA	0	0	NA	NA	NA	NA
find_circ_0000953	Fvb6-1	35564557	35568194	+	3637	999	0	0	0	0	0	0	0	2	0	0	0	0	0	0	NA	NA	NA	NA	0.70147	0	0.13503	0.47612	NA	FALSE
find_circ_0000168	Fvb2-1	23020111	23020477	+	366	362	0	0	0	0	0	0	3	0	0	0	0	0	0	0	NA	NA	NA	NA	0.973591	0	0.14441	0.45989	NA	FALSE
find_circ_0000951	Fvb6-1	34536392	34558744	+	22352	7799	0	0	0	0	0	0	0	0	0	0	0	0	0	0	NA	NA	NA	NA	0	0	NA	NA	NA	NA
find_circ_0000950	Fvb6-1	34525724	34526138	+	414	414	0	0	0	0	0	0	0	0	0	0	0	0	0	0	NA	NA	NA	NA	0	0	NA	NA	NA	NA
find_circ_0000694	Fvb4-4	13148999	13155012	+	6013	5493	0	0	0	0	0	0	0	0	0	0	0	0	0	0	NA	NA	NA	NA	0	0	NA	NA	NA	NA
find_circ_0000695	Fvb4-4	14420613	14420794	+	181	181	0	0	0	0	0	0	0	0	0	0	0	0	0	0	NA	NA	NA	NA	0	0	NA	NA	NA	NA
find_circ_0000696	Fvb4-4	14644620	14660514	-	15894	13317	3	0	3	0	0	0	2	0	0	0	0	0	0	0	NA	NA	NA	NA	0.64906	1.79277	-0.12987	0.62889	NA	FALSE
find_circ_0000169	Fvb2-1	23672771	23672946	+	175	175	4	3	0	0	2	0	0	0	2	0	0	0	0.717669	0	1.7387	0.36283	NA	FALSE	0.70147	2.21572	-0.1579	0.57133	NA	FALSE
find_circ_0000690	Fvb4-4	12325	24646	+	12321	1240	0	0	0	0	0	0	0	0	0	0	0	2	0	0.714244	-1.742	0.3619	NA	FALSE	0	0	NA	NA	NA	NA
find_circ_0000691	Fvb4-4	12347296	12348639	+	1343	380	2	2	0	0	0	0	2	2	2	0	2	0	0	0.653919	-1.7078	0.37069	NA	FALSE	2.052	1.27736	0.10133	0.75598	NA	FALSE
find_circ_0000519	Fvb3-4	21941946	21942159	-	213	213	0	0	0	0	0	0	0	0	0	0	0	0	0	0	NA	NA	NA	NA	0	0	NA	NA	NA	NA
find_circ_0000518	Fvb3-4	21646643	21647039	+	396	396	0	0	0	0	0	0	2	0	0	0	0	0	0	0	NA	NA	NA	NA	0.64906	0	0.1332	0.47936	NA	FALSE
find_circ_0000517	Fvb3-4	21457126	21458173	+	1047	1047	0	0	0	4	0	3	0	0	0	0	0	0	2.20786	0	2.641	0.17246	NA	FALSE	0	0	NA	NA	NA	NA
find_circ_0000516	Fvb3-4	2145471	2148851	+	3380	685	0	0	0	0	0	5	0	0	0	0	0	0	1.55949	0	2.1096	0.27439	NA	FALSE	0	0	NA	NA	NA	NA
find_circ_0000515	Fvb3-4	20776317	20776871	-	554	554	0	0	0	0	0	0	0	0	0	0	0	0	0	0	NA	NA	NA	NA	0	0	NA	NA	NA	NA
find_circ_0000514	Fvb3-4	1979865	1980087	+	222	222	0	0	0	0	0	0	0	0	0	0	0	0	0	0	NA	NA	NA	NA	0	0	NA	NA	NA	NA
find_circ_0000513	Fvb3-4	18968546	18982378	+	13832	719	0	0	0	5	0	2	0	0	0	0	0	0	2.21401	0	2.6372	0.1731	NA	FALSE	0	0	NA	NA	NA	NA
find_circ_0000512	Fvb3-4	1861346	1869820	+	8474	955	0	2	0	0	0	2	0	2	0	0	0	0	0.623796	0	1.6843	0.37688	NA	FALSE	0.70147	0.678011	0.0034953	0.98694	NA	FALSE
find_circ_0000511	Fvb3-4	18479097	18493057	-	13960	5658	0	3	2	0	0	2	0	0	2	2	0	0	0.623796	0.629343	-0.0063183	0.9974	NA	FALSE	0.70147	1.61284	-0.10475	0.69183	NA	FALSE
find_circ_0000510	Fvb3-4	18477864	18489049	-	11185	4008	0	0	0	0	0	0	2	0	0	0	0	0	0	0	NA	NA	NA	NA	0.64906	0	0.1332	0.47936	NA	FALSE
find_circ_0000104	Fvb1-4	12874969	12880143	-	5174	2420	0	0	0	0	3	0	0	0	0	0	0	0	1.0765	0	1.9334	0.3147	NA	FALSE	0	0	NA	NA	NA	NA
find_circ_0000105	Fvb1-4	1307991	1324053	-	16062	3335	9	0	0	0	0	0	0	0	0	0	0	0	0	0	NA	NA	NA	NA	0	2.69708	-0.23927	0.32924	NA	FALSE
find_circ_0000106	Fvb1-4	1309652	1325001	-	15349	2574	0	16	0	8	18	14	12	16	0	0	0	0	13.3699	0	5.6366	0.00061514	0.0063119	TRUE	9.50612	5.42409	0.058889	0.80625	NA	FALSE
find_circ_0000107	Fvb1-4	1320687	1329793	+	9106	9106	23	16	19	21	15	21	18	12	15	18	23	9	18.6113	16.3982	0.17443	0.81012	0.98415	FALSE	15.3114	17.977	-0.14571	0.74208	NA	FALSE
find_circ_0000100	Fvb1-4	10020148	10026587	-	6439	198	0	3	0	0	0	0	0	0	0	0	0	0	0	0	NA	NA	NA	NA	0	1.01702	-0.14303	0.46531	NA	FALSE
find_circ_0000101	Fvb1-4	11461584	11468412	+	6828	3661	0	0	0	0	2	0	0	0	0	3	0	0	0.717669	0.944014	-0.20517	0.91567	NA	FALSE	0	0	NA	NA	NA	NA
find_circ_0000102	Fvb1-4	11785837	11790967	+	5130	1978	10	6	11	5	4	8	10	10	8	0	0	4	5.52073	1.42849	1.5875	0.29972	0.83982	FALSE	9.55853	8.30784	0.097523	0.8315	NA	FALSE
find_circ_0000103	Fvb1-4	11786228	11791451	+	5223	1978	2	0	0	0	0	9	2	0	0	0	0	4	2.80708	1.42849	0.64264	0.72807	NA	FALSE	0.64906	0.599351	0.0064873	0.97523	NA	FALSE
find_circ_0000108	Fvb1-4	13528237	13532942	+	4705	2172	0	5	2	4	4	0	2	0	2	0	2	3	2.70751	1.72528	0.48467	0.77495	NA	FALSE	1.35053	2.29085	-0.1	0.75001	NA	FALSE
find_circ_0000109	Fvb1-4	13623720	13642056	-	18336	6217	52	39	56	40	28	45	46	46	63	51	27	41	36.8045	39.5181	-0.099086	0.84707	0.98415	FALSE	53.1585	45.4875	0.19383	0.52351	0.98328	FALSE
find_circ_0000458	Fvb3-3	5161568	5185381	-	23813	17536	0	0	0	11	0	11	0	0	3	0	0	0	6.92935	0	4.4408	0.013518	0.080816	TRUE	1.05221	0	0.14598	0.45725	NA	FALSE
find_circ_0000459	Fvb3-3	5460275	5462743	+	2468	819	0	0	0	0	0	0	0	0	2	0	0	0	0	0	NA	NA	NA	NA	0.70147	0	0.13503	0.47612	NA	FALSE
find_circ_0000210	Fvb2-2	14090028	14097995	+	7967	7967	0	0	0	0	0	0	0	0	0	0	2	2	0	1.36816	-2.0516	0.28729	NA	FALSE	0	0	NA	NA	NA	NA
find_circ_0000211	Fvb2-2	14090872	14094251	-	3379	2483	0	0	0	0	0	0	8	0	0	0	0	0	0	0	NA	NA	NA	NA	2.59624	0	0.23789	0.32886	NA	FALSE
find_circ_0000212	Fvb2-2	14090872	14098292	-	7420	5512	0	5	0	0	0	0	4	0	0	0	0	0	0	0	NA	NA	NA	NA	1.29812	1.69503	-0.030922	0.90378	NA	FALSE
find_circ_0000213	Fvb2-2	14091717	14095005	-	3288	2483	0	2	2	0	0	3	0	0	0	2	0	3	0.935694	1.70071	-0.52163	0.78192	NA	FALSE	0	1.27384	-0.18303	0.40317	NA	FALSE
find_circ_0000214	Fvb2-2	14091717	14098988	-	7271	6519	0	0	0	0	0	2	2	2	0	2	0	0	0.623796	0.629343	-0.0063183	0.9974	NA	FALSE	1.35053	0	0.19319	0.3857	NA	FALSE
find_circ_0000215	Fvb2-2	14093223	14100927	-	7704	6152	0	0	3	0	0	0	0	0	0	0	0	0	0	0	NA	NA	NA	NA	0	0.893742	-0.14021	0.47042	NA	FALSE
find_circ_0000216	Fvb2-2	14102703	14104282	-	1579	1579	2	2	0	0	0	0	0	0	2	0	0	0	0	0	NA	NA	NA	NA	0.70147	1.27736	-0.071277	0.77986	NA	FALSE
find_circ_0000217	Fvb2-2	14193969	14202602	-	8633	8314	3	5	0	4	4	3	3	5	0	0	6	2	3.6432	2.676	0.36508	0.80609	0.98415	FALSE	2.72727	2.59405	0.014433	0.96728	NA	FALSE
find_circ_0000218	Fvb2-2	14331436	14333664	+	2228	2228	0	0	0	0	0	0	0	0	0	0	2	2	0	1.36816	-2.0516	0.28729	NA	FALSE	0	0	NA	NA	NA	NA
find_circ_0000219	Fvb2-2	14331644	14384102	+	52458	21491	6	0	0	0	0	0	6	0	0	0	0	0	0	0	NA	NA	NA	NA	1.94718	1.79805	0.0063137	0.97579	NA	FALSE
find_circ_0000191	Fvb2-1	419446	420793	-	1347	1347	0	0	0	0	0	0	0	2	0	0	0	0	0	0	NA	NA	NA	NA	0.70147	0	0.13503	0.47612	NA	FALSE
find_circ_0000190	Fvb2-1	419446	420287	-	841	841	2	0	0	0	0	0	0	0	0	0	0	0	0	0	NA	NA	NA	NA	0	0.599351	-0.1283	0.49265	NA	FALSE
find_circ_0000197	Fvb2-1	6300680	6304700	+	4020	4020	0	2	4	0	0	0	0	4	0	0	0	0	0	0	NA	NA	NA	NA	1.40294	1.86967	-0.044629	0.87499	NA	FALSE
find_circ_0000196	Fvb2-1	6300370	6304700	+	4330	4330	0	0	0	0	0	2	0	0	0	2	0	0	0.623796	0.629343	-0.0063183	0.9974	NA	FALSE	0	0	NA	NA	NA	NA
find_circ_0000195	Fvb2-1	6299967	6304700	+	4733	4733	0	0	2	2	2	0	3	2	0	4	0	2	1.35375	1.97293	-0.38421	0.82914	NA	FALSE	1.67506	0.595828	0.12725	0.62994	NA	FALSE
find_circ_0000194	Fvb2-1	6297272	6365656	+	68384	24829	14	0	0	0	0	0	0	0	0	0	0	0	0	0	NA	NA	NA	NA	0	4.19546	-0.16578	NA	NA	NA
find_circ_0001186	Fvb7-3	20614161	20626539	-	12378	3493	7	2	0	0	0	4	0	0	0	0	4	0	1.24759	1.30784	-0.035586	0.98523	NA	FALSE	0	2.77574	-0.30024	0.26626	NA	FALSE
find_circ_0000532	Fvb3-4	23612463	23620476	-	8013	8013	0	0	0	2	0	0	0	0	0	0	0	0	0.636085	0	1.6918	0.37492	NA	FALSE	0	0	NA	NA	NA	NA
find_circ_0000860	Fvb5-3	9751370	9756144	+	4774	4774	0	0	2	0	0	0	2	0	0	0	0	0	0	0	NA	NA	NA	NA	0.64906	0.595828	0.0068808	0.97371	NA	FALSE
find_circ_0000078	Fvb1-3	1332471	1332747	+	276	276	0	0	0	3	0	0	0	0	0	0	0	0	0.954128	0	1.8851	0.32631	NA	FALSE	0	0	NA	NA	NA	NA
find_circ_0000079	Fvb1-3	1474494	1474678	-	184	184	4	5	0	0	0	0	0	2	0	0	0	2	0	0.714244	-1.742	0.3619	NA	FALSE	0.70147	2.89373	-0.2171	0.46508	NA	FALSE
find_circ_0000173	Fvb2-1	24103249	24139114	-	35865	1379	5	6	8	5	5	9	0	7	0	0	5	7	6.19147	4.13465	0.51572	0.69033	0.98415	FALSE	2.45515	5.91572	-0.29399	0.45188	NA	FALSE
find_circ_0000172	Fvb2-1	24102224	24138034	-	35810	1694	14	6	5	7	4	5	11	7	7	0	4	6	5.22113	3.45057	0.51997	0.70175	0.98415	FALSE	8.48012	7.71906	0.061226	0.89327	NA	FALSE
find_circ_0000175	Fvb2-1	24106032	24116849	-	10817	10817	0	0	0	0	0	0	0	0	0	2	0	0	0	0.629343	-1.693	0.37453	NA	FALSE	0	0	NA	NA	NA	NA
find_circ_0000174	Fvb2-1	24106024	24115842	+	9818	3557	0	0	0	0	4	0	0	0	0	0	0	0	1.43534	0	2.066	0.28405	NA	FALSE	0	0	NA	NA	NA	NA
find_circ_0000177	Fvb2-1	24108452	24119118	+	10666	2354	0	0	0	0	3	0	0	0	0	0	0	2	1.0765	0.714244	0.29092	0.88065	NA	FALSE	0	0	NA	NA	NA	NA
find_circ_0000176	Fvb2-1	24107463	24118196	+	10733	4449	0	2	0	0	0	0	0	0	0	0	0	0	0	0	NA	NA	NA	NA	0	0.678011	-0.13138	0.4868	NA	FALSE
find_circ_0000070	Fvb1-3	114969	117670	+	2701	2211	0	0	0	0	0	0	0	0	0	0	0	2	0	0.714244	-1.742	0.3619	NA	FALSE	0	0	NA	NA	NA	NA
find_circ_0000071	Fvb1-3	11535763	11536225	-	462	231	0	0	0	0	0	0	0	0	0	0	2	0	0	0.653919	-1.7078	0.37069	NA	FALSE	0	0	NA	NA	NA	NA
find_circ_0000072	Fvb1-3	11535763	11536770	-	1007	699	0	0	0	0	0	0	0	0	0	0	0	2	0	0.714244	-1.742	0.3619	NA	FALSE	0	0	NA	NA	NA	NA
find_circ_0000073	Fvb1-3	1173723	1183520	-	9797	4224	0	0	0	0	0	0	0	0	0	0	0	0	0	0	NA	NA	NA	NA	0	0	NA	NA	NA	NA
find_circ_0000074	Fvb1-3	1178928	1184279	-	5351	258	0	2	0	0	0	0	0	0	0	0	0	0	0	0	NA	NA	NA	NA	0	0.678011	-0.13138	0.4868	NA	FALSE
find_circ_0000075	Fvb1-3	12821286	12826188	-	4902	4406	0	0	0	0	0	0	0	0	0	0	0	0	0	0	NA	NA	NA	NA	0	0	NA	NA	NA	NA
find_circ_0000076	Fvb1-3	13266997	13271240	+	4243	2084	0	14	0	9	0	8	0	0	0	0	0	0	5.35757	0	4.0403	0.028035	0.13195	TRUE	0	4.74607	-0.16673	NA	NA	NA
find_circ_0000077	Fvb1-3	1332456	1332732	+	276	276	2	0	0	0	0	2	0	0	0	0	0	0	0.623796	0	1.6843	0.37688	NA	FALSE	0	0.599351	-0.1283	0.49265	NA	FALSE
find_circ_0000773	Fvb5-1	5211576	5211916	+	340	340	0	0	0	0	0	0	0	2	0	0	0	0	0	0	NA	NA	NA	NA	0.70147	0	0.13503	0.47612	NA	FALSE
find_circ_0000772	Fvb5-1	4688132	4688348	+	216	216	0	0	0	0	0	0	0	0	0	0	0	2	0	0.714244	-1.742	0.3619	NA	FALSE	0	0	NA	NA	NA	NA
find_circ_0000771	Fvb5-1	4655325	4672279	+	16954	2512	0	3	0	0	3	4	4	0	0	0	4	0	2.3241	1.30784	0.55438	0.76037	NA	FALSE	1.29812	1.01702	0.028324	0.90714	NA	FALSE
find_circ_0000770	Fvb5-1	4651300	4668674	-	17374	1116	23	16	29	19	10	25	18	19	30	21	14	0	17.4286	11.1855	0.59258	0.54227	0.98415	FALSE	23.0276	20.9561	0.090897	0.8307	0.98328	FALSE
find_circ_0000777	Fvb5-1	5249006	5267560	-	18554	3266	18	14	26	17	17	23	17	20	23	17	21	25	18.6806	21.1436	-0.17063	0.80002	0.98415	FALSE	20.5986	17.886	0.1321	0.76114	0.98328	FALSE
find_circ_0000776	Fvb5-1	5248051	5267019	-	18968	3408	16	0	13	4	8	0	9	8	0	0	11	0	4.14284	3.59655	0.15149	0.92577	0.98415	FALSE	5.72665	8.66769	-0.10576	0.76293	NA	FALSE
find_circ_0000775	Fvb5-1	5247845	5266710	-	18865	3577	9	9	11	11	10	13	11	6	10	10	15	15	11.1415	13.4079	-0.25202	0.76132	0.98415	FALSE	9.18159	9.02518	0.012774	0.97777	NA	FALSE
find_circ_0000774	Fvb5-1	5247502	5266288	-	18786	3550	20	20	24	0	0	0	0	0	26	26	0	0	0	8.18145	-2.7165	NA	NA	NA	9.11911	19.9236	-0.16656	0.61316	NA	FALSE
find_circ_0000779	Fvb5-1	5266138	5284025	-	17887	2719	0	3	0	0	2	2	2	2	4	0	2	2	1.34146	1.36816	-0.01794	0.99219	NA	FALSE	2.75347	1.01702	0.19664	0.53971	NA	FALSE
find_circ_0000778	Fvb5-1	5265336	5283499	-	18163	2730	0	0	0	0	0	0	0	3	2	0	0	0	0	0	NA	NA	NA	NA	1.75368	0	0.23141	0.33684	NA	FALSE
find_circ_0001089	Fvb6-4	11627099	11627273	+	174	174	0	0	0	0	0	0	0	0	2	0	0	0	0	0	NA	NA	NA	NA	0.70147	0	0.13503	0.47612	NA	FALSE
find_circ_0001079	Fvb6-4	10763906	10764308	+	402	402	0	0	0	0	4	0	0	0	0	0	0	0	1.43534	0	2.066	0.28405	NA	FALSE	0	0	NA	NA	NA	NA
find_circ_0001179	Fvb7-3	1831383	1834246	-	2863	2863	0	4	3	2	0	3	8	4	4	0	4	0	1.57178	1.30784	0.17019	0.92743	NA	FALSE	5.40212	2.24976	0.32825	0.41726	NA	FALSE
find_circ_0000588	Fvb4-2	17994468	18018366	+	23898	1620	12	9	16	14	10	15	19	8	18	10	19	23	12.7194	17.5727	-0.44205	0.57089	0.98415	FALSE	15.2852	11.4138	0.23587	0.60417	NA	FALSE
find_circ_0000427	Fvb3-2	3757719	3838803	-	81084	10536	0	13	0	0	0	0	0	0	0	0	0	0	0	0	NA	NA	NA	NA	0	4.40707	-0.16614	NA	NA	NA
find_circ_0000534	Fvb3-4	25455637	25455880	-	243	154	0	0	0	0	0	0	0	0	0	0	0	0	0	0	NA	NA	NA	NA	0	0	NA	NA	NA	NA
find_circ_0000426	Fvb3-2	30783964	30784435	-	471	260	0	0	2	0	0	0	0	0	0	0	0	0	0	0	NA	NA	NA	NA	0	0.595828	-0.12815	0.49294	NA	FALSE
find_circ_0000580	Fvb4-1	9942516	9942907	+	391	167	5	4	8	2	2	2	7	6	7	4	0	2	1.97755	1.97293	0.00051572	0.99975	NA	FALSE	6.83127	5.23771	0.15189	0.73521	NA	FALSE
find_circ_0000581	Fvb4-2	10320936	10353588	-	32652	11112	10	6	16	0	13	8	4	10	24	10	14	13	7.16003	12.3667	-0.72789	0.49927	0.98415	FALSE	13.2231	9.79741	0.20583	0.65327	NA	FALSE
find_circ_0000582	Fvb4-2	10322084	10324181	-	2097	1006	0	0	0	0	0	3	0	0	0	0	0	0	0.935694	0	1.8773	0.3282	NA	FALSE	0	0	NA	NA	NA	NA
find_circ_0000583	Fvb4-2	10323287	10355625	-	32338	10773	0	8	0	0	4	5	0	0	7	13	0	14	2.99483	9.09043	-1.3652	0.32102	0.88094	FALSE	2.45515	2.71204	-0.0077508	0.97046	NA	FALSE
find_circ_0000584	Fvb4-2	10325372	10358284	-	32912	9534	0	0	0	0	0	0	0	0	0	0	0	0	0	0	NA	NA	NA	NA	0	0	NA	NA	NA	NA
find_circ_0000425	Fvb3-2	29827528	29829075	-	1547	589	0	0	2	0	0	0	0	0	0	0	0	0	0	0	NA	NA	NA	NA	0	0.595828	-0.12815	0.49294	NA	FALSE
find_circ_0000586	Fvb4-2	10609270	10613061	+	3791	1544	0	0	0	0	0	0	0	0	0	0	0	0	0	0	NA	NA	NA	NA	0	0	NA	NA	NA	NA
find_circ_0000587	Fvb4-2	1273551	1275084	-	1533	1508	0	0	0	0	0	0	0	0	0	0	0	0	0	0	NA	NA	NA	NA	0	0	NA	NA	NA	NA
find_circ_0000424	Fvb3-2	29827245	29829075	-	1830	288	0	0	0	0	0	3	0	0	0	0	0	0	0.935694	0	1.8773	0.3282	NA	FALSE	0	0	NA	NA	NA	NA
find_circ_0000423	Fvb3-2	2975467	2975902	-	435	339	2	0	0	0	0	0	0	0	0	0	0	0	0	0	NA	NA	NA	NA	0	0.599351	-0.1283	0.49265	NA	FALSE
find_circ_0001183	Fvb7-3	19711979	19719482	+	7503	161	0	0	0	2	0	0	0	0	0	0	0	0	0.636085	0	1.6918	0.37492	NA	FALSE	0	0	NA	NA	NA	NA
find_circ_0001167	Fvb7-3	1122389	1129080	+	6691	6577	0	0	0	0	0	0	2	2	0	0	3	0	0	0.980878	-1.9012	0.32238	NA	FALSE	1.35053	0	0.19319	0.3857	NA	FALSE
find_circ_0000422	Fvb3-2	2610317	2611071	-	754	175	3	0	0	0	0	0	0	0	0	0	0	2	0	0.714244	-1.742	0.3619	NA	FALSE	0	0.899026	-0.14035	0.47018	NA	FALSE
find_circ_0000537	Fvb3-4	25814987	25836672	-	21685	2308	0	0	0	0	0	0	0	0	0	0	0	0	0	0	NA	NA	NA	NA	0	0	NA	NA	NA	NA
find_circ_0000421	Fvb3-2	2610312	2611071	-	759	175	0	0	0	0	0	0	0	0	0	3	0	0	0	0.944014	-1.8859	0.32607	NA	FALSE	0	0	NA	NA	NA	NA
find_circ_0000601	Fvb4-2	25631011	25631365	-	354	354	0	0	0	0	0	0	0	0	0	2	0	0	0	0.629343	-1.693	0.37453	NA	FALSE	0	0	NA	NA	NA	NA
find_circ_0001078	Fvb6-4	10435739	10435984	+	245	245	0	0	0	0	0	0	0	0	0	0	0	0	0	0	NA	NA	NA	NA	0	0	NA	NA	NA	NA
find_circ_0001077	Fvb6-3	7565587	7577297	-	11710	6508	2	0	0	0	0	0	0	0	0	0	0	0	0	0	NA	NA	NA	NA	0	0.599351	-0.1283	0.49265	NA	FALSE
find_circ_0001076	Fvb6-3	7544902	7570653	-	25751	6889	25	22	14	22	24	27	20	20	34	11	14	3	24.0302	9.11018	1.3333	0.088197	0.33039	FALSE	25.4303	19.1208	0.28091	0.51055	0.98328	FALSE
find_circ_0001075	Fvb6-3	6009627	6011176	+	1549	922	0	0	0	0	0	0	2	0	3	0	0	0	0	0	NA	NA	NA	NA	1.70127	0	0.2269	0.34225	NA	FALSE
find_circ_0000420	Fvb3-2	2609507	2610492	-	985	175	0	0	0	0	0	0	0	0	0	0	0	5	0	1.78561	-2.1677	0.26179	NA	FALSE	0	0	NA	NA	NA	NA
find_circ_0001073	Fvb6-3	5124095	5189563	-	65468	65468	0	0	0	0	0	0	7	0	0	0	0	0	0	0	NA	NA	NA	NA	2.27171	0	0.22159	0.34845	NA	FALSE
find_circ_0001072	Fvb6-3	5124095	5147991	-	23896	23896	0	0	0	5	5	4	0	0	0	5	7	4	4.63198	5.29056	-0.17417	0.88348	0.98415	FALSE	0	0	NA	NA	NA	NA
find_circ_0001071	Fvb6-3	5124095	5146383	-	22288	22288	3	0	0	8	6	3	0	7	7	12	3	6	5.63304	6.89967	-0.26864	0.8123	0.98415	FALSE	4.91029	0.899026	0.35925	0.29545	NA	FALSE
find_circ_0001070	Fvb6-3	42380975	42406405	-	25430	5567	0	0	0	0	0	0	0	0	0	0	0	3	0	1.07137	-1.9364	0.31394	NA	FALSE	0	0	NA	NA	NA	NA
find_circ_0000954	Fvb6-1	35565182	35568860	+	3678	2263	0	0	2	0	2	0	0	0	0	0	0	0	0.717669	0	1.7387	0.36283	NA	FALSE	0	0.595828	-0.12815	0.49294	NA	FALSE
find_circ_0001163	Fvb7-3	10423998	10442543	+	18545	2892	0	0	0	0	0	0	0	0	0	0	2	0	0	0.653919	-1.7078	0.37069	NA	FALSE	0	0	NA	NA	NA	NA
find_circ_0001128	Fvb7-2	1424026	1424562	-	536	245	0	0	0	0	0	0	0	0	0	0	0	2	0	0.714244	-1.742	0.3619	NA	FALSE	0	0	NA	NA	NA	NA
find_circ_0001182	Fvb7-3	19711973	19719476	-	7503	2660	0	0	0	2	0	0	0	0	0	0	0	0	0.636085	0	1.6918	0.37492	NA	FALSE	0	0	NA	NA	NA	NA
find_circ_0000952	Fvb6-1	34953964	34954332	+	368	368	0	0	0	0	2	0	0	0	0	0	0	0	0.717669	0	1.7387	0.36283	NA	FALSE	0	0	NA	NA	NA	NA
find_circ_0000536	Fvb3-4	25797689	25836125	-	38436	2687	0	0	0	0	0	0	0	0	0	0	0	0	0	0	NA	NA	NA	NA	0	0	NA	NA	NA	NA
find_circ_0000748	Fvb5-1	21291847	21292222	+	375	223	0	0	0	0	0	0	0	0	0	0	3	0	0	0.980878	-1.9012	0.32238	NA	FALSE	0	0	NA	NA	NA	NA
find_circ_0000919	Fvb6-1	26864407	26864653	+	246	246	0	0	0	0	2	0	0	0	0	0	0	0	0.717669	0	1.7387	0.36283	NA	FALSE	0	0	NA	NA	NA	NA
find_circ_0000918	Fvb6-1	26864329	26864529	+	200	200	0	0	0	0	0	0	0	0	0	4	0	0	0	1.25869	-2.0183	0.29485	NA	FALSE	0	0	NA	NA	NA	NA
find_circ_0000913	Fvb6-1	25817217	25817445	+	228	228	0	0	0	0	0	0	0	0	0	24	0	0	0	7.55211	-4.2834	NA	NA	NA	0	0	NA	NA	NA	NA
find_circ_0000912	Fvb6-1	2404330	2406128	-	1798	1234	0	0	0	0	0	0	52	0	0	0	256	0	0	83.7016	-3.0635	NA	NA	NA	16.8756	0	0.17266	NA	NA	NA
find_circ_0000911	Fvb6-1	23252002	23252167	-	165	165	0	0	0	0	0	0	0	0	0	0	0	0	0	0	NA	NA	NA	NA	0	0	NA	NA	NA	NA
find_circ_0000910	Fvb6-1	22926678	22928310	+	1632	1088	0	3	0	0	0	0	0	0	0	0	0	0	0	0	NA	NA	NA	NA	0	1.01702	-0.14303	0.46531	NA	FALSE
find_circ_0000917	Fvb6-1	26863693	26863897	+	204	204	0	0	0	0	2	0	0	0	0	0	0	0	0.717669	0	1.7387	0.36283	NA	FALSE	0	0	NA	NA	NA	NA
find_circ_0000916	Fvb6-1	26531474	26536658	-	5184	5184	0	0	0	0	0	0	0	4	0	3	0	0	0	0.944014	-1.8859	0.32607	NA	FALSE	1.40294	0	0.1618	0.43158	NA	FALSE
find_circ_0000915	Fvb6-1	26404244	26404430	+	186	186	0	0	0	0	0	0	0	0	0	0	0	0	0	0	NA	NA	NA	NA	0	0	NA	NA	NA	NA
find_circ_0000914	Fvb6-1	26268959	26271861	-	2902	2902	0	0	0	0	0	0	0	0	0	0	0	0	0	0	NA	NA	NA	NA	0	0	NA	NA	NA	NA
find_circ_0000697	Fvb4-4	14732130	14735169	-	3039	1856	3	0	0	0	0	0	0	0	0	0	3	2	0	1.69512	-2.2414	0.24672	NA	FALSE	0	0.899026	-0.14035	0.47018	NA	FALSE
find_circ_0000589	Fvb4-2	19519152	19519311	+	159	159	0	0	0	0	0	0	0	0	0	0	0	0	0	0	NA	NA	NA	NA	0	0	NA	NA	NA	NA
find_circ_0001174	Fvb7-3	14039727	14059460	+	19733	6553	0	0	0	0	6	0	0	2	0	2	0	0	2.15301	0.629343	0.99924	0.60169	NA	FALSE	0.70147	0	0.13503	0.47612	NA	FALSE
find_circ_0001176	Fvb7-3	14055503	14083862	+	28359	4844	0	0	0	7	0	10	0	0	0	3	0	0	5.34528	0.944014	1.8678	0.26148	0.81176	FALSE	0	0	NA	NA	NA	NA
find_circ_0001177	Fvb7-3	14074177	14099823	-	25646	2235	7	7	12	9	8	12	6	9	13	19	7	10	9.47583	11.8387	-0.30347	0.73565	0.98415	FALSE	9.66335	8.04573	0.12381	0.78686	NA	FALSE
find_circ_0000925	Fvb6-1	2835566	2845583	+	10017	7249	0	0	6	0	0	0	0	0	0	0	0	0	0	0	NA	NA	NA	NA	0	1.78748	-0.18865	0.39418	NA	FALSE
find_circ_0000521	Fvb3-4	21979808	22000585	-	20777	3269	0	0	0	15	11	20	0	0	0	0	0	0	14.9558	0	5.8159	0.00034318	0.0038399	TRUE	0	0	NA	NA	NA	NA
find_circ_0001172	Fvb7-3	13643684	13696778	+	53094	8439	11	13	9	7	12	7	7	6	0	11	11	12	8.7156	11.3434	-0.36166	0.6916	0.98415	FALSE	4.37612	10.3847	-0.46366	0.29772	NA	FALSE
find_circ_0000692	Fvb4-4	12918022	12918265	+	243	243	0	2	0	0	0	0	0	0	0	0	0	0	0	0	NA	NA	NA	NA	0	0.678011	-0.13138	0.4868	NA	FALSE
find_circ_0001170	Fvb7-3	1305761	1306008	-	247	247	0	0	0	0	3	0	0	0	0	0	0	0	1.0765	0	1.9334	0.3147	NA	FALSE	0	0	NA	NA	NA	NA
find_circ_0001171	Fvb7-3	1305768	1306015	+	247	247	0	0	0	0	3	0	0	0	0	0	0	0	1.0765	0	1.9334	0.3147	NA	FALSE	0	0	NA	NA	NA	NA
find_circ_0001125	Fvb7-1	5618967	5629396	+	10429	3751	0	0	0	0	0	0	0	0	0	0	0	2	0	0.714244	-1.742	0.3619	NA	FALSE	0	0	NA	NA	NA	NA
find_circ_0000693	Fvb4-4	13063135	13063361	+	226	226	40	38	35	27	17	36	35	18	25	20	27	19	25.9157	21.9066	0.23833	0.70442	0.98415	FALSE	26.4402	35.2962	-0.32155	0.39894	0.98328	FALSE
find_circ_0001178	Fvb7-3	179153	179607	+	454	243	0	0	0	0	0	0	0	0	0	2	0	0	0	0.629343	-1.693	0.37453	NA	FALSE	0	0	NA	NA	NA	NA
find_circ_0001124	Fvb7-1	5468510	5499315	+	30805	6059	0	0	0	0	5	0	0	0	0	0	0	0	1.79417	0	2.165	0.26237	NA	FALSE	0	0	NA	NA	NA	NA
find_circ_0001210	Fvb7-4	3737539	3742679	+	5140	320	0	2	0	0	2	0	0	0	0	0	0	0	0.717669	0	1.7387	0.36283	NA	FALSE	0	0.678011	-0.13138	0.4868	NA	FALSE
find_circ_0001193	Fvb7-3	4324850	4392144	+	67294	6965	0	0	7	0	0	0	0	0	0	0	0	0	0	0	NA	NA	NA	NA	0	2.0854	-0.20815	0.36774	NA	FALSE
find_circ_0000388	Fvb3-2	12111686	12112015	+	329	329	0	0	0	0	0	0	0	0	0	0	6	0	0	1.96176	-2.2114	0.25256	NA	FALSE	0	0	NA	NA	NA	NA
find_circ_0000389	Fvb3-2	13341228	13357543	-	16315	7137	27	16	21	11	6	0	20	9	19	20	0	0	5.65147	6.29343	-0.093637	0.96075	0.98415	FALSE	16.3112	19.7715	-0.1759	0.69055	0.98328	FALSE
find_circ_0000386	Fvb3-2	10072576	10088028	-	15452	2440	0	0	0	0	3	2	0	0	0	0	0	0	1.7003	0	2.2398	0.24708	NA	FALSE	0	0	NA	NA	NA	NA
find_circ_0000387	Fvb3-2	11115286	11117681	+	2395	1134	6	3	9	3	4	7	10	3	3	0	0	2	4.57275	0.714244	2.0646	0.20581	0.65635	FALSE	5.34971	5.4963	-0.013597	0.97529	NA	FALSE
find_circ_0000384	Fvb3-1	9754431	9760330	-	5899	3970	0	0	0	0	0	0	0	0	0	0	0	2	0	0.714244	-1.742	0.3619	NA	FALSE	0	0	NA	NA	NA	NA
find_circ_0000385	Fvb3-2	10072204	10087821	-	15617	2735	0	0	0	2	3	4	0	0	0	0	0	0	2.96018	0	3.3234	0.079563	NA	FALSE	0	0	NA	NA	NA	NA
find_circ_0000382	Fvb3-1	5990186	5990345	+	159	159	0	0	0	0	0	0	0	4	0	0	0	0	0	0	NA	NA	NA	NA	1.40294	0	0.1618	0.43158	NA	FALSE
find_circ_0000383	Fvb3-1	8948129	8954046	-	5917	5318	0	0	0	4	0	0	0	0	0	0	0	0	1.27217	0	2.0177	0.295	NA	FALSE	0	0	NA	NA	NA	NA
find_circ_0000380	Fvb3-1	31245861	31247550	-	1689	588	0	0	0	2	0	0	0	0	0	0	0	0	0.636085	0	1.6918	0.37492	NA	FALSE	0	0	NA	NA	NA	NA
find_circ_0000381	Fvb3-1	31801355	31801628	+	273	273	0	11	0	19	0	0	7	5	3	8	20	13	6.04281	13.6991	-1.0403	0.39894	0.98415	FALSE	5.07759	3.72906	0.10487	0.78537	NA	FALSE
find_circ_0000229	Fvb2-2	14942927	14943143	+	216	216	0	0	0	0	0	0	2	2	0	0	0	0	0	0	NA	NA	NA	NA	1.35053	0	0.19319	0.3857	NA	FALSE
find_circ_0000228	Fvb2-2	14941598	14958951	+	17353	2965	8	6	5	9	4	4	10	8	8	0	5	0	5.54531	1.6348	1.4187	0.35184	0.94358	FALSE	8.85706	5.92101	0.25913	0.56969	NA	FALSE
find_circ_0000559	Fvb4-1	1100402	1100663	+	261	261	3	0	0	0	0	0	0	0	0	0	0	0	0	0	NA	NA	NA	NA	0	0.899026	-0.14035	0.47018	NA	FALSE
find_circ_0000558	Fvb4-1	10572817	10575777	+	2960	2641	0	0	0	0	0	0	0	0	0	0	0	0	0	0	NA	NA	NA	NA	0	0	NA	NA	NA	NA
find_circ_0000654	Fvb4-3	26983798	26985895	+	2097	1617	0	0	0	0	0	0	0	0	0	0	0	3	0	1.07137	-1.9364	0.31394	NA	FALSE	0	0	NA	NA	NA	NA
find_circ_0000655	Fvb4-3	27876445	27876712	-	267	267	0	0	0	0	2	0	0	0	0	0	0	0	0.717669	0	1.7387	0.36283	NA	FALSE	0	0	NA	NA	NA	NA
find_circ_0000656	Fvb4-3	28639922	28645246	-	5324	5049	2	0	0	0	0	0	0	0	0	0	2	0	0	0.653919	-1.7078	0.37069	NA	FALSE	0	0.599351	-0.1283	0.49265	NA	FALSE
find_circ_0000657	Fvb4-3	28787176	28788192	-	1016	751	0	0	2	0	0	0	0	0	0	0	0	0	0	0	NA	NA	NA	NA	0	0.595828	-0.12815	0.49294	NA	FALSE
find_circ_0000221	Fvb2-2	14349085	14386156	+	37071	12088	0	0	0	0	5	0	0	0	0	0	0	0	1.79417	0	2.165	0.26237	NA	FALSE	0	0	NA	NA	NA	NA
find_circ_0000220	Fvb2-2	14333827	14392821	+	58994	27173	0	0	0	0	0	0	0	0	0	0	0	0	0	0	NA	NA	NA	NA	0	0	NA	NA	NA	NA
find_circ_0000223	Fvb2-2	14683077	14692215	+	9138	6144	0	0	0	0	0	0	2	2	2	0	0	0	0	0	NA	NA	NA	NA	2.052	0	0.31077	0.25484	NA	FALSE
find_circ_0000222	Fvb2-2	14381746	14382578	+	832	832	0	2	0	0	0	0	0	0	2	0	0	0	0	0	NA	NA	NA	NA	0.70147	0.678011	0.0034953	0.98694	NA	FALSE
find_circ_0000225	Fvb2-2	14688552	14690277	+	1725	684	0	0	0	0	0	0	0	0	3	0	0	0	0	0	NA	NA	NA	NA	1.05221	0	0.14598	0.45725	NA	FALSE
find_circ_0000224	Fvb2-2	14687543	14690277	+	2734	1374	0	0	0	0	0	0	0	0	0	0	0	0	0	0	NA	NA	NA	NA	0	0	NA	NA	NA	NA
find_circ_0000227	Fvb2-2	14895392	14895837	+	445	445	2	0	0	0	0	2	0	0	3	2	0	0	0.623796	0.629343	-0.0063183	0.9974	NA	FALSE	1.05221	0.599351	0.050198	0.82308	NA	FALSE
find_circ_0000226	Fvb2-2	14835108	14836706	-	1598	1598	0	0	0	0	0	0	0	0	0	2	0	0	0	0.629343	-1.693	0.37453	NA	FALSE	0	0	NA	NA	NA	NA
find_circ_0000315	Fvb2-4	3606557	3607014	+	457	389	0	0	2	0	0	0	0	0	0	0	0	0	0	0	NA	NA	NA	NA	0	0.595828	-0.12815	0.49294	NA	FALSE
find_circ_0000314	Fvb2-4	2841151	2841303	+	152	152	0	0	0	0	0	0	0	0	0	0	0	0	0	0	NA	NA	NA	NA	0	0	NA	NA	NA	NA
find_circ_0000317	Fvb2-4	5714377	5715473	+	1096	1096	0	0	0	0	0	0	0	0	0	0	2	0	0	0.653919	-1.7078	0.37069	NA	FALSE	0	0	NA	NA	NA	NA
find_circ_0000316	Fvb2-4	3782343	3782550	-	207	207	0	0	2	0	0	0	0	0	0	0	0	0	0	0	NA	NA	NA	NA	0	0.595828	-0.12815	0.49294	NA	FALSE
find_circ_0000311	Fvb2-4	25871752	25871922	+	170	170	0	0	0	0	0	0	0	0	0	4	0	0	0	1.25869	-2.0183	0.29485	NA	FALSE	0	0	NA	NA	NA	NA
find_circ_0000259	Fvb2-2	534132	534658	-	526	513	2	0	0	0	0	0	2	0	2	0	0	0	0	0	NA	NA	NA	NA	1.35053	0.599351	0.09439	0.71096	NA	FALSE
find_circ_0000313	Fvb2-4	2839617	2839767	-	150	150	3	3	0	0	0	0	0	0	0	0	0	3	0	1.07137	-1.9364	0.31394	NA	FALSE	0	1.91604	-0.24323	0.32593	NA	FALSE
find_circ_0000312	Fvb2-4	26463730	26466068	+	2338	2338	0	0	2	0	0	0	0	2	0	0	3	0	0	0.980878	-1.9012	0.32238	NA	FALSE	0.70147	0.595828	0.012303	0.95341	NA	FALSE
find_circ_0000254	Fvb2-2	4578096	4578246	+	150	150	0	0	0	0	0	0	0	0	0	0	0	3	0	1.07137	-1.9364	0.31394	NA	FALSE	0	0	NA	NA	NA	NA
find_circ_0000255	Fvb2-2	467456	467919	+	463	227	0	0	0	0	0	0	0	0	0	0	0	0	0	0	NA	NA	NA	NA	0	0	NA	NA	NA	NA
find_circ_0000256	Fvb2-2	4818746	4826593	-	7847	1265	0	0	0	0	0	0	0	0	0	0	0	0	0	0	NA	NA	NA	NA	0	0	NA	NA	NA	NA
find_circ_0000257	Fvb2-2	4818884	4826756	-	7872	1265	3	0	0	4	5	0	0	0	0	0	0	0	3.06634	0	3.145	0.10034	NA	FALSE	0	0.899026	-0.14035	0.47018	NA	FALSE
find_circ_0000250	Fvb2-2	3486154	3487493	-	1339	1339	0	2	0	0	0	0	0	0	0	0	0	0	0	0	NA	NA	NA	NA	0	0.678011	-0.13138	0.4868	NA	FALSE
find_circ_0000318	Fvb2-4	775928	780989	+	5061	3423	14	19	12	14	0	11	14	4	0	0	17	0	7.88347	5.55831	0.30155	0.87392	0.98415	FALSE	5.94636	14.2115	-0.50734	0.26116	NA	FALSE
find_circ_0000252	Fvb2-2	3868947	3897576	+	28629	10003	0	0	0	0	0	0	6	0	4	0	0	3	0	1.07137	-1.9364	0.31394	NA	FALSE	3.35012	0	0.35571	0.21641	NA	FALSE
find_circ_0000253	Fvb2-2	413237	413423	+	186	186	3	0	2	0	2	0	0	6	3	7	2	2	0.717669	3.57086	-1.7124	0.31629	NA	FALSE	3.15662	1.49485	0.17156	0.61461	NA	FALSE
find_circ_0000984	Fvb6-1	8875573	8875787	-	214	214	0	0	0	0	0	0	0	2	0	0	0	0	0	0	NA	NA	NA	NA	0.70147	0	0.13503	0.47612	NA	FALSE
find_circ_0000985	Fvb6-1	9292104	9292811	-	707	272	0	0	0	0	0	0	0	0	0	0	2	0	0	0.653919	-1.7078	0.37069	NA	FALSE	0	0	NA	NA	NA	NA
find_circ_0000986	Fvb6-1	9536140	9538968	+	2828	2828	8	6	3	0	2	0	4	5	0	0	3	3	0.717669	2.05224	-0.95186	0.61175	NA	FALSE	3.0518	5.32518	-0.2186	0.59405	NA	FALSE
find_circ_0000455	Fvb3-3	28346903	28347542	-	639	639	4	0	0	0	0	0	0	0	0	0	2	0	0	0.653919	-1.7078	0.37069	NA	FALSE	0	1.1987	-0.1474	0.45752	NA	FALSE
find_circ_0000980	Fvb6-1	7920580	7924847	-	4267	568	0	0	0	0	0	4	0	0	0	0	0	0	1.24759	0	2.0099	0.2968	NA	FALSE	0	0	NA	NA	NA	NA
find_circ_0000981	Fvb6-1	8253865	8263459	-	9594	2069	0	0	4	0	0	4	0	5	0	0	2	0	1.24759	0.653919	0.4695	0.80856	NA	FALSE	1.75368	1.19166	0.045863	0.85733	NA	FALSE
find_circ_0000628	Fvb4-3	1527704	1527856	+	152	152	0	0	0	0	0	0	0	0	0	0	0	2	0	0.714244	-1.742	0.3619	NA	FALSE	0	0	NA	NA	NA	NA
find_circ_0000868	Fvb5-4	16323140	16328615	+	5475	5475	0	0	0	0	0	0	0	0	0	0	0	2	0	0.714244	-1.742	0.3619	NA	FALSE	0	0	NA	NA	NA	NA
find_circ_0000867	Fvb5-4	16318834	16327090	-	8256	6226	0	0	0	0	3	0	2	0	4	0	2	0	1.0765	0.653919	0.34511	0.85863	NA	FALSE	2.052	0	0.25745	0.30723	NA	FALSE
find_circ_0000452	Fvb3-3	22201007	22202216	+	1209	854	0	0	0	0	0	0	0	0	0	2	0	0	0	0.629343	-1.693	0.37453	NA	FALSE	0	0	NA	NA	NA	NA
find_circ_0000783	Fvb5-1	7836345	7855682	+	19337	1377	13	6	9	3	7	2	6	5	11	8	7	9	4.08976	8.02018	-0.88685	0.43726	0.98415	FALSE	7.55894	8.61104	-0.087209	0.84849	NA	FALSE
find_circ_0000864	Fvb5-4	15741955	15742471	+	516	516	11	3	5	3	4	5	9	3	0	6	5	14	3.94896	8.52253	-1.0021	0.37529	0.97327	FALSE	3.97298	5.80302	-0.15655	0.70661	NA	FALSE
find_circ_0000863	Fvb5-4	14034705	14034895	+	190	190	0	0	0	0	0	0	2	0	0	0	0	0	0	0	NA	NA	NA	NA	0.64906	0	0.1332	0.47936	NA	FALSE
find_circ_0000862	Fvb5-3	9753709	9756362	+	2653	2653	0	0	0	2	0	0	0	0	0	0	0	0	0.636085	0	1.6918	0.37492	NA	FALSE	0	0	NA	NA	NA	NA
find_circ_0000861	Fvb5-3	9753466	9754922	+	1456	1365	3	0	5	0	0	0	6	3	0	2	3	0	0	1.61022	-2.172	0.2611	NA	FALSE	2.99939	2.3886	0.059099	0.86737	NA	FALSE
find_circ_0000453	Fvb3-3	25389452	25389919	+	467	467	0	0	0	0	0	0	0	0	0	0	0	0	0	0	NA	NA	NA	NA	0	0	NA	NA	NA	NA
find_circ_0001157	Fvb7-2	297566	303220	-	5654	447	2	0	0	0	0	0	2	2	0	0	0	0	0	0	NA	NA	NA	NA	1.35053	0.599351	0.09439	0.71096	NA	FALSE
find_circ_0000139	Fvb1-4	3336796	3341118	-	4322	678	0	9	12	10	14	2	8	6	9	14	9	8	8.8279	10.205	-0.20176	0.83934	0.98415	FALSE	7.85727	6.62602	0.089419	0.839	NA	FALSE
find_circ_0000138	Fvb1-4	3336347	3340582	-	4235	1373	0	4	0	0	7	0	0	4	0	3	0	0	2.51184	0.944014	0.85348	0.6506	NA	FALSE	1.40294	1.35602	0.0046917	0.98508	NA	FALSE
find_circ_0000429	Fvb3-2	6080514	6080829	-	315	315	0	0	0	0	0	0	0	0	0	0	0	0	0	0	NA	NA	NA	NA	0	0	NA	NA	NA	NA
find_circ_0000428	Fvb3-2	5715178	5718732	+	3554	1045	0	0	0	0	0	0	0	0	0	0	4	0	0	1.30784	-2.0336	0.29135	NA	FALSE	0	0	NA	NA	NA	NA
find_circ_0000135	Fvb1-4	3048556	3048723	-	167	167	0	0	0	3	0	0	0	0	0	0	0	0	0.954128	0	1.8851	0.32631	NA	FALSE	0	0	NA	NA	NA	NA
find_circ_0000134	Fvb1-4	299384	299594	+	210	210	0	0	0	0	0	0	0	0	0	3	0	0	0	0.944014	-1.8859	0.32607	NA	FALSE	0	0	NA	NA	NA	NA
find_circ_0000137	Fvb1-4	3336031	3340205	-	4174	1373	8	10	12	10	5	10	8	0	7	11	0	0	8.09358	3.46138	1.0369	0.44978	0.98415	FALSE	5.05139	9.36243	-0.32739	0.46035	NA	FALSE
find_circ_0000136	Fvb1-4	3335611	3339588	-	3977	1414	4	0	5	5	2	4	0	0	0	0	4	0	3.55547	1.30784	1.0897	0.51118	0.98415	FALSE	0	2.68827	-0.29988	0.2667	NA	FALSE
find_circ_0000131	Fvb1-4	2355566	2372455	-	16889	5666	0	0	0	0	0	0	0	0	0	2	0	0	0	0.629343	-1.693	0.37453	NA	FALSE	0	0	NA	NA	NA	NA
find_circ_0000130	Fvb1-4	2355016	2371813	-	16797	4896	0	0	0	0	6	0	0	0	0	0	3	3	2.15301	2.05224	0.042247	0.98115	NA	FALSE	0	0	NA	NA	NA	NA
find_circ_0000133	Fvb1-4	2710230	2717731	-	7501	2197	0	0	0	0	0	0	0	79	71	0	0	0	0	0	NA	NA	NA	NA	52.6103	0	0.26918	0.29338	0.98328	FALSE
find_circ_0000132	Fvb1-4	2360611	2374897	+	14286	2370	0	0	0	0	0	0	0	0	0	0	2	3	0	1.72528	-2.2654	0.24186	NA	FALSE	0	0	NA	NA	NA	NA
find_circ_0000034	Fvb1-1	27381064	27387948	-	6884	1936	0	0	0	0	0	0	0	0	0	0	2	0	0	0.653919	-1.7078	0.37069	NA	FALSE	0	0	NA	NA	NA	NA
find_circ_0000035	Fvb1-1	27475373	27475694	-	321	321	0	0	0	0	0	0	0	0	2	0	0	0	0	0	NA	NA	NA	NA	0.70147	0	0.13503	0.47612	NA	FALSE
find_circ_0000036	Fvb1-1	4289987	4290356	+	369	369	0	2	0	0	0	0	0	0	0	0	0	0	0	0	NA	NA	NA	NA	0	0.678011	-0.13138	0.4868	NA	FALSE
find_circ_0000037	Fvb1-1	4501661	4504923	+	3262	3262	4	2	3	0	3	0	3	4	2	5	0	2	1.0765	2.2876	-0.72728	0.69223	NA	FALSE	3.078	2.77045	0.037901	0.92446	NA	FALSE
find_circ_0000030	Fvb1-1	27378659	27385931	-	7272	6565	0	0	0	0	0	0	0	0	0	0	0	0	0	0	NA	NA	NA	NA	0	0	NA	NA	NA	NA
find_circ_0000031	Fvb1-1	27379165	27386293	-	7128	6189	20	15	18	10	14	23	19	18	15	26	18	14	15.3778	19.0664	-0.29959	0.68426	0.98415	FALSE	17.7403	16.441	0.069894	0.87386	0.98328	FALSE
find_circ_0000032	Fvb1-1	27379165	27386780	-	7615	780	0	2	0	0	0	0	0	0	0	0	0	0	0	0	NA	NA	NA	NA	0	0.678011	-0.13138	0.4868	NA	FALSE
find_circ_0000033	Fvb1-1	27380718	27387446	-	6728	5967	3	4	0	9	5	10	5	0	0	4	0	3	7.77554	2.33005	1.518	0.24026	0.75601	FALSE	1.62265	2.25505	-0.05582	0.8525	NA	FALSE
find_circ_0000780	Fvb5-1	5463463	5464447	+	984	650	0	3	0	0	0	0	0	0	3	0	2	0	0	0.653919	-1.7078	0.37069	NA	FALSE	1.05221	1.01702	0.0042479	0.98571	NA	FALSE
find_circ_0001153	Fvb7-2	26836020	26860081	+	24061	12415	0	0	0	0	0	0	0	0	0	0	3	0	0	0.980878	-1.9012	0.32238	NA	FALSE	0	0	NA	NA	NA	NA
find_circ_0000038	Fvb1-2	11276105	11276759	+	654	654	13	0	0	0	0	0	0	0	6	0	0	0	0	0	NA	NA	NA	NA	2.10441	3.89578	-0.048081	0.8187	NA	FALSE
find_circ_0000039	Fvb1-2	14115542	14115721	-	179	179	0	0	0	2	0	0	0	0	0	0	0	0	0.636085	0	1.6918	0.37492	NA	FALSE	0	0	NA	NA	NA	NA
find_circ_0000647	Fvb4-3	2315504	2315824	+	320	320	0	0	0	0	0	0	0	0	0	4	0	2	0	1.97293	-2.4673	0.20294	NA	FALSE	0	0	NA	NA	NA	NA
find_circ_0000781	Fvb5-1	6631151	6705941	-	74790	12110	13	0	0	0	0	0	0	0	0	0	0	8	0	2.85698	-2.7463	0.15578	NA	FALSE	0	3.89578	-0.16513	NA	NA	NA
find_circ_0000646	Fvb4-3	22362959	22373670	+	10711	2854	0	0	0	0	0	0	0	0	0	0	0	0	0	0	NA	NA	NA	NA	0	0	NA	NA	NA	NA
find_circ_0001112	Fvb6-4	7828468	7828628	+	160	160	0	0	0	0	0	0	0	0	0	0	0	2	0	0.714244	-1.742	0.3619	NA	FALSE	0	0	NA	NA	NA	NA
find_circ_0000645	Fvb4-3	22307350	22374693	+	67343	6741	0	0	0	0	0	0	0	0	0	0	0	7	0	2.49985	-2.54	0.18992	NA	FALSE	0	0	NA	NA	NA	NA
find_circ_0000041	Fvb1-2	15527740	15527892	-	152	152	0	0	0	0	0	0	0	0	0	0	3	0	0	0.980878	-1.9012	0.32238	NA	FALSE	0	0	NA	NA	NA	NA
find_circ_0000040	Fvb1-2	14904466	14909807	+	5341	5283	0	0	2	0	0	0	0	0	0	0	0	0	0	0	NA	NA	NA	NA	0	0.595828	-0.12815	0.49294	NA	FALSE
find_circ_0000043	Fvb1-2	16460837	16461101	-	264	264	0	0	0	0	0	0	0	0	3	0	0	0	0	0	NA	NA	NA	NA	1.05221	0	0.14598	0.45725	NA	FALSE
find_circ_0000042	Fvb1-2	16197611	16200613	-	3002	2760	0	0	0	0	0	0	0	0	0	0	2	0	0	0.653919	-1.7078	0.37069	NA	FALSE	0	0	NA	NA	NA	NA
find_circ_0000045	Fvb1-2	18217957	18218149	-	192	192	0	0	0	0	0	2	0	0	0	0	0	0	0.623796	0	1.6843	0.37688	NA	FALSE	0	0	NA	NA	NA	NA
find_circ_0000044	Fvb1-2	16739359	16760881	+	21522	18091	20	19	13	7	6	11	10	10	7	11	14	13	7.81018	12.6814	-0.65614	0.46581	0.98415	FALSE	9.2078	16.3075	-0.45886	0.31333	NA	FALSE
find_circ_0000047	Fvb1-2	19421619	19424011	-	2392	1372	3	0	0	0	0	2	0	0	0	0	0	3	0.623796	1.07137	-0.37234	0.84761	NA	FALSE	0	0.899026	-0.14035	0.47018	NA	FALSE
find_circ_0000046	Fvb1-2	19410048	19423154	-	13106	1570	0	0	0	0	0	0	0	0	0	0	2	0	0	0.653919	-1.7078	0.37069	NA	FALSE	0	0	NA	NA	NA	NA
find_circ_0000049	Fvb1-2	19706530	19709658	-	3128	1559	0	7	4	2	0	0	5	0	6	0	0	4	0.636085	1.42849	-0.59521	0.75853	NA	FALSE	3.72706	3.56469	0.01552	0.96705	NA	FALSE
find_circ_0000048	Fvb1-2	19706123	19709486	-	3363	1896	11	10	8	7	7	7	6	11	14	5	12	9	6.92142	8.71097	-0.30664	0.76158	0.98415	FALSE	10.7156	9.0698	0.1193	0.79468	NA	FALSE
find_circ_0000722	Fvb4-4	6331000	6342216	-	11216	5763	0	0	0	0	0	0	0	0	0	0	0	0	0	0	NA	NA	NA	NA	0	0	NA	NA	NA	NA
find_circ_0000723	Fvb4-4	6331327	6342476	-	11149	5763	2	13	10	8	5	7	7	0	0	0	3	5	6.5218	2.76649	1.0793	0.4161	0.98415	FALSE	2.27171	7.98556	-0.43438	0.278	NA	FALSE
find_circ_0000724	Fvb4-4	6848902	6854397	+	5495	3427	0	0	0	4	4	6	0	0	0	0	0	0	4.5789	0	4.0171	0.0281	0.13195	TRUE	0	0	NA	NA	NA	NA
find_circ_0000199	Fvb2-1	6509089	6519776	-	10687	9940	0	3	0	0	0	0	0	0	0	0	0	0	0	0	NA	NA	NA	NA	0	1.01702	-0.14303	0.46531	NA	FALSE
find_circ_0000726	Fvb4-4	8345827	8366450	+	20623	1439	5	9	6	9	14	10	6	7	6	6	0	13	11.005	6.53061	0.68799	0.53902	0.98415	FALSE	6.50674	6.33691	0.017315	0.96939	NA	FALSE
find_circ_0000642	Fvb4-3	1975417	1984248	-	8831	3602	0	0	2	0	2	3	2	0	0	0	3	0	1.65336	0.980878	0.46065	0.80689	NA	FALSE	0.64906	0.595828	0.0068808	0.97371	NA	FALSE
find_circ_0000198	Fvb2-1	6508767	6520998	-	12231	11321	0	0	0	2	0	0	0	0	0	0	2	0	0.636085	0.653919	-0.017722	0.9927	NA	FALSE	0	0	NA	NA	NA	NA
find_circ_0000641	Fvb4-3	1975137	1983998	-	8861	3930	0	0	0	2	0	3	0	0	0	4	0	3	1.57178	2.33005	-0.40432	0.81528	NA	FALSE	0	0	NA	NA	NA	NA
find_circ_0000640	Fvb4-3	1974599	1983467	-	8868	3930	5	2	3	6	8	4	6	2	0	2	5	2	6.02652	2.97838	0.89008	0.48025	0.98415	FALSE	2.64865	3.07013	-0.0451	0.90492	NA	FALSE
find_circ_0000869	Fvb5-4	16326419	16330088	-	3669	3518	0	3	0	0	0	0	0	0	0	0	0	0	0	0	NA	NA	NA	NA	0	1.01702	-0.14303	0.46531	NA	FALSE
find_circ_0000567	Fvb4-1	18251912	18252070	+	158	158	0	0	0	3	0	0	2	0	0	0	0	2	0.954128	0.714244	0.21339	0.9123	NA	FALSE	0.64906	0	0.1332	0.47936	NA	FALSE
find_circ_0000193	Fvb2-1	6203376	6203713	+	337	162	4	0	0	0	0	0	0	0	0	0	0	0	0	0	NA	NA	NA	NA	0	1.1987	-0.1474	0.45752	NA	FALSE
find_circ_0001093	Fvb6-4	17129964	17130237	-	273	273	0	2	0	0	0	0	0	0	0	0	0	0	0	0	NA	NA	NA	NA	0	0.678011	-0.13138	0.4868	NA	FALSE
find_circ_0000629	Fvb4-3	1587600	1588257	+	657	657	0	0	0	0	0	2	0	0	0	0	0	0	0.623796	0	1.6843	0.37688	NA	FALSE	0	0	NA	NA	NA	NA
find_circ_0000192	Fvb2-1	4372339	4373184	-	845	617	33	25	36	22	26	19	33	25	30	28	28	27	22.2527	27.608	-0.30558	0.61351	0.98415	FALSE	29.9999	29.0893	0.033852	0.92923	0.98328	FALSE
find_circ_0000728	Fvb5-1	10368928	10369356	+	428	174	0	0	4	0	0	0	0	0	0	0	0	2	0	0.714244	-1.742	0.3619	NA	FALSE	0	1.19166	-0.14729	0.45772	NA	FALSE
find_circ_0000729	Fvb5-1	10395462	10395615	+	153	153	0	0	0	0	2	0	0	0	0	0	0	0	0.717669	0	1.7387	0.36283	NA	FALSE	0	0	NA	NA	NA	NA
find_circ_0001095	Fvb6-4	18618620	18623672	-	5052	4609	0	0	0	3	0	0	0	0	0	0	0	0	0.954128	0	1.8851	0.32631	NA	FALSE	0	0	NA	NA	NA	NA
find_circ_0000561	Fvb4-1	11888314	11926441	-	38127	12841	7	0	0	0	0	0	4	0	0	10	9	0	0	6.08935	-4.249	0.019469	0.10686	TRUE	1.29812	2.09773	-0.03682	0.85919	NA	FALSE
find_circ_0000806	Fvb5-2	4054834	4055878	+	1044	892	0	0	3	0	0	0	0	0	0	6	0	0	0	1.88803	-2.1964	0.25569	NA	FALSE	0	0.893742	-0.14021	0.47042	NA	FALSE
find_circ_0000604	Fvb4-2	5696096	5708907	-	12811	3866	20	13	14	0	34	42	0	7	8	0	7	0	25.3001	2.28872	2.0537	0.27682	0.81663	FALSE	5.26103	14.5714	-0.62053	0.17159	NA	FALSE
find_circ_0001109	Fvb6-4	6101160	6101870	-	710	710	0	0	0	0	0	0	0	0	0	0	0	2	0	0.714244	-1.742	0.3619	NA	FALSE	0	0	NA	NA	NA	NA
find_circ_0001108	Fvb6-4	4267243	4333148	-	65905	4729	0	0	0	0	0	0	0	0	0	0	11	0	0	3.59655	-3.1158	0.10476	NA	FALSE	0	0	NA	NA	NA	NA
find_circ_0001107	Fvb6-4	32845464	32845673	-	209	209	0	0	2	0	0	0	0	0	0	0	0	0	0	0	NA	NA	NA	NA	0	0.595828	-0.12815	0.49294	NA	FALSE
find_circ_0001106	Fvb6-4	31794596	31798332	-	3736	2814	0	2	0	0	0	0	0	0	2	0	2	0	0	0.653919	-1.7078	0.37069	NA	FALSE	0.70147	0.678011	0.0034953	0.98694	NA	FALSE
find_circ_0001105	Fvb6-4	31520548	31543116	+	22568	1944	0	0	0	12	14	19	0	0	0	21	16	0	14.7663	11.8394	0.29121	0.76852	0.98415	FALSE	0	0	NA	NA	NA	NA
find_circ_0001104	Fvb6-4	26579752	26580785	-	1033	911	0	0	0	0	0	0	0	0	0	0	0	0	0	0	NA	NA	NA	NA	0	0	NA	NA	NA	NA
find_circ_0001103	Fvb6-4	24005892	24009292	+	3400	3202	8	11	9	2	4	4	10	6	7	7	8	6	3.31901	6.96111	-0.95931	0.41974	0.98415	FALSE	7.80486	8.80769	-0.080015	0.86121	NA	FALSE
find_circ_0001102	Fvb6-4	23997209	24009292	+	12083	11885	19	22	21	24	18	22	35	26	22	37	14	19	20.9538	23.0056	-0.13185	0.84335	0.98415	FALSE	28.1938	19.4081	0.38903	0.34548	0.98328	FALSE
find_circ_0001101	Fvb6-4	23997209	24004905	+	7696	7696	4	0	8	12	5	7	12	0	2	8	3	4	7.79397	4.92674	0.6016	0.58744	0.98415	FALSE	4.59583	3.58201	0.078175	0.83645	NA	FALSE
find_circ_0001100	Fvb6-4	2376783	2378555	+	1772	1772	0	2	0	0	0	0	0	0	0	0	0	0	0	0	NA	NA	NA	NA	0	0.678011	-0.13138	0.4868	NA	FALSE
find_circ_0001039	Fvb6-3	19138558	19138717	+	159	159	0	0	3	0	0	0	0	0	0	0	0	0	0	0	NA	NA	NA	NA	0	0.893742	-0.14021	0.47042	NA	FALSE
find_circ_0001038	Fvb6-3	19138540	19138699	+	159	159	0	0	3	0	0	0	0	0	0	0	0	0	0	0	NA	NA	NA	NA	0	0.893742	-0.14021	0.47042	NA	FALSE
find_circ_0000363	Fvb3-1	28745346	28746023	+	677	551	4	0	0	0	0	0	0	0	0	0	0	0	0	0	NA	NA	NA	NA	0	1.1987	-0.1474	0.45752	NA	FALSE
find_circ_0001033	Fvb6-3	15139951	15144281	-	4330	4121	0	2	0	0	0	0	0	0	0	0	0	0	0	0	NA	NA	NA	NA	0	0.678011	-0.13138	0.4868	NA	FALSE
find_circ_0001032	Fvb6-3	15130018	15188825	+	58807	12148	0	0	0	10	0	0	0	0	0	0	0	0	3.18043	0	2.916	0.13072	NA	FALSE	0	0	NA	NA	NA	NA
find_circ_0001031	Fvb6-3	14948034	14948225	-	191	191	0	0	0	0	0	0	0	0	2	0	0	2	0	0.714244	-1.742	0.3619	NA	FALSE	0.70147	0	0.13503	0.47612	NA	FALSE
find_circ_0001030	Fvb6-3	14399722	14399984	+	262	262	0	0	0	0	0	0	0	0	0	2	0	0	0	0.629343	-1.693	0.37453	NA	FALSE	0	0	NA	NA	NA	NA
find_circ_0001037	Fvb6-3	1847153	1847715	+	562	562	0	0	0	0	0	0	0	0	0	5	0	0	0	1.57336	-2.1177	0.27258	NA	FALSE	0	0	NA	NA	NA	NA
find_circ_0001036	Fvb6-3	18107443	18109327	-	1884	1185	0	0	2	0	0	0	0	0	0	0	0	0	0	0	NA	NA	NA	NA	0	0.595828	-0.12815	0.49294	NA	FALSE
find_circ_0001035	Fvb6-3	16160287	16164318	+	4031	3721	0	0	0	0	0	0	2	0	0	0	0	0	0	0	NA	NA	NA	NA	0.64906	0	0.1332	0.47936	NA	FALSE
find_circ_0001034	Fvb6-3	1534780	1535819	+	1039	934	0	0	0	0	0	0	0	0	0	2	0	0	0	0.629343	-1.693	0.37453	NA	FALSE	0	0	NA	NA	NA	NA
find_circ_0000720	Fvb4-4	6187095	6196225	-	9130	7415	0	0	0	0	0	0	0	0	0	0	0	0	0	0	NA	NA	NA	NA	0	0	NA	NA	NA	NA
find_circ_0000721	Fvb4-4	6188444	6197672	+	9228	8765	0	0	0	3	0	4	0	3	0	2	0	2	2.20172	1.34359	0.51217	0.77098	NA	FALSE	1.05221	0	0.14598	0.45725	NA	FALSE
find_circ_0000932	Fvb6-1	30717837	30732390	+	14553	2507	0	0	0	0	0	2	0	0	0	0	2	0	0.623796	0.653919	-0.029538	0.98783	NA	FALSE	0	0	NA	NA	NA	NA
find_circ_0000940	Fvb6-1	33854204	33854443	-	239	239	0	0	0	0	3	0	0	2	3	2	0	4	1.0765	2.05783	-0.61097	0.74159	NA	FALSE	1.75368	0	0.23141	0.33684	NA	FALSE
find_circ_0000941	Fvb6-1	33854260	33854443	-	183	183	0	0	0	0	0	0	0	2	0	0	0	0	0	0	NA	NA	NA	NA	0.70147	0	0.13503	0.47612	NA	FALSE
find_circ_0000829	Fvb5-3	18935647	18935856	-	209	209	0	0	0	0	0	3	0	0	0	0	0	0	0.935694	0	1.8773	0.3282	NA	FALSE	0	0	NA	NA	NA	NA
find_circ_0000828	Fvb5-3	16136459	16145203	+	8744	2083	4	0	0	0	0	0	0	0	0	0	24	0	0	7.84703	-4.3383	NA	NA	NA	0	1.1987	-0.1474	0.45752	NA	FALSE
find_circ_0000944	Fvb6-1	34334595	34352204	+	17609	2250	0	0	0	0	0	0	0	0	0	0	0	0	0	0	NA	NA	NA	NA	0	0	NA	NA	NA	NA
find_circ_0000945	Fvb6-1	34383778	34383965	+	187	187	0	0	0	0	0	0	0	0	0	0	0	3	0	1.07137	-1.9364	0.31394	NA	FALSE	0	0	NA	NA	NA	NA
find_circ_0000946	Fvb6-1	34438655	34448503	+	9848	6805	2	0	0	0	0	0	0	0	0	0	0	0	0	0	NA	NA	NA	NA	0	0.599351	-0.1283	0.49265	NA	FALSE
find_circ_0000947	Fvb6-1	34438655	34473434	+	34779	24078	0	4	0	0	0	0	0	0	0	0	0	0	0	0	NA	NA	NA	NA	0	1.35602	-0.15566	0.44387	NA	FALSE
find_circ_0000823	Fvb5-3	11995251	12005989	+	10738	4309	47	83	68	24	25	35	0	0	46	26	38	36	27.5203	33.4623	-0.27415	0.6244	0.98415	FALSE	16.1338	62.4803	-0.23207	0.45288	0.98328	FALSE
find_circ_0000822	Fvb5-3	11990174	11999012	-	8838	4688	42	35	37	54	0	0	36	24	0	30	0	15	17.1743	14.797	0.11485	0.95263	0.98415	FALSE	20.1007	35.4744	-0.25668	0.5472	0.98328	FALSE
find_circ_0000821	Fvb5-3	11509626	11518518	-	8892	5130	14	19	31	40	18	33	20	17	14	35	27	23	29.4734	28.0552	0.071013	0.90288	0.98415	FALSE	17.3634	19.8719	-0.1249	0.77619	0.98328	FALSE
find_circ_0000820	Fvb5-3	10182945	10200166	+	17221	3344	5	0	5	2	5	3	12	7	2	7	11	4	3.36595	7.22774	-0.99314	0.40648	0.98415	FALSE	7.05098	2.98795	0.35836	0.39265	NA	FALSE
find_circ_0000827	Fvb5-3	16107965	16149992	-	42027	42027	0	0	0	0	0	64	0	0	0	0	0	0	19.9615	0	2.911	NA	NA	NA	0	0	NA	NA	NA	NA
find_circ_0000362	Fvb3-1	27780641	27780846	+	205	205	0	0	0	2	0	0	0	0	0	0	0	0	0.636085	0	1.6918	0.37492	NA	FALSE	0	0	NA	NA	NA	NA
find_circ_0000825	Fvb5-3	1535094	1555605	+	20511	2372	0	6	3	0	0	4	0	0	0	0	3	0	1.24759	0.980878	0.18839	0.92235	NA	FALSE	0	2.92777	-0.31288	0.25461	NA	FALSE
find_circ_0000725	Fvb4-4	685778	686671	-	893	893	0	0	0	0	0	0	0	0	0	0	0	0	0	0	NA	NA	NA	NA	0	0	NA	NA	NA	NA
find_circ_0001213	Fvb7-4	4197099	4197409	-	310	276	0	0	0	0	0	0	0	0	0	0	0	0	0	0	NA	NA	NA	NA	0	0	NA	NA	NA	NA
find_circ_0001212	Fvb7-4	3996448	3996687	+	239	239	0	0	0	0	0	0	0	2	0	0	0	0	0	0	NA	NA	NA	NA	0.70147	0	0.13503	0.47612	NA	FALSE
find_circ_0000348	Fvb3-1	2067405	2070992	-	3587	2110	0	0	0	0	2	2	0	0	0	0	0	0	1.34146	0	2.0388	0.2902	NA	FALSE	0	0	NA	NA	NA	NA
find_circ_0000349	Fvb3-1	21597546	21598482	+	936	390	0	0	0	0	0	0	0	0	0	0	0	0	0	0	NA	NA	NA	NA	0	0	NA	NA	NA	NA
find_circ_0000618	Fvb4-3	12072038	12073517	+	1479	1479	0	0	0	0	0	0	0	0	2	0	0	0	0	0	NA	NA	NA	NA	0.70147	0	0.13503	0.47612	NA	FALSE
find_circ_0000619	Fvb4-3	12529948	12530448	-	500	373	0	0	0	0	0	0	0	0	2	0	0	0	0	0	NA	NA	NA	NA	0.70147	0	0.13503	0.47612	NA	FALSE
find_circ_0001215	Fvb7-4	4793931	4812995	-	19064	14338	0	0	0	0	0	0	0	0	0	0	0	0	0	0	NA	NA	NA	NA	0	0	NA	NA	NA	NA
find_circ_0001214	Fvb7-4	4793200	4812250	-	19050	15664	0	0	0	2	0	0	0	0	0	0	0	0	0.636085	0	1.6918	0.37492	NA	FALSE	0	0	NA	NA	NA	NA
find_circ_0000342	Fvb3-1	18153059	18160284	+	7225	6102	0	4	0	0	0	0	0	0	0	0	0	0	0	0	NA	NA	NA	NA	0	1.35602	-0.15566	0.44387	NA	FALSE
find_circ_0000343	Fvb3-1	18153077	18160302	+	7225	6102	0	4	0	0	0	0	0	0	0	0	0	0	0	0	NA	NA	NA	NA	0	1.35602	-0.15566	0.44387	NA	FALSE
find_circ_0000340	Fvb3-1	16688124	16688308	-	184	184	0	2	0	2	0	0	0	0	0	0	0	0	0.636085	0	1.6918	0.37492	NA	FALSE	0	0.678011	-0.13138	0.4868	NA	FALSE
find_circ_0000341	Fvb3-1	17252690	17252850	+	160	160	0	0	0	0	0	2	0	0	0	0	0	0	0.623796	0	1.6843	0.37688	NA	FALSE	0	0	NA	NA	NA	NA
find_circ_0000346	Fvb3-1	20293809	20294987	-	1178	1178	0	0	0	0	0	0	0	2	0	0	0	0	0	0	NA	NA	NA	NA	0.70147	0	0.13503	0.47612	NA	FALSE
find_circ_0000347	Fvb3-1	2030199	2037795	-	7596	7596	0	0	3	2	0	0	0	0	0	0	0	0	0.636085	0	1.6918	0.37492	NA	FALSE	0	0.893742	-0.14021	0.47042	NA	FALSE
find_circ_0000344	Fvb3-1	18154438	18161560	+	7122	6955	0	0	0	0	0	0	0	0	2	0	0	0	0	0	NA	NA	NA	NA	0.70147	0	0.13503	0.47612	NA	FALSE
find_circ_0000345	Fvb3-1	20160655	20160893	+	238	238	0	0	0	2	0	0	0	0	0	0	0	0	0.636085	0	1.6918	0.37492	NA	FALSE	0	0	NA	NA	NA	NA
find_circ_0000368	Fvb3-1	30676303	30683779	-	7476	2960	0	0	0	0	0	0	0	0	0	0	0	0	0	0	NA	NA	NA	NA	0	0	NA	NA	NA	NA
find_circ_0000369	Fvb3-1	30743269	30743497	+	228	228	0	0	0	0	2	0	0	4	0	0	0	0	0.717669	0	1.7387	0.36283	NA	FALSE	1.40294	0	0.1618	0.43158	NA	FALSE
find_circ_0000633	Fvb4-3	16715840	16716707	-	867	737	0	0	0	0	0	0	0	0	0	0	0	2	0	0.714244	-1.742	0.3619	NA	FALSE	0	0	NA	NA	NA	NA
find_circ_0000669	Fvb4-3	5393584	5412924	-	19340	1201	300	266	336	260	209	285	354	301	321	416	425	348	246.578	394.139	-0.67448	0.00017277	0.0022652	TRUE	333.041	280.177	0.24571	0.018033	0.15457	TRUE
find_circ_0000171	Fvb2-1	24101650	24135383	-	33733	1641	13	0	0	7	7	0	12	8	7	10	10	0	4.73814	6.41631	-0.37819	0.78604	0.98415	FALSE	9.15539	3.89578	0.34683	0.40414	NA	FALSE
find_circ_0000630	Fvb4-3	1620106	1620529	+	423	423	2	0	0	0	0	0	0	0	0	0	0	4	0	1.42849	-2.0689	0.2834	NA	FALSE	0	0.599351	-0.1283	0.49265	NA	FALSE
find_circ_0000170	Fvb2-1	23677110	23678249	+	1139	911	0	0	0	0	0	0	0	0	0	0	0	0	0	0	NA	NA	NA	NA	0	0	NA	NA	NA	NA
find_circ_0000661	Fvb4-3	30114736	30149264	+	34528	9524	34	32	31	25	26	30	37	36	29	29	18	14	26.6377	20.0104	0.3984	0.52885	0.98415	FALSE	34.8054	30.2725	0.1623	0.65726	0.98328	FALSE
find_circ_0000660	Fvb4-3	30032970	30080260	-	47290	537	0	0	0	0	5	8	0	0	0	0	0	5	4.28936	1.78561	0.95434	0.57039	0.98415	FALSE	0	0	NA	NA	NA	NA
find_circ_0000663	Fvb4-3	30148830	30234467	+	85637	4637	0	0	21	13	9	18	0	18	0	0	19	9	12.9782	9.42633	0.42771	0.68402	0.98415	FALSE	6.31323	6.2562	0.00064923	0.99755	NA	FALSE
find_circ_0000631	Fvb4-3	16343401	16344383	+	982	844	5	0	7	0	0	0	0	3	2	0	0	0	0	0	NA	NA	NA	NA	1.75368	3.58378	-0.18453	0.60163	NA	FALSE
find_circ_0000665	Fvb4-3	31643525	31643801	-	276	276	0	0	0	0	0	0	0	0	0	0	0	0	0	0	NA	NA	NA	NA	0	0	NA	NA	NA	NA
find_circ_0000664	Fvb4-3	31560724	31575187	-	14463	1072	0	6	0	9	5	7	0	5	5	4	3	8	6.83984	5.09654	0.39123	0.72943	0.98415	FALSE	3.50735	2.03403	0.12162	0.71413	NA	FALSE
find_circ_0000667	Fvb4-3	5392578	5412136	-	19558	1767	211	181	190	171	135	152	168	145	128	240	266	245	150.236	249.987	-0.73146	0.0011429	0.010789	TRUE	150.272	181.195	-0.26126	0.074333	0.40545	FALSE
find_circ_0000666	Fvb4-3	530010	545870	-	15860	13092	2	0	0	0	0	0	0	0	0	0	0	0	0	0	NA	NA	NA	NA	0	0.599351	-0.1283	0.49265	NA	FALSE
find_circ_0000500	Fvb3-4	14992619	15009589	+	16970	5617	3	2	0	0	0	0	0	0	0	0	0	0	0	0	NA	NA	NA	NA	0	1.57704	-0.21125	0.36475	NA	FALSE
find_circ_0000501	Fvb3-4	15959757	16006571	+	46814	4550	80	63	77	66	49	83	115	74	74	44	45	51	64.4612	46.7719	0.46013	0.2768	0.81663	FALSE	89.2298	68.2708	0.36053	0.12307	0.61535	FALSE
find_circ_0000469	Fvb3-4	10653430	10653775	-	345	345	0	0	0	0	0	0	0	0	0	0	0	0	0	0	NA	NA	NA	NA	0	0	NA	NA	NA	NA
find_circ_0000468	Fvb3-3	8585305	8593598	-	8293	1117	0	0	0	10	6	4	0	0	0	0	0	0	6.58102	0	4.5713	0.0097329	0.063805	TRUE	0	0	NA	NA	NA	NA
find_circ_0000504	Fvb3-4	16231362	16235359	+	3997	3997	0	0	0	0	0	0	0	0	0	0	0	2	0	0.714244	-1.742	0.3619	NA	FALSE	0	0	NA	NA	NA	NA
find_circ_0000505	Fvb3-4	16290589	16294411	-	3822	2223	0	0	0	0	0	2	0	0	0	0	0	0	0.623796	0	1.6843	0.37688	NA	FALSE	0	0	NA	NA	NA	NA
find_circ_0000506	Fvb3-4	1629457	1631745	+	2288	2288	0	0	0	0	0	0	0	0	0	2	0	0	0	0.629343	-1.693	0.37453	NA	FALSE	0	0	NA	NA	NA	NA
find_circ_0000507	Fvb3-4	18268315	18268575	+	260	260	0	2	0	0	0	0	0	0	0	0	0	0	0	0	NA	NA	NA	NA	0	0.678011	-0.13138	0.4868	NA	FALSE
find_circ_0000463	Fvb3-3	7398740	7412500	+	13760	3696	26	24	33	19	21	16	25	21	19	21	22	9	18.5687	17.0153	0.11663	0.87215	0.98415	FALSE	22.1427	25.7589	-0.15808	0.69943	0.98328	FALSE
find_circ_0000462	Fvb3-3	7285605	7292833	+	7228	6930	7	4	0	0	2	4	3	3	4	3	3	0	1.96526	1.92489	0.017246	0.99206	NA	FALSE	3.42874	3.45375	-0.0022832	0.99537	NA	FALSE
find_circ_0000461	Fvb3-3	7244637	7244901	-	264	264	0	0	0	0	0	2	0	0	0	0	0	0	0.623796	0	1.6843	0.37688	NA	FALSE	0	0	NA	NA	NA	NA
find_circ_0000460	Fvb3-3	5984243	5984745	+	502	502	0	4	0	0	0	4	5	0	0	3	5	2	1.24759	3.29306	-1.0357	0.53804	NA	FALSE	1.62265	1.35602	0.023605	0.92639	NA	FALSE
find_circ_0000467	Fvb3-3	8199904	8202562	-	2658	2409	0	0	0	2	0	2	0	0	0	0	0	0	1.25988	0	2.0138	0.2959	NA	FALSE	0	0	NA	NA	NA	NA
find_circ_0000466	Fvb3-3	8161432	8168269	+	6837	3019	2	2	2	0	0	0	2	0	0	2	0	0	0	0.629343	-1.693	0.37453	NA	FALSE	0.64906	1.87319	-0.15978	0.582	NA	FALSE
find_circ_0000465	Fvb3-3	8161002	8167434	+	6432	2917	2	0	3	5	2	3	0	0	0	0	6	3	3.24358	3.03312	0.083516	0.95537	0.98415	FALSE	0	1.49309	-0.20396	0.37425	NA	FALSE
find_circ_0000464	Fvb3-3	8159385	8166019	+	6634	2462	0	6	0	0	0	0	0	0	0	0	0	0	0	0	NA	NA	NA	NA	0	2.03403	-0.20418	0.37299	NA	FALSE
find_circ_0000265	Fvb2-3	10474235	10476205	+	1970	904	0	0	0	0	0	2	0	0	5	2	2	2	0.623796	1.99751	-1.0853	0.55489	NA	FALSE	1.75368	0	0.18846	0.39208	NA	FALSE
find_circ_0000264	Fvb2-2	9957170	9957485	+	315	315	0	0	0	0	0	0	0	0	0	0	0	0	0	0	NA	NA	NA	NA	0	0	NA	NA	NA	NA
find_circ_0000267	Fvb2-3	14914337	14916486	-	2149	2149	0	0	0	0	0	0	0	0	0	0	2	0	0	0.653919	-1.7078	0.37069	NA	FALSE	0	0	NA	NA	NA	NA
find_circ_0000266	Fvb2-3	10919518	10920961	-	1443	707	0	0	0	4	0	0	0	0	5	0	0	2	1.27217	0.714244	0.43389	0.82277	NA	FALSE	1.75368	0	0.18846	0.39208	NA	FALSE
find_circ_0000188	Fvb2-1	4149215	4177377	+	28162	2508	0	3	0	0	4	5	0	4	0	8	4	6	2.99483	5.96794	-0.85927	0.52174	0.98415	FALSE	1.40294	1.01702	0.036305	0.88206	NA	FALSE
find_circ_0000189	Fvb2-1	419446	420267	-	821	821	0	0	0	0	0	0	0	0	0	0	2	0	0	0.653919	-1.7078	0.37069	NA	FALSE	0	0	NA	NA	NA	NA
find_circ_0000263	Fvb2-2	8178615	8180142	-	1527	1442	0	0	0	0	0	0	0	0	0	0	0	0	0	0	NA	NA	NA	NA	0	0	NA	NA	NA	NA
find_circ_0000262	Fvb2-2	813329	814012	-	683	683	0	0	0	0	0	0	0	0	0	0	0	2	0	0.714244	-1.742	0.3619	NA	FALSE	0	0	NA	NA	NA	NA
find_circ_0000184	Fvb2-1	24556434	24563187	-	6753	4986	0	8	0	0	0	0	0	0	0	0	0	0	0	0	NA	NA	NA	NA	0	2.71204	-0.23891	0.32966	NA	FALSE
find_circ_0000185	Fvb2-1	24603977	24604846	-	869	712	0	0	3	2	0	0	2	0	0	0	0	0	0.636085	0	1.6918	0.37492	NA	FALSE	0.64906	0.893742	-0.028069	0.89867	NA	FALSE
find_circ_0000186	Fvb2-1	25498979	25499754	+	775	775	0	0	2	0	0	0	0	0	0	0	0	0	0	0	NA	NA	NA	NA	0	0.595828	-0.12815	0.49294	NA	FALSE
find_circ_0000187	Fvb2-1	25498979	25500376	+	1397	622	0	0	0	2	0	0	3	0	0	0	2	3	0.636085	1.72528	-0.84237	0.65785	NA	FALSE	0.973591	0	0.14441	0.45989	NA	FALSE
find_circ_0000180	Fvb2-1	24554640	24561365	-	6725	5212	0	0	0	0	0	0	0	11	0	0	0	0	0	0	NA	NA	NA	NA	3.85809	0	0.16578	0.42519	NA	FALSE
find_circ_0000181	Fvb2-1	24555472	24562203	-	6731	4952	16	11	6	0	11	9	0	0	8	0	0	0	6.75426	0	4.3879	0.015	0.086343	TRUE	2.80588	10.3113	-0.53664	0.20231	NA	FALSE
find_circ_0000182	Fvb2-1	24556067	24562655	-	6588	4809	0	2	0	0	2	0	0	0	0	0	0	3	0.717669	1.07137	-0.28639	0.8825	NA	FALSE	0	0.678011	-0.13138	0.4868	NA	FALSE
find_circ_0000183	Fvb2-1	24556201	24562960	-	6759	4986	0	0	0	0	0	0	0	0	0	0	0	0	0	0	NA	NA	NA	NA	0	0	NA	NA	NA	NA
find_circ_0000179	Fvb2-1	24554347	24561111	-	6764	5212	42	24	27	27	20	26	33	17	23	19	19	15	23.8732	17.5478	0.43125	0.5083	0.98415	FALSE	24.7389	28.7662	-0.15953	0.6932	0.98328	FALSE
find_circ_0001168	Fvb7-3	1129361	1139863	+	10502	1071	0	0	0	2	0	0	0	0	0	2	0	0	0.636085	0.629343	0.0054967	0.99774	NA	FALSE	0	0	NA	NA	NA	NA
find_circ_0000990	Fvb6-2	15796446	15801877	-	5431	5217	11	12	10	23	18	20	13	12	13	8	15	11	20.012	11.3501	0.78734	0.29705	0.83982	FALSE	12.9873	10.3436	0.18143	0.69082	NA	FALSE
find_circ_0000638	Fvb4-3	1935619	1942893	+	7274	2497	0	4	0	0	0	0	6	2	5	0	0	0	0	0	NA	NA	NA	NA	4.40233	1.35602	0.31218	0.3889	NA	FALSE
find_circ_0000178	Fvb2-1	24411642	24413487	+	1845	1379	5	0	0	0	0	0	0	0	0	0	0	0	0	0	NA	NA	NA	NA	0	1.49838	-0.16682	0.42625	NA	FALSE
find_circ_0000639	Fvb4-3	1974095	1982914	-	8819	3776	3	2	3	0	0	4	6	2	0	0	0	0	1.24759	0	2.0099	0.2968	NA	FALSE	2.64865	2.47078	0.021502	0.9535	NA	FALSE
find_circ_0000162	Fvb2-1	18589035	18603768	-	14733	14733	0	0	0	0	0	0	0	0	4	0	0	0	0	0	NA	NA	NA	NA	1.40294	0	0.1618	0.43158	NA	FALSE
find_circ_0000163	Fvb2-1	18762745	18763227	+	482	178	0	0	0	0	0	0	0	3	0	0	0	0	0	0	NA	NA	NA	NA	1.05221	0	0.14598	0.45725	NA	FALSE
find_circ_0000160	Fvb2-1	17637718	17639805	+	2087	1916	0	0	0	0	0	0	0	0	0	0	2	0	0	0.653919	-1.7078	0.37069	NA	FALSE	0	0	NA	NA	NA	NA
find_circ_0000161	Fvb2-1	18187065	18189105	-	2040	453	6	0	6	0	4	3	0	0	0	0	4	0	2.37103	1.30784	0.57351	0.75202	NA	FALSE	0	3.58554	-0.37487	0.20397	NA	FALSE
find_circ_0000009	Fvb1-1	21234332	21245476	+	11144	1632	0	0	0	0	0	0	0	2	0	0	0	0	0	0	NA	NA	NA	NA	0.70147	0	0.13503	0.47612	NA	FALSE
find_circ_0000008	Fvb1-1	2116532	2123280	+	6748	3352	2	0	0	0	0	0	0	0	0	0	0	0	0	0	NA	NA	NA	NA	0	0.599351	-0.1283	0.49265	NA	FALSE
find_circ_0000164	Fvb2-1	18762745	18763982	+	1237	178	0	0	0	0	0	0	0	3	0	0	0	0	0	0	NA	NA	NA	NA	1.05221	0	0.14598	0.45725	NA	FALSE
find_circ_0000165	Fvb2-1	1980098	1983224	-	3126	3018	0	0	0	0	0	0	0	0	0	0	0	0	0	0	NA	NA	NA	NA	0	0	NA	NA	NA	NA
find_circ_0000005	Fvb1-1	16501805	16561601	-	59796	3554	14	0	12	6	7	12	11	7	0	0	0	0	8.16287	0	4.9088	0.0045158	0.035524	TRUE	6.02498	7.77042	-0.065537	0.85192	NA	FALSE
find_circ_0000004	Fvb1-1	16280055	16280371	-	316	316	0	0	0	0	0	0	0	0	0	0	0	3	0	1.07137	-1.9364	0.31394	NA	FALSE	0	0	NA	NA	NA	NA
find_circ_0000007	Fvb1-1	19411168	19411704	+	536	422	0	0	0	0	0	0	2	0	0	0	0	0	0	0	NA	NA	NA	NA	0.64906	0	0.1332	0.47936	NA	FALSE
find_circ_0000006	Fvb1-1	18934597	18945187	+	10590	1980	0	0	0	0	2	0	0	0	0	0	0	0	0.717669	0	1.7387	0.36283	NA	FALSE	0	0	NA	NA	NA	NA
find_circ_0000001	Fvb1-1	10549	10728	+	179	179	22	13	24	7	8	9	5	10	8	12	6	15	7.90405	11.0946	-0.4568	0.62769	0.98415	FALSE	7.93588	18.1499	-0.6597	0.14765	NA	FALSE
find_circ_0000003	Fvb1-1	15920312	15920542	-	230	230	0	0	0	0	0	0	0	0	3	0	0	0	0	0	NA	NA	NA	NA	1.05221	0	0.14598	0.45725	NA	FALSE
find_circ_0000002	Fvb1-1	10553	10732	+	179	179	11	10	16	6	10	5	3	13	12	10	7	17	7.05609	11.5065	-0.66053	0.49566	0.98415	FALSE	9.74197	11.4531	-0.11716	0.79826	NA	FALSE
find_circ_0000764	Fvb5-1	29271128	29299793	-	28665	2750	3	0	0	0	0	0	0	0	0	0	0	0	0	0	NA	NA	NA	NA	0	0.899026	-0.14035	0.47018	NA	FALSE
find_circ_0000765	Fvb5-1	3340319	3342550	+	2231	2118	0	0	0	0	2	0	0	0	0	0	0	0	0.717669	0	1.7387	0.36283	NA	FALSE	0	0	NA	NA	NA	NA
find_circ_0000766	Fvb5-1	3498338	3503974	-	5636	5636	0	0	2	0	0	4	2	0	0	0	3	0	1.24759	0.980878	0.18839	0.92235	NA	FALSE	0.64906	0.595828	0.0068808	0.97371	NA	FALSE
find_circ_0000767	Fvb5-1	4292798	4293072	+	274	274	0	0	0	0	0	2	0	0	0	0	0	0	0.623796	0	1.6843	0.37688	NA	FALSE	0	0	NA	NA	NA	NA
find_circ_0000760	Fvb5-1	28708792	28709785	+	993	805	0	0	0	0	0	0	0	0	0	0	0	2	0	0.714244	-1.742	0.3619	NA	FALSE	0	0	NA	NA	NA	NA
find_circ_0000761	Fvb5-1	29267786	29296085	-	28299	3227	10	7	5	11	9	10	7	9	6	14	7	0	9.84696	6.69411	0.49808	0.65771	0.98415	FALSE	7.53274	6.85936	0.05885	0.89701	NA	FALSE
find_circ_0000762	Fvb5-1	29268804	29297216	-	28412	2298	16	6	0	7	7	8	0	3	0	9	4	4	7.23332	5.56837	0.3415	0.75387	0.98415	FALSE	1.05221	6.82884	-0.25337	0.38346	NA	FALSE
find_circ_0000763	Fvb5-1	29271128	29299788	-	28660	1298	9	6	0	0	8	0	0	0	0	11	0	0	2.87067	3.46138	-0.20112	0.90927	0.98415	FALSE	0	4.73111	-0.48867	0.13393	NA	FALSE
find_circ_0000768	Fvb5-1	4597901	4613297	+	15396	2655	0	0	0	0	0	0	2	0	0	0	0	0	0	0	NA	NA	NA	NA	0.64906	0	0.1332	0.47936	NA	FALSE
find_circ_0000769	Fvb5-1	4600292	4616987	+	16695	1811	6	4	2	0	0	4	4	3	0	0	5	0	1.24759	1.6348	-0.22506	0.90617	NA	FALSE	2.35033	3.7499	-0.15153	0.69405	NA	FALSE
find_circ_0000738	Fvb5-1	18771557	18778811	+	7254	1381	0	0	0	2	0	4	0	0	0	0	0	0	1.88368	0	2.3965	0.21617	NA	FALSE	0	0	NA	NA	NA	NA
find_circ_0000998	Fvb6-2	27071488	27075005	+	3517	1849	14	15	10	9	10	10	17	16	12	9	23	8	9.56971	13.2091	-0.44134	0.61881	0.98415	FALSE	15.3376	12.2597	0.18955	0.67518	NA	FALSE
find_circ_0001205	Fvb7-4	18172782	18174045	-	1263	1105	2	0	0	0	0	0	0	0	0	0	0	0	0	0	NA	NA	NA	NA	0	0.599351	-0.1283	0.49265	NA	FALSE
find_circ_0000650	Fvb4-3	25766979	25767473	+	494	451	0	0	0	0	0	0	0	0	2	0	0	0	0	0	NA	NA	NA	NA	0.70147	0	0.13503	0.47612	NA	FALSE
find_circ_0001201	Fvb7-4	106868	108026	+	1158	1017	0	0	0	0	0	0	0	0	0	0	0	0	0	0	NA	NA	NA	NA	0	0	NA	NA	NA	NA
find_circ_0000711	Fvb4-4	2171384	2227549	-	56165	7981	0	7	7	8	0	0	6	0	0	0	0	0	2.54434	0	2.5687	0.18493	NA	FALSE	1.94718	4.45844	-0.19515	0.57171	NA	FALSE
find_circ_0000710	Fvb4-4	2169831	2225590	-	55759	9208	0	0	8	0	0	0	0	0	0	0	8	0	0	2.61568	-2.616	0.17689	NA	FALSE	0	2.38331	-0.22378	0.34785	NA	FALSE
find_circ_0000713	Fvb4-4	3379177	3379558	-	381	381	0	0	0	0	0	0	0	0	0	0	0	2	0	0.714244	-1.742	0.3619	NA	FALSE	0	0	NA	NA	NA	NA
find_circ_0000712	Fvb4-4	25230402	25230846	-	444	444	0	0	0	0	0	0	0	0	0	0	0	0	0	0	NA	NA	NA	NA	0	0	NA	NA	NA	NA
find_circ_0000715	Fvb4-4	432428	432848	-	420	420	3	0	0	0	0	0	0	0	0	0	0	0	0	0	NA	NA	NA	NA	0	0.899026	-0.14035	0.47018	NA	FALSE
find_circ_0000714	Fvb4-4	388494	388698	-	204	204	0	0	0	2	0	0	0	0	0	0	0	0	0.636085	0	1.6918	0.37492	NA	FALSE	0	0	NA	NA	NA	NA
find_circ_0000717	Fvb4-4	5658736	5682422	+	23686	1555	9	9	11	9	0	7	8	11	9	5	7	0	5.04567	3.86207	0.31992	0.82652	0.98415	FALSE	9.61094	9.02518	0.044742	0.92225	NA	FALSE
find_circ_0000716	Fvb4-4	5522185	5522908	-	723	389	0	0	0	4	0	0	0	0	0	0	0	0	1.27217	0	2.0177	0.295	NA	FALSE	0	0	NA	NA	NA	NA
find_circ_0000719	Fvb4-4	597556	598921	+	1365	1365	10	0	0	13	9	10	7	16	8	21	0	15	10.483	11.9649	-0.17486	0.86815	0.98415	FALSE	10.6894	2.99675	0.5267	0.21139	NA	FALSE
find_circ_0000718	Fvb4-4	5660742	5684389	+	23647	1047	16	13	14	9	15	13	16	11	18	13	11	17	12.2996	13.7584	-0.15468	0.85022	0.98415	FALSE	15.3638	13.3727	0.11881	0.79194	NA	FALSE
find_circ_0001203	Fvb7-4	1619850	1621690	-	1840	1604	0	0	0	0	0	0	0	0	0	0	2	0	0	0.653919	-1.7078	0.37069	NA	FALSE	0	0	NA	NA	NA	NA
find_circ_0001099	Fvb6-4	2374531	2375226	-	695	695	0	0	0	0	0	0	0	0	0	0	0	0	0	0	NA	NA	NA	NA	0	0	NA	NA	NA	NA
find_circ_0000651	Fvb4-3	26793316	26798966	+	5650	3903	3	0	0	0	0	2	0	0	0	0	0	0	0.623796	0	1.6843	0.37688	NA	FALSE	0	0.899026	-0.14035	0.47018	NA	FALSE
find_circ_0000846	Fvb5-3	25563437	25566639	+	3202	3202	0	0	0	0	4	5	0	0	0	0	0	0	2.99483	0	3.111	0.10444	NA	FALSE	0	0	NA	NA	NA	NA
find_circ_0001098	Fvb6-4	224059	224667	+	608	293	0	0	0	0	2	0	0	0	0	0	0	0	0.717669	0	1.7387	0.36283	NA	FALSE	0	0	NA	NA	NA	NA
find_circ_0001199	Fvb7-3	7969923	7973970	+	4047	4047	0	0	0	0	0	0	0	0	0	0	0	0	0	0	NA	NA	NA	NA	0	0	NA	NA	NA	NA
find_circ_0001208	Fvb7-4	3331890	3335782	+	3892	294	0	0	0	0	0	0	0	0	2	0	0	0	0	0	NA	NA	NA	NA	0.70147	0	0.13503	0.47612	NA	FALSE
find_circ_0001209	Fvb7-4	3737539	3740607	+	3068	320	0	0	0	3	2	2	0	0	0	0	0	0	2.29559	0	2.9291	0.12757	NA	FALSE	0	0	NA	NA	NA	NA
find_circ_0000481	Fvb3-4	12938524	12975222	+	36698	12823	0	0	0	0	0	0	0	0	0	0	0	0	0	0	NA	NA	NA	NA	0	0	NA	NA	NA	NA
find_circ_0000412	Fvb3-2	2185725	2185953	+	228	228	0	0	0	0	0	0	0	0	0	0	0	7	0	2.49985	-2.54	0.18992	NA	FALSE	0	0	NA	NA	NA	NA
find_circ_0000483	Fvb3-4	12966359	12972138	+	5779	5150	13	14	10	26	30	20	33	14	20	18	27	14	25.2721	19.4917	0.36034	0.58117	0.98415	FALSE	22.6345	11.621	0.59431	0.18241	0.72963	FALSE
find_circ_0000482	Fvb3-4	12950726	12951483	+	757	757	0	0	2	0	0	0	0	0	0	0	0	0	0	0	NA	NA	NA	NA	0	0.595828	-0.12815	0.49294	NA	FALSE
find_circ_0000485	Fvb3-4	12981972	12983444	+	1472	1472	0	0	0	0	0	0	0	0	0	0	0	3	0	1.07137	-1.9364	0.31394	NA	FALSE	0	0	NA	NA	NA	NA
find_circ_0000484	Fvb3-4	12966366	12972138	+	5772	4869	0	0	0	0	0	0	0	3	0	0	2	0	0	0.653919	-1.7078	0.37069	NA	FALSE	1.05221	0	0.14598	0.45725	NA	FALSE
find_circ_0000487	Fvb3-4	13074300	13120420	-	46120	16972	0	7	5	0	0	0	0	0	0	0	0	8	0	2.85698	-2.7463	0.15578	NA	FALSE	0	3.86261	-0.39981	0.18634	NA	FALSE
find_circ_0000413	Fvb3-2	24217034	24223034	+	6000	1002	0	0	0	2	0	0	0	0	0	0	0	0	0.636085	0	1.6918	0.37492	NA	FALSE	0	0	NA	NA	NA	NA
find_circ_0000489	Fvb3-4	13090607	13110301	-	19694	8731	2	3	0	2	0	0	0	3	0	2	0	4	0.636085	2.05783	-1.0317	0.58337	NA	FALSE	1.05221	1.61637	-0.058806	0.828	NA	FALSE
find_circ_0000488	Fvb3-4	13090607	13110292	-	19685	8900	0	0	0	0	0	0	3	0	0	0	0	0	0	0	NA	NA	NA	NA	0.973591	0	0.14441	0.45989	NA	FALSE
find_circ_0000410	Fvb3-2	2185034	2185718	-	684	684	0	0	0	0	0	0	0	0	2	0	0	0	0	0	NA	NA	NA	NA	0.70147	0	0.13503	0.47612	NA	FALSE
find_circ_0001053	Fvb6-3	23644111	23644344	+	233	233	0	0	0	0	0	0	0	0	0	0	0	2	0	0.714244	-1.742	0.3619	NA	FALSE	0	0	NA	NA	NA	NA
find_circ_0001187	Fvb7-3	20614161	20626545	-	12384	3493	19	21	21	6	17	17	27	15	15	0	6	10	13.3107	5.53298	1.1609	0.29201	0.83982	FALSE	19.2844	19.0691	0.012897	0.97634	0.9902	FALSE
find_circ_0000411	Fvb3-2	2185241	2185697	-	456	456	0	4	3	0	0	0	0	0	0	0	0	0	0	0	NA	NA	NA	NA	0	2.24976	-0.26842	0.29818	NA	FALSE
find_circ_0000908	Fvb6-1	20717676	20717907	+	231	231	0	0	0	2	0	0	0	0	0	0	0	0	0.636085	0	1.6918	0.37492	NA	FALSE	0	0	NA	NA	NA	NA
find_circ_0000909	Fvb6-1	22401396	22401576	+	180	180	0	2	0	0	0	0	0	0	0	0	0	0	0	0	NA	NA	NA	NA	0	0.678011	-0.13138	0.4868	NA	FALSE
find_circ_0000904	Fvb6-1	16903344	16903530	+	186	186	0	0	0	0	0	0	2	0	0	0	0	0	0	0	NA	NA	NA	NA	0.64906	0	0.1332	0.47936	NA	FALSE
find_circ_0000416	Fvb3-2	24704007	24711150	-	7143	716	4	2	0	0	4	0	0	0	0	0	0	0	1.43534	0	2.066	0.28405	NA	FALSE	0	1.87671	-0.23909	0.33068	NA	FALSE
find_circ_0000906	Fvb6-1	18863225	18870141	-	6916	1431	0	0	2	0	0	0	0	0	0	0	0	0	0	0	NA	NA	NA	NA	0	0.595828	-0.12815	0.49294	NA	FALSE
find_circ_0000907	Fvb6-1	20717661	20717892	+	231	231	0	0	0	2	0	0	0	0	0	0	0	0	0.636085	0	1.6918	0.37492	NA	FALSE	0	0	NA	NA	NA	NA
find_circ_0000900	Fvb6-1	15314917	15315176	-	259	259	0	0	0	0	0	0	0	5	0	0	0	0	0	0	NA	NA	NA	NA	1.75368	0	0.18846	0.39208	NA	FALSE
find_circ_0000901	Fvb6-1	1654128	1660183	-	6055	6055	0	0	0	0	4	0	0	0	0	0	0	5	1.43534	1.78561	-0.19208	0.91929	NA	FALSE	0	0	NA	NA	NA	NA
find_circ_0000902	Fvb6-1	1654345	1660427	-	6082	6082	0	0	0	0	0	0	0	0	0	3	0	0	0	0.944014	-1.8859	0.32607	NA	FALSE	0	0	NA	NA	NA	NA
find_circ_0000417	Fvb3-2	2522747	2522909	+	162	162	0	0	0	0	0	0	0	0	0	2	0	0	0	0.629343	-1.693	0.37453	NA	FALSE	0	0	NA	NA	NA	NA
find_circ_0001113	Fvb6-4	844162	844330	+	168	168	0	2	0	0	0	0	0	0	0	0	0	0	0	0	NA	NA	NA	NA	0	0.678011	-0.13138	0.4868	NA	FALSE
find_circ_0000414	Fvb3-2	24229308	24229705	+	397	207	0	0	0	2	0	0	0	0	0	0	0	0	0.636085	0	1.6918	0.37492	NA	FALSE	0	0	NA	NA	NA	NA
find_circ_0000415	Fvb3-2	2468068	2468233	+	165	165	0	2	0	0	0	0	0	0	0	0	0	0	0	0	NA	NA	NA	NA	0	0.678011	-0.13138	0.4868	NA	FALSE
find_circ_0000939	Fvb6-1	33600296	33604377	+	4081	1522	9	8	5	2	0	6	5	8	0	3	7	4	2.50747	4.66122	-0.73626	0.60901	0.98415	FALSE	4.42853	6.89869	-0.20618	0.63131	NA	FALSE
find_circ_0001060	Fvb6-3	35069402	35074421	+	5019	1799	0	2	0	0	0	0	0	0	0	0	0	0	0	0	NA	NA	NA	NA	0	0.678011	-0.13138	0.4868	NA	FALSE
find_circ_0001061	Fvb6-3	35090180	35090357	+	177	177	0	0	0	0	0	0	0	0	2	0	0	0	0	0	NA	NA	NA	NA	0.70147	0	0.13503	0.47612	NA	FALSE
find_circ_0001062	Fvb6-3	35134095	35219459	+	85364	19041	0	0	0	0	0	0	0	0	0	0	0	0	0	0	NA	NA	NA	NA	0	0	NA	NA	NA	NA
find_circ_0001063	Fvb6-3	36452514	36454045	-	1531	725	0	0	0	0	0	0	0	0	2	0	0	0	0	0	NA	NA	NA	NA	0.70147	0	0.13503	0.47612	NA	FALSE
find_circ_0001064	Fvb6-3	37714600	37736064	+	21464	4147	6	0	0	0	0	0	5	0	4	0	0	0	0	0	NA	NA	NA	NA	3.02559	1.79805	0.10647	0.74122	NA	FALSE
find_circ_0001065	Fvb6-3	37715163	37736674	+	21511	3792	8	6	0	0	0	0	0	13	10	7	0	0	0	2.2027	-2.3558	0.2238	NA	FALSE	8.06691	4.43143	0.15276	0.66441	NA	FALSE
find_circ_0001066	Fvb6-3	37715794	37737246	+	21452	4304	10	0	0	6	0	0	10	0	0	0	0	0	1.90826	0	2.1961	0.25577	NA	FALSE	3.2453	2.99675	0.006411	0.97563	NA	FALSE
find_circ_0001067	Fvb6-3	40642815	40657522	+	14707	8495	0	0	6	0	0	0	0	0	0	0	0	0	0	0	NA	NA	NA	NA	0	1.78748	-0.18865	0.39418	NA	FALSE
find_circ_0001068	Fvb6-3	40645757	40659461	+	13704	10048	0	0	0	0	18	0	0	0	0	0	0	0	6.45902	0	4.0198	NA	NA	NA	0	0	NA	NA	NA	NA
find_circ_0001069	Fvb6-3	42207952	42217830	-	9878	679	0	0	0	3	0	2	0	0	0	0	0	0	1.57792	0	2.1392	0.26806	NA	FALSE	0	0	NA	NA	NA	NA
find_circ_0001141	Fvb7-2	25063786	25063993	-	207	207	0	0	0	0	0	0	0	2	0	0	0	0	0	0	NA	NA	NA	NA	0.70147	0	0.13503	0.47612	NA	FALSE
find_circ_0001140	Fvb7-2	24826847	24853391	+	26544	3951	3	0	0	0	0	0	0	0	0	0	0	0	0	0	NA	NA	NA	NA	0	0.899026	-0.14035	0.47018	NA	FALSE
find_circ_0001147	Fvb7-2	25413147	25422539	-	9392	9392	0	0	0	3	0	0	0	0	0	0	0	0	0.954128	0	1.8851	0.32631	NA	FALSE	0	0	NA	NA	NA	NA
find_circ_0000788	Fvb5-1	8368168	8368408	+	240	240	0	0	0	0	0	0	2	0	0	0	0	0	0	0	NA	NA	NA	NA	0.64906	0	0.1332	0.47936	NA	FALSE
find_circ_0001145	Fvb7-2	25413039	25422431	+	9392	6536	0	0	0	2	0	0	0	0	0	0	0	0	0.636085	0	1.6918	0.37492	NA	FALSE	0	0	NA	NA	NA	NA
find_circ_0001144	Fvb7-2	25412380	25445657	-	33277	33277	0	0	0	0	0	4	0	0	0	0	0	0	1.24759	0	2.0099	0.2968	NA	FALSE	0	0	NA	NA	NA	NA
find_circ_0000789	Fvb5-1	8386545	8386860	-	315	315	0	0	0	0	0	2	0	0	0	0	0	0	0.623796	0	1.6843	0.37688	NA	FALSE	0	0	NA	NA	NA	NA
find_circ_0001189	Fvb7-3	2417464	2433948	+	16484	14712	8	0	0	0	0	0	0	0	0	3	0	0	0	0.944014	-1.8859	0.32607	NA	FALSE	0	2.3974	-0.22443	0.34704	NA	FALSE
find_circ_0001085	Fvb6-4	10937062	10938299	-	1237	1157	3	0	2	0	4	6	0	0	4	4	4	0	3.30673	2.56652	0.2801	0.86094	0.98415	FALSE	1.40294	1.49485	-0.01036	0.96997	NA	FALSE
find_circ_0001119	Fvb7-1	21053776	21053940	+	164	164	2	0	0	0	0	0	0	0	0	0	0	0	0	0	NA	NA	NA	NA	0	0.599351	-0.1283	0.49265	NA	FALSE
find_circ_0000870	Fvb5-4	16673759	16674402	+	643	428	0	0	0	2	0	0	0	0	0	0	0	0	0.636085	0	1.6918	0.37492	NA	FALSE	0	0	NA	NA	NA	NA
find_circ_0000683	Fvb4-4	10060474	10060690	+	216	216	0	0	0	0	2	0	0	0	0	0	0	0	0.717669	0	1.7387	0.36283	NA	FALSE	0	0	NA	NA	NA	NA
find_circ_0000872	Fvb5-4	18820753	18821216	+	463	463	3	0	0	0	0	0	0	0	0	0	0	0	0	0	NA	NA	NA	NA	0	0.899026	-0.14035	0.47018	NA	FALSE
find_circ_0000873	Fvb5-4	19044801	19054030	+	9229	1916	0	0	0	0	0	0	0	0	0	0	3	0	0	0.980878	-1.9012	0.32238	NA	FALSE	0	0	NA	NA	NA	NA
find_circ_0000874	Fvb5-4	19100137	19163614	+	63477	13908	27	23	19	33	18	20	17	12	13	25	20	11	23.1924	18.3343	0.32628	0.63146	0.98415	FALSE	14.2854	21.5487	-0.38071	0.38555	0.98328	FALSE
find_circ_0000875	Fvb5-4	19340141	19340330	-	189	189	0	0	0	0	0	2	0	0	0	0	0	0	0.623796	0	1.6843	0.37688	NA	FALSE	0	0	NA	NA	NA	NA
find_circ_0000876	Fvb5-4	20449044	20450826	-	1782	1329	0	0	0	2	0	0	0	0	0	0	0	0	0.636085	0	1.6918	0.37492	NA	FALSE	0	0	NA	NA	NA	NA
find_circ_0000682	Fvb4-3	984979	998899	-	13920	3760	2	0	0	6	0	0	0	4	0	0	0	0	1.90826	0	2.1961	0.25577	NA	FALSE	1.40294	0.599351	0.083129	0.72507	NA	FALSE
find_circ_0000878	Fvb5-4	22598061	22623261	-	25200	4689	0	0	0	0	0	0	0	0	0	0	0	0	0	0	NA	NA	NA	NA	0	0	NA	NA	NA	NA
find_circ_0000879	Fvb5-4	2320623	2405914	-	85291	30566	0	0	0	0	0	0	0	0	0	0	0	0	0	0	NA	NA	NA	NA	0	0	NA	NA	NA	NA
find_circ_0001148	Fvb7-2	25414448	25423816	-	9368	280	0	0	0	2	0	0	0	0	0	0	0	0	0.636085	0	1.6918	0.37492	NA	FALSE	0	0	NA	NA	NA	NA
find_circ_0000681	Fvb4-3	983412	997443	-	14031	4707	5	0	0	0	0	0	4	6	0	4	0	0	0	1.25869	-2.0183	0.29485	NA	FALSE	3.40253	1.49838	0.16753	0.60617	NA	FALSE
find_circ_0000625	Fvb4-3	130519	131152	-	633	533	0	0	0	0	4	2	0	0	0	4	3	2	2.05913	2.95381	-0.4224	0.78813	0.98415	FALSE	0	0	NA	NA	NA	NA
find_circ_0000624	Fvb4-3	12938984	12942007	+	3023	1329	7	12	7	8	0	5	7	9	10	6	8	12	4.10383	8.78917	-0.9678	0.42273	0.98415	FALSE	8.93568	8.25119	0.055898	0.90281	NA	FALSE
find_circ_0000238	Fvb2-2	19142172	19145408	-	3236	1523	0	0	0	61	49	57	0	0	0	0	4	0	54.7617	1.30784	5.0674	6.8408e-09	3.2289e-07	TRUE	0	0	NA	NA	NA	NA
find_circ_0000239	Fvb2-2	19143461	19146344	-	2883	2426	0	0	0	46	23	42	0	0	0	0	0	0	35.9829	0	7.05	2.6089e-06	5.2654e-05	TRUE	0	0	NA	NA	NA	NA
find_circ_0000548	Fvb3-4	27710646	27725447	-	14801	1851	0	0	0	2	2	0	0	0	0	0	0	0	1.35375	0	2.0425	0.28936	NA	FALSE	0	0	NA	NA	NA	NA
find_circ_0000549	Fvb3-4	3419832	3428421	-	8589	6822	0	0	0	15	0	0	0	10	0	0	0	0	4.77064	0	3.5572	0.060143	0.24298	FALSE	3.50735	0	0.16493	0.42652	NA	FALSE
find_circ_0000623	Fvb4-3	12938767	12941796	+	3029	1329	5	0	10	0	0	0	7	8	0	0	0	0	0	0	NA	NA	NA	NA	5.07759	4.47752	0.04331	0.91266	NA	FALSE
find_circ_0000622	Fvb4-3	12765379	12765679	-	300	169	0	0	0	0	0	0	0	0	0	0	0	0	0	0	NA	NA	NA	NA	0	0	NA	NA	NA	NA
find_circ_0000232	Fvb2-2	15717368	15717767	-	399	399	3	0	0	0	0	0	0	0	0	0	0	0	0	0	NA	NA	NA	NA	0	0.899026	-0.14035	0.47018	NA	FALSE
find_circ_0000233	Fvb2-2	16074213	16080136	+	5923	744	0	0	2	0	0	0	0	0	0	0	0	0	0	0	NA	NA	NA	NA	0	0.595828	-0.12815	0.49294	NA	FALSE
find_circ_0000230	Fvb2-2	14942927	14943467	+	540	540	2	2	0	0	0	0	0	2	0	2	4	0	0	1.93718	-2.4419	0.20763	NA	FALSE	0.70147	1.27736	-0.071277	0.77986	NA	FALSE
find_circ_0000231	Fvb2-2	1502748	1508470	-	5722	3062	0	0	0	2	0	0	0	0	0	0	3	0	0.636085	0.980878	-0.30388	0.87537	NA	FALSE	0	0	NA	NA	NA	NA
find_circ_0000236	Fvb2-2	18786711	18786878	-	167	167	0	0	0	0	0	0	0	2	0	0	0	0	0	0	NA	NA	NA	NA	0.70147	0	0.13503	0.47612	NA	FALSE
find_circ_0000237	Fvb2-2	18813983	18814136	+	153	153	0	2	0	0	0	0	0	0	0	0	0	0	0	0	NA	NA	NA	NA	0	0.678011	-0.13138	0.4868	NA	FALSE
find_circ_0000234	Fvb2-2	17100418	17100624	+	206	206	0	0	0	0	0	0	0	0	2	0	0	0	0	0	NA	NA	NA	NA	0.70147	0	0.13503	0.47612	NA	FALSE
find_circ_0000235	Fvb2-2	17951547	17951740	+	193	193	0	0	0	0	0	0	0	0	0	0	0	0	0	0	NA	NA	NA	NA	0	0	NA	NA	NA	NA
find_circ_0000306	Fvb2-4	20437867	20458146	-	20279	3417	0	0	0	0	0	0	0	0	3	0	3	0	0	0.980878	-1.9012	0.32238	NA	FALSE	1.05221	0	0.14598	0.45725	NA	FALSE
find_circ_0000307	Fvb2-4	22976992	22977939	-	947	947	0	0	0	0	2	0	0	0	0	0	0	0	0.717669	0	1.7387	0.36283	NA	FALSE	0	0	NA	NA	NA	NA
find_circ_0000304	Fvb2-4	20436022	20456311	-	20289	3390	16	15	27	18	18	19	9	14	26	25	17	20	18.1098	20.5675	-0.17861	0.79118	0.98415	FALSE	16.9502	17.9236	-0.051241	0.90895	0.98328	FALSE
find_circ_0000305	Fvb2-4	20437867	20458136	-	20269	3417	0	0	0	3	6	3	6	3	0	0	7	3	4.04283	3.36008	0.22127	0.87731	0.98415	FALSE	2.99939	0	0.32487	0.24175	NA	FALSE
find_circ_0000302	Fvb2-4	18501956	18516043	-	14087	11520	55	74	90	49	50	47	53	51	42	35	44	22	48.185	33.2564	0.52325	0.29029	0.83982	FALSE	49.8185	68.3808	-0.40776	0.14608	0.62605	FALSE
find_circ_0000303	Fvb2-4	18505796	18519777	-	13981	11647	0	0	0	0	0	0	0	0	7	0	0	0	0	0	NA	NA	NA	NA	2.45515	0	0.23016	0.338	NA	FALSE
find_circ_0000300	Fvb2-4	15564139	15564367	+	228	228	0	0	0	0	0	0	0	0	2	0	0	0	0	0	NA	NA	NA	NA	0.70147	0	0.13503	0.47612	NA	FALSE
find_circ_0000301	Fvb2-4	18500906	18514952	-	14046	11520	0	53	0	31	24	51	54	0	42	38	0	34	34.3781	24.0997	0.45107	0.72124	0.98415	FALSE	32.2555	17.9673	0.046956	0.82505	0.98328	FALSE
find_circ_0000684	Fvb4-4	10324749	10325779	-	1030	340	0	2	0	0	0	3	0	0	0	5	0	0	0.935694	1.57336	-0.41759	0.82817	NA	FALSE	0	0.678011	-0.13138	0.4868	NA	FALSE
find_circ_0000480	Fvb3-4	12937768	12974802	+	37034	12801	0	5	0	0	0	0	0	0	0	0	0	0	0	0	NA	NA	NA	NA	0	1.69503	-0.18091	0.40525	NA	FALSE
find_circ_0000308	Fvb2-4	23125449	23125911	-	462	227	0	0	0	0	0	0	0	0	0	3	0	0	0	0.944014	-1.8859	0.32607	NA	FALSE	0	0	NA	NA	NA	NA
find_circ_0000309	Fvb2-4	25556232	25557104	+	872	715	0	4	0	0	0	2	0	0	0	0	0	0	0.623796	0	1.6843	0.37688	NA	FALSE	0	1.35602	-0.15566	0.44387	NA	FALSE
find_circ_0000979	Fvb6-1	7898704	7899056	-	352	352	0	0	0	0	0	0	0	0	0	2	0	0	0	0.629343	-1.693	0.37453	NA	FALSE	0	0	NA	NA	NA	NA
find_circ_0000522	Fvb3-4	2230154	2270145	-	39991	7841	8	9	0	0	7	9	0	0	0	0	0	0	5.31892	0	4.0189	0.029074	0.13195	TRUE	0	5.44845	-0.54748	0.10667	NA	FALSE
find_circ_0000456	Fvb3-3	29173490	29194991	-	21501	14382	0	0	0	0	0	0	0	0	0	0	0	0	0	0	NA	NA	NA	NA	0	0	NA	NA	NA	NA
find_circ_0001202	Fvb7-4	14469617	14480508	+	10891	10891	0	4	0	0	0	0	2	0	0	2	0	0	0	0.629343	-1.693	0.37453	NA	FALSE	0.64906	1.35602	-0.071502	0.76202	NA	FALSE
find_circ_0000523	Fvb3-4	2230386	2270866	-	40480	9301	6	0	0	0	0	0	0	0	0	0	0	0	0	0	NA	NA	NA	NA	0	1.79805	-0.18938	0.39316	NA	FALSE
find_circ_0000971	Fvb6-1	7054596	7054747	-	151	151	5	0	8	2	4	0	0	2	0	3	0	0	2.07142	0.944014	0.71187	0.70189	NA	FALSE	0.70147	3.88169	-0.31219	0.3362	NA	FALSE
find_circ_0000970	Fvb6-1	7054587	7054740	+	153	153	13	13	21	18	10	8	15	13	4	7	17	10	11.8083	11.3322	0.057032	0.94845	0.98415	FALSE	10.8304	14.559	-0.22788	0.61822	NA	FALSE
find_circ_0000973	Fvb6-1	7055199	7055633	-	434	434	0	0	0	0	0	0	0	2	0	0	0	0	0	0	NA	NA	NA	NA	0.70147	0	0.13503	0.47612	NA	FALSE
find_circ_0000785	Fvb5-1	8292876	8301335	+	8459	1657	2	0	0	0	0	0	2	0	0	0	3	0	0	0.980878	-1.9012	0.32238	NA	FALSE	0.64906	0.599351	0.0064873	0.97523	NA	FALSE
find_circ_0000158	Fvb2-1	13087553	13110455	+	22902	2698	0	0	0	0	0	3	0	0	0	0	0	0	0.935694	0	1.8773	0.3282	NA	FALSE	0	0	NA	NA	NA	NA
find_circ_0000520	Fvb3-4	21978614	21999565	-	20951	3563	0	0	0	9	4	4	0	0	0	0	0	0	5.54531	0	4.3066	0.016632	0.093456	TRUE	0	0	NA	NA	NA	NA
find_circ_0000972	Fvb6-1	7054830	7055306	-	476	476	0	0	0	0	0	0	0	2	0	0	0	0	0	0	NA	NA	NA	NA	0.70147	0	0.13503	0.47612	NA	FALSE
find_circ_0000976	Fvb6-1	7055899	7056100	-	201	201	0	0	0	0	0	0	0	2	0	0	0	0	0	0	NA	NA	NA	NA	0.70147	0	0.13503	0.47612	NA	FALSE
find_circ_0000287	Fvb2-3	6820435	6820731	-	296	296	0	0	0	0	0	0	0	0	0	2	0	0	0	0.629343	-1.693	0.37453	NA	FALSE	0	0	NA	NA	NA	NA
find_circ_0000286	Fvb2-3	4272565	4273437	+	872	552	0	0	0	0	0	0	0	0	3	0	0	0	0	0	NA	NA	NA	NA	1.05221	0	0.14598	0.45725	NA	FALSE
find_circ_0000285	Fvb2-3	3546785	3554557	+	7772	6146	4	0	0	0	0	0	0	0	0	0	0	0	0	0	NA	NA	NA	NA	0	1.1987	-0.1474	0.45752	NA	FALSE
find_circ_0000284	Fvb2-3	3546489	3554293	+	7804	5390	2	0	0	0	0	0	2	0	0	0	0	0	0	0	NA	NA	NA	NA	0.64906	0.599351	0.0064873	0.97523	NA	FALSE
find_circ_0000283	Fvb2-3	3020270	3020431	-	161	161	0	0	0	0	0	0	4	0	0	0	5	0	0	1.6348	-2.1329	0.26928	NA	FALSE	1.29812	0	0.15468	0.44291	NA	FALSE
find_circ_0000282	Fvb2-3	2500921	2553230	+	52309	7752	0	11	11	15	6	0	0	0	0	12	8	0	6.92364	6.39173	0.094418	0.94427	0.98415	FALSE	0	7.00611	-0.66031	0.067376	NA	FALSE
find_circ_0000281	Fvb2-3	2500274	2552445	+	52171	13252	0	0	0	7	6	0	0	0	6	0	0	0	4.3793	0	3.7116	0.047202	NA	TRUE	2.10441	0	0.21187	0.3607	NA	FALSE
find_circ_0000280	Fvb2-3	23329193	23338867	+	9674	6994	0	0	0	0	0	0	2	0	0	0	0	0	0	0	NA	NA	NA	NA	0.64906	0	0.1332	0.47936	NA	FALSE
find_circ_0000126	Fvb1-4	2345034	2345217	-	183	183	0	0	2	0	0	0	0	0	0	0	0	0	0	0	NA	NA	NA	NA	0	0.595828	-0.12815	0.49294	NA	FALSE
find_circ_0000127	Fvb1-4	2346997	2354352	-	7355	1601	0	2	0	0	5	6	0	2	0	0	0	0	3.66556	0	3.4313	0.070012	NA	FALSE	0.70147	0.678011	0.0034953	0.98694	NA	FALSE
find_circ_0000124	Fvb1-4	20740669	20741088	+	419	419	0	0	0	0	0	0	0	0	0	3	0	0	0	0.944014	-1.8859	0.32607	NA	FALSE	0	0	NA	NA	NA	NA
find_circ_0000125	Fvb1-4	20914570	20915380	-	810	810	0	0	0	0	0	2	0	0	0	0	0	0	0.623796	0	1.6843	0.37688	NA	FALSE	0	0	NA	NA	NA	NA
find_circ_0000122	Fvb1-4	20391820	20394092	+	2272	2120	2	0	0	0	0	0	0	2	0	0	0	2	0	0.714244	-1.742	0.3619	NA	FALSE	0.70147	0.599351	0.01191	0.95493	NA	FALSE
find_circ_0000123	Fvb1-4	20610274	20612029	+	1755	1272	0	0	0	0	0	0	0	0	0	2	0	0	0	0.629343	-1.693	0.37453	NA	FALSE	0	0	NA	NA	NA	NA
find_circ_0000289	Fvb2-3	7373720	7379839	-	6119	510	0	0	0	0	0	0	0	0	0	0	0	0	0	0	NA	NA	NA	NA	0	0	NA	NA	NA	NA
find_circ_0000121	Fvb1-4	20230854	20231080	-	226	226	0	0	0	0	0	0	0	0	0	0	0	0	0	0	NA	NA	NA	NA	0	0	NA	NA	NA	NA
find_circ_0000430	Fvb3-2	686366	689790	+	3424	3188	7	0	0	0	0	0	8	0	0	2	0	0	0	0.629343	-1.693	0.37453	NA	FALSE	2.59624	2.09773	0.0169	0.93554	NA	FALSE
find_circ_0000431	Fvb3-2	686393	689790	+	3397	3005	16	0	11	12	7	5	11	22	11	15	8	0	7.88784	7.33575	0.088039	0.94014	0.98415	FALSE	15.1441	8.07186	0.38824	0.39299	NA	FALSE
find_circ_0000432	Fvb3-2	6929954	6934791	+	4837	2616	11	0	10	13	0	10	14	0	15	24	27	17	7.25353	22.4511	-1.522	0.098706	0.36398	FALSE	9.80445	6.27557	0.1094	0.75191	NA	FALSE
find_circ_0000433	Fvb3-2	8336560	8354604	+	18044	6246	0	0	0	0	0	2	0	0	0	0	0	0	0.623796	0	1.6843	0.37688	NA	FALSE	0	0	NA	NA	NA	NA
find_circ_0000434	Fvb3-2	8408652	8415156	+	6504	6504	0	0	0	2	0	0	4	0	0	3	0	0	0.636085	0.944014	-0.2794	0.88533	NA	FALSE	1.29812	0	0.15468	0.44291	NA	FALSE
find_circ_0000435	Fvb3-2	8566265	8576246	+	9981	3616	0	0	0	17	0	0	0	0	0	11	18	0	5.40672	9.34665	-0.46779	0.80587	0.98415	FALSE	0	0	NA	NA	NA	NA
find_circ_0000436	Fvb3-2	8567656	8567899	+	243	243	0	0	0	0	2	0	0	0	0	0	0	0	0.717669	0	1.7387	0.36283	NA	FALSE	0	0	NA	NA	NA	NA
find_circ_0000437	Fvb3-3	10135296	10135487	-	191	191	2	0	0	0	0	0	0	0	0	0	0	0	0	0	NA	NA	NA	NA	0	0.599351	-0.1283	0.49265	NA	FALSE
find_circ_0000438	Fvb3-3	107985	108148	+	163	163	0	0	0	0	0	0	0	0	0	0	0	0	0	0	NA	NA	NA	NA	0	0	NA	NA	NA	NA
find_circ_0000439	Fvb3-3	10924000	10924859	+	859	859	0	0	0	0	0	0	0	0	0	0	0	0	0	0	NA	NA	NA	NA	0	0	NA	NA	NA	NA
find_circ_0000525	Fvb3-4	2231336	2271245	-	39909	8089	4	9	6	5	0	0	6	0	7	0	0	0	1.59021	0	2.1173	0.27269	NA	FALSE	4.40233	6.03723	-0.13861	0.74361	NA	FALSE
find_circ_0000445	Fvb3-3	15096506	15103559	-	7053	5135	0	0	0	0	0	2	0	0	0	0	0	0	0.623796	0	1.6843	0.37688	NA	FALSE	0	0	NA	NA	NA	NA
find_circ_0000889	Fvb6-1	11585296	11595425	+	10129	703	4	0	0	0	0	0	0	0	0	0	0	0	0	0	NA	NA	NA	NA	0	1.1987	-0.1474	0.45752	NA	FALSE
find_circ_0000888	Fvb5-4	8373922	8381110	+	7188	3390	0	0	0	0	0	0	0	0	0	0	2	2	0	1.36816	-2.0516	0.28729	NA	FALSE	0	0	NA	NA	NA	NA
find_circ_0000987	Fvb6-1	9899565	9904969	-	5404	3549	2	4	2	0	2	0	0	0	5	5	3	3	0.717669	3.6256	-1.7445	0.30317	NA	FALSE	1.75368	2.5512	-0.082959	0.80233	NA	FALSE
find_circ_0000444	Fvb3-3	14517988	14518238	+	250	250	0	0	0	0	0	0	0	0	0	2	0	0	0	0.629343	-1.693	0.37453	NA	FALSE	0	0	NA	NA	NA	NA
find_circ_0000885	Fvb5-4	5187478	5194149	+	6671	3426	0	0	0	54	0	0	0	0	0	0	0	0	17.1743	0	2.8842	NA	NA	NA	0	0	NA	NA	NA	NA
find_circ_0000884	Fvb5-4	4130366	4149721	+	19355	1974	0	0	2	0	0	0	0	0	0	0	0	0	0	0	NA	NA	NA	NA	0	0.595828	-0.12815	0.49294	NA	FALSE
find_circ_0000887	Fvb5-4	8144716	8145873	-	1157	873	0	2	0	0	0	0	0	0	0	0	0	0	0	0	NA	NA	NA	NA	0	0.678011	-0.13138	0.4868	NA	FALSE
find_circ_0000886	Fvb5-4	7442551	7444701	-	2150	985	0	3	0	0	0	2	0	0	0	0	0	0	0.623796	0	1.6843	0.37688	NA	FALSE	0	1.01702	-0.14303	0.46531	NA	FALSE
find_circ_0000658	Fvb4-3	28905149	28910689	+	5540	1660	0	0	0	0	0	0	2	0	0	0	0	0	0	0	NA	NA	NA	NA	0.64906	0	0.1332	0.47936	NA	FALSE
find_circ_0000447	Fvb3-3	15428873	15440317	+	11444	1992	0	0	0	2	0	4	3	3	2	5	0	5	1.88368	3.35897	-0.63019	0.70077	0.98415	FALSE	2.72727	0	0.3722	0.20444	NA	FALSE
find_circ_0000883	Fvb5-4	3899993	3901012	+	1019	716	0	5	0	3	0	4	0	0	0	0	0	7	2.20172	2.49985	-0.1186	0.94621	0.98415	FALSE	0	1.69503	-0.18091	0.40525	NA	FALSE
find_circ_0000585	Fvb4-2	10488445	10489049	-	604	483	0	0	0	0	0	0	0	0	0	0	2	0	0	0.653919	-1.7078	0.37069	NA	FALSE	0	0	NA	NA	NA	NA
find_circ_0000454	Fvb3-3	27676700	27676863	+	163	163	0	0	0	0	0	0	0	0	0	0	0	0	0	0	NA	NA	NA	NA	0	0	NA	NA	NA	NA
find_circ_0001143	Fvb7-2	25412380	25421769	-	9389	9389	0	0	0	3	3	0	0	0	0	0	0	0	2.03063	0	2.5058	0.19594	NA	FALSE	0	0	NA	NA	NA	NA
find_circ_0000446	Fvb3-3	15281326	15298397	+	17071	2556	57	35	64	43	34	40	58	38	40	0	41	26	38.3521	22.6905	0.66916	0.59149	0.98415	FALSE	46.1801	48.0132	-0.049596	0.87555	0.98328	FALSE
find_circ_0000975	Fvb6-1	7055259	7055428	-	169	169	0	0	0	0	0	0	0	0	0	0	0	2	0	0.714244	-1.742	0.3619	NA	FALSE	0	0	NA	NA	NA	NA
find_circ_0000441	Fvb3-3	12248263	12256515	-	8252	5725	0	0	0	0	2	0	0	0	0	0	0	0	0.717669	0	1.7387	0.36283	NA	FALSE	0	0	NA	NA	NA	NA
find_circ_0000440	Fvb3-3	12247050	12255442	+	8392	2842	0	0	0	0	0	0	0	0	0	0	0	5	0	1.78561	-2.1677	0.26179	NA	FALSE	0	0	NA	NA	NA	NA
find_circ_0000052	Fvb1-2	20177984	20185122	-	7138	4293	0	0	0	0	0	0	0	0	3	0	0	0	0	0	NA	NA	NA	NA	1.05221	0	0.14598	0.45725	NA	FALSE
find_circ_0000053	Fvb1-2	20271628	20272280	+	652	652	2	0	0	0	0	0	0	0	0	0	0	0	0	0	NA	NA	NA	NA	0	0.599351	-0.1283	0.49265	NA	FALSE
find_circ_0000050	Fvb1-2	20175021	20182291	-	7270	3860	0	0	0	0	0	0	2	0	0	0	0	0	0	0	NA	NA	NA	NA	0.64906	0	0.1332	0.47936	NA	FALSE
find_circ_0000051	Fvb1-2	20175594	20183105	-	7511	5338	0	0	0	0	0	0	0	0	0	0	3	0	0	0.980878	-1.9012	0.32238	NA	FALSE	0	0	NA	NA	NA	NA
find_circ_0000056	Fvb1-2	24256206	24256468	-	262	262	2	0	0	0	0	0	0	0	0	0	0	0	0	0	NA	NA	NA	NA	0	0.599351	-0.1283	0.49265	NA	FALSE
find_circ_0000057	Fvb1-2	25326266	25327246	+	980	743	0	0	0	0	4	0	0	0	0	0	0	0	1.43534	0	2.066	0.28405	NA	FALSE	0	0	NA	NA	NA	NA
find_circ_0000054	Fvb1-2	23332318	23339415	+	7097	6232	2	0	0	0	0	0	0	0	2	0	0	0	0	0	NA	NA	NA	NA	0.70147	0.599351	0.01191	0.95493	NA	FALSE
find_circ_0000055	Fvb1-2	23336372	23336613	-	241	241	0	0	2	0	0	0	0	0	0	0	0	0	0	0	NA	NA	NA	NA	0	0.595828	-0.12815	0.49294	NA	FALSE
find_circ_0000755	Fvb5-1	26321945	26322172	-	227	227	0	0	0	0	0	0	0	0	0	0	0	0	0	0	NA	NA	NA	NA	0	0	NA	NA	NA	NA
find_circ_0000754	Fvb5-1	24779494	24785731	+	6237	1472	0	2	0	7	11	10	0	2	0	6	0	0	9.29246	1.88803	1.9504	0.15011	0.50609	FALSE	0.70147	0.678011	0.0034953	0.98694	NA	FALSE
find_circ_0000058	Fvb1-2	2701618	2701782	-	164	164	2	0	0	0	0	0	0	0	0	0	0	0	0	0	NA	NA	NA	NA	0	0.599351	-0.1283	0.49265	NA	FALSE
find_circ_0000059	Fvb1-2	28503252	28504196	+	944	944	0	0	0	0	2	0	0	0	0	0	3	0	0.717669	0.980878	-0.22969	0.90563	NA	FALSE	0	0	NA	NA	NA	NA
find_circ_0000751	Fvb5-1	23992556	23992996	-	440	440	0	0	4	0	0	0	0	0	0	0	0	0	0	0	NA	NA	NA	NA	0	1.19166	-0.14729	0.45772	NA	FALSE
find_circ_0000750	Fvb5-1	23619430	23632383	+	12953	11220	30	20	0	20	0	29	31	0	0	31	25	0	15.4059	17.9288	-0.16277	0.92325	0.98415	FALSE	10.0604	15.7704	-0.041614	0.85408	NA	FALSE
find_circ_0000753	Fvb5-1	24758668	24854601	+	95933	18679	0	0	0	0	0	15	17	0	0	0	0	0	4.67847	0	3.5281	0.062567	0.2461	FALSE	5.51701	0	0.1684	NA	NA	NA
find_circ_0000752	Fvb5-1	24064875	24073432	-	8557	6351	0	4	6	0	0	2	2	0	0	0	0	0	0.623796	0	1.6843	0.37688	NA	FALSE	0.64906	3.14351	-0.2472	0.41558	NA	FALSE
find_circ_0000974	Fvb6-1	7055199	7055718	-	519	519	0	3	0	0	0	0	0	0	0	0	2	0	0	0.653919	-1.7078	0.37069	NA	FALSE	0	1.01702	-0.14303	0.46531	NA	FALSE
find_circ_0001045	Fvb6-3	19479889	19480615	+	726	726	0	0	0	0	0	0	0	0	0	0	0	0	0	0	NA	NA	NA	NA	0	0	NA	NA	NA	NA
find_circ_0000698	Fvb4-4	1508988	1509177	-	189	189	0	0	0	0	0	2	0	0	0	0	0	0	0.623796	0	1.6843	0.37688	NA	FALSE	0	0	NA	NA	NA	NA
find_circ_0001059	Fvb6-3	3447962	3448190	-	228	228	0	0	0	0	0	0	0	0	0	2	0	0	0	0.629343	-1.693	0.37453	NA	FALSE	0	0	NA	NA	NA	NA
find_circ_0001058	Fvb6-3	33439538	33460384	+	20846	2307	71	71	69	58	46	83	66	62	74	79	57	56	60.8404	63.4946	-0.05985	0.88321	0.98415	FALSE	69.119	65.9024	0.064153	0.79503	0.98328	FALSE
find_circ_0001051	Fvb6-3	22603144	22618278	-	15134	2407	8	0	5	14	13	13	0	0	7	14	20	0	13.1721	10.9446	0.24262	0.81107	0.98415	FALSE	2.45515	3.88697	-0.064696	0.81254	NA	FALSE
find_circ_0001050	Fvb6-3	2167968	2168166	-	198	198	0	0	0	3	0	0	0	0	0	0	0	0	0.954128	0	1.8851	0.32631	NA	FALSE	0	0	NA	NA	NA	NA
find_circ_0000699	Fvb4-4	15856066	15857336	+	1270	1220	2	0	0	0	0	0	0	0	0	0	0	0	0	0	NA	NA	NA	NA	0	0.599351	-0.1283	0.49265	NA	FALSE
find_circ_0001052	Fvb6-3	2347618	2386961	+	39343	9878	6	0	0	0	0	0	0	0	0	0	0	0	0	0	NA	NA	NA	NA	0	1.79805	-0.18938	0.39316	NA	FALSE
find_circ_0001055	Fvb6-3	2434468	2434639	+	171	171	2	0	0	0	0	0	0	0	0	0	0	0	0	0	NA	NA	NA	NA	0	0.599351	-0.1283	0.49265	NA	FALSE
find_circ_0001054	Fvb6-3	23644164	23644344	+	180	180	0	0	0	0	0	0	0	0	2	0	0	0	0	0	NA	NA	NA	NA	0.70147	0	0.13503	0.47612	NA	FALSE
find_circ_0001057	Fvb6-3	33438210	33458873	+	20663	2136	58	57	37	65	59	57	42	36	38	42	47	24	59.6222	37.1542	0.66975	0.14388	0.49212	FALSE	39.5847	47.7273	-0.22674	0.48933	0.98328	FALSE
find_circ_0001056	Fvb6-3	32154749	32154977	+	228	228	0	0	0	0	0	0	0	0	0	0	0	0	0	0	NA	NA	NA	NA	0	0	NA	NA	NA	NA
find_circ_0001091	Fvb6-4	14323368	14355572	+	32204	698	11	7	7	4	6	4	5	5	0	0	9	0	4.67277	2.94263	0.53609	0.72427	0.98415	FALSE	3.37633	7.75487	-0.38856	0.36811	NA	FALSE
find_circ_0001028	Fvb6-3	12576163	12580001	+	3838	3579	0	0	0	0	0	0	0	0	4	0	0	0	0	0	NA	NA	NA	NA	1.40294	0	0.1618	0.43158	NA	FALSE
find_circ_0001029	Fvb6-3	1335673	1365985	-	30312	519	17	18	26	0	30	26	21	25	19	72	53	70	18.8744	64.9837	-1.589	0.1893	0.62049	FALSE	22.2475	18.9423	0.15724	0.71302	0.98328	FALSE
find_circ_0000450	Fvb3-3	21362487	21362679	+	192	192	0	0	0	0	0	0	0	0	0	0	0	2	0	0.714244	-1.742	0.3619	NA	FALSE	0	0	NA	NA	NA	NA
find_circ_0001025	Fvb6-3	10318550	10318755	+	205	205	0	0	0	0	0	0	0	0	0	6	0	0	0	1.88803	-2.1964	0.25569	NA	FALSE	0	0	NA	NA	NA	NA
find_circ_0001026	Fvb6-3	10500404	10500839	-	435	435	0	0	0	0	0	0	0	0	0	0	2	0	0	0.653919	-1.7078	0.37069	NA	FALSE	0	0	NA	NA	NA	NA
find_circ_0001027	Fvb6-3	11769083	11769589	-	506	506	0	0	0	2	0	0	0	0	0	0	0	0	0.636085	0	1.6918	0.37492	NA	FALSE	0	0	NA	NA	NA	NA
find_circ_0001020	Fvb6-2	9855014	9928029	-	73015	25910	0	0	10	0	0	9	8	0	0	0	8	0	2.80708	2.61568	0.072457	0.96785	0.98453	FALSE	2.59624	2.97914	-0.010931	0.9584	NA	FALSE
find_circ_0001021	Fvb6-2	9856832	9908236	-	51404	18876	0	6	0	0	0	0	10	6	0	7	0	0	0	2.2027	-2.3558	0.2238	NA	FALSE	5.34971	2.03403	0.1288	0.63527	NA	FALSE
find_circ_0001022	Fvb6-2	9856832	9929870	-	73038	25651	0	0	8	0	0	0	0	0	0	0	0	0	0	0	NA	NA	NA	NA	0	2.38331	-0.22378	0.34785	NA	FALSE
find_circ_0001023	Fvb6-2	9903086	9924616	-	21530	6949	0	0	0	0	0	0	0	6	5	3	0	0	0	0.944014	-1.8859	0.32607	NA	FALSE	3.85809	0	0.40633	0.18001	NA	FALSE
find_circ_0001158	Fvb7-2	31979952	32012387	-	32435	12190	0	0	0	4	0	7	0	8	0	0	0	0	3.45546	0	3.343	0.078582	NA	FALSE	2.80588	0	0.24792	0.31737	NA	FALSE
find_circ_0000571	Fvb4-1	19640408	19643603	+	3195	3195	0	0	0	0	0	0	0	0	0	0	2	0	0	0.653919	-1.7078	0.37069	NA	FALSE	0	0	NA	NA	NA	NA
find_circ_0000894	Fvb6-1	1220428	1224761	+	4333	3149	0	0	0	0	0	0	0	0	0	0	0	2	0	0.714244	-1.742	0.3619	NA	FALSE	0	0	NA	NA	NA	NA
find_circ_0000570	Fvb4-1	19639262	19642414	-	3152	1305	0	0	16	0	0	0	0	0	0	0	0	0	0	0	NA	NA	NA	NA	0	4.76663	-0.1668	NA	NA	NA
find_circ_0000935	Fvb6-1	31225301	31229178	-	3877	511	0	0	0	0	0	0	0	0	0	0	0	0	0	0	NA	NA	NA	NA	0	0	NA	NA	NA	NA
find_circ_0000934	Fvb6-1	30726525	30748012	+	21487	1046	0	0	0	4	0	0	3	0	0	4	0	0	1.27217	1.25869	0.0070905	0.99706	NA	FALSE	0.973591	0	0.14441	0.45989	NA	FALSE
find_circ_0000937	Fvb6-1	3352371	3363927	+	11556	540	0	0	0	0	0	0	0	0	0	3	0	0	0	0.944014	-1.8859	0.32607	NA	FALSE	0	0	NA	NA	NA	NA
find_circ_0000895	Fvb6-1	12376092	12376259	+	167	167	0	0	0	0	0	0	0	0	0	0	2	0	0	0.653919	-1.7078	0.37069	NA	FALSE	0	0	NA	NA	NA	NA
find_circ_0000838	Fvb5-3	22619073	22650488	+	31415	2086	0	0	0	5	0	0	0	0	0	0	0	0	1.59021	0	2.1173	0.27269	NA	FALSE	0	0	NA	NA	NA	NA
find_circ_0000839	Fvb5-3	22619517	22650773	+	31256	1702	0	0	0	0	0	0	0	0	0	0	13	0	0	4.25047	-3.381	0.075939	NA	FALSE	0	0	NA	NA	NA	NA
find_circ_0000451	Fvb3-3	2208007	2208821	+	814	814	0	0	0	0	0	2	0	0	0	0	0	0	0.623796	0	1.6843	0.37688	NA	FALSE	0	0	NA	NA	NA	NA
find_circ_0000871	Fvb5-4	16682145	16684992	+	2847	2847	0	0	0	0	0	2	0	0	0	0	0	0	0.623796	0	1.6843	0.37688	NA	FALSE	0	0	NA	NA	NA	NA
find_circ_0000834	Fvb5-3	22616559	22636524	+	19965	890	12	6	13	7	8	16	9	12	11	20	15	17	10.0873	17.2689	-0.73792	0.36147	0.9585	FALSE	10.9877	9.50302	0.10491	0.81894	NA	FALSE
find_circ_0000835	Fvb5-3	22616559	22647958	+	31399	2260	5	4	7	12	4	8	12	6	6	14	5	8	7.74703	8.89717	-0.18289	0.8559	0.98415	FALSE	8.10318	4.9398	0.29267	0.51657	NA	FALSE
find_circ_0000836	Fvb5-3	22616772	22648253	+	31481	2260	20	17	18	21	18	18	11	18	21	22	19	15	18.7521	18.4918	0.017965	0.97906	0.9868	FALSE	17.2485	17.1191	0.0054444	0.9902	0.9902	FALSE
find_circ_0000837	Fvb5-3	22617905	22637976	+	20071	1152	0	0	0	0	0	0	0	0	0	0	0	0	0	0	NA	NA	NA	NA	0	0	NA	NA	NA	NA
find_circ_0000830	Fvb5-3	19731012	19731234	-	222	222	0	0	0	2	0	0	0	0	0	0	0	0	0.636085	0	1.6918	0.37492	NA	FALSE	0	0	NA	NA	NA	NA
find_circ_0000831	Fvb5-3	20389415	20389615	+	200	200	0	0	0	2	0	0	0	0	0	0	0	0	0.636085	0	1.6918	0.37492	NA	FALSE	0	0	NA	NA	NA	NA
find_circ_0000832	Fvb5-3	22412463	22414665	-	2202	2202	0	2	0	0	0	0	0	0	0	0	0	0	0	0	NA	NA	NA	NA	0	0.678011	-0.13138	0.4868	NA	FALSE
find_circ_0000833	Fvb5-3	22600899	22634226	+	33327	2066	5	0	0	5	7	0	0	4	0	0	0	0	4.10205	0	3.6045	0.055164	NA	FALSE	1.40294	1.49838	-0.0087516	0.97252	NA	FALSE
find_circ_0001204	Fvb7-4	17542881	17555364	-	12483	8025	0	3	0	0	2	0	0	0	2	0	0	0	0.717669	0	1.7387	0.36283	NA	FALSE	0.70147	1.01702	-0.033968	0.88081	NA	FALSE
find_circ_0000457	Fvb3-3	29207529	29242074	+	34545	8274	0	0	0	0	4	0	0	0	0	0	0	0	1.43534	0	2.066	0.28405	NA	FALSE	0	0	NA	NA	NA	NA
find_circ_0001206	Fvb7-4	20983141	20988873	+	5732	3907	6	3	4	5	6	0	0	0	0	0	2	0	3.74322	0.653919	1.7411	0.32515	NA	FALSE	0	4.00672	-0.51678	0.12123	NA	FALSE
find_circ_0001207	Fvb7-4	21403705	21409954	+	6249	6126	0	0	0	4	0	0	0	0	0	0	0	0	1.27217	0	2.0177	0.295	NA	FALSE	0	0	NA	NA	NA	NA
find_circ_0001200	Fvb7-3	9682712	9682899	+	187	187	0	0	2	0	0	0	0	0	0	0	0	0	0	0	NA	NA	NA	NA	0	0.595828	-0.12815	0.49294	NA	FALSE
find_circ_0001159	Fvb7-2	32000045	32004800	-	4755	3771	0	2	0	2	3	3	0	0	0	2	0	0	2.64828	0.629343	1.4182	0.42555	NA	FALSE	0	0.678011	-0.13138	0.4868	NA	FALSE
find_circ_0000379	Fvb3-1	31230226	31238643	-	8417	4817	2	0	0	0	0	0	0	0	0	0	4	0	0	1.30784	-2.0336	0.29135	NA	FALSE	0	0.599351	-0.1283	0.49265	NA	FALSE
find_circ_0000378	Fvb3-1	31229937	31238345	-	8408	4976	6	7	8	5	3	4	0	0	4	2	0	8	3.91431	3.48632	0.14825	0.91804	0.98415	FALSE	1.40294	6.5544	-0.49784	0.20754	NA	FALSE
find_circ_0000377	Fvb3-1	31229002	31237761	-	8759	5673	0	10	8	3	9	10	4	9	0	10	5	16	7.30262	10.4955	-0.48433	0.63088	0.98415	FALSE	4.45474	5.77337	-0.092285	0.81621	NA	FALSE
find_circ_0000376	Fvb3-1	31227944	31236617	-	8673	6341	14	11	12	8	11	6	8	7	0	8	8	14	8.36291	10.1328	-0.25984	0.78526	0.98415	FALSE	5.05139	11.4995	-0.46791	0.29792	NA	FALSE
find_circ_0000375	Fvb3-1	31226710	31235244	-	8534	6819	0	0	0	0	0	0	0	0	0	0	0	0	0	0	NA	NA	NA	NA	0	0	NA	NA	NA	NA
find_circ_0000374	Fvb3-1	30850234	30850789	+	555	555	0	0	0	0	0	3	0	0	0	0	0	0	0.935694	0	1.8773	0.3282	NA	FALSE	0	0	NA	NA	NA	NA
find_circ_0000373	Fvb3-1	30744109	30744337	-	228	228	2	2	0	0	0	0	3	4	3	0	0	2	0	0.714244	-1.742	0.3619	NA	FALSE	3.42874	1.27736	0.27114	0.45814	NA	FALSE
find_circ_0000372	Fvb3-1	30743953	30744181	+	228	228	0	0	0	0	0	0	3	0	0	0	0	0	0	0	NA	NA	NA	NA	0.973591	0	0.14441	0.45989	NA	FALSE
find_circ_0000371	Fvb3-1	30743718	30743946	-	228	228	2	0	0	0	0	0	2	3	0	0	0	0	0	0	NA	NA	NA	NA	1.70127	0.599351	0.1288	0.62656	NA	FALSE
find_circ_0000370	Fvb3-1	30743497	30743725	+	228	228	2	0	0	0	0	0	0	0	0	0	0	0	0	0	NA	NA	NA	NA	0	0.599351	-0.1283	0.49265	NA	FALSE
find_circ_0001110	Fvb6-4	7679880	7680060	+	180	180	3	0	0	0	0	0	0	0	0	0	0	0	0	0	NA	NA	NA	NA	0	0.899026	-0.14035	0.47018	NA	FALSE
find_circ_0001111	Fvb6-4	7826763	7827152	-	389	389	0	0	0	0	0	0	0	0	0	0	0	0	0	0	NA	NA	NA	NA	0	0	NA	NA	NA	NA
find_circ_0000603	Fvb4-2	5685273	5690988	-	5715	4993	2	0	0	0	0	0	0	0	0	0	0	0	0	0	NA	NA	NA	NA	0	0.599351	-0.1283	0.49265	NA	FALSE
find_circ_0001074	Fvb6-3	5124095	5191171	-	67076	33689	0	0	0	9	7	0	0	0	0	0	0	0	5.37422	0	4.0335	0.028377	0.13195	TRUE	0	0	NA	NA	NA	NA
find_circ_0001114	Fvb6-4	9957545	9957745	-	200	200	0	0	0	2	0	0	0	0	0	0	0	0	0.636085	0	1.6918	0.37492	NA	FALSE	0	0	NA	NA	NA	NA
find_circ_0001115	Fvb7-1	1124766	1125188	+	422	335	0	3	0	0	0	0	0	2	0	0	0	0	0	0	NA	NA	NA	NA	0.70147	1.01702	-0.033968	0.88081	NA	FALSE
find_circ_0001116	Fvb7-1	16871725	16883005	+	11280	1495	4	5	3	5	8	7	3	0	3	0	3	10	6.64417	4.5521	0.48454	0.70602	0.98415	FALSE	2.0258	3.78747	-0.1995	0.60326	NA	FALSE
find_circ_0001117	Fvb7-1	2059691	2060197	-	506	312	0	0	2	0	0	0	0	0	0	0	0	3	0	1.07137	-1.9364	0.31394	NA	FALSE	0	0.595828	-0.12815	0.49294	NA	FALSE
find_circ_0001118	Fvb7-1	2059885	2060197	-	312	312	0	0	0	0	0	0	0	0	0	0	0	0	0	0	NA	NA	NA	NA	0	0	NA	NA	NA	NA
find_circ_0000579	Fvb4-1	9942516	9942838	+	322	167	5	2	0	2	0	3	7	0	6	0	0	0	1.57178	0	2.134	0.26918	NA	FALSE	4.37612	2.17639	0.19953	0.58765	NA	FALSE
find_circ_0000877	Fvb5-4	21808118	21808389	+	271	271	0	0	0	0	0	0	0	0	0	0	0	0	0	0	NA	NA	NA	NA	0	0	NA	NA	NA	NA
find_circ_0001184	Fvb7-3	20330234	20334559	+	4325	1941	2	0	0	0	0	0	0	0	0	0	0	0	0	0	NA	NA	NA	NA	0	0.599351	-0.1283	0.49265	NA	FALSE
find_circ_0000578	Fvb4-1	9308944	9310654	-	1710	1710	0	0	0	0	0	0	0	0	0	3	4	0	0	2.25185	-2.6763	0.16664	NA	FALSE	0	0	NA	NA	NA	NA
find_circ_0000938	Fvb6-1	3353427	3377540	+	24113	1788	0	0	0	0	0	3	0	0	0	0	0	0	0.935694	0	1.8773	0.3282	NA	FALSE	0	0	NA	NA	NA	NA
find_circ_0001016	Fvb6-2	498863	514510	-	15647	5673	0	0	0	24	0	0	31	0	0	0	0	0	7.63302	0	4.288	NA	NA	NA	10.0604	0	0.17123	NA	NA	NA
find_circ_0000602	Fvb4-2	3191724	3191895	+	171	171	0	0	2	0	0	0	0	0	0	0	0	0	0	0	NA	NA	NA	NA	0	0.595828	-0.12815	0.49294	NA	FALSE
find_circ_0000678	Fvb4-3	8274274	8288720	-	14446	8981	0	0	0	2	0	0	0	0	0	0	0	0	0.636085	0	1.6918	0.37492	NA	FALSE	0	0	NA	NA	NA	NA
find_circ_0000679	Fvb4-3	854686	867097	+	12411	633	0	0	0	0	0	0	0	3	0	0	0	0	0	0	NA	NA	NA	NA	1.05221	0	0.14598	0.45725	NA	FALSE
find_circ_0000672	Fvb4-3	8131440	8150223	-	18783	1121	3	3	5	3	5	0	0	0	3	0	5	7	2.7483	4.13465	-0.47278	0.76115	0.98415	FALSE	1.05221	3.40561	-0.26551	0.43852	NA	FALSE
find_circ_0000673	Fvb4-3	8131501	8150316	-	18815	1121	0	0	47	0	29	41	0	35	42	56	65	55	23.194	58.5157	-1.1801	0.34206	0.92788	FALSE	27.0066	14.002	0.054654	0.80093	0.98328	FALSE
find_circ_0000670	Fvb4-3	774482	785186	-	10704	7041	2	0	0	0	0	0	0	2	2	0	0	0	0	0	NA	NA	NA	NA	1.40294	0.599351	0.099094	0.69889	NA	FALSE
find_circ_0000671	Fvb4-3	774788	785482	-	10694	6884	0	0	0	2	0	0	0	0	0	0	0	0	0.636085	0	1.6918	0.37492	NA	FALSE	0	0	NA	NA	NA	NA
find_circ_0000676	Fvb4-3	8132688	8151488	-	18800	863	0	5	2	4	0	2	0	0	0	4	0	0	1.89597	1.25869	0.38058	0.83699	NA	FALSE	0	2.29085	-0.26876	0.29777	NA	FALSE
find_circ_0000677	Fvb4-3	8145522	8147540	+	2018	1386	0	0	0	0	0	0	0	0	0	0	0	0	0	0	NA	NA	NA	NA	0	0	NA	NA	NA	NA
find_circ_0000674	Fvb4-3	8131734	8150490	-	18756	1121	349	337	417	274	223	331	446	354	346	403	386	443	270.402	411.224	-0.60151	0.0014457	0.013123	TRUE	390.255	343.062	0.185	0.067368	0.40421	FALSE
find_circ_0000675	Fvb4-3	8132688	8151484	-	18796	863	0	0	0	0	0	0	0	0	0	0	3	0	0	0.980878	-1.9012	0.32238	NA	FALSE	0	0	NA	NA	NA	NA
find_circ_0000575	Fvb4-1	2114371	2114656	-	285	285	0	0	0	0	0	0	0	0	2	0	0	0	0	0	NA	NA	NA	NA	0.70147	0	0.13503	0.47612	NA	FALSE
find_circ_0000574	Fvb4-1	19982897	19983612	+	715	231	0	0	0	0	0	0	0	0	0	0	0	2	0	0.714244	-1.742	0.3619	NA	FALSE	0	0	NA	NA	NA	NA
find_circ_0000577	Fvb4-1	9308944	9310411	-	1467	1467	4	0	2	0	2	0	0	0	0	5	4	0	0.717669	2.88119	-1.3546	0.45622	NA	FALSE	0	1.79453	-0.23241	0.33853	NA	FALSE
find_circ_0000576	Fvb4-1	883284	887020	+	3736	278	0	0	0	0	0	2	0	0	0	2	2	0	0.623796	1.28326	-0.57035	0.76718	NA	FALSE	0	0	NA	NA	NA	NA
find_circ_0000478	Fvb3-4	12930570	12942406	+	11836	9107	0	2	2	0	0	2	0	0	0	3	0	0	0.623796	0.944014	-0.29131	0.88048	NA	FALSE	0	1.27384	-0.18303	0.40317	NA	FALSE
find_circ_0000479	Fvb3-4	12931649	12942837	+	11188	8976	12	13	10	8	6	8	13	10	12	4	6	3	7.19253	4.29181	0.6739	0.55167	0.98415	FALSE	11.9351	10.9823	0.066702	0.88386	NA	FALSE
find_circ_0000573	Fvb4-1	19962327	19962534	+	207	207	0	0	4	0	0	0	0	0	0	0	0	0	0	0	NA	NA	NA	NA	0	1.19166	-0.14729	0.45772	NA	FALSE
find_circ_0000572	Fvb4-1	19640408	19644061	+	3653	3653	0	0	3	0	0	0	2	0	0	0	0	0	0	0	NA	NA	NA	NA	0.64906	0.893742	-0.028069	0.89867	NA	FALSE
find_circ_0000474	Fvb3-4	1249479	1250550	+	1071	1071	0	0	2	0	0	0	0	0	0	0	0	0	0	0	NA	NA	NA	NA	0	0.595828	-0.12815	0.49294	NA	FALSE
find_circ_0000475	Fvb3-4	1249479	1255467	+	5988	4535	3	2	2	4	0	6	2	0	3	3	3	0	3.14356	1.92489	0.53972	0.743	0.98415	FALSE	1.70127	2.17286	-0.058699	0.86375	NA	FALSE
find_circ_0000476	Fvb3-4	1252007	1258974	+	6967	4899	2	0	0	0	0	0	0	0	0	0	2	0	0	0.653919	-1.7078	0.37069	NA	FALSE	0	0.599351	-0.1283	0.49265	NA	FALSE
find_circ_0000477	Fvb3-4	12921384	12973183	+	51799	20784	6	0	10	0	6	0	0	0	0	9	0	0	2.15301	2.83204	-0.2776	0.87852	0.98415	FALSE	0	4.77719	-0.49567	0.1304	NA	FALSE
find_circ_0000470	Fvb3-4	11566781	11573699	+	6918	2470	0	0	0	0	0	2	5	0	2	2	2	0	0.623796	1.28326	-0.57035	0.76718	NA	FALSE	2.32412	0	0.27683	0.28685	NA	FALSE
find_circ_0000471	Fvb3-4	11568587	11575959	+	7372	842	4	3	3	0	2	3	3	0	3	0	0	0	1.65336	0	2.2018	0.25489	NA	FALSE	2.0258	3.10946	-0.12802	0.73177	NA	FALSE
find_circ_0000472	Fvb3-4	11827255	11836102	-	8847	8847	0	2	0	4	2	2	2	0	3	0	5	0	2.61363	1.6348	0.49547	0.77194	NA	FALSE	1.70127	0.678011	0.11837	0.65622	NA	FALSE
find_circ_0000473	Fvb3-4	12432300	12433317	+	1017	785	0	2	0	0	0	0	0	0	0	0	0	0	0	0	NA	NA	NA	NA	0	0.678011	-0.13138	0.4868	NA	FALSE
find_circ_0000276	Fvb2-3	20250037	20250328	+	291	291	0	0	0	0	0	0	0	0	0	2	0	0	0	0.629343	-1.693	0.37453	NA	FALSE	0	0	NA	NA	NA	NA
find_circ_0000277	Fvb2-3	20336096	20336437	-	341	341	2	2	3	0	0	0	0	0	0	2	0	0	0	0.629343	-1.693	0.37453	NA	FALSE	0	2.1711	-0.31768	0.25173	NA	FALSE
find_circ_0000274	Fvb2-3	18862733	18866324	-	3591	3206	0	0	0	0	0	0	0	0	0	0	0	0	0	0	NA	NA	NA	NA	0	0	NA	NA	NA	NA
find_circ_0000275	Fvb2-3	20242462	20242658	+	196	196	0	0	0	2	0	0	0	0	0	0	0	0	0.636085	0	1.6918	0.37492	NA	FALSE	0	0	NA	NA	NA	NA
find_circ_0000272	Fvb2-3	15046881	15048808	+	1927	1822	0	0	0	0	0	2	2	0	0	0	0	0	0.623796	0	1.6843	0.37688	NA	FALSE	0.64906	0	0.1332	0.47936	NA	FALSE
find_circ_0000273	Fvb2-3	18862504	18865418	-	2914	2430	0	0	0	0	17	0	0	0	0	0	0	0	6.10018	0	3.9312	NA	NA	NA	0	0	NA	NA	NA	NA
find_circ_0000270	Fvb2-3	15044777	15046698	+	1921	1816	4	8	0	0	0	10	0	0	0	4	9	9	3.11898	7.41542	-1.0431	0.45852	0.98415	FALSE	0	3.91074	-0.40234	0.18461	NA	FALSE
find_circ_0000271	Fvb2-3	15044777	15048808	+	4031	3821	0	0	5	0	2	4	0	0	3	2	0	0	1.96526	0.629343	0.99001	0.59984	NA	FALSE	1.05221	1.48957	-0.040152	0.87108	NA	FALSE
find_circ_0000627	Fvb4-3	15206585	15231043	+	24458	14399	0	0	0	0	0	0	0	3	0	0	0	0	0	0	NA	NA	NA	NA	1.05221	0	0.14598	0.45725	NA	FALSE
find_circ_0000278	Fvb2-3	20507246	20507917	-	671	671	2	0	0	0	0	0	0	0	0	0	0	0	0	0	NA	NA	NA	NA	0	0.599351	-0.1283	0.49265	NA	FALSE
find_circ_0000279	Fvb2-3	2242795	2258757	-	15962	1740	7	0	0	3	0	0	0	0	2	2	0	0	0.954128	0.629343	0.29107	0.88058	NA	FALSE	0.70147	2.09773	-0.12256	0.62876	NA	FALSE
find_circ_0000849	Fvb5-3	4795168	4800182	-	5014	1912	0	0	0	0	0	0	0	0	0	0	0	0	0	0	NA	NA	NA	NA	0	0	NA	NA	NA	NA
find_circ_0000848	Fvb5-3	26664795	26664951	-	156	156	2	0	0	0	0	0	0	0	0	0	0	0	0	0	NA	NA	NA	NA	0	0.599351	-0.1283	0.49265	NA	FALSE
find_circ_0000643	Fvb4-3	1975641	1984517	-	8876	3776	2	0	0	0	0	0	0	0	0	0	0	0	0	0	NA	NA	NA	NA	0	0.599351	-0.1283	0.49265	NA	FALSE
find_circ_0000626	Fvb4-3	130849	131152	-	303	303	2	0	0	0	0	0	0	0	0	0	0	0	0	0	NA	NA	NA	NA	0	0.599351	-0.1283	0.49265	NA	FALSE
find_circ_0000841	Fvb5-3	22621185	22652445	+	31260	3432	21	20	23	22	18	23	13	19	20	24	24	14	20.6296	20.3988	0.014396	0.98262	0.9868	FALSE	17.8976	19.9253	-0.10306	0.81267	0.98328	FALSE
find_circ_0000621	Fvb4-3	12764672	12765677	-	1005	664	2	0	0	0	0	0	0	0	0	0	0	0	0	0	NA	NA	NA	NA	0	0.599351	-0.1283	0.49265	NA	FALSE
find_circ_0000843	Fvb5-3	2319235	2324063	+	4828	2384	0	0	0	0	0	0	0	0	0	0	0	0	0	0	NA	NA	NA	NA	0	0	NA	NA	NA	NA
find_circ_0000842	Fvb5-3	22639743	22650773	+	11030	1161	0	0	0	0	0	0	0	0	0	0	2	0	0	0.653919	-1.7078	0.37069	NA	FALSE	0	0	NA	NA	NA	NA
find_circ_0000845	Fvb5-3	25445142	25453546	-	8404	7496	3	0	0	2	0	0	2	0	0	0	0	0	0.636085	0	1.6918	0.37492	NA	FALSE	0.64906	0.899026	-0.028571	0.89695	NA	FALSE
find_circ_0000844	Fvb5-3	23555657	23557767	-	2110	2031	0	0	0	0	0	0	3	0	0	0	0	0	0	0	NA	NA	NA	NA	0.973591	0	0.14441	0.45989	NA	FALSE
find_circ_0000847	Fvb5-3	25930421	25937651	+	7230	1902	2	0	0	0	0	0	3	0	0	0	0	0	0	0	NA	NA	NA	NA	0.973591	0.599351	0.043145	0.84569	NA	FALSE
find_circ_0000620	Fvb4-3	12763811	12765679	-	1868	1387	0	0	0	0	0	0	0	0	0	0	0	0	0	0	NA	NA	NA	NA	0	0	NA	NA	NA	NA
find_circ_0000157	Fvb2-1	13083459	13110455	+	26996	3494	0	0	0	19	9	18	0	0	0	0	0	0	14.8865	0	5.8046	0.00035795	0.0038399	TRUE	0	0	NA	NA	NA	NA
find_circ_0000156	Fvb2-1	13083459	13087361	+	3902	1022	0	0	0	7	8	16	0	0	0	0	0	0	10.0873	0	5.2242	0.0020247	0.017065	TRUE	0	0	NA	NA	NA	NA
find_circ_0000155	Fvb2-1	1261633	1266156	-	4523	470	0	0	0	0	0	0	0	0	0	0	0	0	0	0	NA	NA	NA	NA	0	0	NA	NA	NA	NA
find_circ_0000154	Fvb2-1	12420221	12421122	-	901	574	0	0	0	0	2	0	0	0	0	0	0	0	0.717669	0	1.7387	0.36283	NA	FALSE	0	0	NA	NA	NA	NA
find_circ_0000153	Fvb2-1	11722874	11723042	+	168	168	0	0	0	0	0	0	0	2	0	0	0	0	0	0	NA	NA	NA	NA	0.70147	0	0.13503	0.47612	NA	FALSE
find_circ_0000152	Fvb2-1	11097987	11105915	+	7928	7719	0	0	0	0	2	0	2	0	2	0	3	2	0.717669	1.69512	-0.74879	0.69335	NA	FALSE	1.35053	0	0.19319	0.3857	NA	FALSE
find_circ_0000018	Fvb1-1	26500403	26502642	-	2239	1867	235	214	253	573	422	483	244	281	263	809	843	877	484.313	843.392	-0.79822	1.3045e-08	5.1309e-07	TRUE	269.985	218.343	0.29919	0.013297	0.13297	TRUE
find_circ_0000019	Fvb1-1	26500403	26505037	-	4634	4262	326	327	330	738	472	568	303	336	304	1018	1069	1110	581.243	1066.26	-0.87297	1.2179e-09	7.1856e-08	TRUE	322.803	306.861	0.072733	0.49381	0.98328	FALSE
find_circ_0000016	Fvb1-1	25834095	25854024	-	19929	1515	32	32	27	23	26	27	16	32	32	34	16	35	25.0659	28.4294	-0.17652	0.77309	0.98415	FALSE	27.6395	28.4815	-0.033157	0.93412	0.98328	FALSE
find_circ_0000017	Fvb1-1	25984554	25984738	-	184	184	0	0	0	0	0	0	0	0	0	0	2	0	0	0.653919	-1.7078	0.37069	NA	FALSE	0	0	NA	NA	NA	NA
find_circ_0000014	Fvb1-1	23988498	23990796	-	2298	1878	0	0	0	0	0	0	0	0	0	0	0	0	0	0	NA	NA	NA	NA	0	0	NA	NA	NA	NA
find_circ_0000015	Fvb1-1	25072161	25072326	-	165	165	0	0	0	0	0	0	0	0	0	0	0	2	0	0.714244	-1.742	0.3619	NA	FALSE	0	0	NA	NA	NA	NA
find_circ_0000012	Fvb1-1	21547065	21547367	-	302	302	0	0	2	0	0	0	0	0	0	0	0	0	0	0	NA	NA	NA	NA	0	0.595828	-0.12815	0.49294	NA	FALSE
find_circ_0000013	Fvb1-1	23351584	23387173	+	35589	2657	0	0	0	0	0	0	0	0	0	0	0	0	0	0	NA	NA	NA	NA	0	0	NA	NA	NA	NA
find_circ_0000010	Fvb1-1	21234705	21245160	+	10455	941	7	7	0	0	0	0	5	0	8	11	3	2	0	5.15651	-4.1698	0.02169	0.11375	TRUE	4.42853	4.47076	-0.0021515	0.9956	NA	FALSE
find_circ_0000011	Fvb1-1	21245850	21340714	+	94864	10853	0	10	0	0	0	0	0	0	0	0	0	0	0	0	NA	NA	NA	NA	0	3.39005	-0.16373	0.42947	NA	FALSE
find_circ_0000799	Fvb5-2	2223320	2223525	+	205	205	2	0	0	0	0	0	0	0	0	0	0	0	0	0	NA	NA	NA	NA	0	0.599351	-0.1283	0.49265	NA	FALSE
find_circ_0000544	Fvb3-4	26288332	26290822	-	2490	1554	9	6	10	12	3	2	10	6	3	5	11	5	5.51681	6.95552	-0.29914	0.79638	0.98415	FALSE	6.40192	7.71025	-0.11294	0.80314	NA	FALSE
find_circ_0000943	Fvb6-1	34334378	34352204	+	17826	2250	0	2	0	0	0	0	0	0	0	0	0	0	0	0	NA	NA	NA	NA	0	0.678011	-0.13138	0.4868	NA	FALSE
find_circ_0001010	Fvb6-2	30813977	30814206	+	229	229	0	0	4	0	0	0	0	0	0	0	0	0	0	0	NA	NA	NA	NA	0	1.19166	-0.14729	0.45772	NA	FALSE
find_circ_0000545	Fvb3-4	27221585	27221744	-	159	159	0	0	0	0	0	0	0	2	0	2	0	0	0	0.629343	-1.693	0.37453	NA	FALSE	0.70147	0	0.13503	0.47612	NA	FALSE
find_circ_0000791	Fvb5-1	8973724	8977931	-	4207	4207	0	0	0	0	0	0	2	0	4	0	0	0	0	0	NA	NA	NA	NA	2.052	0	0.25745	0.30723	NA	FALSE
find_circ_0000790	Fvb5-1	8765136	8766868	+	1732	516	0	0	0	0	0	0	0	2	0	0	0	0	0	0	NA	NA	NA	NA	0.70147	0	0.13503	0.47612	NA	FALSE
find_circ_0000607	Fvb4-2	5697552	5710364	-	12812	4113	5	2	2	15	18	14	3	4	3	0	3	5	15.5962	2.76649	2.2963	0.033304	0.14555	TRUE	3.42874	2.77222	0.079491	0.84385	NA	FALSE
find_circ_0000547	Fvb3-4	27710386	27725097	-	14711	2368	0	0	0	0	0	0	0	0	0	0	0	0	0	0	NA	NA	NA	NA	0	0	NA	NA	NA	NA
find_circ_0000795	Fvb5-2	1459843	1460273	-	430	430	0	0	0	0	0	0	0	0	0	0	0	0	0	0	NA	NA	NA	NA	0	0	NA	NA	NA	NA
find_circ_0000546	Fvb3-4	27709699	27724525	-	14826	2368	0	0	0	4	0	5	0	0	0	0	0	0	2.83166	0	3.0304	0.1146	NA	FALSE	0	0	NA	NA	NA	NA
find_circ_0000797	Fvb5-2	17879554	17881971	-	2417	1493	0	0	0	14	0	8	0	0	0	0	0	0	6.94778	0	4.4393	0.013575	0.080816	TRUE	0	0	NA	NA	NA	NA
find_circ_0000796	Fvb5-2	15759951	15760176	+	225	225	0	0	0	0	0	0	0	0	0	0	0	0	0	0	NA	NA	NA	NA	0	0	NA	NA	NA	NA
find_circ_0000085	Fvb1-3	17966694	17977682	+	10988	7276	28	25	24	13	11	19	28	21	29	31	24	0	14.0078	17.6018	-0.31036	0.7483	0.98415	FALSE	26.6236	24.016	0.1104	0.78416	0.98328	FALSE
find_circ_0000084	Fvb1-3	17965717	17977471	+	11754	8117	43	45	44	30	32	41	28	27	36	34	47	18	33.8118	32.4941	0.053936	0.92323	0.98415	FALSE	31.1832	41.2495	-0.33108	0.34653	0.98328	FALSE
find_circ_0000087	Fvb1-3	21589474	21589933	+	459	459	0	0	0	0	0	2	0	0	0	0	0	0	0.623796	0	1.6843	0.37688	NA	FALSE	0	0	NA	NA	NA	NA
find_circ_0000086	Fvb1-3	2083785	2084428	-	643	643	0	2	0	0	2	0	0	0	0	0	0	0	0.717669	0	1.7387	0.36283	NA	FALSE	0	0.678011	-0.13138	0.4868	NA	FALSE
find_circ_0000081	Fvb1-3	15563141	15588814	+	25673	1496	5	9	9	9	9	7	16	13	10	8	8	12	8.27518	9.41851	-0.17377	0.85554	0.98415	FALSE	13.2594	7.23065	0.44579	0.33076	NA	FALSE
find_circ_0000080	Fvb1-3	15382542	15382696	+	154	154	0	0	0	0	0	0	0	0	0	2	0	0	0	0.629343	-1.693	0.37453	NA	FALSE	0	0	NA	NA	NA	NA
find_circ_0000083	Fvb1-3	1755466	1755730	-	264	264	0	0	0	0	3	0	0	0	0	0	3	0	1.0765	0.980878	0.062173	0.97438	NA	FALSE	0	0	NA	NA	NA	NA
find_circ_0000082	Fvb1-3	15621424	15622401	-	977	710	0	2	0	0	0	0	0	0	0	0	0	0	0	0	NA	NA	NA	NA	0	0.678011	-0.13138	0.4868	NA	FALSE
find_circ_0000540	Fvb3-4	26285009	26285379	-	370	370	0	0	0	0	0	0	0	0	0	0	0	0	0	0	NA	NA	NA	NA	0	0	NA	NA	NA	NA
find_circ_0000749	Fvb5-1	23613965	23627404	+	13439	11769	11	7	11	17	6	12	6	10	14	7	7	13	11.3025	9.134	0.29562	0.74964	0.98415	FALSE	10.3648	8.94652	0.10263	0.82285	NA	FALSE
find_circ_0000089	Fvb1-3	2312087	2333897	-	21810	13637	0	0	0	0	0	3	3	5	0	0	0	0	0.935694	0	1.8773	0.3282	NA	FALSE	2.72727	0	0.3052	0.25935	NA	FALSE
find_circ_0000088	Fvb1-3	2302173	2316878	-	14705	5778	2	3	0	0	0	0	0	2	0	0	4	0	0	1.30784	-2.0336	0.29135	NA	FALSE	0.70147	1.61637	-0.10503	0.69112	NA	FALSE
find_circ_0000541	Fvb3-4	26285235	26298489	-	13254	9992	11	9	2	0	3	0	4	0	2	0	3	0	1.0765	0.980878	0.062173	0.97438	NA	FALSE	1.99959	6.94331	-0.4714	0.25194	NA	FALSE
find_circ_0000746	Fvb5-1	20891145	20893372	+	2227	1451	0	2	4	0	0	0	0	0	0	0	4	0	0	1.30784	-2.0336	0.29135	NA	FALSE	0	1.86967	-0.23853	0.33133	NA	FALSE
find_circ_0000542	Fvb3-4	26285944	26289081	-	3137	2288	0	0	0	0	0	0	2	0	0	0	0	0	0	0	NA	NA	NA	NA	0.64906	0	0.1332	0.47936	NA	FALSE
find_circ_0000747	Fvb5-1	20949083	20956642	+	7559	4374	0	2	0	0	0	0	0	0	0	0	0	0	0	0	NA	NA	NA	NA	0	0.678011	-0.13138	0.4868	NA	FALSE
find_circ_0000606	Fvb4-2	5697071	5709930	-	12859	4113	11	5	8	29	33	35	11	14	7	0	12	7	31.9812	6.42337	2.203	0.0096117	0.063805	TRUE	10.9353	7.37477	0.27257	0.55193	NA	FALSE
find_circ_0000543	Fvb3-4	26285944	26299247	-	13303	9504	2	0	0	0	0	2	2	0	0	0	0	0	0.623796	0	1.6843	0.37688	NA	FALSE	0.64906	0.599351	0.0064873	0.97523	NA	FALSE
find_circ_0001192	Fvb7-3	2680253	2681963	-	1710	575	0	0	2	0	0	0	0	0	0	0	0	0	0	0	NA	NA	NA	NA	0	0.595828	-0.12815	0.49294	NA	FALSE
find_circ_0000702	Fvb4-4	16244186	16245646	-	1460	961	0	0	0	0	0	2	0	0	0	0	0	0	0.623796	0	1.6843	0.37688	NA	FALSE	0	0	NA	NA	NA	NA
find_circ_0000703	Fvb4-4	16859310	16862118	+	2808	2808	4	7	12	3	6	5	4	4	8	5	6	4	4.66662	4.9636	-0.083245	0.94499	0.98415	FALSE	5.50694	7.14671	-0.14864	0.74003	NA	FALSE
find_circ_0000700	Fvb4-4	15889572	15890949	-	1377	500	2	0	0	0	0	0	0	0	0	0	0	0	0	0	NA	NA	NA	NA	0	0.599351	-0.1283	0.49265	NA	FALSE
find_circ_0000701	Fvb4-4	15895965	15896222	+	257	257	0	0	0	3	0	0	0	0	0	0	0	0	0.954128	0	1.8851	0.32631	NA	FALSE	0	0	NA	NA	NA	NA
find_circ_0000706	Fvb4-4	2162280	2218305	-	56025	12882	0	6	7	0	0	8	0	0	0	8	7	0	2.49518	4.80609	-0.72534	0.6558	0.98415	FALSE	0	4.11943	-0.42796	0.16809	NA	FALSE
find_circ_0000707	Fvb4-4	2166459	2222669	-	56210	9684	0	8	7	7	9	9	10	0	0	6	0	0	8.26289	1.88803	1.7884	0.19794	0.63992	FALSE	3.2453	4.79744	-0.049461	0.84997	NA	FALSE
find_circ_0000704	Fvb4-4	16859310	16862124	+	2814	2814	0	0	0	0	2	0	0	2	0	0	0	0	0.717669	0	1.7387	0.36283	NA	FALSE	0.70147	0	0.13503	0.47612	NA	FALSE
find_circ_0000705	Fvb4-4	16860473	16862118	+	1645	1325	0	0	0	0	0	0	0	0	0	0	0	0	0	0	NA	NA	NA	NA	0	0	NA	NA	NA	NA
find_circ_0001194	Fvb7-3	442731	451328	+	8597	302	0	0	0	0	0	0	0	0	0	0	0	0	0	0	NA	NA	NA	NA	0	0	NA	NA	NA	NA
find_circ_0000708	Fvb4-4	2167643	2223876	-	56233	9215	0	0	0	0	0	0	0	0	0	6	0	0	0	1.88803	-2.1964	0.25569	NA	FALSE	0	0	NA	NA	NA	NA
find_circ_0000709	Fvb4-4	2169132	2224929	-	55797	9779	7	0	9	0	6	9	0	9	10	10	6	0	4.96009	5.10847	-0.041161	0.97698	0.9868	FALSE	6.66397	4.77895	0.12528	0.75765	NA	FALSE
find_circ_0000826	Fvb5-3	16107806	16149702	+	41896	8126	8	0	0	0	25	0	7	0	5	0	0	0	8.97086	0	2.7377	NA	NA	NA	4.02539	2.3974	0.071615	0.79236	NA	FALSE
find_circ_0001012	Fvb6-2	30814045	30814228	-	183	183	8	2	6	0	0	2	0	6	6	7	5	4	0.623796	5.26598	-2.3685	0.13684	0.4749	FALSE	4.20882	4.8629	-0.061213	0.88186	NA	FALSE
find_circ_0000740	Fvb5-1	20208715	20223764	-	15049	2028	0	0	0	0	0	0	0	0	0	0	0	0	0	0	NA	NA	NA	NA	0	0	NA	NA	NA	NA
find_circ_0000840	Fvb5-3	22620563	22651916	+	31353	3432	23	26	30	26	17	21	24	21	18	29	25	43	20.9191	32.6557	-0.62308	0.30248	0.83982	FALSE	21.4674	24.6441	-0.14124	0.73314	0.98328	FALSE
find_circ_0001156	Fvb7-2	28636794	28650812	+	14018	1794	0	0	0	0	0	0	0	0	0	0	0	0	0	0	NA	NA	NA	NA	0	0	NA	NA	NA	NA
find_circ_0000741	Fvb5-1	20280008	20283610	-	3602	633	0	2	0	0	0	10	0	0	0	0	0	0	3.11898	0	2.8867	0.13484	NA	FALSE	0	0.678011	-0.13138	0.4868	NA	FALSE
find_circ_0001150	Fvb7-2	25632133	25671692	+	39559	4096	0	5	0	0	0	0	7	0	0	0	0	0	0	0	NA	NA	NA	NA	2.27171	1.69503	0.023419	0.91047	NA	FALSE
find_circ_0001211	Fvb7-4	3810625	3811757	+	1132	1132	0	0	0	0	0	0	0	0	0	0	2	0	0	0.653919	-1.7078	0.37069	NA	FALSE	0	0	NA	NA	NA	NA
find_circ_0000492	Fvb3-4	13568203	13579478	+	11275	3567	0	9	9	9	7	6	8	8	9	5	8	7	7.24561	6.68889	0.10713	0.91855	0.98415	FALSE	8.55874	5.73227	0.21107	0.63227	NA	FALSE
find_circ_0000493	Fvb3-4	13592441	13592954	+	513	227	0	0	0	3	0	0	0	0	0	0	0	0	0.954128	0	1.8851	0.32631	NA	FALSE	0	0	NA	NA	NA	NA
find_circ_0000490	Fvb3-4	13091792	13113778	-	21986	10336	0	6	7	4	3	4	8	6	0	4	4	5	3.59627	4.35213	-0.23818	0.85264	0.98415	FALSE	4.70065	4.11943	0.046482	0.90509	NA	FALSE
find_circ_0000491	Fvb3-4	13143055	13144009	-	954	770	0	0	0	0	0	0	0	0	0	0	0	2	0	0.714244	-1.742	0.3619	NA	FALSE	0	0	NA	NA	NA	NA
find_circ_0000496	Fvb3-4	14034245	14070511	+	36266	4950	16	11	14	20	7	13	16	14	16	14	16	8	12.9274	12.4937	0.047931	0.95459	0.98415	FALSE	15.7145	12.6947	0.18231	0.68547	NA	FALSE
find_circ_0000497	Fvb3-4	1483648	1488403	+	4755	4512	0	0	0	0	0	0	0	0	0	0	0	0	0	0	NA	NA	NA	NA	0	0	NA	NA	NA	NA
find_circ_0000494	Fvb3-4	137804	145661	+	7857	2621	0	0	0	0	0	0	0	0	0	0	0	2	0	0.714244	-1.742	0.3619	NA	FALSE	0	0	NA	NA	NA	NA
find_circ_0000495	Fvb3-4	137864	145661	+	7797	2440	14	23	22	14	21	18	16	17	17	14	20	8	17.6023	13.8016	0.33226	0.66459	0.98415	FALSE	17.1175	18.5467	-0.072923	0.86837	0.98328	FALSE
find_circ_0001217	Fvb7-4	802857	803020	+	163	163	0	0	0	0	0	0	0	0	2	0	0	0	0	0	NA	NA	NA	NA	0.70147	0	0.13503	0.47612	NA	FALSE
find_circ_0000498	Fvb3-4	1485600	1485895	+	295	295	0	0	0	2	0	0	0	0	0	0	0	0	0.636085	0	1.6918	0.37492	NA	FALSE	0	0	NA	NA	NA	NA
find_circ_0000499	Fvb3-4	14991951	15009385	+	17434	5783	0	0	0	0	0	2	2	0	0	0	0	0	0.623796	0	1.6843	0.37688	NA	FALSE	0.64906	0	0.1332	0.47936	NA	FALSE
find_circ_0001216	Fvb7-4	7726112	7726278	-	166	166	0	0	0	0	2	0	0	0	0	0	0	0	0.717669	0	1.7387	0.36283	NA	FALSE	0	0	NA	NA	NA	NA
find_circ_0000409	Fvb3-2	2185013	2185697	-	684	684	0	0	0	0	0	0	0	0	2	0	0	0	0	0	NA	NA	NA	NA	0.70147	0	0.13503	0.47612	NA	FALSE
find_circ_0001097	Fvb6-4	19759013	19766393	+	7380	7089	0	0	0	0	0	0	0	0	0	0	2	0	0	0.653919	-1.7078	0.37069	NA	FALSE	0	0	NA	NA	NA	NA
find_circ_0001151	Fvb7-2	25632542	25672159	+	39617	4102	0	0	0	0	0	0	4	0	5	0	0	0	0	0	NA	NA	NA	NA	3.0518	0	0.33003	0.23733	NA	FALSE
find_circ_0001088	Fvb6-4	11627000	11627176	+	176	176	0	0	0	3	0	0	0	0	0	0	0	0	0.954128	0	1.8851	0.32631	NA	FALSE	0	0	NA	NA	NA	NA
find_circ_0000408	Fvb3-2	2184846	2185005	+	159	159	3	0	0	0	0	0	0	0	0	0	0	3	0	1.07137	-1.9364	0.31394	NA	FALSE	0	0.899026	-0.14035	0.47018	NA	FALSE
find_circ_0001086	Fvb6-4	11626967	11627184	+	217	217	0	0	0	0	0	0	0	0	0	0	0	2	0	0.714244	-1.742	0.3619	NA	FALSE	0	0	NA	NA	NA	NA
find_circ_0001087	Fvb6-4	11626967	11627273	+	306	306	0	0	0	0	0	0	0	0	0	3	0	0	0	0.944014	-1.8859	0.32607	NA	FALSE	0	0	NA	NA	NA	NA
find_circ_0001084	Fvb6-4	10934317	10934545	-	228	228	0	0	0	2	0	0	0	0	0	0	0	0	0.636085	0	1.6918	0.37492	NA	FALSE	0	0	NA	NA	NA	NA
find_circ_0000866	Fvb5-4	16074526	16074732	+	206	206	0	0	0	0	0	2	0	0	0	0	0	0	0.623796	0	1.6843	0.37688	NA	FALSE	0	0	NA	NA	NA	NA
find_circ_0001082	Fvb6-4	10933752	10933980	-	228	228	0	0	0	0	0	0	0	2	2	0	0	0	0	0	NA	NA	NA	NA	1.40294	0	0.19755	0.37976	NA	FALSE
find_circ_0001083	Fvb6-4	10934278	10934506	+	228	228	0	0	0	2	0	0	0	0	0	0	0	0	0.636085	0	1.6918	0.37492	NA	FALSE	0	0	NA	NA	NA	NA
find_circ_0001080	Fvb6-4	10933655	10933883	-	228	228	2	0	2	0	0	0	0	0	0	4	0	0	0	1.25869	-2.0183	0.29485	NA	FALSE	0	1.19518	-0.17742	0.41135	NA	FALSE
find_circ_0001081	Fvb6-4	10933710	10933938	-	228	228	0	0	0	0	0	0	0	2	0	0	0	0	0	0	NA	NA	NA	NA	0.70147	0	0.13503	0.47612	NA	FALSE
find_circ_0001129	Fvb7-2	1432955	1435316	-	2361	381	0	0	0	9	9	0	0	0	0	0	0	0	6.09189	0	4.229	0.020167	0.10817	TRUE	0	0	NA	NA	NA	NA
find_circ_0000614	Fvb4-2	872870	873178	-	308	308	0	0	0	0	0	0	0	0	0	0	2	0	0	0.653919	-1.7078	0.37069	NA	FALSE	0	0	NA	NA	NA	NA
find_circ_0000615	Fvb4-2	8953194	8953738	-	544	294	0	0	0	0	0	2	0	0	0	0	0	0	0.623796	0	1.6843	0.37688	NA	FALSE	0	0	NA	NA	NA	NA
find_circ_0001121	Fvb7-1	27880033	27881956	+	1923	1690	0	0	0	0	0	2	0	0	0	0	0	0	0.623796	0	1.6843	0.37688	NA	FALSE	0	0	NA	NA	NA	NA
find_circ_0001120	Fvb7-1	25875229	25880644	+	5415	672	0	0	0	0	2	0	0	0	0	0	0	0	0.717669	0	1.7387	0.36283	NA	FALSE	0	0	NA	NA	NA	NA
find_circ_0001123	Fvb7-1	4046127	4053412	+	7285	365	2	2	3	2	0	3	0	3	5	2	0	2	1.57178	1.34359	0.16047	0.92946	NA	FALSE	2.80588	2.1711	0.072237	0.84368	NA	FALSE
find_circ_0001122	Fvb7-1	3452023	3452483	-	460	374	0	0	0	0	0	2	0	0	0	0	0	0	0.623796	0	1.6843	0.37688	NA	FALSE	0	0	NA	NA	NA	NA
find_circ_0000680	Fvb4-3	983412	997418	-	14006	4244	0	0	0	0	0	2	0	0	0	0	0	0	0.623796	0	1.6843	0.37688	NA	FALSE	0	0	NA	NA	NA	NA
find_circ_0000616	Fvb4-3	10314389	10314573	+	184	184	0	0	2	0	0	0	0	0	0	0	0	0	0	0	NA	NA	NA	NA	0	0.595828	-0.12815	0.49294	NA	FALSE
find_circ_0001127	Fvb7-2	1176226	1177478	+	1252	1183	0	0	0	0	0	3	0	0	0	0	0	0	0.935694	0	1.8773	0.3282	NA	FALSE	0	0	NA	NA	NA	NA
find_circ_0001126	Fvb7-1	713154	713498	-	344	344	0	0	0	0	0	0	0	0	0	0	0	0	0	0	NA	NA	NA	NA	0	0	NA	NA	NA	NA
find_circ_0001015	Fvb6-2	32469370	32469522	-	152	152	0	0	3	0	0	0	0	0	0	0	0	0	0	0	NA	NA	NA	NA	0	0.893742	-0.14021	0.47042	NA	FALSE
find_circ_0001014	Fvb6-2	32201689	32202508	-	819	534	0	0	0	0	0	0	0	0	0	0	0	0	0	0	NA	NA	NA	NA	0	0	NA	NA	NA	NA
find_circ_0001017	Fvb6-2	5159962	5161394	-	1432	489	2	0	0	0	0	0	0	0	0	0	0	0	0	0	NA	NA	NA	NA	0	0.599351	-0.1283	0.49265	NA	FALSE
find_circ_0000617	Fvb4-3	11528621	11528892	-	271	271	0	0	2	0	0	0	0	0	0	0	0	0	0	0	NA	NA	NA	NA	0	0.595828	-0.12815	0.49294	NA	FALSE
find_circ_0001011	Fvb6-2	30814037	30814206	+	169	169	0	0	0	0	0	0	0	0	0	0	0	0	0	0	NA	NA	NA	NA	0	0	NA	NA	NA	NA
find_circ_0000151	Fvb1-4	9973532	9975227	+	1695	1066	0	0	0	0	0	0	2	0	0	0	0	0	0	0	NA	NA	NA	NA	0.64906	0	0.1332	0.47936	NA	FALSE
find_circ_0001013	Fvb6-2	30814091	30814309	+	218	218	0	0	0	0	0	0	2	0	3	0	2	0	0	0.653919	-1.7078	0.37069	NA	FALSE	1.70127	0	0.2269	0.34225	NA	FALSE
find_circ_0000978	Fvb6-1	7891148	7891329	-	181	181	0	0	0	2	0	2	0	0	0	0	0	0	1.25988	0	2.0138	0.2959	NA	FALSE	0	0	NA	NA	NA	NA
find_circ_0000982	Fvb6-1	8253865	8263679	-	9814	2069	0	0	5	5	7	12	6	15	9	0	9	0	7.84483	2.94263	1.1951	0.39101	0.98415	FALSE	10.3648	1.48957	0.75344	0.074187	NA	FALSE
find_circ_0000610	Fvb4-2	5700642	5713410	-	12768	4112	0	0	0	0	0	0	0	0	0	0	0	0	0	0	NA	NA	NA	NA	0	0	NA	NA	NA	NA
find_circ_0000659	Fvb4-3	2951996	2952487	-	491	362	0	0	0	0	0	0	0	0	2	0	0	0	0	0	NA	NA	NA	NA	0.70147	0	0.13503	0.47612	NA	FALSE
find_circ_0000150	Fvb1-4	9492250	9498556	+	6306	4308	4	2	3	0	0	4	0	0	0	3	3	0	1.24759	1.92489	-0.40398	0.82689	NA	FALSE	0	2.77045	-0.3708	0.2081	NA	FALSE
find_circ_0001019	Fvb6-2	9855014	9906396	-	51382	18857	11	6	7	6	0	13	0	6	6	7	0	0	5.96293	2.2027	1.1201	0.48239	0.98415	FALSE	4.20882	7.41586	-0.27146	0.52981	NA	FALSE
find_circ_0001018	Fvb6-2	5386912	5387846	+	934	265	0	0	0	0	2	0	0	0	0	0	0	0	0.717669	0	1.7387	0.36283	NA	FALSE	0	0	NA	NA	NA	NA
find_circ_0000903	Fvb6-1	1657515	1687458	+	29943	2329	3	0	0	0	0	0	0	3	0	0	0	0	0	0	NA	NA	NA	NA	1.05221	0.899026	0.015098	0.94862	NA	FALSE
find_circ_0000611	Fvb4-2	5701232	5714036	-	12804	4112	29	32	23	122	102	99	15	23	26	6	12	6	106.28	7.95427	3.6744	2.1969e-13	5.1848e-11	TRUE	22.054	26.3908	-0.1842	0.65755	0.98328	FALSE
find_circ_0000401	Fvb3-2	20176735	20223204	+	46469	16046	0	0	0	5	0	0	0	0	0	0	0	0	1.59021	0	2.1173	0.27269	NA	FALSE	0	0	NA	NA	NA	NA
find_circ_0000999	Fvb6-2	27221858	27235136	-	13278	1315	16	0	7	0	0	2	9	0	9	5	0	0	0.623796	1.57336	-0.70353	0.71595	NA	FALSE	6.07739	6.8802	-0.032029	0.92707	NA	FALSE
find_circ_0000612	Fvb4-2	6391189	6408551	-	17362	2462	21	20	15	14	0	11	18	10	16	15	0	10	7.88347	8.29129	-0.059264	0.9633	0.98415	FALSE	14.9607	17.542	-0.13987	0.75376	NA	FALSE
find_circ_0000400	Fvb3-2	20175964	20191955	+	15991	12708	5	0	4	6	0	2	0	0	2	0	0	0	2.53205	0	2.8412	0.14093	NA	FALSE	0.70147	2.69003	-0.20072	0.4919	NA	FALSE
find_circ_0001094	Fvb6-4	1753534	1757742	-	4208	2789	0	0	0	0	0	0	0	0	0	0	0	0	0	0	NA	NA	NA	NA	0	0	NA	NA	NA	NA
find_circ_0000613	Fvb4-2	6391189	6424896	-	33707	4893	32	19	13	16	0	26	18	0	0	5	0	13	13.198	6.21594	0.96487	0.44253	0.98415	FALSE	5.84154	19.9036	-0.28328	0.41311	NA	FALSE
find_circ_0000403	Fvb3-2	20177793	20193776	+	15983	12547	0	5	7	17	5	8	5	4	0	2	3	2	9.69608	2.32446	1.8509	0.11431	0.40875	FALSE	3.02559	3.78043	-0.065399	0.86036	NA	FALSE
find_circ_0000805	Fvb5-2	4046074	4046433	-	359	173	0	0	0	0	0	0	0	0	0	0	2	0	0	0.653919	-1.7078	0.37069	NA	FALSE	0	0	NA	NA	NA	NA
find_circ_0000804	Fvb5-2	24617678	24617964	+	286	286	0	0	0	0	0	0	0	0	0	0	2	0	0	0.653919	-1.7078	0.37069	NA	FALSE	0	0	NA	NA	NA	NA
find_circ_0000807	Fvb5-2	4359017	4361155	+	2138	2031	0	0	0	0	0	0	0	0	0	0	0	0	0	0	NA	NA	NA	NA	0	0	NA	NA	NA	NA
find_circ_0000402	Fvb3-2	20177538	20224129	+	46591	14938	8	9	5	21	8	11	0	6	7	0	0	5	12.9804	1.78561	2.5361	0.044945	0.19247	TRUE	4.55956	6.93802	-0.19797	0.64538	NA	FALSE
find_circ_0000801	Fvb5-2	22378519	22391809	+	13290	300	28	31	35	16	13	8	8	7	9	5	3	0	12.2487	2.55424	2.0223	0.079603	0.303	FALSE	8.208	29.3271	-1.1732	0.0074157	0.088988	TRUE
find_circ_0000800	Fvb5-2	22376169	22389337	+	13168	1144	45	38	42	41	57	71	20	11	21	14	15	11	55.6381	13.2381	2.0261	0.00026733	0.0031545	TRUE	17.7141	38.88	-0.85153	0.031246	0.23434	TRUE
find_circ_0000803	Fvb5-2	23919010	23919170	+	160	160	0	0	0	0	0	0	0	0	0	0	0	4	0	1.42849	-2.0689	0.2834	NA	FALSE	0	0	NA	NA	NA	NA
find_circ_0000802	Fvb5-2	23918641	23918807	-	166	166	0	0	0	0	0	0	0	0	0	3	0	0	0	0.944014	-1.8859	0.32607	NA	FALSE	0	0	NA	NA	NA	NA
find_circ_0000405	Fvb3-2	20178013	20194079	+	16066	12524	0	0	7	49	34	39	0	12	0	0	9	0	39.9485	2.94263	3.5276	0.0001169	0.0016228	TRUE	4.20882	2.0854	0.054192	0.79626	NA	FALSE
find_circ_0000809	Fvb5-2	5994837	6000384	+	5547	5547	0	0	0	3	0	0	2	0	0	0	0	0	0.954128	0	1.8851	0.32631	NA	FALSE	0.64906	0	0.1332	0.47936	NA	FALSE
find_circ_0000808	Fvb5-2	4712894	4713081	-	187	187	0	0	0	0	0	0	0	0	0	0	0	2	0	0.714244	-1.742	0.3619	NA	FALSE	0	0	NA	NA	NA	NA
find_circ_0000404	Fvb3-2	20177793	20224304	+	46511	14422	6	5	5	7	6	7	0	0	5	0	0	0	6.56259	0	4.5818	0.0094701	0.063805	TRUE	1.75368	4.98265	-0.31059	0.41043	NA	FALSE
find_circ_0000636	Fvb4-3	17977411	18039327	-	61916	9723	0	56	0	0	0	0	0	0	0	0	0	0	0	0	NA	NA	NA	NA	0	18.9843	-0.17271	NA	NA	NA
find_circ_0000637	Fvb4-3	1934958	1941095	+	6137	956	0	0	0	0	0	0	0	0	0	0	0	0	0	0	NA	NA	NA	NA	0	0	NA	NA	NA	NA
find_circ_0000634	Fvb4-3	17130343	17133676	+	3333	3333	0	0	0	0	0	0	0	0	0	0	2	0	0	0.653919	-1.7078	0.37069	NA	FALSE	0	0	NA	NA	NA	NA
find_circ_0000635	Fvb4-3	1714585	1714735	-	150	150	0	0	0	0	0	0	0	0	0	0	2	0	0	0.653919	-1.7078	0.37069	NA	FALSE	0	0	NA	NA	NA	NA
find_circ_0000632	Fvb4-3	1652595	1652866	-	271	271	0	0	0	0	0	0	0	0	0	0	0	0	0	0	NA	NA	NA	NA	0	0	NA	NA	NA	NA
find_circ_0000159	Fvb2-1	16925833	16926136	+	303	275	0	2	0	0	0	0	0	0	0	0	0	0	0	0	NA	NA	NA	NA	0	0.678011	-0.13138	0.4868	NA	FALSE
find_circ_0000209	Fvb2-2	12417253	12417523	-	270	270	0	0	2	0	0	0	0	0	0	0	0	0	0	0	NA	NA	NA	NA	0	0.595828	-0.12815	0.49294	NA	FALSE
find_circ_0000208	Fvb2-2	12235242	12235398	-	156	156	0	0	0	0	0	0	0	0	0	0	2	0	0	0.653919	-1.7078	0.37069	NA	FALSE	0	0	NA	NA	NA	NA
find_circ_0000207	Fvb2-2	1130888	1165943	+	35055	2159	0	0	0	0	0	0	0	0	0	0	4	0	0	1.30784	-2.0336	0.29135	NA	FALSE	0	0	NA	NA	NA	NA
find_circ_0000206	Fvb2-2	10977575	10984052	-	6477	6477	11	9	12	9	7	8	10	6	11	6	21	8	7.86941	11.6112	-0.52486	0.58162	0.98415	FALSE	9.2078	9.92245	-0.05432	0.90568	NA	FALSE
find_circ_0000205	Fvb2-2	10977310	10983662	-	6352	6352	15	11	13	19	6	18	15	8	14	8	14	15	13.81	12.4516	0.14854	0.86034	0.98415	FALSE	12.5841	12.0971	0.031838	0.94428	NA	FALSE
find_circ_0000204	Fvb2-2	10801006	10802297	+	1291	1041	0	0	0	0	2	0	0	0	0	0	0	0	0.717669	0	1.7387	0.36283	NA	FALSE	0	0	NA	NA	NA	NA
find_circ_0000203	Fvb2-2	10199859	10200237	+	378	378	0	0	0	0	0	0	0	0	0	0	0	0	0	0	NA	NA	NA	NA	0	0	NA	NA	NA	NA
find_circ_0000202	Fvb2-1	8360572	8360800	+	228	228	0	0	0	2	0	0	0	0	0	0	0	0	0.636085	0	1.6918	0.37492	NA	FALSE	0	0	NA	NA	NA	NA
find_circ_0000201	Fvb2-1	6518597	6519776	-	1179	741	0	0	0	2	0	0	0	0	0	0	0	0	0.636085	0	1.6918	0.37492	NA	FALSE	0	0	NA	NA	NA	NA
find_circ_0000200	Fvb2-1	6518597	6519774	-	1177	741	0	0	0	0	0	0	0	0	0	0	0	2	0	0.714244	-1.742	0.3619	NA	FALSE	0	0	NA	NA	NA	NA
find_circ_0000942	Fvb6-1	34313965	34325891	-	11926	3566	2	0	0	0	0	4	2	0	0	0	0	0	1.24759	0	2.0099	0.2968	NA	FALSE	0.64906	0.599351	0.0064873	0.97523	NA	FALSE
find_circ_0000339	Fvb3-1	15430176	15512581	+	82405	12910	0	0	0	0	0	0	0	0	0	10	0	0	0	3.14671	-2.9073	0.13196	NA	FALSE	0	0	NA	NA	NA	NA
find_circ_0000338	Fvb3-1	15369012	15445054	+	76042	9176	8	9	0	8	0	10	0	0	0	0	0	0	5.66332	0	4.1276	0.024134	0.12382	TRUE	0	5.44845	-0.54748	0.10667	NA	FALSE
find_circ_0001198	Fvb7-3	5382367	5397167	-	14800	951	0	0	0	0	0	2	0	0	0	0	2	0	0.623796	0.653919	-0.029538	0.98783	NA	FALSE	0	0	NA	NA	NA	NA
find_circ_0000798	Fvb5-2	21252047	21252377	-	330	221	0	0	0	0	0	3	0	0	0	2	0	0	0.935694	0.629343	0.27862	0.88565	NA	FALSE	0	0	NA	NA	NA	NA
find_circ_0000333	Fvb3-1	12151798	12156789	+	4991	4667	2	0	0	0	0	0	0	0	0	0	0	0	0	0	NA	NA	NA	NA	0	0.599351	-0.1283	0.49265	NA	FALSE
find_circ_0000332	Fvb3-1	12147548	12154418	+	6870	4772	4	0	0	2	0	2	0	0	0	0	0	0	1.25988	0	2.0138	0.2959	NA	FALSE	0	1.1987	-0.1474	0.45752	NA	FALSE
find_circ_0000331	Fvb3-1	12144011	12156789	+	12778	10754	0	0	2	0	0	2	0	0	0	0	3	0	0.623796	0.980878	-0.31578	0.87053	NA	FALSE	0	0.595828	-0.12815	0.49294	NA	FALSE
find_circ_0000330	Fvb3-1	12144011	12151254	+	7243	6906	0	0	0	0	2	0	3	0	0	0	2	0	0.717669	0.653919	0.055858	0.97699	NA	FALSE	0.973591	0	0.14441	0.45989	NA	FALSE
find_circ_0000337	Fvb3-1	15368395	15444261	+	75866	9615	0	11	0	9	0	0	0	0	0	8	0	0	2.86238	2.51737	0.12531	0.94447	0.98415	FALSE	0	3.72906	-0.16467	0.4279	NA	FALSE
find_circ_0000336	Fvb3-1	1401734	1428070	+	26336	8558	0	0	0	3	0	0	0	0	0	0	0	6	0.954128	2.14273	-0.68588	0.71819	NA	FALSE	0	0	NA	NA	NA	NA
find_circ_0000335	Fvb3-1	13341231	13397770	-	56539	8232	0	0	0	0	0	0	7	0	0	0	0	0	0	0	NA	NA	NA	NA	2.27171	0	0.22159	0.34845	NA	FALSE
find_circ_0000334	Fvb3-1	13311413	13318385	+	6972	4981	2	0	0	0	0	0	0	0	0	0	0	0	0	0	NA	NA	NA	NA	0	0.599351	-0.1283	0.49265	NA	FALSE
find_circ_0000968	Fvb6-1	7054563	7054747	-	184	184	0	0	0	0	0	0	0	0	0	0	0	0	0	0	NA	NA	NA	NA	0	0	NA	NA	NA	NA
find_circ_0000969	Fvb6-1	7054582	7054740	+	158	158	2	4	5	0	2	0	0	0	3	0	3	2	0.717669	1.69512	-0.74879	0.69335	NA	FALSE	1.05221	3.44494	-0.26694	0.43573	NA	FALSE
find_circ_0000977	Fvb6-1	7702152	7707128	+	4976	3788	3	7	2	2	0	0	3	0	3	0	4	0	0.636085	1.30784	-0.52394	0.78684	NA	FALSE	2.0258	3.86789	-0.20078	0.5982	NA	FALSE
find_circ_0001096	Fvb6-4	19754097	19765002	+	10905	7043	0	0	0	0	0	0	0	0	0	0	0	0	0	0	NA	NA	NA	NA	0	0	NA	NA	NA	NA
find_circ_0000962	Fvb6-1	4814321	4814523	+	202	202	0	0	0	0	0	0	0	0	0	0	0	0	0	0	NA	NA	NA	NA	0	0	NA	NA	NA	NA
find_circ_0000963	Fvb6-1	4978346	4979527	-	1181	1181	0	0	0	0	2	0	0	0	0	0	0	0	0.717669	0	1.7387	0.36283	NA	FALSE	0	0	NA	NA	NA	NA
find_circ_0000960	Fvb6-1	3700125	3700452	-	327	327	0	0	0	0	0	0	0	0	0	0	0	0	0	0	NA	NA	NA	NA	0	0	NA	NA	NA	NA
find_circ_0000961	Fvb6-1	4377556	4377759	+	203	203	0	0	0	0	0	0	0	0	0	0	0	0	0	0	NA	NA	NA	NA	0	0	NA	NA	NA	NA
find_circ_0000966	Fvb6-1	6743167	6748857	+	5690	1752	0	0	10	0	7	0	8	12	0	10	0	0	2.51184	3.14671	-0.23559	0.89526	0.98415	FALSE	6.80506	2.97914	0.099499	0.70052	NA	FALSE
find_circ_0000967	Fvb6-1	6743566	6749078	+	5512	2021	0	0	2	0	0	0	0	0	0	0	0	0	0	0	NA	NA	NA	NA	0	0.595828	-0.12815	0.49294	NA	FALSE
find_circ_0000964	Fvb6-1	5037352	5037602	+	250	250	0	2	0	0	0	0	0	0	0	0	0	0	0	0	NA	NA	NA	NA	0	0.678011	-0.13138	0.4868	NA	FALSE
find_circ_0000965	Fvb6-1	6732996	6744666	+	11670	2463	13	18	10	2	3	6	7	13	3	0	7	11	3.58398	6.21706	-0.67607	0.61666	0.98415	FALSE	7.88347	12.977	-0.34705	0.44888	NA	FALSE
find_circ_0000298	Fvb2-4	15021708	15046001	-	24293	198	0	0	0	0	0	0	3	0	0	0	3	0	0	0.980878	-1.9012	0.32238	NA	FALSE	0.973591	0	0.14441	0.45989	NA	FALSE
find_circ_0000299	Fvb2-4	15126807	15126991	+	184	184	0	0	0	3	0	0	0	0	0	3	0	0	0.954128	0.944014	0.0062907	0.99741	NA	FALSE	0	0	NA	NA	NA	NA
find_circ_0000528	Fvb3-4	22701605	22703200	+	1595	188	0	0	0	0	0	2	0	2	0	0	0	0	0.623796	0	1.6843	0.37688	NA	FALSE	0.70147	0	0.13503	0.47612	NA	FALSE
find_circ_0000529	Fvb3-4	22851133	22866658	+	15525	9610	0	0	0	0	0	3	0	0	0	0	0	0	0.935694	0	1.8773	0.3282	NA	FALSE	0	0	NA	NA	NA	NA
find_circ_0000687	Fvb4-4	11370030	11377263	+	7233	3283	0	0	0	0	0	0	0	0	0	0	0	0	0	0	NA	NA	NA	NA	0	0	NA	NA	NA	NA
find_circ_0000686	Fvb4-4	1127733	1130935	-	3202	2497	0	0	0	0	2	0	0	0	0	0	0	0	0.717669	0	1.7387	0.36283	NA	FALSE	0	0	NA	NA	NA	NA
find_circ_0000685	Fvb4-4	1045473	1051109	+	5636	1271	16	19	14	17	9	10	5	11	8	8	8	12	11.7552	9.41851	0.30567	0.73257	0.98415	FALSE	8.28662	15.4067	-0.47701	0.29687	NA	FALSE
find_circ_0000538	Fvb3-4	26026457	26026617	+	160	160	0	0	0	0	0	0	0	0	2	0	0	0	0	0	NA	NA	NA	NA	0.70147	0	0.13503	0.47612	NA	FALSE
find_circ_0000290	Fvb2-3	7759492	7760045	+	553	282	0	0	0	0	0	0	2	0	0	0	0	0	0	0	NA	NA	NA	NA	0.64906	0	0.1332	0.47936	NA	FALSE
find_circ_0000291	Fvb2-3	9274493	9274682	+	189	189	0	0	0	0	0	0	0	0	0	0	0	2	0	0.714244	-1.742	0.3619	NA	FALSE	0	0	NA	NA	NA	NA
find_circ_0000292	Fvb2-4	10593029	10596780	-	3751	2904	0	0	3	0	3	0	2	0	0	0	3	7	1.0765	3.48073	-1.2021	0.49536	0.98415	FALSE	0.64906	0.893742	-0.028069	0.89867	NA	FALSE
find_circ_0000293	Fvb2-4	10700114	10723130	-	23016	1582	3	0	0	5	4	7	0	10	6	0	5	3	5.20884	2.70616	0.80638	0.56157	0.98415	FALSE	5.61176	0.899026	0.40684	0.24805	NA	FALSE
find_circ_0000294	Fvb2-4	12895569	12898362	-	2793	1348	0	0	0	0	2	0	0	0	0	0	0	0	0.717669	0	1.7387	0.36283	NA	FALSE	0	0	NA	NA	NA	NA
find_circ_0000295	Fvb2-4	13186068	13197093	-	11025	2363	0	0	0	0	0	0	0	2	0	0	2	0	0	0.653919	-1.7078	0.37069	NA	FALSE	0.70147	0	0.13503	0.47612	NA	FALSE
find_circ_0000296	Fvb2-4	14221737	14222007	+	270	270	2	0	0	0	0	0	0	0	0	0	0	0	0	0	NA	NA	NA	NA	0	0.599351	-0.1283	0.49265	NA	FALSE
find_circ_0000297	Fvb2-4	14573314	14573625	+	311	311	0	0	0	0	0	0	2	0	0	0	0	0	0	0	NA	NA	NA	NA	0.64906	0	0.1332	0.47936	NA	FALSE
find_circ_0000113	Fvb1-4	16872309	16873146	-	837	224	0	0	0	0	0	0	0	2	0	0	0	0	0	0	NA	NA	NA	NA	0.70147	0	0.13503	0.47612	NA	FALSE
find_circ_0000112	Fvb1-4	15623570	15624262	-	692	692	0	0	0	0	0	0	0	0	0	0	0	0	0	0	NA	NA	NA	NA	0	0	NA	NA	NA	NA
find_circ_0000111	Fvb1-4	14896778	14946918	+	50140	2433	0	0	0	0	0	0	0	0	0	0	0	0	0	0	NA	NA	NA	NA	0	0	NA	NA	NA	NA
find_circ_0000110	Fvb1-4	14416890	14418254	-	1364	816	2	0	0	0	0	0	0	0	0	0	0	0	0	0	NA	NA	NA	NA	0	0.599351	-0.1283	0.49265	NA	FALSE
find_circ_0000117	Fvb1-4	1824138	1824389	+	251	251	0	0	0	0	0	0	0	0	0	0	0	3	0	1.07137	-1.9364	0.31394	NA	FALSE	0	0	NA	NA	NA	NA
find_circ_0000116	Fvb1-4	17752837	17765033	+	12196	9603	0	0	0	0	2	0	0	0	0	0	0	0	0.717669	0	1.7387	0.36283	NA	FALSE	0	0	NA	NA	NA	NA
find_circ_0000115	Fvb1-4	17751342	17763529	+	12187	9540	2	0	2	2	2	0	3	0	2	0	3	0	1.35375	0.980878	0.27071	0.88694	NA	FALSE	1.67506	1.19518	0.056424	0.84856	NA	FALSE
find_circ_0000114	Fvb1-4	17743839	17744504	+	665	262	0	0	0	0	0	0	0	0	0	2	0	0	0	0.629343	-1.693	0.37453	NA	FALSE	0	0	NA	NA	NA	NA
find_circ_0000119	Fvb1-4	1824138	1827744	+	3606	3217	12	0	0	0	0	0	0	0	0	22	0	0	0	6.92277	-4.1498	NA	NA	NA	0	3.5961	-0.16438	NA	NA	NA
find_circ_0000118	Fvb1-4	1824138	1825996	+	1858	1776	0	0	4	0	19	0	0	5	0	38	26	37	6.81785	33.672	-1.7869	0.26862	0.81276	FALSE	1.75368	1.19166	0.045863	0.85733	NA	FALSE
find_circ_0000449	Fvb3-3	2062891	2095504	-	32613	5453	0	0	0	0	0	6	0	0	0	0	0	0	1.87139	0	2.1885	0.25738	NA	FALSE	0	0	NA	NA	NA	NA
find_circ_0000448	Fvb3-3	15473954	15480005	-	6051	5320	0	0	0	0	0	0	0	0	3	0	0	0	0	0	NA	NA	NA	NA	1.05221	0	0.14598	0.45725	NA	FALSE
find_circ_0000792	Fvb5-2	11108396	11108571	-	175	175	0	2	0	0	0	0	0	0	0	0	0	0	0	0	NA	NA	NA	NA	0	0.678011	-0.13138	0.4868	NA	FALSE
find_circ_0001092	Fvb6-4	14323762	14356028	+	32266	393	4	0	0	0	0	0	0	0	0	0	0	0	0	0	NA	NA	NA	NA	0	1.1987	-0.1474	0.45752	NA	FALSE
find_circ_0000128	Fvb1-4	2346997	2364372	-	17375	5496	0	0	0	0	0	0	0	0	0	0	2	0	0	0.653919	-1.7078	0.37069	NA	FALSE	0	0	NA	NA	NA	NA
find_circ_0000898	Fvb6-1	14456651	14461239	+	4588	4588	0	0	0	0	0	0	0	0	0	0	0	0	0	0	NA	NA	NA	NA	0	0	NA	NA	NA	NA
find_circ_0000899	Fvb6-1	15312451	15312685	+	234	234	0	0	0	0	0	0	0	0	0	0	2	0	0	0.653919	-1.7078	0.37069	NA	FALSE	0	0	NA	NA	NA	NA
find_circ_0000896	Fvb6-1	12407066	12407354	+	288	288	0	3	0	0	0	0	0	4	0	2	0	0	0	0.629343	-1.693	0.37453	NA	FALSE	1.40294	1.01702	0.036305	0.88206	NA	FALSE
find_circ_0000897	Fvb6-1	12907937	12908274	-	337	337	0	2	0	0	0	0	0	0	0	0	0	0	0	0	NA	NA	NA	NA	0	0.678011	-0.13138	0.4868	NA	FALSE
find_circ_0000526	Fvb3-4	2231626	2272103	-	40477	7916	25	0	13	0	0	0	0	0	13	0	0	0	0	0	NA	NA	NA	NA	4.55956	11.3648	-0.095485	0.69499	NA	FALSE
find_circ_0000129	Fvb1-4	2353477	2363406	-	9929	3139	0	0	0	4	0	2	0	0	0	5	6	3	1.89597	4.60648	-1.0495	0.4741	0.98415	FALSE	0	0	NA	NA	NA	NA
find_circ_0000892	Fvb6-1	12163651	12166627	+	2976	2976	0	0	0	0	0	0	0	0	0	0	2	0	0	0.653919	-1.7078	0.37069	NA	FALSE	0	0	NA	NA	NA	NA
find_circ_0000893	Fvb6-1	12193123	12194149	+	1026	973	0	0	0	0	0	0	0	0	0	0	0	0	0	0	NA	NA	NA	NA	0	0	NA	NA	NA	NA
find_circ_0000890	Fvb6-1	12061946	12062212	+	266	266	2	0	0	0	0	0	0	0	0	0	0	0	0	0	NA	NA	NA	NA	0	0.599351	-0.1283	0.49265	NA	FALSE
find_circ_0000794	Fvb5-2	12443013	12443228	+	215	215	0	0	0	0	0	2	0	0	0	0	0	0	0.623796	0	1.6843	0.37688	NA	FALSE	0	0	NA	NA	NA	NA
find_circ_0000531	Fvb3-4	23521009	23536793	+	15784	3916	0	0	0	0	0	0	0	0	0	2	0	0	0	0.629343	-1.693	0.37453	NA	FALSE	0	0	NA	NA	NA	NA
find_circ_0001090	Fvb6-4	12617973	12624579	+	6606	6324	0	0	2	0	0	0	0	0	0	0	0	0	0	0	NA	NA	NA	NA	0	0.595828	-0.12815	0.49294	NA	FALSE
find_circ_0000530	Fvb3-4	2330834	2335120	-	4286	949	9	8	8	4	5	3	4	7	3	4	5	7	4.00204	5.39334	-0.38312	0.7537	0.98415	FALSE	4.80547	7.79243	-0.28011	0.5335	NA	FALSE
find_circ_0000865	Fvb5-4	15741958	15742471	+	513	513	0	0	0	0	0	0	0	0	0	0	0	5	0	1.78561	-2.1677	0.26179	NA	FALSE	0	0	NA	NA	NA	NA
find_circ_0000533	Fvb3-4	2458858	2469952	+	11094	2238	3	5	3	5	2	0	6	6	4	5	4	3	2.30788	3.95256	-0.63897	0.66702	0.98415	FALSE	5.45453	3.4878	0.21541	0.61808	NA	FALSE
find_circ_0000983	Fvb6-1	8826291	8826479	-	188	188	2	0	0	0	0	0	0	0	0	0	0	0	0	0	NA	NA	NA	NA	0	0.599351	-0.1283	0.49265	NA	FALSE
find_circ_0000067	Fvb1-2	8926291	8929090	-	2799	2560	2	0	0	0	2	0	0	0	0	0	0	0	0.717669	0	1.7387	0.36283	NA	FALSE	0	0.599351	-0.1283	0.49265	NA	FALSE
find_circ_0000066	Fvb1-2	7959693	7959849	+	156	156	0	2	0	0	0	0	0	0	0	0	0	0	0	0	NA	NA	NA	NA	0	0.678011	-0.13138	0.4868	NA	FALSE
find_circ_0000065	Fvb1-2	5974604	5994751	-	20147	3427	6	8	0	6	7	5	5	0	4	8	6	7	5.97959	6.97898	-0.20665	0.84743	0.98415	FALSE	3.02559	4.51009	-0.12289	0.74557	NA	FALSE
find_circ_0000064	Fvb1-2	4894147	4894955	+	808	808	0	2	0	0	0	0	0	0	0	0	0	0	0	0	NA	NA	NA	NA	0	0.678011	-0.13138	0.4868	NA	FALSE
find_circ_0000063	Fvb1-2	4381587	4383426	-	1839	1839	0	0	0	3	0	0	0	0	0	6	0	5	0.954128	3.67364	-1.3708	0.43421	0.98415	FALSE	0	0	NA	NA	NA	NA
find_circ_0000062	Fvb1-2	4379162	4383426	-	4264	4024	162	151	171	199	163	179	62	87	75	304	309	342	177.61	318.826	-0.84072	5.7002e-05	0.00088631	TRUE	76.94	150.681	-0.9292	9.2983e-07	5.579e-05	TRUE
find_circ_0000061	Fvb1-2	4379162	4381485	-	2323	2323	146	119	168	174	140	169	70	67	64	292	312	282	158.287	294.604	-0.89283	1.9764e-05	0.00033316	TRUE	68.6634	134.144	-0.92107	2.7859e-06	8.3578e-05	TRUE
find_circ_0000060	Fvb1-2	3146699	3168605	-	21906	493	34	41	49	64	41	79	61	51	68	36	26	42	59.7069	34.8282	0.76962	0.10569	0.38374	FALSE	61.5338	38.686	0.5874	0.051677	0.34451	FALSE
find_circ_0000527	Fvb3-4	2232898	2311150	-	78252	12925	0	14	12	0	0	0	0	0	0	0	0	0	0	0	NA	NA	NA	NA	0	8.32104	-0.41644	0.17326	NA	FALSE
find_circ_0000535	Fvb3-4	25456971	25457121	+	150	150	0	0	0	0	0	0	0	0	0	2	0	0	0	0.629343	-1.693	0.37453	NA	FALSE	0	0	NA	NA	NA	NA
find_circ_0000744	Fvb5-1	20886741	20891967	+	5226	5226	0	0	0	0	0	0	0	0	2	0	0	0	0	0	NA	NA	NA	NA	0.70147	0	0.13503	0.47612	NA	FALSE
find_circ_0000745	Fvb5-1	20891145	20893344	+	2199	1451	2	0	0	0	0	0	0	0	0	0	0	0	0	0	NA	NA	NA	NA	0	0.599351	-0.1283	0.49265	NA	FALSE
find_circ_0000742	Fvb5-1	20721350	20722525	+	1175	605	0	0	0	0	0	0	0	0	0	2	2	0	0	1.28326	-2.026	0.29308	NA	FALSE	0	0	NA	NA	NA	NA
find_circ_0000743	Fvb5-1	20745198	20745872	+	674	190	0	0	0	0	0	0	3	0	0	0	2	0	0	0.653919	-1.7078	0.37069	NA	FALSE	0.973591	0	0.14441	0.45989	NA	FALSE
find_circ_0000069	Fvb1-3	1014879	1015041	-	162	162	0	0	0	0	0	0	0	0	0	0	0	0	0	0	NA	NA	NA	NA	0	0	NA	NA	NA	NA
find_circ_0000068	Fvb1-3	1014876	1015041	-	165	165	0	0	0	0	0	0	0	0	0	0	0	0	0	0	NA	NA	NA	NA	0	0	NA	NA	NA	NA
find_circ_0000905	Fvb6-1	17895862	17896149	-	287	287	0	4	0	6	0	2	0	2	0	0	0	0	2.53205	0	2.8412	0.14093	NA	FALSE	0.70147	1.35602	-0.065896	0.78119	NA	FALSE
find_circ_0001175	Fvb7-3	14039727	14088343	+	48616	12779	0	0	0	0	5	0	0	0	0	0	0	0	1.79417	0	2.165	0.26237	NA	FALSE	0	0	NA	NA	NA	NA
find_circ_0000120	Fvb1-4	18495617	18496484	-	867	413	0	0	0	0	0	0	2	0	0	0	0	0	0	0	NA	NA	NA	NA	0.64906	0	0.1332	0.47936	NA	FALSE
find_circ_0000930	Fvb6-1	30470013	30472696	-	2683	2248	0	0	0	0	0	0	0	2	0	0	0	0	0	0	NA	NA	NA	NA	0.70147	0	0.13503	0.47612	NA	FALSE
find_circ_0000288	Fvb2-3	7350597	7352756	+	2159	938	0	0	0	0	0	0	0	0	0	0	0	0	0	0	NA	NA	NA	NA	0	0	NA	NA	NA	NA
find_circ_0001173	Fvb7-3	13645954	13698573	+	52619	8390	0	8	9	7	0	0	0	0	0	0	0	6	2.2263	2.14273	0.04429	0.98083	NA	FALSE	0	5.39327	-0.54409	0.10811	NA	FALSE
find_circ_0000988	Fvb6-2	10101858	10103768	-	1910	1688	0	0	0	0	0	0	0	0	0	0	0	0	0	0	NA	NA	NA	NA	0	0	NA	NA	NA	NA
find_circ_0000524	Fvb3-4	2230557	2271072	-	40515	9128	0	0	0	0	0	0	0	0	0	0	0	0	0	0	NA	NA	NA	NA	0	0	NA	NA	NA	NA
find_circ_0000689	Fvb4-4	11807885	11808110	-	225	225	0	0	0	0	0	0	0	0	0	2	0	0	0	0.629343	-1.693	0.37453	NA	FALSE	0	0	NA	NA	NA	NA
find_circ_0000597	Fvb4-2	24799870	24800131	-	261	261	3	4	10	4	0	0	7	6	3	7	4	3	1.27217	4.5819	-1.4398	0.36578	0.95916	FALSE	5.42833	5.23419	0.018459	0.96649	NA	FALSE
find_circ_0000596	Fvb4-2	24560642	24560872	+	230	230	0	0	0	0	0	0	2	0	0	0	0	0	0	0	NA	NA	NA	NA	0.64906	0	0.1332	0.47936	NA	FALSE
find_circ_0000595	Fvb4-2	23307970	23308180	-	210	210	0	0	0	0	0	0	0	2	0	0	0	0	0	0	NA	NA	NA	NA	0.70147	0	0.13503	0.47612	NA	FALSE
find_circ_0000594	Fvb4-2	23307961	23308168	-	207	207	0	0	0	0	0	0	0	0	0	0	0	0	0	0	NA	NA	NA	NA	0	0	NA	NA	NA	NA
find_circ_0000593	Fvb4-2	23298531	23298759	-	228	228	0	0	0	3	0	0	0	0	0	0	0	0	0.954128	0	1.8851	0.32631	NA	FALSE	0	0	NA	NA	NA	NA
find_circ_0000592	Fvb4-2	23298518	23298746	+	228	228	0	0	0	3	0	0	0	0	0	0	0	0	0.954128	0	1.8851	0.32631	NA	FALSE	0	0	NA	NA	NA	NA
find_circ_0000591	Fvb4-2	23297937	23298267	-	330	330	0	0	0	0	8	0	0	0	0	6	10	2	2.87067	5.87187	-0.86234	0.56204	0.98415	FALSE	0	0	NA	NA	NA	NA
find_circ_0000590	Fvb4-2	22152335	22157697	+	5362	3330	0	0	0	0	0	0	0	0	0	0	0	2	0	0.714244	-1.742	0.3619	NA	FALSE	0	0	NA	NA	NA	NA
find_circ_0000599	Fvb4-2	25463757	25464326	-	569	569	0	0	0	0	0	0	0	0	0	4	0	0	0	1.25869	-2.0183	0.29485	NA	FALSE	0	0	NA	NA	NA	NA
find_circ_0000598	Fvb4-2	24897091	24905268	-	8177	618	0	0	0	0	5	0	0	0	0	0	0	0	1.79417	0	2.165	0.26237	NA	FALSE	0	0	NA	NA	NA	NA
