# Supplementary material for: Alterations of Phenylpropanoid Biosynthesis Lead to the Natural Formation of Pinkish-Skinned and White-Fleshed Strawberry (Fragaria × ananassa)
Source: Int J Mol Sci. 2022 Jul 1;23(13):7375. doi: 10.3390/ijms23137375 (PMC9267004; doi:10.3390/ijms23137375)
Supplement: Supplementary file 1 [file ijms-23-07375-s001.zip › Supplemental Tables/Table S5 microRNA.xlsx]

## Sheet: known_hairpin_mature
Table S5. Description, readcount values, and differential expression analysis of microRNAs.
precursor_id	precursor_seq	mature_id	mature_seq	HY_rep1	HY_rep2	HY_rep3	35S::FaMYB10_rep1	35S::FaMYB10_rep2	35S::FaMYB10_rep3	XB_rep1	XB_rep2	XB_rep3	35SN_rep1	35SN_rep2	35SN_rep3
fve-MIR11283	AGUGAGGAGGCUUUGUAGAGGAUGGAAUAAUAGAGAUCCAUCUGGUCACUAAUGUUCUUUAGUGACUUGAGUCGUAGCUUUUGAUUAUUUCAUCCUCUGCAAAGUCUCCUCACU	fve-miR11283	AGGCUUUGUAGAGGAUGGAAU	11	8	13	0	1	0	13	14	10	0	3	2
fve-MIR11284	UCCUGUCUUCGUGAUCUGCGAAAGGCUCCUCACAGUCAUUGCCCAUCUGAUUGUGAGACUCAGGCACCUGUCGUAGAUCAUGAAGAUGGGG	fve-miR11284	UUCGUGAUCUGCGAAAGGCUC	7181	4951	9662	2744	6199	5000	6248	9651	11463	8427	8031	4054
fve-MIR11285	ACGAUUCAUUUCAUUAGUCUAUUCAAAGAGAUGACUGUUGAAGAGGAAGAGUCUUAGAGAAAACUCUCAGAUUCUUUCUCGACGUUCAGUCUCUCUUUGUAUAGACUAGUGAAUUGGAAUCGU	fve-miR11285	UCUAUUCAAAGAGAUGACUGUU	498	496	779	175	436	337	196	1230	1589	732	512	342
fve-MIR11286	UCUCCUCUGCUUCUUCCAACCGUGAUGUGUUUCUGAGUUUCAGAAGCCAAGGUCCUUGGAGAGAGAGUAGACAAUG	fve-miR11286	UUGGAGAGAGAGUAGACAAUG	123241	184659	293166	101708	193496	154210	84632	305033	237637	430337	369199	89989
fve-MIR11287	GAUUAUCAUCAGGGAUUGUUUCAUAGACCCAGAUUCAAUUUCUGAUGUUCAAGAAAAUGAAUUUUGGUCUAAGAAACAUUCCUUGAUGAUGGUC	fve-miR11287	UCAGGGAUUGUUUCAUAGACC	370	295	514	138	490	352	183	496	567	582	511	197
fve-MIR11288a	CUGCACCACAAUUGGCCACCUCCCAAUUGAAACUUAGGGUUUUAGAUGCUCAAAUCUUAGUUUGAAAUGGGAUUUGGCGAAUUGUGGUCGAG	fve-miR11288a	UGGGAUUUGGCGAAUUGUGGU	1958	1637	4032	946	2507	1849	957	4069	3749	4299	3433	627
fve-MIR11288b	UCGGUGACGUCUUCCGCAUCAAAAUUGGCCACCUCCCAAUUAAAACUUAGAGUUUGAGAUGCUCAAAUCCUAGUUUGAACUGGGAUUGGGCGAAUUUUGGUCGAGAUUGA	fve-miR11288b	UGGGAUUGGGCGAAUUUUGGU	2114	2769	6138	1669	3163	2349	1053	7542	8139	6631	3938	889
fve-MIR11288c	AGAUCUAGCGUCUUCGAUCAGCGAUUCGUUCGGAUUCCAAUUCAAACUGAUCGAGCAGUCGUUUGAAUUGGGAUUUGUCGAAUUGAGGGCCGAGAUGAAUAGAUCU	fve-miR11288c-3p	UGAAUUGGGAUUUGUCGAAUU	805	338	733	128	520	389	365	791	958	604	524	174
fve-MIR11288c	AGAUCUAGCGUCUUCGAUCAGCGAUUCGUUCGGAUUCCAAUUCAAACUGAUCGAGCAGUCGUUUGAAUUGGGAUUUGUCGAAUUGAGGGCCGAGAUGAAUAGAUCU	fve-miR11288c-5p	UUCGUUCGGAUUCCAAUUCAAA	10	7	29	2	10	6	3	24	21	5	18	5
fve-MIR11288d	GGGGAUCCGAGUCCGCUGCGUUUUUAAAACGGUGAAGAUCUAGGGUCUUCGAUCAGCAAUUCGUCACAUUCCAGUUCAAACUGAGCAGCAGUCGGAUAUGGCCGACGUACUGAAGAGAGUCUGAAUUGGGAUUUGGCGAAUUGAGGGUCGCGAUUAAUAGAUGUCCAUCGUUUUGAGACACAGGAGAAGCGGGUUCCU	fve-miR11288d	UCCAUCGUUUUGAGACACAGG	14	13	28	0	17	14	2	27	30	21	6	10
fve-MIR11288e	GGUCUUCUAUCAGCGAUUCGUCAGAUUCCAAUUCAAACUGAGUAGUCGGAUGGUCGACUGUAAAGAGUUUGAAGUGGGAUUUGGCGAAUUGAGGGUCAAGAUU	fve-miR11288e	UGAAGUGGGAUUUGGCGAAUU	6131	6245	16447	2427	6554	4402	4995	19360	18991	17344	14130	2326
fve-MIR11289	UGAAUGCUUCAAGUCUGGCCAAUACUUGCUCGCUCAAAUCAUCUUUCUUGCCUCUUAGGGUUUGAUCAUCCAUUUGUGAACCAGUACAGUCCGGCAAAGAUCGGCCAUUCGCCUGAGGCCACAA	fve-miR11289	UGCUUCAAGUCUGGCCAAUACU	82	89	200	67	248	199	49	153	205	483	369	175
fve-MIR11291	GGAAAACCCUAAUUCGACUGGAAAAAGAAAGACCGCAAAGAAGCCCAGGACUUUCGCCGCCCCUUUCUUCACAGAAAGGCUGGCUCUUGGCGCCCGGGAAAUCCUUUGCGGUCUUGUCUCUUCCAAUUCGAAUUCGGGUUUUUU	fve-miR11291	UUGCGGUCUUGUCUCUUCCAAU	6406	4226	9536	1939	4526	3339	3544	13902	11390	8135	5971	2667
fve-MIR11292	UGCUAUGGUUCCAACGGCGGAGGCUUUGAAUCACAGUCAGGAACAUAAAAUGGUUCUGGAUUGUAGUUCAGCGCCUCCGCCAUUGAUCUUUAGCA	fve-miR11292	UUGUAGUUCAGCGCCUCCGCC	60	149	282	75	132	99	85	299	174	327	176	37
fve-MIR11293	GAAAUGAUCCCAUUGUGCCUUCUUCCUCAGGAACCUCCACCUUAUAUAUUCCAAUGGGUAGUCACACUGCAGUGUUUAAGGUGGAGGUCCUGAGGAAGAAAACACAAGGUUCAGUUC	fve-miR11293	UUCUUCCUCAGGAACCUCCACC	431	692	1981	598	1165	839	324	2201	2194	2182	1617	321
fve-MIR11294	GUACGUUAUAUGUCAACAGUCCCGUUCACCUGGACCAUAACUGACCAAAUGAAUCCUAGGGUGGAGAUAUAAUCAGCAAUAGGGCUGUGUUUUGGGAUUUCUUAAUGCAUUUUGGACCUUGGCUUGAUCUGACGGUUACUGACCAAAUUUCAUUUGGUCAGUUAUGGUCAGGUGAACGGGACUGUAUAUGUCAAACAGUUGAUGUAU	fve-miR11294	UUCACCUGGACCAUAACUGACC	0	0	5	0	0	0	1	1	8	0	2	0
fve-MIR11296	CCUAAGAUUUUCUUUGCUUUCUUUUUUUGAUGGCUGGAAUCCAGUAAGAACUUAAUCAUUUUGAUUCAUCCAUUCACUGGUUCCAUCCAUCAAAGAAAAAAAUCAAGUAAAAUUUGGCCGG	fve-miR11296	UUUUUGAUGGCUGGAAUCCAGU	31	23	47	8	23	37	8	45	64	36	32	12
fve-MIR11297	CAAGUCCGCCGAAUUGCAGUUUUCCGGCGAGAUCGAUCUUGUCUGAAGUUUUAGGUGGAGGUUGUUGCUCGACGAGAUCGAUUUGAAGGUCUAGGCAGCAAUCUCCACCCAAAACUUCAGACAAGAUCGAUCUCGCCUGAAAACUGCAAUUUGGCGGACUUG	fve-miR11297	CAGACAAGAUCGAUCUCGCCU	0	0	0	0	0	0	0	0	1	0	0	0
fve-MIR11298	CAUCUCUGCAAAAUUUCAGCCAAUUUGGUGAUCGUUAAGUUCCUCAAACUCGAGUUUUUCUGGUAUGAACACAACCAGACAGAAUUCAAUCCGUCCAUUUGUUUUUCGAGUUUGAGGGGCUUAACGAUUACCAAAUUAGGUGAAAUUUUUCAGAGAUG	fve-miR11298	UUGAGGGGCUUAACGAUUACC	0	0	0	0	0	0	0	0	0	1	0	0
fve-MIR11299	AAUAUGCAUUUUAUUAUCUACCCCAAAUAGGGUUGGCUGAUACUAGUAAUUCCUUUUCUUUUAGAACUUGGAGUUGCUAUGAUCGUAACAUUAUUCUUCCCAGCCUAAACGAAGAGAAAGUACUAGUAUUAGUCAAACCCUAAUUGGGGUUUGAUAUGAUCAUGAUAUU	fve-miR11299	CAAAUAGGGUUGGCUGAUACU	0	0	0	0	2	0	0	1	1	0	1	0
fve-MIR11300	GUCAACAUCACUGUUCUCUUCCUCUAACACAACCGCCAGAAUUCUGACAAAAUGAGUUUGGGAAAGGGAUUCGAGCUCCGAAGGUUGUGAAUGUUGUGUUGUAAAGGGAACAGAAUAGUGAUAUUGAU	fve-miR11300	CAACAUCACUGUUCUCUUCCU	50	77	148	57	80	62	46	152	162	100	98	38
fve-MIR11301	GGCUCCAUGGUUGAUCUUCAGAGUUGUAAUAUAUUGAUAAAUGCAUGUUGCAAGGGUGGAGAGGUCGAUAAGGCCAACACGAUUUUCAGUAUAUUACCCUUUGCUUUUAUCAAUAUGCUACAACUAUGAACAUCCACUAUGGAACU	fve-miR11301	UCAGAGUUGUAAUAUAUUGAU	12	5	19	2	8	6	2	29	20	8	6	3
fve-MIR11302	ACCAGGUGGCGGUCCUCCAAAACCCGGUGACGGUCCUCCAAAACCCGGUGGCGGUCCUCAACGGCCACCAGGUUCUUGAGGACCGCCACCAGUUCUUAUGGACCGCCACCAGGUUCUUGAGGACCACCACCAGGUUUUGGAGGACCGCCAUCACGUUUUGGAGAACCGCCAUCAGGU	fve-miR11302	AGGACCGCCAUCACGUUUUGG	0	0	0	0	0	0	0	0	1	0	2	0
fve-MIR11304	AAAGAGAUCGCUGCCGAUAGUGUUUCAGCUUGACAAGUUUUGUUUUCCCUUUCACUCAGAUAUUGGGCCAACUUGUCAAUCUGGAUCACUAUUCUGCAGCCAUCCCUUU	fve-miR11304	UAGUGUUUCAGCUUGACAAG	20	9	18	5	8	11	7	16	16	19	5	11
fve-MIR11306	UCAGAAUUCAGUUUUCCUAGUCUUCCUCGAAGUUCUUCGGUAGCAUUCAAAUAUAGAAUAAAAUGUAAGUUUAUUCUACCCUACUAAAUUUUCAGGCUACUUUUUGAAUGCUACCGAAGAACUUUGCAAAAGACUAGGAAAACUGAAAUCGGA	fve-miR11306	CUACCGAAGAACUUUGCAAAAG	0	1	0	0	0	0	0	0	0	0	0	0
fve-MIR11308	GCACCUGCUAACUUGUAAUCCUAACUUAAUACUCCAUUUGGAUCAACUCUCAGUUGAUUACGAUUAAUAUGGAGUAAUAAGUUAGGAUUCUAGUUACCUGGUGC	fve-miR11308	UAAGUUAGGAUUCUAGUUACC	0	0	0	0	0	0	0	0	0	0	1	0
fve-MIR11309	GCACUACAAUCAAGAUGUUUGUUUGGCAUGCAGUUGGCACUUGGUAACUAGGGUUAACAUUUAAAUAAAAAUUAAAUUUGGGAGAAAGAACUAUAAUCAGGAUGUCUUAAGCACGAUUAAUUUGUUAGGAAAGUAAAUAAACUCGAGCCAUGCAGCCAAGUGCCAAUUGCAUGCUGAACGAACAUCUUGAUUGUGGAUGC	fve-miR11309	UUUGUUUGGCAUGCAGUUGGC	0	2	9	4	9	6	3	3	3	13	13	1
fve-MIR11310	CUGUGGGCAGCACUGGAGUGGUCUUCCCUUUCUCAAAUGGCCAUCUGUUCUGAUUAAAGAUCUAUGUCUAAUUUGAUAAGUGAGAAAGGGAUCACAACUCCAGUGCUGCCUACAG	fve-miR11310	AGGGAUCACAACUCCAGUGCU	0	0	0	0	0	0	0	2	0	0	1	1
fve-MIR11311	UAAAUGCCGAGAUCCACGUCAUUCUCAUCCACGAUAGUUCGUCAAGGGCUUGUAAGGAUGAGAAUGAUGUGGAUCUCAGCAUUUA	fve-miR11311	UGAGAAUGAUGUGGAUCUCAGC	3	3	6	799	709	477	16	20	30	144	207	214
fve-MIR11312	CAAGGCAUUUUCGUUAACUCUCCCUCAAGGGCUUCUAGCAAUGCCGGAACACACAUAAGGCAAGCUUGGAGCUGUUGGGGAGAGUUAACAAAAAGUGUCUUG	fve-miR11312	UGGAGCUGUUGGGGAGAGUUA	414	238	333	43	52	31	424	643	1039	22	28	32
fve-MIR11313	GCACCGUCCCCGACCACUUUCCCUCCCCGGCGAGUCCCUUUUUUUCCAGUUUUCCGGCAAGAUCGACUUUGUUUGAAGUUUUGGGUGAUCUCGCCGGAAAACUGGAAAAGAAUGGACUCUCCGGGGAGGGAAAGUGGUCGGGGACGCUGC	fve-miR11313	GAAAAGAAUGGACUCUCCGGGG	0	0	0	0	0	0	0	0	1	0	0	0
fve-MIR11315	UCAAGGUCUUGUGAUGAAGACUCUAGUCAUUGGUCAUAGCAUCAUAUCCGAACUUGAAGAAAAUUCUUAAGUUUGGUUUUGAUGCUAUGACAAAUGACUAAAAAGCUUCGUACUCUUGAUAUUGA	fve-miR11315	CUAGUCAUUGGUCAUAGCAUC	649	689	1722	517	1089	858	307	1842	1487	2147	1747	581
fve-MIR1511	CAUUGGUGUUGAUUCAAACAAGUGGUAUCAGGGCUAUGUUAAACUAGGAUGCAUCUUGAUCUGGUUGCUUCAAGUCUGACCUAGCUCUGAUACCAUGUGUUACUGACUUCACCAUGG	fve-miR1511	ACCUAGCUCUGAUACCAUGUG	726007	779074	2089121	456864	947030	716942	414154	1949001	1703079	1816512	1502609	466783
fve-MIR156b	UGUUGACAGAAGAGAGUGAGCACAACCCGGCAUUGGUGGAAGAGAGCUUUGUCACUGUUGGGAGUGUGCUCGCUCUUCUUCUGUCAGCA	fve-miR156b	UUGACAGAAGAGAGUGAGCAC	37413	22922	29882	21531	28976	21911	21392	43626	50566	51993	44308	67177
fve-MIR156d	GGAGGUGACAGAAGAGAGUGAGCACACACGGUGUUUUCUUGCCUGCUGUGUUUCAUGCUUGAAGCUUUGCGUGCUCACUCUCUAUCUGUCACCCC	fve-miR156d	UGACAGAAGAGAGUGAGCAC	2340	2466	3887	1976	3170	2462	2250	4747	4997	5647	4941	5895
fve-MIR156f	UACGAGCUUUCAUACUUUUGGUCUGAUUCUAAAGAGGAUUCAUGGUGCAGGGAGGAUAUGGAUAUAUGACUGAUCUAAUGAUCUAUGGAUGGUUAUGAGGAAUUAUGUUGACAGAAGAUAGAGAGCACAAC	fve-miR156f	UUGACAGAAGAUAGAGAGCAC	34	24	45	27	66	50	43	64	56	70	64	108
fve-MIR156g	GUUGUUGACAGAAGAUAGAGAGCACAGAUGGAUGACUUGCAAUGAAUAUGCAUCUCACUCCUUUGUGCUCUCUAUGCUUCUGUCAUCACC	fve-miR156g-3p	GCUCUCUAUGCUUCUGUCAUC	2	3	5	2	7	5	3	1	9	4	3	5
fve-MIR156h	GGGGCUGACAGAAGAGAGUGAGCUCAGAUUACACAUUUGUAAUGAGUACUAAGUUUAUCAUCUUCCUCAUGCUACAUAUUUGUGUAAUGUGUGCUCACUUCUCUAUCUGUCAGCUGC	fve-miR156h	UGACAGAAGAGAGUGAGCUC	216	217	412	503	441	414	397	401	359	596	898	1441
fve-MIR156i	AGCAUGGGAGAUGUUGUUGUUGGUGACAGAAGAUAGAGAGCACAGAUGGAUGAUUUGCAAAUAUAUGCAUCUCACUCCUUUGUGCUCUCUAUGCUUCCUGUCAUCAGUGUUAGCACAUACUCUCCUAGGCU	fve-miR156i	UGACAGAAGAUAGAGAGCAC	2	1	0	0	0	2	3	1	1	4	3	12
fve-MIR159a	AGCUAGGGUUAUGGAGUGGAGCUCCUUGAAGUCCAAUAGAAGAUGUUGCUAGGUUGAUUGAGCUGCUGAGCUAUGAAUUCCACACUUCUAUCUCUGUUUUUUGAUAAAGAUGAUAGGCUUGUGGCUUGCAUACCUCAGGAGCUGCAUUACCUGAGUUGCAUCAUGUUUUGGAUUGAAGGGAGCUCUACACCUUGGCU	fve-miR159a-3p	UUUGGAUUGAAGGGAGCUCUA	211789	330894	1059228	213685	379342	302336	224808	996509	793599	846830	782505	93838
fve-MIR159a	AGCUAGGGUUAUGGAGUGGAGCUCCUUGAAGUCCAAUAGAAGAUGUUGCUAGGUUGAUUGAGCUGCUGAGCUAUGAAUUCCACACUUCUAUCUCUGUUUUUUGAUAAAGAUGAUAGGCUUGUGGCUUGCAUACCUCAGGAGCUGCAUUACCUGAGUUGCAUCAUGUUUUGGAUUGAAGGGAGCUCUACACCUUGGCU	fve-miR159a-5p	GAGCUCCUUGAAGUCCAAUAG	251	140	117	59	33	24	70	187	196	43	42	106
fve-MIR159b	AGAGAUGAGAGCUUCCUUCGGUCCAAAUGCAGGAGUAGAGAUGGUGUACACUGCUCCUAAUUCAUGAAUACCUCUGGGUUGCGCAGGAUAAUGAAACACUAAUGCGCAGCUUAAGGGUUUGCAUGACCUAGGAGCAGAGAUUUCCUUCUCAUUUCCUUGAUUGGAUUGAAGGGAGCUCUCAUUAUU	fve-miR159b	AUUGGAUUGAAGGGAGCUCUC	3636	11427	15848	11160	3991	3207	4826	22636	25552	22045	17300	4566
fve-MIR159c	GAGAUACAUGUUAGUUGUGAAAGGAGCUUCCUUCAAUCCAAUUGAGAGGGCUAGACAGUGGUUUGAGCUGUCAAAUCAUGCACUCGGCUCACCCUUAAUCGUCAUGGAAAGUAUGAUGCUAAGGGUUUGCCAGUUGCAUGAUAUGAGAGCAACUCUGCCGCUGCUUGUAUUUCCCAUUGGAUUGAAGGGAGCUCCCUCAUUAACUCAGUGUAGCUU	fve-miR159c	AUUGGAUUGAAGGGAGCUCCC	33	54	86	89	64	57	38	71	57	113	145	76
fve-MIR160b	UAUGUGCCUGGCUCCCUGUAUGCCAUUUGCAGAGAGCUCAUCGAACACCGAUGGCCUCCGUGGAUGGCGUAUGAGGAGCCAUGCAUAUG	fve-miR160b	UGCCUGGCUCCCUGUAUGCCA	91	102	195	109	206	146	73	198	126	276	224	60
fve-MIR162	GGUUGUGGGAUGGAGUCACUGGAGGCAGCGGUUCAUCGAUCUCUUCCUGAGAUUUUUGUCUGUGGAAAAAAAGAAACACAAAAACAUGAAUAGGUCGAUAAACCUCUGCAUCCAGCGCUCACUCACUAUC	fve-miR162-3p	UCGAUAAACCUCUGCAUCCAG	2552	1491	3605	849	1547	1027	1311	3843	3302	3176	2114	1296
fve-MIR162	GGUUGUGGGAUGGAGUCACUGGAGGCAGCGGUUCAUCGAUCUCUUCCUGAGAUUUUUGUCUGUGGAAAAAAAGAAACACAAAAACAUGAAUAGGUCGAUAAACCUCUGCAUCCAGCGCUCACUCACUAUC	fve-miR162-5p	GGAGGCAGCGGUUCAUCGAUC	1	1	1	2	0	1	0	2	4	0	2	2
fve-MIR164a	AGGUGAGGGUUCCUCGUUGGAGAAGCAGGGCACGUGCAAAACCCUUCGGCUAAUACUUCAGCUGAAAAGCUCUUGCACGUGCUCCCCUUCUCCAACAUGGGUUCCUCAUCU	fve-miR164a-3p	CACGUGCUCCCCUUCUCCAAC	88	97	35	3	6	3	7	44	34	23	16	46
fve-MIR164a	AGGUGAGGGUUCCUCGUUGGAGAAGCAGGGCACGUGCAAAACCCUUCGGCUAAUACUUCAGCUGAAAAGCUCUUGCACGUGCUCCCCUUCUCCAACAUGGGUUCCUCAUCU	fve-miR164a-5p	UGGAGAAGCAGGGCACGUGCA	13279	19881	50420	7841	13576	12317	16745	46128	36249	34338	29888	5971
fve-MIR164c	AGGGUGAAUGAACCAUGCUGGAGAAGCAGGGCACAUGCUAGAUAUAUCAGCAUCAUGAAUAUCGAUCUGAGAAUUUCGCAUGUGCUCUAGCUCUCCACCUUGGACUCUCUCCCU	fve-miR164c	UGGAGAAGCAGGGCACAUGCU	0	0	0	0	1	0	0	1	0	0	0	1
fve-MIR166d	UCUCCCUAAUAGUUGAGGGGAAUGUCGUCUGGUUCGAAAUCGUUCUGUGAGCUCAAGUAUGAUCAUCAGGAUGAUUUCGGACCAGGCUUCAUUCCCCUCAAACUAGGAGA	fve-miR166d-5p	GGGAAUGUCGUCUGGUUCGA	17	15	5	0	1	2	8	17	22	6	1	5
fve-MIR166e	GUUUUUUGAGGGGAAUGUUGUCUGGCUCGAGGCCCCUAUAACCAGAUCUAUGAUCUAACCCAUCUCAGUUCUGUCUAUGAUAUCAUAGAUUUGAUCCAACUGAGAUGCAGAUCAUUGAAUCUACAUUUAGCGACGUCGGACCAGGCUUCAUUCCCCCCAAUUAC	fve-miR166e	UCGGACCAGGCUUCAUUCCCC	76925	87301	140225	39251	52034	41267	45658	138925	122904	142149	124168	54851
fve-MIR167b	UAGAUAUAUUGAGUAGCUAAUUAACUCAGGUGUGUGUGUUGUUAUGGUGCACCUCCAAUAGUUGAAGCUGCCAGCAUGAUCUA	fve-miR167b	UGAAGCUGCCAGCAUGAUCU	317	598	1224	540	797	593	627	1090	996	1155	1388	422
fve-MIR167d	UUCGUGUACAAGUCAUAGUUGAAGCUGCCAGCAUGAUCUCAACCUCUCUCAGAUUUCUGAGGGAAGCUCAGAUCAUGUGGUAGUUUCACCUGUUGUUUGUAGCAUGAA	fve-miR167d	UGAAGCUGCCAGCAUGAUCUCA	341	683	1345	554	850	667	649	1205	1069	1132	1342	409
fve-MIR168	AGUAGUUACUGGCGGGUCUCUAAUUCGCUUGGUGCAGGUCGGGAACUGCUUCGGUUUUAGAGAGAGAGCCAGAUGGCUGCGGUUCCAGCGGAGCGGGUCCCGCCUUGCAUCAACUGAAUCGGAGACCGCGGUGAAAUCU	fve-miR168-3p	CCCGCCUUGCAUCAACUGAAU	279	152	220	59	65	54	146	208	292	161	123	155
fve-MIR168	AGUAGUUACUGGCGGGUCUCUAAUUCGCUUGGUGCAGGUCGGGAACUGCUUCGGUUUUAGAGAGAGAGCCAGAUGGCUGCGGUUCCAGCGGAGCGGGUCCCGCCUUGCAUCAACUGAAUCGGAGACCGCGGUGAAAUCU	fve-miR168-5p	UCGCUUGGUGCAGGUCGGGAA	906	1015	2616	451	823	592	973	2810	2744	2170	1691	600
fve-MIR169a	CAUGAAGAAAUGAGUCUAGUUUGAUAGCCAAGGAUGACUUGCCUGCCUCCUAAAACAGGUUUAUAUGAGUUACAGAUUAAAACCUGGUCGGGUUCUCAGGCAGUCACCUUGGCUAACUUGACAAGCUCUUUUCUCUCAUG	fve-miR169a	UAGCCAAGGAUGACUUGCCU	1	0	0	2	0	2	2	8	5	6	3	0
fve-MIR169e	AGAGUAGAAAUGAGCCAAGGAUGACUUGCCUGAUACACAUUGCUUGGGGAUAAAAUGUUCAGACAAGUCGUCCUUGGUUCACCAUUGCUCU	fve-miR169e	UGAGCCAAGGAUGACUUGCCU	0	0	1	0	0	0	1	5	5	0	0	1
fve-MIR169f	GCAUGAAGGGGUAGGGAAUGGAGUUGAGCCAAGAAUGACUUGCUGCAAGUGAAAUACGUAUUCGUCGACCGAUCUGAGAUCUCGAUCUCGAUCUCGGUCAUGAAACUAUGCAGCAAGUUGUUCUUGUCUCUAUUUGGUUCUCUAUCUUCUCAUGU	fve-miR169f	UGAGCCAAGAAUGACUUGCUG	1	2	9	2	8	1	7	14	23	6	7	3
fve-MIR171a	GGAUCGGUAUAACGGGAUAUUGGUCCGGUUCAAUAAGAAAACAGCGCUCGAUGUGAGCUUGAGCUCUAUUUUUUGAUUGAGCCGUGCCAAUAUCACGUGCCACUGCUCC	fve-miR171a	UGAUUGAGCCGUGCCAAUAUC	74	54	104	69	117	85	57	66	86	120	190	95
fve-MIR171b	AGAAGCAGACAUGGUGUGAUAUUGAGUCGGCUCAUCAAUCAAUCCCAGUCAUAUUCGUGUUCAAACUGAUGAUCACGUUAAUAAUAUGAUUUCUGAGACGAGCCGAACCAAUAUCACUCUUGUAUUCUUCU	fve-miR171b	CGAGCCGAACCAAUAUCACUC	7	3	0	0	2	6	7	12	14	7	3	2
fve-MIR171c	GCUGCUUUAACAUGAGAUAUUGGUGCGGUUCAAUCAGAAACCAGCUCUUUGCUCUUAAAGUUCUGUUAUUUGAUUGAGCCGUGCCAAUAUCACAUAUACAGC	fve-miR171c-5p	AGAUAUUGGUGCGGUUCAAUC	135	91	214	86	109	89	59	215	235	282	246	194
fve-MIR171f	UGAAUCGAAAGCGAUGUUGGUGAGGUUCAAUCCGAAGACAGAUUUACAAACAUAUGGCUGCUGCAGGCCACGUAAAUUGAUCUCAGAUUGAGCCGCGCCAAUAUCACUUUCUUA	fve-miR171f-3p	UUGAGCCGCGCCAAUAUCACU	0	0	1	0	0	1	0	0	2	0	1	1
fve-MIR171f	UGAAUCGAAAGCGAUGUUGGUGAGGUUCAAUCCGAAGACAGAUUUACAAACAUAUGGCUGCUGCAGGCCACGUAAAUUGAUCUCAGAUUGAGCCGCGCCAAUAUCACUUUCUUA	fve-miR171f-5p	CGAUGUUGGUGAGGUUCAAUC	1	0	1	1	0	0	0	2	1	1	0	3
fve-MIR171h	AACGAAGGUAUUGGCGCGUCUCAAUUUGAAGACACGGCUAUGUAGGCUUAGUCUUGUGUUUUGAUUGAGCCGCGUCAAUAUCUCCUUU	fve-miR171h	UUGAGCCGCGUCAAUAUCUCC	5	4	18	3	0	6	7	13	12	13	4	6
fve-MIR172b	GCGGGUGCAGCAUCAUCCAGAUUCACAGGUUUUAUUACUGACAUCCUCAUUUGAAUCUUUGAGAUGUCAUGAUGAUCCGAGUUGAGAAUCUUGAUGAUGCUGCAUCAGC	fve-miR172b	AGAAUCUUGAUGAUGCUGCAU	36	22	48	27	32	47	14	59	60	107	69	46
fve-MIR2109	GGCGGCGUGAAGGCUCUGCGAGUGUCUUCACCUCUGAAGCCUCUUUCUGAAGAAGCUCCUCUUCUUGUUUGGCUUCAGGGCGAAUACACUCUCAGACACUACACGCUCGCC	fve-miR2109	UGCGAGUGUCUUCACCUCUGAA	9598	15683	30794	7148	19973	15862	6797	29294	31059	29574	22629	6237
fve-MIR2111b	UGAUAUUAUUGCGUCAGGAUCGGGUAAUCUGCAUCCUGAGGUUUAGAUCUGCUCAUAUGUUUGUUGUAUCUAGCCCUUGGGAUGCGGAUUACCUUGUCCUCACUGGCAAUGCAAUACUUGUCA	fve-miR2111b-3p	GCCCUUGGGAUGCGGAUUACC	1	0	0	0	0	0	0	3	0	3	1	0
fve-MIR2111c	AGGAUCGGGUAAUCUGCAUCCUGAGGUUUAGAGCAGCUGCAUGUCAUAUAUCUAUGUUUGUGUCUAGCCCUUGGGAUGCAGAUUACCUCAUCCU	fve-miR2111c	UAAUCUGCAUCCUGAGGUUU	67	76	122	23	28	33	128	123	151	62	57	10
fve-MIR319	GAAAAUUGCAGAAAUGGGAGUUCCUUGCAGCCCAAAACAGUGGUUAUAUAUGCGUCUGAGAUAUACUGCUCAUUGUUUUGGACUGAAGGGAGCUCCUAAUUCUUCUCUUUUC	fve-miR319	UUUGGACUGAAGGGAGCUCCU	434	298	435	560	403	355	363	474	486	565	681	1019
fve-MIR3627a	AAGAGGUUGGAAUCCUGUCGCAGGAGAGAUGGCACUACCUAGCUUUACGCAUACGUACCGAGAUAUAUACGUACGUGGUAAAUAUAUAUAGAUGAGCUAUUGAUGGUGUAGCAGCUAGCUUGUGCCAUCCUCCUGUGACAGUAAUCCCUGCAACUUCUU	fve-miR3627a	UCGCAGGAGAGAUGGCACUACC	0	0	0	19	18	5	0	1	1	11	15	4
fve-MIR390a	GAGUAUGGUAGAAUCUGUAAAGCUCAGGAGGGAUAGCGCCAUGAAGAACAAAAAGUCUAAAUUUGUUAUUCAUUGGCGCUAUCUAUCCUGGGUUUCAUGGCUUCUUCUUACUAUCUC	fve-miR390a	AAGCUCAGGAGGGAUAGCGCC	2	0	0	2	1	0	0	2	0	0	0	0
fve-MIR393a	AAGUACUAGAGGAGGCAUCCAAAGGGAUCGCAUUGAUCCUAAGCUAACAAAGCCUUCCUGAUCGUAUCGAUCCCUUGAUAGCUUCAGAUCAUGCUAUCCCUUUGGAUUUCUCCUUUGGAAGCUU	fve-miR393a	UCCAAAGGGAUCGCAUUGAUC	1	2	7	1	0	0	2	6	6	7	3	2
fve-MIR393b	GGUGGAGGCUUCCAAAGGGAUCGCAUUGAUCUAAUUUCUGAACCUCAAUCACACAUCCACAUGGUAUUCGGUGUUAAUUGGAUCAUGCGAUCCCUUCGGAAGUUUCCAUC	fve-miR393b	UCCAAAGGGAUCGCAUUGAUCU	1	2	7	0	0	0	3	4	6	7	0	2
fve-MIR394	CAUACAGAGUUUAUUGGCAUUCUGUCCACCUCCUAUCGAUCUCGAUCGAGAUUUCUUUGUUUAUAUGGAGAUAUGUGGAGGUGGGCAUACUGCCAACUGAGCUCUGUUGG	fve-miR394	UUGGCAUUCUGUCCACCUCC	7	18	14	11	19	16	13	17	18	32	32	11
fve-MIR396a	UGAUCCUCUUUAUAUCUUUCCACAGCUUUCUUGAACUGCAUCUAGCAUAAGAUAUCUGAUCUCUGCAUGCGGUUCAAUAAAGCUGUGGGAAGAUACAAACAGGUUCA	fve-miR396a-3p	GUUCAAUAAAGCUGUGGGAAG	2512	1426	2673	636	840	701	1209	3595	3099	1516	1272	1067
fve-MIR396a	UGAUCCUCUUUAUAUCUUUCCACAGCUUUCUUGAACUGCAUCUAGCAUAAGAUAUCUGAUCUCUGCAUGCGGUUCAAUAAAGCUGUGGGAAGAUACAAACAGGUUCA	fve-miR396a-5p	UUCCACAGCUUUCUUGAACUG	16740	13844	36002	7987	23361	19864	10210	35241	32031	35801	30151	11138
fve-MIR396b	AAGUCCUGGUCAUGCUUUUCCACAGCUUUCUUGAACUUCAAUUCUCUGCUAACAAUCUGUAAUCUCUUGCAAGAGUAUUAGCACAAUGUUUGGGAGCUCAAGAAAGCUGUGGGACAACAUGACAACCCAGGAUUU	fve-miR396b-3p	GCUCAAGAAAGCUGUGGGACA	50	81	259	104	191	131	71	155	142	317	345	58
fve-MIR396b	AAGUCCUGGUCAUGCUUUUCCACAGCUUUCUUGAACUUCAAUUCUCUGCUAACAAUCUGUAAUCUCUUGCAAGAGUAUUAGCACAAUGUUUGGGAGCUCAAGAAAGCUGUGGGACAACAUGACAACCCAGGAUUU	fve-miR396b-5p	UUCCACAGCUUUCUUGAACUU	19296	20253	42447	7571	28626	22590	12434	32897	30498	45029	39327	13547
fve-MIR396e	CCUUGCUCUUGUCAUGCUUUUCCACAGGCUUUCUUGAACUCGCUUUUCUUCUCUCUGUGCAGCUAUAGAGAUUACUGAACUUUCCCCAGAGGCAUAUGUACGUAUAGAAGUAUAUGGAAGUAGUUUAAGAAAGUCUGUGGAAGAACAUGGCAAGCAAGG	fve-miR396e	UUCCACAGGCUUUCUUGAACU	0	0	1	0	0	2	0	0	1	4	0	0
fve-MIR397	UUCAGAAUGAAGAAACGUCAUUGAGUGCAGCGUUGAUGAAGUCCUUAGUUUCGUUUCCGAGUUCCGAUGAUCUUCAUGGAGGCGAGCUGGAGGCAAUUUCAUCAACGCUGCACCCAAUUAUGUUUCUAUUCCUUCUGGA	fve-miR397	UCAUUGAGUGCAGCGUUGAUG	0	2	1	11	19	15	27	148	90	28	33	5
fve-MIR399a	AGCGAAUUAGUUGUAGGGCGUCUUUCCUUUGGCAGGCAAUGGUGGUUUUGUUUCGAUGGAUUUCACGUUGUAAUUGGUUGUUGAUUAUGAUCUGCCAAAGGAGAGUUGCCCUGCAACUGCUUUUGCU	fve-miR399a	UGCCAAAGGAGAGUUGCCCUG	1057	462	965	95	181	124	317	738	522	317	272	135
fve-MIR399b	GGUAGAGAUGAAUAACAGGGUAAUUCUCCCUUGGCAGAAAUGUAUUAUGGUGCAUUUACGUAACUGUUAAAUGGCACUGUUUUCAGCCAAAGGAGAAUUGCCCUGAAAUUCAAAACUACU	fve-miR399b	AGCCAAAGGAGAAUUGCCCUG	15	11	17	2	1	0	0	7	0	4	1	2
fve-MIR408	AAGACAGGGACGAGGUAGAGCAUGGAUGGAGUUCCCAACAGAACAGUCAAGCUGUUGUGGCUCCACUCAUGCACUGCCUCUUCCCUGGCUU	fve-miR408	UGCACUGCCUCUUCCCUGGCU	9293	7761	11110	13195	13008	10766	23459	84427	45003	41694	34485	28318
fve-MIR477a	AAGGCAUUGGUUGAUCACUCUCCCUCAAGGGCUUCUCGCCAAGGUGAAGUAUUAUAUCCUAGGUCGUCCCCUUCUUAAUUCUAAGGGAGACUUGGGGUACUUACACAAGGUUGUGGAGCCUGCGAGGGGGAAUGACCAAGCUUCUUGCCUU	fve-miR477a	ACUCUCCCUCAAGGGCUUCUC	1662	1256	1998	593	852	840	1173	2208	3016	1416	1289	772
fve-MIR477b	UAUUCAGCGCACCCGUGUGCGCCGCGCACCCGUUCAUCUUCGCCGUCCAUUUGAUGCAGACUUUUGACUUUUUCAAAAUGAAUGGCAGAGAUGGACGGGGGCGCGGCGCACCCGGGUGCACUGUAUA	fve-miR477b	CGCGCACCCGUUCAUCUUCGC	0	0	0	0	0	2	0	0	0	1	0	0
fve-MIR482a	UGAGGAAGUUUCUGUCAUGGGAAGUUUGGAAAGAAUUGGUUGUUUGUUUAUGACAUCAAACUUCUUUCCAAUUCCUCCCAUGCCAGUGGUUUCUCA	fve-miR482a	UCUUUCCAAUUCCUCCCAUGCC	1357	1857	5501	2300	3585	2547	676	5806	3507	5681	3985	507
fve-MIR482b	GAUGGUGUGACAGAGAAGAGAAAGGAGUUGGGGGGAAAGGGAGGAGUGGCCGGAAGUUGUGGAGUGGAGUUCUGGGAAAGAAGACCAUGGUUUUUCUCGAAGUAAUUUGGGAAAAAAACAUUGGUUCUUUCCUAGUCCUGCCAUUCCUUGAUUUCCUGUCAUGCAUC	fve-miR482b	UCUUUCCUAGUCCUGCCAUUCC	5076	4751	15146	2118	5773	4004	2053	16261	12130	11543	8170	1829
fve-MIR482c	GGUAGACUUGUGAGGAAGUUGUAGUUGGGAUGGGAGGCUAGGGAAGAAAUUACUGGAAACUCAUCCUAAUUUCUUUCCUAUUCCUCCCAUCCCUCCUCAAUUUCCCAAGGUUUCUCC	fve-miR482c	UCUUUCCUAUUCCUCCCAUCCC	576	1154	2716	386	961	649	373	2775	2284	2122	1396	227
fve-MIR482d	GAAAGGUAGAUAGAUCCCAAGGAAGUUUUGGGGUAUAGGUGGGUAGGAUAGAGAUCAAAGACUUGUUCUUUCCCUGAACAGUUUCUCUUCCCUAUUCCACCUAUUCCCCAUGAGAUCCUUUGGUUCCUCCCUUUC	fve-miR482d	UUCCCUAUUCCACCUAUUCCCC	1165	1336	3256	1685	2633	1920	611	3638	2933	4892	3328	1288
fve-MIR530	AGCCAAAGGUGGUUUCAUUUAUCUGCAUUUGCACCUGCACCUCUUCGAUCCUAGAUUAAUGGUUUCUGCCAAGUACUACUGGAAUGCAGAAGAUCAAUAGGUGCAGGUGUAAGUGCAGACGAAUGCCUUCUUGGUU	fve-miR530	UGCAUUUGCACCUGCACCUCU	38	15	41	3	10	8	6	33	33	15	29	7
fve-MIR535a	GGGGUGAGCUAUGAUUGGACUUGUUUGACGAUGAGAGAGAGCACGCUUGUUAGCAUCCAUGAAACAGUCAUGCGUGUUUACAGGCGUGCUCCCUCUCAUCGUCAUACAAUCGAUCUAAUCUUGUGCACCUU	fve-miR535a	UGACGAUGAGAGAGAGCACGC	46	83	161	56	105	71	32	116	103	195	224	61
fve-MIR827	AGUUAUGAUUUGCAGCAGUGGAUAUGUUUGUUUAUGGUCAUCUAGUUAUAUUCCAUCUGCUUCAUUUGGUUAUCAUGAUUAGAUGACCAUCAACAAACACAUUCAUGAAUCGUCAUU	fve-miR827	UUAGAUGACCAUCAACAAACA	162	817	1238	39	58	31	57	793	433	187	359	15
fve-MIR845	CGGUUGUGGGUUGAACGGUUGGUAUCAGAGCCGUACUGUGCUGGAGUCUACUUCAAUUCAGACUAAAUUUCAGCGUAAACCGGCUCUGAUACCAAUUGUGGCUUACUCACUG	fve-miR845	AACCGGCUCUGAUACCAAUUG	272885	182008	285602	88533	92301	76791	98935	287674	305037	165074	143002	135428

## Sheet: novel_hairpin_mature
Table S5. Description, readcount values, and differential expression analysis of microRNAs.
precursor_id	precursor_seq	mfe	position	mature_id	mature_seq	HY_rep1	HY_rep2	HY_rep3	35S::FaMYB10_rep1	35S::FaMYB10_rep2	35S::FaMYB10_rep3	XB_rep1	XB_rep2	XB_rep3	35SN_rep1	35SN_rep2	35SN_rep3
novel_10	ggagcuuucuucaguccacucauggguggcaguaggauuucaauuagcugccgacucauucauccaaaugcuggguuauuagaucaaucaagacaaacccaguaaaugcgugaaugaugcgggagacaaauuggaucuuaagcuuccuguacuuggacugaagggagcucccc	-81.07	Fvb5-4:1854991..1855164:-	novel_10	uuggacugaagggagcucccc	4542	8119	12043	4053	8291	6772	3044	9865	8111	14017	13427	3141
novel_106	ugagccaggaaugacuugccggccgccggcauaugagccguugccgguauagucuuuccugagcucuu	-40.9	Fvb4-2:16410104..16410172:-	novel_106	cgguauagucuuuccugagcucuu	558	289	569	58	101	82	72	1228	1957	319	115	108
novel_108	uggagaagcagggcacguggcucuugcacgugcucuccuucuccaac	-30.6	Fvb2-2:8577225..8577272:+	novel_108	uggagaagcagggcacguggc	0	0	0	0	0	0	0	2	0	0	0	0
novel_133	ccguuaucuccaccguccauuuugaaaaagucaaaaggcucuguuaaguccgcgucaaaaucgacgguggagaagacgggu	-37.7	Fvb6-1:19002629..19002710:+	novel_133	ucgacgguggagaagacgggu	0	0	0	0	0	2	0	0	0	2	0	0
novel_137	ugaagcugccagcaugaucuaagcuucccucucggccgguuguauacgagucaaggaaagaucagaucauguggcaacuucacc	-34	Fvb2-2:6264612..6264696:+	novel_137	ugaagcugccagcaugaucuaa	4	3	9	1	3	5	1	18	10	8	4	1
novel_147	ugaagcugccagcaugaucuacacucuucuuuauacaagaaagacuagaucaugugguagcuucacc	-32.5	Fvb6-3:40689896..40689963:+	novel_147	ugaagcugccagcaugaucuac	0	1	2	1	0	2	1	5	0	0	1	1
novel_149	gaggauuuagaacaacaaaggguuucuuguuaaucaaccaauccuuuguugcucuaaaucccuuc	-29	Fvb6-4:1019663..1019728:+	novel_149	cuuuguugcucuaaaucccuuc	1	2	1	0	2	0	0	2	1	1	0	0
novel_154	acucucccucaaagacuucuagcgaugccugaacagauuuauauggcaagcuaggagcuuuuggggggaguua	-36.26	Fvb5-3:25127966..25128039:-	novel_154	acucucccucaaagacuucuag	47	36	69	10	5	7	20	94	100	24	19	13
novel_157	ccguccaucuccgccguccauuuugaaaaagucaaaaguccgcgucaaauggacggcgaagauagacgggu	-34.8	Fvb3-4:13816159..13816230:-	novel_157	aauggacggcgaagauagacgggu	36	27	41	11	17	18	12	86	81	50	23	14
novel_159	ugaacugaagguacgaucugauagugaucgacuuuaauauguguguuuuggauuaaucguagggcaacaugcgugcaguagucaucuacacuauucugcuaugaucuaaauaauuaucuuuuuaauuuuuaguuuuauuuuuuugcagcuguuucaaauuauuaaaaaaacuaacuacuguauccauguuguccuaagauuaguccaaaacauccaaaucagaguugaccacgcucagauuguacccucaguucacu	-108.02	Fvb7-3:3485003..3485260:+	novel_159	ugaacugaagguacgaucugauag	31	20	31	12	4	10	18	46	71	29	27	12
novel_161	auugagugcagcguugauaaaguccuuaguuucguuuccgaguuccgaugauuuucauggaggcgacucagaagcgauuuuaucaacgcugcaccuaauua	-44.1	Fvb3-2:1626498..1626599:-	novel_161	auugagugcagcguugauaaag	1	0	2	4	11	7	17	118	88	31	27	11
novel_166	uggugguuccauuugucaggguuagagaagagucaagcaguguguucuccuugcacucucuauccuuuguuaaauggaaccaccaca	-40	Fvb7-4:3612995..3613082:-	novel_166	uuuguuaaauggaaccaccaca	31	44	60	12	24	24	2	47	50	69	37	10
novel_168	cugucgcgguagagauggcacgagcuagcuaguuuguauauguaugcuuuacguaucgagauacguaccugguaaauauauauacauagaugagcuguugaugguguagcagccaccuugugccauccucuugugacagu	-59.2	Fvb6-4:27461..27601:-	novel_168	cugucgcgguagagauggcacg	3	1	2	14	41	19	1	14	7	31	48	5
novel_17	cuuccccagcgcuccaucagaugucggggauccgagucugcugcguguucgggaacuguacgugcagaucuagggucuucuaucagcgauucgucagguuccaauucaaacugaguagucggauggucgacuguaaagaguuugaagugggauuuggcgaauugagggucaagauuaauagagccgcacguugucggcacgcaggagaagcggguuucuuguuuuugauggguagucuggagaggau	-115.3	Fvb3-2:8644501..8644748:+	novel_17	ugauggguagucuggagaggau	2869	2692	4278	989	2405	1790	1685	6533	5669	4485	3006	1341
novel_174	gagaugggugguugggaaagauuucauucucuauucucuucauuuucuucaugaagauuaagaaggugacgaaauuuaucagcuucuuucccaugccacccauuucua	-46.2	Fvb2-1:8758692..8758800:+	novel_174	uuucccaugccacccauuucua	12	16	19	16	26	23	4	69	55	32	22	5
novel_176	ucgaguuggucuauuugauguaucgauauaugaacaaaauacggauauaugcaucaaauagacuaacucgau	-32.9	Fvb4-3:27857320..27857392:-	novel_176	ucgaguuggucuauuugaugu	69	22	62	3	10	7	24	56	40	15	17	7
novel_178	ugaacugaggguacgaucugauagugaucaacucuaauauguguguuuuggauuaaucguagggcaacaugcgugcaguagucaucugcacuauucagcuauaaucuaaauaauuacuuuuuuaauuuuuaguuuuauuuuuuugcagcuauuauuaaagaacagcugcaaaaaacaaaauagugcagauagacuacuguauccauguuguccuaagauuaauccaaaauauccgaaucagaguugaccacgcucagauuguacccucaguucacu	-145.9	Fvb7-2:27211063..27211339:-	novel_178	cucagauuguacccucaguucacu	18	13	19	2	6	9	5	35	20	20	5	0
novel_186	uuugucaccauucuuucucaguuucuaaaugcugcuagcagcgccaaauccgccuuaagccccgccccaccgccaaugagcuugaauuggcgguggggugggauuuguagguuucagcaaacugagagaaauggugacaaaug	-80.9	Fvb1-4:3943173..3943316:-	novel_186	uuugucaccauucuuucucagu	22	46	53	3	16	4	12	34	37	8	0	0
novel_19	uaggcucugcacugaucgaugcaauaacaaccggcggucuaauuuagcaaguaauccucauuucagagcaaaacucaagaauugcuacucaaguuggaauaguaaauugacauccccaacuuuaaucgaaguguuccuauuugguacuucgaucaaaguuagggaugucaguuuacuguuccaacuuaaguagcaauucuugaguuuugcucugaaauaaagauuacuugcuaaauuagaccgucgguguuauugcaucgaucagugcagagccu	-211.1	Fvb4-3:769773..770048:+	novel_19	uaggcucugcacugaucgaugc	2907	2698	3635	1130	1908	1398	1354	3994	3419	4057	3339	2934
novel_190	ccguccaucuccgccguccauuuaacuuuuucaaaauggacggcggauauggacgggu	-40.5	Fvb5-4:24122834..24122892:+	novel_190	aauggacggcggauauggacgggu	7	18	13	2	9	7	3	20	26	18	6	1
novel_191	aagccaaggaugaauugccggcgcggccucauauacauaggucaucaaacgccguauguuauauguuugccgguggucggcaauccauucuuggccaug	-48.1	Fvb4-4:23203114..23203213:+	novel_191	aagccaaggaugaauugccgg	19	13	29	4	9	10	17	43	45	13	15	5
novel_198	ucaugaucaaucaccguuggaugucaaucuaggguaggaaguauuauuuuauuuugaaguuaaguuguuuuguuuuucacucuuauauuuacaucuaacggugauugacuaugauu	-41.3	Fvb1-2:12903802..12903918:+	novel_198	aucuaacggugauugacuaugauu	13	8	12	1	3	1	3	39	35	2	8	1
novel_20	uggagaagcagggcacgugcauuucuaacucaugcgcauucuuugauuccuggaauuaaaaguuuccccacuuugaguuuguugauaugggaauucauagaugcuugauccugcagugaguuaguuauucaugugccccccuuccccauc	-53.8	Fvb6-4:7326105..7326255:+	novel_20	caugugccccccuuccccauc	2936	5826	8800	1890	2087	2078	1553	8998	5714	5733	4084	1162
novel_200	ggagcaucuucaagauucacaaucuuuaggggcggcuuaagcucaacuuuguugauaaagccaggcccuuaaguuagauuugggaaucuugaugaugcugcag	-46.7	Fvb7-3:7104921..7105024:-	novel_200	ggaaucuugaugaugcugcag	15	13	24	11	12	9	1	20	12	24	10	0
novel_208	uuuugggacaugaguacaauaagcacuggacauaaugacauauggcuugccacuuuucuacacguuccaugcuugucauacucgugcucccagaauu	-37.42	Fvb6-2:4562972..4563069:+	novel_208	ucauacucgugcucccagaauu	1	0	2	1	1	1	0	1	9	2	2	0
novel_211	aaggguuucauacagaguuuauuggcauucuguccaccuccugucgaucucgauggagauuucuguguuuauauggagauauauguguggaggugggcauacugccaacugagcucuguuggucucucuuug	-57.02	Fvb2-1:24613746..24613878:-	novel_211	agcucuguuggucucucuuug	5	26	24	2	3	6	4	18	28	8	6	0
novel_214	uaugucgcaggagagaugguacggugcaaguagcuaucugcuauauauaggauauaugcaugccauucaauucuauguauaauaagagcagcauguuccauccuccugugacauaga	-47.4	Fvb6-4:28872..28989:+	novel_214	uaugucgcaggagagaugguac	0	0	2	0	8	8	0	8	2	16	14	2
novel_215	guggggguuugaagaacaaugguuggaugcccuaauaauaaggaacauuuuagcaacauggguaguaaaaaaauguucuauguuguuagugauuaaaaaaaaaaagucaaugauaaaaugguacauuuagaaauaauaaaugauaaaaauguuaacaaauguucuuuuaugauaaaacaauacacucauuuaaauucuuuaaaccguuacccauaau	-46.29	Fvb7-1:16270034..16270251:+	novel_215	guggggguuugaagaaca	0	0	0	0	0	0	0	0	0	2	1	2
novel_218	uuagagcaucuccaacaguuucauuauuugcuuaaacagaucaauuuuaaauauauggcuguuuuuagguuuaacaguuucuccaucucauuucucaaaaugaggauagagaagaaagagaaacuaauuccccaaaaacuccaaaacagggaaacuguuggaguuagagcaaaauuuuuuuuuuggagauuuuaacuuuugcuuucccaguacauacuacaauaucaaaguauauuucgaaauuuuuuuaaagaaacuguuagagaugcucuuac	-78.3	Fvb6-3:23535785..23536060:-	novel_218	agaaacuguuagagaugcucuuac	7	1	0	0	0	0	4	7	10	2	5	4
novel_220	ugaagagacagagaguagaaaugagccaaggaugacuugccugauauuaugcccucaucgcgcguugcuugggauauaaucuucagaguucagacaagucauccuuggaucaccuucugcucucuuuucucucaug	-59.9	Fvb4-2:16408938..16409074:-	novel_220	uucugcucucuuuucucucaug	8	8	12	3	0	0	6	12	6	8	9	0
novel_223	uuuguucaacaagccaguaaccuucugcuuuaaauagugaaggacccuacguguuccaggugcaucccuuccgaaggucuugucgauccaugguauugaccuacuaauuucuccggccaugcagccaucauaguaucaucacaaauuuaauucuggccggggaaauucgugggccauaugccguggauggagaacaccuucgcucgugagagaugccccuggaaugugcaguccugauuguuguagcauaagguuauuggccauugcuguacaaacug	-127.98	Fvb6-1:31900966..31901244:+	novel_223	uuggccauugcuguacaaacug	4	4	1	2	3	0	1	2	3	1	0	0
novel_224	uuuggucuggcugcguuuugcuccuagcuuaugaucuauuggauccauucaauuacccagaaacaaagucuucugaugaugaacaaucaucuguugaugaauagccuuuucauaugcaacagcugaaccuuuuauguuaaaauggcguauucagaaugcaaguuacuuucuagauucaugauauagcggaauuagcacaucuaaacu	-42.1	Fvb2-4:14265652..14265859:+	novel_224	uuuggucuggcugcguuuugcucc	7	6	10	3	3	3	2	13	17	10	19	4
novel_226	uagccaaggauggcuugccugccuccuaaaagagguuuaaucaguugagaaaaccuaguuggguucucaggcagucaccuuggcuaacu	-44.9	Fvb3-3:9293362..9293451:-	novel_226	uagccaaggauggcuugccug	2	2	4	1	3	3	2	14	31	4	10	2
novel_228	ugcucaucauuaucugcaugugcguuuucaauauuaacuuuaucgaauaggaucuauuacauugcuuucuuuguguguuaacaucuagugaaaguuguaaaauuauaucuagcacaacugacuuaggugguuugaggaug	-27	Fvb7-3:19711124..19711264:-	novel_228	ugacuuaggugguuugaggaug	3	5	4	5	5	3	3	13	8	8	2	1
novel_230	gggcaaauucuccucuggcauguagccacugacaguuagaaaugcuucugcuuguugaucaugcauagacagcauugcauuaucuucgaucuuguaguguguucaaugccaaaggagauuugcucgg	-47.1	Fvb3-1:28065455..28065582:-	novel_230	gggcaaauucuccucuggcaug	6	3	8	2	0	0	1	11	2	1	0	1
novel_232	uucauguauggcucaacaguucgcgacauauauuuucugagggaugaaaagccaucuccggccgguguccuuuugccucuuaaccucucgaaaguugucaagaacaguugagucuugcaugaaug	-47	Fvb2-4:25926481..25926606:-	novel_232	uucauguauggcucaacaguu	1	5	6	2	1	2	3	2	7	3	4	3
novel_234	auggucuagaaucgaugaggugagguuguuacauuccgacucuuaaauuuuuaccuuauuuauuagcuugguauuaauaauaguuuuaccaucuucguaaaugaguuauaguuucgaaggucccuaaauggguguugagggacgauuauuucauagaaauuauucguaggagaaauauuugaagacgguaaaaaugguaaauuuuagcuaguaaaaacguaaguuuuauuaggguauuauuuuugggguguuaauuuuuggaauuggguuuuauuuggugguguuggaccgguu	-71.8	Fvb1-2:26361964..26362258:+	novel_234	auggucuagaaucgaugaggugag	6	3	9	0	1	1	0	2	1	3	0	2
novel_235	agugcgauccaaauguauccuuugguggauguaggcuucuaagauuuacugauugugaaaaugcuuaccauaaauaaaacuugcucauccauauuugcagcaucuuuaacuguuuuacuucugaugugauugaacuuuucaguuucaugauauuuagaaauuaacaaucacagauuuaugaucauuauauguguuugugaucaauuuacaaguuguaaccccuuaaugacuuucaauagaagcguaauagaacguaaugagcucaaauccaucaaguggucaucuggagcuguauguc	-68.2	Fvb4-1:9022108..9022406:-	novel_235	agugcgauccaaauguauccuuug	2	9	2	0	0	0	0	1	6	1	3	0
novel_238	gggcaaguucuccucuggcauguagccacugacaguuagaaaugcuucugcuuguugaucaugcaugacagcauugcauuaucuucuuguaguacuguguucaaugccaaaggagauuugcucgg	-44.9	Fvb3-4:25487935..25488060:-	novel_238	ugccaaaggagauuugcucgg	0	5	9	1	0	0	3	4	1	0	1	0
novel_243	uccauauggauuggacaccugaagaaacggcgucgccggcgcuggaaugguggagaaacggcggaaaucugaacggaaaacccauacacacacacacgguuaucaaaugcggacguccggacggguuuuccguccggauuuccgccguuucuccaccauuccagcgccggcgacgccguuucuucagguguccgauccauauggagg	-176.3	Fvb7-1:29998272..29998479:+	novel_243	uccauauggauuggacaccug	0	0	0	6	5	1	5	17	9	11	9	9
novel_249	uuguagcucuuuguguaaucucaacauacauauuguacauuaggaucccuuucucuucugguguuaauaacgaaggaugauacuuagaaaauuuuacuaucaucuuucguuauuaacacuagaagagaaagggauccuaguguacaauguguaucuugagauuacacaaagagcua	-126.7	Fvb7-2:28520590..28520766:-	novel_249	uuguagcucuuuguguaaucu	147	96	190	76	200	122	101	283	372	300	238	141
novel_250	aaaguacauagagaacucacucggcaccggccgcaccaccaccucccucuugcaccuccuccuccucuggaucugcuugcuaagcuuccucgaccuccaaugcuugaaccgucaacgugaauauauccaccucugacggugcacaugguugguuucucugucggaggucaauauauucacguugaugguucaagccuuggaggaugaggaagcuaagcaagcagauucagaggaggaggugcuagagggaggugguggugaugacgaugccgagugagaucucuauguacuucug	-230.3	Fvb1-1:22985431..22985726:-	novel_250	ugagaucucuauguacuucug	47	30	32	18	41	21	13	49	77	45	50	44
novel_254	aaggucaaaucccaacauauuuucacuagugugaaaguacauucucucauuaaauauccaacaacaccuucuauccgaugcuccaacuuguuuaggauuuuuuucucccaugcccuucuucugugagaguauagaaaggcacugacgacacuuuucuccuucugauccugaaccacuuuaacuauaacauaggacucggauagaagguguuuuggauauuuuaaugggagaauauacuuacacgcucgugagaaucuguugggauuugaccuuag	-126.7	Fvb1-2:2606072..2606347:+	novel_254	ucuguugggauuugaccuuag	86	90	113	42	89	79	25	161	147	175	114	68
novel_255	caucgaaaguccaaacacaucuuauguuuccaucucaacgaagaaugaguuuuuauguaaggaagaaguaggagagacaauuagggaggagcuuaccuuuacccucuuugauauguuucugcuccucccuaauuuucuccaacacuucuucccuagauaaaggcuugacauucuucguugagagggaacaauaagauguguuuggacuucuggugcc	-119.69	Fvb5-2:12137635..12137852:-	novel_255	agauguguuuggacuucuggugcc	6	14	20	2	8	2	0	33	19	14	8	5
novel_26	guugguaucagagccguacugugcuggagucuacuucaauucagacuaaauuucagcccaaaccggcucugauaccaauugu	-37.8	Fvb5-1:1127414..1127496:-	novel_26	aaccggcucugauaccaauugu	3	4	6	6	6	12	2	12	14	7	13	7
novel_260	uccggauuugccgaccagcagcuuuagcuggucuccaugaccaaccaaucaacucucucucucucucucuaucucccucucucuucucucucucucucucucuuuugauugguuggucauggagaccagcaaaagcugcugguuggcaaauccggauc	-98.22	Fvb4-3:9247912..9248070:-	novel_260	uccggauuugccgaccagcag	0	0	0	1	0	0	0	0	3	0	0	0
novel_262	uguuuccugugcugaaugcgguggcggcggaagauauggccucucugaaugcuuuuagaucugaaaugagggcagaaauucgggcuccucugcagcugguguggaaacaauagcuucuagucuuccgagacgucaaaaccgacaaauggaaggucgccggcgauaucuuccgccgccgccgcauucagcacaggaaacagaggc	-114.3	Fvb4-1:18212468..18212672:+	novel_262	uguuuccugugcugaaugcgg	530	420	922	271	501	330	234	1113	828	1006	782	582
novel_264	ggucaaggggucuccuuggagggucuaggaaggucaagaagggugaaggcggcccaaagcggguuaaggcaggucaaagcgguccaagucggcccaagaagggucaagacggccaaaggcgggucaacagggcugccuuuacaugccuagggccgcuuugaccucccauaggcccaccuugggccgccuugauacgccuugggccgcccuugacccguuuugggccgccuugacccguuaagggcugccuugaacugucuuggguugcguugacucg	-156.4	Fvb6-1:36363306..36363583:+	novel_264	acugucuuggguugcguugacucg	3	1	4	0	1	0	0	0	5	2	3	2
novel_267	cagccuuagcucucucagccuuaaucacucacucccucucccacauggaauccgaaaacccccaaaacccucgguuuauccugaacccuuauggggauaugccauauacggcuaauccaaaacuacauuauccagcccgaggaaccagaaaugguucuuaacccaaaugguucucauccccguaaggguucaggauaaaucaaggguuuuggggguuuccggauuccaugugggagagggagugagugauuaaggcugagagagcuaaggcug	-215.15	Fvb5-2:501892..502165:+	novel_267	aggcugagagagcuaaggcug	44	21	6	7	4	6	18	18	41	27	16	83
novel_27	uugacagaagagagugagcacacagaggucgauggcauauguguaugcuauugcuuuugcgugcucauuucucuuucugucacc	-48.6	Fvb2-3:2462663..2462747:-	novel_27	uugacagaagagagugagcaca	0	1	0	0	0	0	0	1	0	1	0	0
novel_271	uccaucuccgucguccauuuugaaaaaaucaaaaguccgcgucuaauggacggcagagaugaacgggu	-24.2	Fvb2-4:25702970..25703038:-	novel_271	aauggacggcagagaugaacgggu	3	1	15	0	5	2	1	5	16	10	3	5
novel_290	auuucacgcacugagagagagagucggugcaguggucuacugacugaugcaggcggggcucguggcugaugcaagcaugacguaagccauuuguugggcucguggcugacuggaccgaucucauucuggguuggauaucuccuccaaccuggguuggauaucucccccaaaauuucacccggguuagaaaaugagauagcucauuuuauggguggaagggguguuuuuuucaguuggguuggauucauagguggcaucuaacccagguugaauuuuucuucauggguggacuugc	-118.9	Fvb5-4:18472458..18472753:+	novel_290	auuucacgcacugagagagagagu	4	3	1	0	2	3	0	2	2	4	1	1
novel_296	ggagcauuccucaguccagccgaggcaguuccaaggcuuaaacccagcugcugacucguugguucaagaacucauuaacauauaaggcuaaacguugguguguuucugauucaacgauucaggagccgagguuugcuuuugcugucacgacuuggacugaagggugcuccuu	-82.84	Fvb4-1:17836239..17836411:+	novel_296	uuggacugaagggugcuccuu	24	51	48	19	63	40	20	50	63	44	48	5
novel_298	ugcucgguuuguguucacaaguauaguuaaauuuuuauacuugugaacacaaaccgagcaua	-43.1	Fvb7-4:20299696..20299758:+	novel_298	ugcucgguuuguguucacaag	6	0	11	0	0	2	0	1	3	2	3	0
novel_299	uaaauuugccgaucacuuuuauuuucucaucaaaguacccacccucuuagucuauugacacaugucucuucaaauuauuuaacuuuauucuuauuaauaaaauagacaugugucaauagacuaagaggauggacacuuugaugggcaaacaaagauggucgguaaauuuauauc	-82.4	Fvb7-2:29103703..29103877:-	novel_299	aaagauggucgguaaauuuauauc	2	2	3	0	2	0	1	8	3	5	3	0
novel_303	gugaauucauguuagucucuaaauuuucaauuucaucauauuaccuccgaacucuuauuuuucuaguaauuuaguuucucaacgucaucacacaucaucaaauuucaacgucccaauuggauggagcaugagugauaggagacggcagauagaaaaacaagaacuugagagguaaucugaugaaauuaaaaguuuaaggacuaacaugaauucacaugu	-83.7	Fvb2-1:20763524..20763743:+	novel_303	aaggacuaacaugaauucacaugu	2	7	9	0	0	3	0	4	12	4	2	2
novel_305	aguggucugugacucuguggucgucgaguauaaaguuugguucagguuugacuuaguuuuuuuuacuaaaaacugacuaaucuugugugguugaguguauacuacuaguauaggacugcuaa	-32.2	Fvb4-3:3520534..3520656:-	novel_305	aguggucugugacucuguggucgu	2	4	7	1	1	1	0	9	11	6	6	4
novel_310	uccggacggugccgaagacgucggcggaggcgauccacucuccggcgacgguggccggguaggcgugcucggcguagacggcgacaucgaaaggguugucgagguucaugaugauaacggaucugccguugguguagaggcgacuggauuuggagucgccggagaucaggauccacgucgagaucuucgccgucgucucgauc	-94.2	Fvb3-1:9174451..9174654:+	novel_310	uccggacggugccgaagacgu	39	39	39	10	11	12	19	49	50	30	31	17
novel_312	caucuccgccguccauuugacgcagauuuuuaacuuuuuuuaaauggacgacggagauagacgggu	-24.9	Fvb5-3:26397630..26397696:+	novel_312	aauggacgacggagauagacgggu	52	35	30	7	8	2	24	50	50	35	17	7
novel_319	augggaacaagagucuuguuugguagccaaggaugacuugccugcuccuccauugagguuuuccugcucuguauucaugguucaaagcucauguuuuggccaggcaagcauccuggcuaauuugacaggcucuuguuucucuug	-63.3	Fvb3-4:26480302..26480446:-	novel_319	ugacaggcucuuguuucucuug	5	0	7	4	4	1	0	8	8	9	1	3
novel_322	ugguaucagcgccguauugugcuggaguucacuucaacucagacgaaguuucagcucaacccggcucugauaccaguug	-37.2	Fvb5-4:1032042..1032121:-	novel_322	acccggcucugauaccaguug	2	0	0	0	1	0	0	3	1	1	0	3
novel_328	uuggcauugguuuuguauaucuuauggauacacaaagcauuggguuuguguauucugggauauauaauacuaaugccaaaa	-42.7	Fvb7-1:6815637..6815718:+	novel_328	uuggcauugguuuuguauauc	1	0	1	0	3	2	1	1	3	0	0	1
novel_334	aauggggagugaaauuuguauggagaaauucgucugaaugguauacgaacuuuuacucuuuauaaa	-18.9	Fvb3-2:12323134..12323200:+	novel_334	auacgaacuuuuacucuuuauaaa	18	7	15	1	11	4	3	18	35	8	3	3
novel_339	uuucuccuuuccaaugguuuuuuuuuugucgggaaaaaaauugucggaaauaaaagaccauuggaaaggugagaaguug	-33.3	Fvb3-1:27127565..27127644:-	novel_339	cauuggaaaggugagaaguug	16	51	12	8	21	22	4	19	40	27	6	14
novel_342	ggagugaccuugagaacacaggguggauuaacaucgauguuaauguuagcgcaccuuguguucucaggacaccccuuug	-39.4	Fvb2-4:23522289..23522368:+	novel_342	uguucucaggacaccccuuug	279	356	651	83	208	115	160	612	394	495	470	245
novel_349	ugggaacaagagucuuguuugguagccaaggaugacuugccugcuccuccauugaggcuuuccuguucuguauucauaguucaaagcucauguuuuggccaggcaagcauccuggcuaauuugacaggcucuucuuucucuug	-58	Fvb3-1:28898018..28898161:+	novel_349	ugacaggcucuucuuucucuug	0	1	0	4	3	2	0	0	1	11	3	7
novel_351	aguucucaaacacuauagauuuguuuccuuauguuugaauuauagauuuguaaaauuucaaauaugaaacucuccaagcaauggcaaccuauaaagaaacacucaagucaaaccaacaagaacacacaacucuggcaaaaaaauaaggaaacaaaucuauaguguuugagaacuuu	-59.3	Fvb5-1:29756286..29756462:+	novel_351	ucuauaguguuugagaacuuu	2	0	2	4	2	0	2	8	3	2	6	5
novel_363	uuaaggugauuggugggugaguaagucuugauucgaugaagugcaugugauugucuuaguuuguucaauccgguaaagucgacacuaagcacgccccucaacccucagguugacggcccccucuaaauuuggguagagggggcucccacacuacaaguuuggguagcauuccacauauuaaauggauuaugauugggagccaucccacaaucgaagauaaccggcacuacagcgugcuuucgaguauaagcccucacccuacgauuaccuuuuau	-96.5	Fvb7-2:22536054..22536329:-	novel_363	uuaaggugauuggugggugagu	0	4	6	2	1	0	3	5	9	6	7	2
novel_368	ucaucuagugacuaaagaaaucaugguuaaucacuguagaauguagauuuaagagugugaaguauuauuuuaaaguuaaguuauuuuguuuuccacccuuagacuuacaucgaacgguaauuggccaugauuuccuuaauuacuuggugacc	-51.6	Fvb3-1:7388724..7388876:+	novel_368	ucaucuagugacuaaagaaaucau	5	2	5	0	2	2	1	14	8	2	0	2
novel_369	ugauccgaaugcggcugcguuuuugaaaggguaaaguccuacaccacaauuggccaccucccaauugaaacuuaggguuugagaugcucaaaucguaguuugaaaugggauuugacgaauuguggucgagaucaccuacccagcuccaccuuugaaaaacgcaugcuacagcuggaucaga	-71.62	Fvb3-3:7469572..7469753:+	novel_369	ugauccgaaugcggcugcguu	8	19	23	6	8	7	1	15	9	14	8	2
novel_380	acccggguauauccaccguccauuuugacccgccaaaaaaaaaaauuaacuguggagaugacgggugc	-18.36	Fvb4-3:4450030..4450098:+	novel_380	auuaacuguggagaugacgggugc	54	92	150	16	52	39	18	329	222	161	75	19
novel_42	uggaagaagaaagaccgcaaagaagccccguggaacuuucgccgccccuuucuucacagaaaggauggcucuuggcgcccgggaaaucguuuguggucuugucucuuccaau	-51.1	Fvb7-1:22200478..22200590:+	novel_42	uuguggucuugucucuuccaau	2023	1993	5975	1010	2954	2347	1597	6154	6072	5205	4268	1048
novel_45	agugggauggucggcaagaaaugaauagagaaaacccacucuuggauuucuuccauuucuugccgauaccucccauucc	-36.2	Fvb5-3:12556295..12556374:-	novel_45	ucuugccgauaccucccauucc	3416	3056	6604	1008	2236	1683	1356	8003	7115	5466	3992	892
novel_47	ugcguguguccucgccucugaacuuggagaagcuguucuuccuuacuucagggcgaauacacucucagaa	-24.6	Fvb3-2:21842545..21842615:-	novel_47	ugcguguguccucgccucugaa	1508	1664	4465	1069	1956	1592	1410	5650	5073	4468	3475	936
novel_69	uuccacagcuuucuugaacuguaaagugcccuuaauuaugaacuaggagauuaaccuccaugcaguuucaacagagcaagaacaguucgagaaagcugugaaaaau	-41.5	Fvb2-4:20391773..20391879:+	novel_69	uuccacagcuuucuugaacug	5	8	6	1	6	5	1	14	14	5	7	0
novel_7	ggugcgaccugagaucacaugugugcacuuacaccgcaaccuagcgugagagugccgguguuaauuugcauuucauguguucucaggucgccccugcgggacuuccucuaccacguaacugcucuuaugaaaugauaagaugaggaauguagagguguguauauguucacagcauaagccagccacaaaggguagaggagucccugaggagcgaccugagaccacaugugugcacccucaccacacuccaaagugagaguacauaaccacguguucucaggucgccccug	-140.2	Fvb3-4:5549645..5549935:+	novel_7	ggugcgaccugagaucacaug	2814	1463	1799	4187	2437	1546	10982	25656	20884	6756	5572	28605
novel_90	cuacaacaccgaacaucaaccaugaaagacuuguauugccucguccauuucugaaauccgcauccacgugauuucccaauuaucugcaucccaauagaagauggggcggaucccggaucagcacucucugaacuaggggagauuuaucucagggagggaugugugagggauguguuuuugguugugaauagucuguuaacgcuccacucacccggauguggcacccggauguggauguggaugccgcacucgaaauuucagugaugugugguugugauggcc	-95.3	Fvb4-3:294371..294653:-	novel_90	ugaugugugguugugauggcc	395	357	385	111	181	177	141	303	228	443	325	196
novel_91	gaugggaggcuagggaagaaauuacuggaaacucauccuaauuucuuuccuaauccucccauccc	-35.1	Fvb5-4:13713112..13713177:+	novel_91	ucuuuccuaauccucccauccc	361	747	1485	190	444	297	216	1501	1316	1152	813	108
novel_97	gguugggugguuuuugggaaagggaagguauuggagucuuuccuuuccgauuccacccauaccuc	-33.8	Fvb4-2:24961839..24961904:+	novel_97	uuuccgauuccacccauaccuc	297	663	862	379	409	318	68	1107	711	912	565	185
novel_98	gggcucccuucacugcaacgcuaaaaggaggugacgguagaccacggcugcugguucaugaauacccuugagugcccacgaaagcuagcuaugggauuguggccauucuaaggguuugcaugagccaggagacgaaggcuaccuugaucguuugggauuguggugaagagagcuccc	-87	Fvb7-4:10440901..10441078:+	novel_98	uuguggugaagagagcuccc	504	634	903	274	306	245	377	1081	1114	699	806	201

## Sheet: XB vs HY.DE
Table S5. Description, readcount values, and differential expression analysis of microRNAs.
sRNA	XB_readcount	HY_readcount	log2FoldChange	pval	padj
fve-miR397	67.9868	1.11208	4.137	4.8534e-18	8.1051e-16
novel_161	54.3634	0.883355	3.8979	1.2516e-15	1.0451e-13
novel_7	17381.7	2256.84	2.53	9.1166e-11	5.0749e-09
fve-miR408	43208.5	9928.66	1.9371	9.584e-10	4.0013e-08
novel_243	8.88462	0	2.3154	3.6721e-05	0.0012265
fve-miR11311	21.7165	3.97533	1.7377	0.0003523	0.0098058
fve-miR399b	1.41719	15.1382	-1.883	0.00051882	0.012378
fve-miR164a-3p	20.99	88.3566	-1.5588	0.0010138	0.021164
novel_234	0.613411	5.93967	-1.5167	0.0066506	0.12341
novel_226	10.7244	2.65022	1.3577	0.010847	0.18114
novel_90	209.454	414.059	-0.87638	0.015429	0.23243
fve-miR169f	12.6228	3.36688	1.2226	0.016702	0.23243
fve-miR169a	4.08869	0.426208	1.3064	0.019632	0.2522
novel_369	5.62661	17.0602	-1.0933	0.022896	0.27312
novel_186	23.1573	41.8117	-0.75103	0.046679	0.45574
fve-miR827	291.484	712.933	-0.96516	0.047116	0.45574

## Sheet: 35SFaMYB10 vs 35SN.DE
Table S5. Description, readcount values, and differential expression analysis of microRNAs.
sRNA	35S::FaMYB10_readcount	35SN_readcount	log2FoldChange	pval	padj
fve-miR11311	880.881	172.306	1.6482	0.00012138	0.01942
novel_342	158.886	300.157	-0.81426	0.0045571	0.36457
novel_296	46.5289	19.6851	0.908	0.024317	0.92795
novel_174	26.5999	12.32	0.82175	0.030555	0.92795
novel_218	0	3.33994	-0.87934	0.035577	0.92795
novel_186	8.30273	1.32559	0.93223	0.042127	0.92795
