# Supplementary material for: Alterations of Phenylpropanoid Biosynthesis Lead to the Natural Formation of Pinkish-Skinned and White-Fleshed Strawberry (Fragaria × ananassa)
Source: Int J Mol Sci. 2022 Jul 1;23(13):7375. doi: 10.3390/ijms23137375 (PMC9267004; doi:10.3390/ijms23137375)
Supplement: Supplementary file 1 [file ijms-23-07375-s001.zip › Supplemental Tables/Table S6.xlsx]

## Sheet: XB.vs.HY_all_corr_data
Table S6 Correlation coefficient between differential metabolites and differentially expressed genes in Xiaobai vs Benihoppe.
	maker-Fvb5-3-augustus-gene-266.54	maker-Fvb7-4-augustus-gene-40.47	maker-Fvb7-2-augustus-gene-250.76	maker-Fvb7-4-augustus-gene-3.55	maker-Fvb7-3-augustus-gene-53.54	maker-Fvb7-2-snap-gene-10.38	maker-Fvb2-4-snap-gene-258.87	maker-Fvb7-1-snap-gene-7.40	XLOC_174264	maker-Fvb1-4-augustus-gene-56.40	maker-Fvb7-1-snap-gene-266.63	maker-Fvb1-3-augustus-gene-64.31	maker-Fvb1-1-augustus-gene-217.34	snap_masked-Fvb2-3-processed-gene-33.26	maker-Fvb1-2-augustus-gene-78.37	maker-Fvb1-4-snap-gene-196.35	maker-Fvb1-4-augustus-gene-196.19	maker-Fvb7-1-augustus-gene-319.41	maker-Fvb7-3-snap-gene-239.34	maker-Fvb5-2-augustus-gene-6.69	maker-Fvb3-4-augustus-gene-28.69	maker-Fvb1-2-snap-gene-216.27	maker-Fvb5-1-augustus-gene-273.27	maker-Fvb7-1-snap-gene-246.50	maker-Fvb1-4-augustus-gene-178.28	maker-Fvb6-1-augustus-gene-75.52	maker-Fvb7-4-snap-gene-214.35	maker-Fvb3-3-augustus-gene-265.35	maker-Fvb3-2-snap-gene-279.58	maker-Fvb5-2-snap-gene-223.61	maker-Fvb7-2-augustus-gene-289.56	maker-Fvb7-3-augustus-gene-14.53	maker-Fvb3-1-augustus-gene-32.39	snap_masked-Fvb1-1-processed-gene-11.21	maker-Fvb7-2-augustus-gene-221.49	maker-Fvb5-1-snap-gene-209.67	maker-Fvb6-4-augustus-gene-136.37	maker-Fvb5-3-augustus-gene-87.40	maker-Fvb6-4-snap-gene-106.49	augustus_masked-Fvb3-2-processed-gene-284.18	maker-Fvb6-3-snap-gene-361.77	maker-Fvb6-3-augustus-gene-259.26	maker-Fvb3-3-snap-gene-19.61	maker-Fvb5-1-augustus-gene-209.50	maker-Fvb1-1-augustus-gene-66.19	augustus_masked-Fvb6-1-processed-gene-54.0	augustus_masked-Fvb6-2-processed-gene-12.4	maker-Fvb1-3-snap-gene-64.49	snap_masked-Fvb7-1-processed-gene-243.32
Com_81_neg	0.989046	0.988436	0.989671	0.988902	0.989782	0.987105	0.985986	0.988684	0.98743	0.990082	0.990729	0.989159	0.989692	0.987918	0.988747	0.991346	0.9891	0.989054	0.988959	0.987048	0.988846	0.989059	0.989104	0.985133	0.989047	0.988923	0.989949	0.988731	0.974012	0.991619	0.987747	0.986978	0.977293	0.984312	0.986258	0.985581	0.986756	0.943737	0.980847	0.982461	0.984084	0.98171	0.965034	0.961791	0.987345	0.975316	0.980518	0.9849	0.984536
Com_229_pos	0.992668	0.992341	0.993122	0.992269	0.99316	0.991318	0.990135	0.991305	0.990317	0.992671	0.993712	0.990816	0.991095	0.991012	0.991578	0.994134	0.991081	0.992225	0.992385	0.990414	0.992873	0.993416	0.99269	0.989215	0.990935	0.990935	0.992192	0.989519	0.974765	0.992972	0.992789	0.992061	0.982994	0.990236	0.991232	0.990511	0.992126	0.949343	0.988018	0.989741	0.991228	0.989753	0.972314	0.969497	0.991795	0.980194	0.987245	0.990628	0.991452
Com_154_pos	0.915627	0.915138	0.916297	0.915245	0.915954	0.914361	0.913188	0.914788	0.913666	0.916291	0.917762	0.915544	0.915156	0.915873	0.916227	0.919145	0.916662	0.914966	0.914873	0.91273	0.915333	0.915475	0.914047	0.910704	0.914307	0.91433	0.914975	0.913586	0.899744	0.915407	0.914806	0.91404	0.905373	0.91184	0.91257	0.911811	0.91325	0.874219	0.909504	0.910992	0.912503	0.910652	0.895109	0.891986	0.916242	0.905656	0.9119	0.910822	0.911269
Com_228_pos	0.992673	0.992468	0.993054	0.992162	0.993055	0.991585	0.990374	0.990877	0.990004	0.992229	0.993449	0.989981	0.990139	0.99081	0.991257	0.993797	0.990399	0.992029	0.992298	0.990299	0.99305	0.993732	0.992658	0.989405	0.990184	0.990238	0.991588	0.988294	0.973545	0.991971	0.993407	0.992696	0.983911	0.991238	0.991811	0.991072	0.992877	0.950272	0.989568	0.991335	0.992761	0.991678	0.973938	0.971307	0.992184	0.980791	0.98864	0.991525	0.992866
Com_51_neg	0.989769	0.989671	0.990022	0.989245	0.990187	0.98874	0.987565	0.987711	0.986957	0.988946	0.989962	0.986196	0.986625	0.987068	0.987569	0.989844	0.986243	0.989205	0.989602	0.987752	0.990395	0.991263	0.990474	0.987333	0.987025	0.987078	0.988674	0.98479	0.970191	0.989116	0.991033	0.99037	0.9818	0.989217	0.989799	0.989101	0.990958	0.948313	0.987782	0.989597	0.990945	0.990157	0.97217	0.969818	0.988705	0.97733	0.985416	0.990111	0.991684
Com_164_pos	0.992846	0.992843	0.993089	0.99217	0.99308	0.992147	0.990905	0.99036	0.989682	0.991664	0.993087	0.988718	0.988774	0.990467	0.990758	0.993208	0.98926	0.991934	0.992392	0.99039	0.993533	0.994465	0.992964	0.990056	0.989204	0.989336	0.990884	0.986544	0.971827	0.990715	0.994595	0.993921	0.985589	0.993067	0.993038	0.992281	0.994374	0.951973	0.992242	0.994085	0.995406	0.99496	0.976709	0.974413	0.992757	0.981656	0.990718	0.993362	0.995505
Com_242_pos	0.980686	0.979809	0.981437	0.980839	0.981733	0.978087	0.977068	0.981354	0.979861	0.982716	0.982772	0.982595	0.983593	0.979681	0.980853	0.983338	0.98193	0.981279	0.980959	0.979214	0.980158	0.980092	0.981224	0.976741	0.982588	0.982318	0.983217	0.983367	0.968816	0.985973	0.97803	0.977245	0.966979	0.973771	0.976844	0.976244	0.976928	0.933706	0.968978	0.970491	0.972223	0.968968	0.953084	0.949514	0.977662	0.965166	0.968311	0.974957	0.973326
Com_426_pos	0.975009	0.974125	0.975718	0.975233	0.976156	0.972275	0.971305	0.975797	0.974312	0.977081	0.976866	0.976886	0.978158	0.973562	0.974852	0.977151	0.975851	0.975801	0.975495	0.973882	0.974537	0.974504	0.976083	0.971537	0.977264	0.976955	0.977958	0.978133	0.963738	0.98103	0.972303	0.971542	0.961264	0.968036	0.971405	0.97085	0.971432	0.928215	0.963036	0.964546	0.966259	0.962947	0.94716	0.943669	0.971315	0.958729	0.961461	0.969722	0.967892
Com_415_pos	0.863442	0.861527	0.865876	0.863175	0.863084	0.861676	0.860067	0.86617	0.863511	0.86924	0.873756	0.875646	0.871153	0.875913	0.875314	0.881854	0.882309	0.861457	0.859578	0.855422	0.859642	0.857137	0.851283	0.846841	0.865316	0.865404	0.862409	0.86934	0.854716	0.861544	0.855404	0.854023	0.843345	0.847871	0.847996	0.846677	0.847378	0.813172	0.842819	0.843472	0.845933	0.840255	0.82973	0.822955	0.872908	0.863355	0.866189	0.837835	0.835301
Com_213_pos	0.901963	0.903597	0.901216	0.899829	0.900674	0.904868	0.903362	0.893876	0.894807	0.894902	0.898653	0.886973	0.88533	0.897154	0.895793	0.897851	0.889614	0.898385	0.900255	0.898035	0.904867	0.907573	0.901428	0.901784	0.888432	0.889293	0.891913	0.879648	0.866327	0.886362	0.911761	0.911379	0.907612	0.915523	0.909762	0.90881	0.91328	0.877209	0.922176	0.924431	0.924827	0.929681	0.909078	0.909454	0.907204	0.899948	0.91897	0.914252	0.923177
Com_145_pos	0.807609	0.808881	0.807075	0.805845	0.806582	0.809859	0.808534	0.801008	0.801655	0.801981	0.80518	0.795552	0.794144	0.803847	0.802762	0.804711	0.797846	0.804635	0.806128	0.804127	0.809908	0.81209	0.806936	0.806938	0.796543	0.797245	0.799389	0.789398	0.777428	0.794903	0.815425	0.815045	0.81125	0.81819	0.813564	0.812723	0.816465	0.783996	0.823372	0.825318	0.825774	0.829525	0.811559	0.81157	0.812005	0.805249	0.821179	0.816982	0.824237
Com_130_pos	0.805091	0.806436	0.805444	0.802023	0.802025	0.810038	0.807872	0.796603	0.797097	0.799058	0.807602	0.794814	0.787777	0.810972	0.807469	0.812994	0.804618	0.798246	0.799309	0.794838	0.806013	0.807302	0.793303	0.7948	0.787701	0.78915	0.788854	0.779342	0.765904	0.778145	0.813295	0.812479	0.809734	0.816133	0.805673	0.803996	0.80945	0.781907	0.825321	0.827057	0.827791	0.832505	0.81496	0.813464	0.823153	0.819453	0.842279	0.804555	0.815313
Com_241_pos	-0.837545	-0.837125	-0.836474	-0.839392	-0.841355	-0.831895	-0.8323	-0.839611	-0.839013	-0.838308	-0.830301	-0.833216	-0.842791	-0.820241	-0.824739	-0.820971	-0.820979	-0.84362	-0.844444	-0.846884	-0.839962	-0.841867	-0.855965	-0.85053	-0.846709	-0.845461	-0.850536	-0.847626	-0.837668	-0.861571	-0.836882	-0.836989	-0.827581	-0.834539	-0.845117	-0.845899	-0.844382	-0.800276	-0.825937	-0.827723	-0.828523	-0.825611	-0.810337	-0.810426	-0.81412	-0.799282	-0.793626	-0.852051	-0.846842
Com_399_pos	-0.905387	-0.90598	-0.903658	-0.906346	-0.908442	-0.901677	-0.901828	-0.903805	-0.904137	-0.902374	-0.895564	-0.893634	-0.902611	-0.885495	-0.889196	-0.885202	-0.882167	-0.909999	-0.911794	-0.914046	-0.909381	-0.91258	-0.92431	-0.920423	-0.908446	-0.907609	-0.913742	-0.905314	-0.894503	-0.921905	-0.909924	-0.910163	-0.90247	-0.910678	-0.918153	-0.918786	-0.918873	-0.873006	-0.906307	-0.908596	-0.908964	-0.909219	-0.890163	-0.89175	-0.884169	-0.87009	-0.871215	-0.928087	-0.927087
Com_444_pos	-0.865716	-0.866462	-0.863575	-0.866978	-0.869285	-0.86151	-0.861954	-0.864242	-0.864819	-0.862242	-0.853842	-0.85232	-0.863005	-0.842394	-0.846721	-0.841407	-0.838539	-0.87137	-0.873448	-0.876569	-0.870392	-0.874053	-0.888302	-0.884355	-0.869947	-0.868933	-0.875954	-0.866645	-0.856933	-0.885634	-0.870937	-0.871375	-0.86408	-0.872285	-0.881104	-0.88202	-0.881723	-0.836195	-0.867399	-0.869747	-0.86988	-0.870397	-0.851511	-0.853963	-0.840482	-0.826135	-0.825736	-0.893002	-0.891489
Com_210_pos	-0.872958	-0.873214	-0.871202	-0.874543	-0.876777	-0.867947	-0.868411	-0.873041	-0.873129	-0.87125	-0.86266	-0.863123	-0.873749	-0.851404	-0.855979	-0.851099	-0.849458	-0.879045	-0.880641	-0.883618	-0.876806	-0.87982	-0.894607	-0.88988	-0.879619	-0.878457	-0.884873	-0.878105	-0.868118	-0.895555	-0.875741	-0.876059	-0.867654	-0.875521	-0.885485	-0.886391	-0.885505	-0.839416	-0.868791	-0.870955	-0.871371	-0.870386	-0.852626	-0.85416	-0.8475	-0.832522	-0.82962	-0.895651	-0.892394
Com_287_pos	-0.976232	-0.976491	-0.975591	-0.976292	-0.977762	-0.974129	-0.973493	-0.974132	-0.973889	-0.974225	-0.971928	-0.968609	-0.972728	-0.965858	-0.967714	-0.967296	-0.963696	-0.977824	-0.978891	-0.978778	-0.978424	-0.980397	-0.984899	-0.981461	-0.975608	-0.975299	-0.978958	-0.972708	-0.959423	-0.982601	-0.979241	-0.978965	-0.970707	-0.978684	-0.982096	-0.981955	-0.98317	-0.938194	-0.976187	-0.978272	-0.979195	-0.979027	-0.960008	-0.959409	-0.966513	-0.953785	-0.959391	-0.986768	-0.987494
Com_439_pos	-0.948346	-0.947861	-0.948601	-0.948496	-0.949566	-0.945921	-0.945079	-0.948147	-0.947108	-0.949019	-0.94818	-0.947075	-0.949189	-0.944108	-0.945524	-0.946905	-0.944872	-0.949339	-0.949487	-0.948386	-0.948746	-0.949362	-0.951767	-0.947726	-0.949531	-0.949238	-0.95106	-0.94913	-0.935483	-0.954172	-0.947591	-0.947005	-0.937685	-0.944659	-0.94789	-0.947478	-0.948269	-0.905723	-0.940657	-0.942312	-0.943721	-0.94154	-0.925137	-0.922675	-0.942914	-0.930662	-0.934328	-0.948292	-0.947385
Com_135_pos	-0.938772	-0.937993	-0.939404	-0.938927	-0.939822	-0.93628	-0.935335	-0.939281	-0.937921	-0.940499	-0.940365	-0.940059	-0.941248	-0.937191	-0.938377	-0.940558	-0.939107	-0.939437	-0.939211	-0.937656	-0.938429	-0.938487	-0.939853	-0.935601	-0.940525	-0.940256	-0.941294	-0.941084	-0.927237	-0.944051	-0.936533	-0.935814	-0.926082	-0.932656	-0.935682	-0.935142	-0.935806	-0.894272	-0.928148	-0.929629	-0.931241	-0.928281	-0.912898	-0.909658	-0.935359	-0.923348	-0.926416	-0.934283	-0.932811
Com_123_neg	-0.839964	-0.839327	-0.84267	-0.83715	-0.836237	-0.8438	-0.841005	-0.836384	-0.834699	-0.840957	-0.853181	-0.84601	-0.834021	-0.861264	-0.856783	-0.867123	-0.862581	-0.831686	-0.830382	-0.823228	-0.836287	-0.83413	-0.81498	-0.814451	-0.827409	-0.828866	-0.824015	-0.825482	-0.809567	-0.812289	-0.838324	-0.836641	-0.830086	-0.834672	-0.824118	-0.821693	-0.826133	-0.800076	-0.839503	-0.840309	-0.842463	-0.841712	-0.829092	-0.822493	-0.868512	-0.864654	-0.882857	-0.811979	-0.818397
Com_400_pos	-0.830002	-0.827331	-0.833165	-0.830072	-0.829712	-0.827417	-0.825767	-0.834994	-0.831574	-0.83856	-0.84353	-0.848244	-0.842795	-0.846825	-0.846233	-0.853891	-0.856216	-0.828145	-0.825424	-0.820752	-0.824663	-0.820964	-0.814669	-0.809363	-0.834881	-0.834845	-0.83046	-0.841642	-0.82702	-0.830221	-0.818122	-0.816517	-0.804633	-0.808211	-0.809241	-0.807812	-0.807757	-0.775321	-0.800918	-0.801168	-0.804055	-0.79619	-0.78831	-0.77997	-0.841212	-0.831633	-0.831193	-0.795655	-0.790827
Com_375_pos	-0.926696	-0.92471	-0.928717	-0.927081	-0.927418	-0.923446	-0.922194	-0.930348	-0.927692	-0.932753	-0.934598	-0.937979	-0.936376	-0.934192	-0.934869	-0.939755	-0.940827	-0.926673	-0.92501	-0.921989	-0.923589	-0.921555	-0.920188	-0.914744	-0.931762	-0.931464	-0.929776	-0.93637	-0.921569	-0.932166	-0.918398	-0.917191	-0.905381	-0.910623	-0.913823	-0.912886	-0.912796	-0.873396	-0.903335	-0.904197	-0.906617	-0.900311	-0.88852	-0.882312	-0.929124	-0.91727	-0.91695	-0.90589	-0.901569
Com_199_pos	-0.938585	-0.936726	-0.940965	-0.938266	-0.938275	-0.936781	-0.9351	-0.940993	-0.938345	-0.944093	-0.948582	-0.949995	-0.94568	-0.950377	-0.949842	-0.956412	-0.956464	-0.936593	-0.934819	-0.9306	-0.934977	-0.932647	-0.926876	-0.922259	-0.940077	-0.94017	-0.937439	-0.943721	-0.928047	-0.936625	-0.93096	-0.929554	-0.918341	-0.923494	-0.923653	-0.922303	-0.923183	-0.885656	-0.918481	-0.919303	-0.921823	-0.916261	-0.904194	-0.897398	-0.947666	-0.937248	-0.94087	-0.913858	-0.911593
[truncated: 51 more columns]
