# Supplementary material for: Alterations of Phenylpropanoid Biosynthesis Lead to the Natural Formation of Pinkish-Skinned and White-Fleshed Strawberry (Fragaria × ananassa)
Source: Int J Mol Sci. 2022 Jul 1;23(13):7375. doi: 10.3390/ijms23137375 (PMC9267004; doi:10.3390/ijms23137375)
Supplement: Supplementary file 1 [file ijms-23-07375-s001.zip › Supplemental Tables/Table S7.xlsx]

## Sheet: qPCR
Table S7 The primers used in this study
Genes	Primer	Sequences(5´→3´)	GeneBank ID
26S-18S	qF	ACCGTTGATTCGCACAATTGGTCATCG	NA1
	qR	TACTGCGGGTCGGCAATCGGACG
4CL-2	qF	GGTTATGTGGACGATGAC	XM_004307816.2
	qR	ACTTGGAAGCCTTTGAAT
4CL-5	qF	TGTACTGTTCCGATGTTC	XM_004292871.2
	qR	AAGGATGACAATAGTGGAT
4CL-9	qF	GTTATGTAGGAGATGATA	XM_004297502.2
	qR	CGAGTTAAGTATATGTTC
AHA10	qF	GTGTTCTTCTACTGGATT	XM_004303727.1
	qR	GCTTGACTTATGATACTAAC
ANR	qF	TCCATATCCATTACACAT	DQ664192.1
	qR	CTCAGGAACACTACTATT
ANS	qF	GCGACACCTTAGAGATTC	AY695817.1
	qR	CACCTTCTCCTTGTTGAC
bHLH3	qF	ATGGTTCTACTTGATGTG	JQ989284.1
	qR	TTTGCTATCTACTTCATTTG
EGL3	qF	GGATCTGCTGATGAATGT	MW700313
	qR	AATGCCAACTCTGAACTT
C4H	qF	GTGAAGGAGAAGAGGATT	XM_004294677.2
	qR	CATTAGTTGTGACCTGTG
CHI	qF	GAGTCGGTTGAGTTCTTC	XM_004307403.2
	qR	CAGCGGTAGTATCATTGTC
CHS	qF	CGCATGTGTGACAAATCTAT	AY997297.1
	qR	ATCAAGTGAAGGTGCCAT
DFR1	qF	TTCCACAAATCACAACAC	AY695812
	qR	TTCCACCTTATGCTTCTT
DFR2	qF	GATAGCAGTGTCGTCCAT	MT241610.1
	qR	CTCTCAACATACAGAAGATAGATT
DFR3	qF	TAGTGATTGTGACAGAGGTT	NM_001305268.1
	qR	ACATTCTCCGTCCTACTTG
F3GT	qF	AACCATCACTGTCATTGC	AY575056.1
	qR	ACTCCAAGTTTCCGAAGA
F3'H	qF	ATGGTGGTGGAGATGATG	AB665441.1
	qR	CAAGTCAAGCCACTCAAG
F3H	qF	GGAGGTTCAAGAATGCTGAT	AY691918.1
	qR	TCTGGAATGTCGCTATGGA
Fra a1	qF	TTACACTTATGAAAACGAGTTC	LC214965.1
	qR	AATCTTGGGGATGAGGTT
Fra a2	qF	TCCGACAAGATTGAGAAGAT	GQ148818.1
	qR	TTGGTGTGGTAGTTGCTT
Fra a3	qF	GGTGAAGGAAGTGAATAC	GQ148819.1
	qR	TCAATCTTGTCTCCGATA
F3'5'H	qF	ACCTTGATGATTGCTATG	XM_011465462.1
	qR	GAGTTGATTGCTATGGAA
GL3	qF	AAGGTGAGTATGAACAAC	XM_004298754.2
	qR	GAGTATCCAAGTGAAGAC
LAR	qF	GTAGCCTCGTTCACTCAT	DQ834906.2
	qR	TGCCTATATCAACATCATTCG
MYB1	qF	AATAGGTGGTCGCTAATAG	MW700312
	qR	TGTCTTCAGTATCTTCTTCTT
MYB5	qF1	ATGACTCTGATGCCTCTG	MW700311
	qR1	TGTCTTCATCCTCCTCATT
MYB9	qF	ATGATGAAGATGCTAAGG	OK001453
	qR	CACCATAGTTCTCAAGAT
MYB10	qF	CAATGATGTGAAGAACTATT	OK001452
	qR	TCTGAATGATTATGCTCTAT
MYB11	qF	CTAATTCTGAAGCCAATA	OK001454
	qR	AGTAGGATTATTACAAGTC
OMT	qF	AAGATGCTCCTCAATATCC	KX450222.1
	qR	CTCCAGTCGTGACATATC
PAL	qF	CAGAAGCAGTTGACATAC	KX450227.1
	qR	CTTCAAGTTCTCCTCCAA
TT12	qF	CTGATTAGCATAGTGTTC	KY851294.1
	qR	CTGAGAGTATAGGTTGAA
TT19	qF	CTGATCTGAGCCATCTTC	XM_004288530.2
	qR	ATTCTTCCTCTCCGTGAT
TTG1	qF	ATCATATACGAGAGTCCT	JQ989287.1
	qR	GAATATCCAGTATCACAAC
LWD1	qF	CAGTAGAAGTAGCGATCC	MW700314
	qR	GCCTCGTATGTGTAGATC
LWD1-like	qF	ATTGTTGAGGCTAGAATG	MW700315
	qR	AATATCACCACCTTGTTG
NA1, housekeeping gene with the reference as follows: Raab T., López-Ráez JA., Klein D., Caballero JL., Moyano E., Schwab W., Muñoz-Blanco J. 2006. FaQR, Required for the Biosynthesis of the Strawberry Flavor Compound 4-Hydroxy-2,5-Dimethyl-3(2H)-Furanone, Encodes an Enone Oxidoreductase. The Plant Cell 18: 1023–1037. Ring L, Yeh S, Hucherig S, Hoffmann TK, Blancoportales R, Fouche M, Villator…

## Sheet: others
Table S7 The primers used in this study
Primer	Sequences(5´→3´)	Use
FaC4H-cF	ATGGATCTCCTTCTCTTGG	Cloning CDS
FaC4H-cR	TTATGCCCTTGGCTTCATGAC
FaMYB10-cF	ATGGGGGGTTTCGGTGTGAG
FaMYB10-cR	TCACACGTAGGAGATGTTGACTAGAT
FaTT19-cF	ATGGTACTGAAAGTTTATGGTC
FaTT19-cR	CTGACTAGTATTGAGCAAGC
FaF3'H-cF	CAACCATGTTTCTCATAGCAG
FaF3'H-cR	GATTATGAAGTTTTATAAGCATGTGG
FaF3'H-proF	GGTGTAAATCTGCATCATACGTC	Cloning promoter
FaF3'H-proR	GGATTTGCCGGAGAAAAGAAG
FaC4H-proF	AGCCAACTAATTAACTTGTCAT
FaC4H-proR	GCTTGGAGACGATGATTGC
FaMYB5-oF	ACGCGTCGACGAGACCGCCACCATGAGGAACCCATCTTCGTC	Overexpression
FaMYB5-oR	GCTCTAGAGAGACCTTGATAATGCAGCTTTGTTCG
FaMYB10-oF	GGGGTACCGCCACCATGGGGGGTTTCGGTGTGAG
FaMYB10-oR	GCTCTAGAGTCACACGTAGGAGATGTTGACTAGAT
FaF3'H-oF	TTTACGAACGATAGGGTACCCAACCATGTTTCTCATAGCAG
FaF3'H-oR	TGATTTTTGCGGACTCTAGAGATTATGAAGTTTTATAAGCATGTGG
FaTT19-oF	TCGAGGGGGGGCCCGGTACCATGGTACTGAAAGTTTATGGTC
FaTT19-oR	GGGGATCCACTAGTTCTAGACTGACTAGTATTGAGCAAGC
FaC4H-mF1	TTTAGAGATAATAAGTTGTAAATTATTTAA	Bisulfite sequencing
FaC4H-mR1	TCTATTAATAAAACCAATAAAATTAC
FaC4H-mF2	AAAAATTTTTTTGAAAGTTGAAA
FaC4H-mR2	ATCCATTATAATAAAAAAAATATAAAAAAC
FaC4H-mF3	TTTTTTGGAGAAGATTTTAATAGGTTTT
FaC4H-mR3	AACCTCCTTAACCAAATCAAATAAC
FaF3'H-mF1	TTTTATTTTTAATTGATGATGTAGT
FaF3'H-mR1	TATATAACTAACTAATCCCACTCTC
FaF3'H-mF2	AATTGTTTAAGATGTTGATGAAGAT
FaF3'H-mR2	AAACTAAACTAACTACTTCCCTTATTTTAT
FaF3'H-mF3	TTGAAATTTGATAAAATAAGGGAAGTAGT
FaF3'H-mR3	AACTCATATCATCTTAACAAACACAATTTA
FaF3'H-mF4	TTTGTATAGATGAATTGATAAATATTTTAA
FaF3'H-mR4	AAAAACCCAAATAAAACAAATTCC
