# Supplementary material for: Alterations of Phenylpropanoid Biosynthesis Lead to the Natural Formation of Pinkish-Skinned and White-Fleshed Strawberry (Fragaria × ananassa)
Source: Int J Mol Sci. 2022 Jul 1;23(13):7375. doi: 10.3390/ijms23137375 (PMC9267004; doi:10.3390/ijms23137375)
Supplement: Supplementary file 1 [file ijms-23-07375-s001.zip › Supplemental Tables/Table S8.xlsx]

## Sheet: Sheet1
Table S8 Color measurement of the skin and flesh in Benihoppe, Xiaobai, 35SN and 35S :: FaC4H by colorimeter.
Samples	L*	a*	b*
‘Hongyan’ - skin	33.8 ± 3.2 b	32.9 ± 3.9 a	20.5 ± 2.1 a
‘Hongyan’ - flesh	33.1 ± 6.7 b	30.7 ± 7.7 a	17.6 ± 3.3 ab
‘Xiaobai’ - skin	41.6 ± 2.6 b	26.7 ± 3.3 a	16.5 ± 5.3 ab
‘Xiaobai’ - flesh	78.1 ± 4.5 a	-0.9 ± 2.1 b	5.5 ± 1.6 c
35SN - skin	42.6 ± 6.3 b	27.1 ± 3.6 a	16.3 ± 3.2 ab
35SN - flesh	80.5 ± 6.6 a	0.1 ± 1.2 b	3.2 ± 2.7 cd
35S :: FaC4H - skin	40.5 ± 3.4 b	28.1 ± 2.6 a	14.1 ± 2.3 ab
35S :: FaC4H - flesh	39.2 ± 4.1 b	26.6 ± 2.9 a	11.8 ± 3.1 bc
Multiple comparisons were conducted using Turkey’s test and significant differences (p < 0.05) were indicated by different letters.
